# Supplementary material for: A GNSS receiver positioning algorithm based on weighting the statistical properties of discontinuous signals at lower rotation speeds
Source: PLoS One. 2025 Dec 5;20(12):e0336707. doi: 10.1371/journal.pone.0336707 (PMC12680169; doi:10.1371/journal.pone.0336707)
Supplement: S1 Data — S1 File. 90°_20240717110227_003.dat. Data from robustness validation experiments. S2 File. NavSolveKalman.c. Weighted Kalman Filter Algorithm in C Code. S3 File. NavSolveKalman.h. Weighted Kalman Filter Algorithm in C Code. S4 File. Chebshev.c. Chebyshev Polynomial C Code. S5 File. Chebshev.h. Chebyshev Polynomial C Code. S6 File. Antenna Gain Data.xls. Antenna gain data. S7 File. Antenna.m. Antenna gain pattern map MATLAB code. S8 File. WeightSet.m. Weight Fitting Matlab Code. S9 File. aNavData-New-high-4spr.csv. Elevation data obtained using the paper methods at a rotational speed of 1/4 r/s. S10 File. aNavData-New-high-12spr.csv. Elevation data obtained using the paper methods at a rotational speed of 1/12 r/s. S11 File. aNavData-New-high-18spr.csv. Elevation data obtained using the paper methods at a rotational speed of 1/18 r/s. S12 File. aNavData-Tradition-high-4spr.csv. Elevation data obtained using traditional methods at a rotational speed of 1/4 r/s. S13 File. aNavData-Tradition-high-12spr.csv. Elevation data obtained using traditional methods at a rotational speed of 1/12 r/s. S14 File. aNavData-Tradition-high-18spr.csv. Elevation data obtained using traditional methods at a rotational speed of 1/18 r/s. S15 File. aReplayData_RC_4spr.dat. Positioning data acquired at a rotational speed of 1/4 revolutions per second. S16 File. aReplayData_RC_12spr.dat. Positioning data acquired at a rotational speed of 1/12 revolutions per second. S17 File. aReplayData_RC_18spr.dat. Positioning data acquired at a rotational speed of 1/18 revolutions per second. S18 File. func_XYZtoBLH.m. Matlab code for converting positioning data from three-dimensional coordinates to latitude and longitude. S19 File. Nav_CalcBlhHoriErr.m. Latitude and Longitude High-Speed Rotation Horizontal Error MATLAB Code. S20 File. ShuiP.m. Horizontal error output results Matlab code. S21 File. filtering_baseline.m. Robustness Verification Experiment Code. S22 File. satnum.m. Matlab code for PDOP valu [file pone.0336707.s001.zip › Supporting Information/S1.dat]

269226.000 11 199706.45337406  16003.49552244  24167736.665709875524 1221.686301785521     8985197.676     13826965.373     22580174.127 -2530.617876   407.241043   758.178817 -2199429.281  5174744.196  3000859.279      0.002458    -0.004103    -0.001613
269226.000 12 -79069.23485671  16003.49552244  22110391.794881202281 -230.682274699211    -12793467.453     15375897.148     19489181.674 -2193.517885   334.682491 -1707.759658 -2199429.281  5174744.196  3000859.279      0.002458    -0.004103    -0.001613
269226.000 21 -286530.81944504  16003.49552244  21727478.799531638622 -46.379155647010    -14429186.426     21868452.910      9569062.637   292.627202 -1055.001639  2857.008859 -2199429.281  5174744.196  3000859.279      0.002458    -0.004103    -0.001613
269226.000 22 18883.67800868  16003.49552244  23815435.432896167040 -2394.629232035950    -17006077.217      4596100.688     21624532.226   785.587399 -2343.795376  1118.232290 -2199429.281  5174744.196  3000859.279      0.002458    -0.004103    -0.001613
269226.000 25 135961.66037356  16003.49552244  26287697.635212890804 -1838.897475539707    19076001.586     20377452.440       463985.103   -92.669962   157.578440 -3063.213250 -2199429.281  5174744.196  3000859.279      0.002458    -0.004103    -0.001613
269226.000 34 143517.51298858  16003.49552244  22572931.364155925810 755.716602960601     -945322.061     16521186.322     22455948.406 -2511.589068   545.993090  -505.821833 -2199429.281  5174744.196  3000859.279      0.002458    -0.004103    -0.001613
269226.000 14 273600.00049929  16003.49552244  26245608.694042559713 2229.243499529548     3214521.845     22919749.824     -15540872.392  -639.119233  1659.935150  2320.782715 -2199429.281  5174744.196  3000859.279      0.002458    -0.004103    -0.001613
269226.000 42 -136019.04173214  16003.49552244  23905816.260305669159 1900.552975847386    -3785629.751     26591438.779     -7464911.284  -352.981382   785.656892  2966.523884 -2199429.281  5174744.196  3000859.279      0.002458    -0.004103    -0.001613
269226.000 43 23710.23630238  16003.49552244  25937872.003639426082 1523.248501406051    17223530.738     10241597.074     19402649.232 -2146.770956   577.205973  1601.086989 -2199429.281  5174744.196  3000859.279      0.002458    -0.004103    -0.001613
269226.000 35 93299.87722068  16003.49552244  25853810.736801877618 -2288.379767783917    -27455634.911      4491229.120     -2407412.763   234.148056  -202.229148 -3065.568687 -2199429.281  5174744.196  3000859.279      0.002458    -0.004103    -0.001613
269227.000 38 50266.73643986  16127.54793658  36178246.880515486002 -858.622350683436    -5816007.645     31606750.026     27413328.132   440.042018 -1361.856298  1658.636671 -2199429.119  5174747.966  3000860.264      0.003374    -0.011916    -0.006102
269227.000 07 -162948.89079036  16127.54793658  35950525.893046818674 -934.096473036334    -14960717.831     38108346.109      9619669.569   652.991873   805.000777 -2213.708813 -2199429.119  5174747.966  3000860.264      0.003374    -0.011916    -0.006102
269227.000 08 -96663.68039017  16127.54793658  36442155.375255040824 -743.286866270937     1372568.287     36650983.084     20982601.842   932.743745 -1311.615577  2218.048717 -2199429.119  5174747.966  3000860.264      0.003374    -0.011916    -0.006102
269227.000 10 -23994.45018987  16127.54793658  35790285.371173031628 -673.426604890265    -8786425.785     38092737.676     15362405.647   483.638076   905.373176 -2047.549753 -2199429.119  5174747.966  3000860.264      0.003374    -0.011916    -0.006102
269227.000 11 199706.45914477  16127.54793658  24167447.870955877006 1221.911337347701     8982667.027     13827372.710     22580932.101 -2530.674490   407.431556   757.767068 -2199429.119  5174747.966  3000860.264      0.003374    -0.011916    -0.006102
269227.000 12 -79069.23524708  16127.54793658  22110446.288409650326 -230.681593171321    -12795660.863     15376231.890     19487473.736 -2193.302983   334.802793 -1708.116320 -2199429.119  5174747.966  3000860.264      0.003374    -0.011916    -0.006102
269227.000 13 131518.56543921  16127.54793658  36860875.713229328394 -653.743741577491     5025234.829     38647478.558     16599247.016  1001.233843 -1131.961435  2340.783274 -2199429.119  5174747.966  3000860.264      0.003374    -0.011916    -0.006102
269227.000 21 -286530.81783397  16127.54793658  21727489.738993898034 -46.675898400135    -14428893.782     21867397.745      9571919.558   292.661635 -1055.329724  2856.833031 -2199429.119  5174747.966  3000860.264      0.003374    -0.011916    -0.006102
269227.000 22 18883.68155824  16127.54793658  23816001.360096175224 -2394.840749814175    -17005291.691      4593756.810     21625650.258   785.467476 -2343.969896  1117.835037 -2199429.119  5174747.966  3000860.264      0.003374    -0.011916    -0.006102
269227.000 25 135961.66336307  16127.54793658  26288132.128941960633 -1838.853019569069    19075908.804     20377609.893       460921.889   -92.895076   157.326972 -3063.221723 -2199429.119  5174747.966  3000860.264      0.003374    -0.011916    -0.006102
269227.000 34 143517.51539787  16127.54793658  22572752.689333576709 755.778160644695     -947833.605     16521732.391     22455442.378 -2511.497083   546.143889  -506.234206 -2199429.119  5174747.966  3000860.264      0.003374    -0.011916    -0.006102
269227.000 14 273600.00092014  16127.54793658  26245081.713959287852 2229.357939725742     3213882.825     22921409.659     -15538551.462  -638.919199  1659.728558  2321.068651 -2199429.119  5174747.966  3000860.264      0.003374    -0.011916    -0.006102
269227.000 42 -136019.04280976  16127.54793658  23905367.022375743836 1900.494050486013    -3785982.651     26592224.289     -7461944.687  -352.817297   785.360500  2966.661231 -2199429.119  5174747.966  3000860.264      0.003374    -0.011916    -0.006102
269227.000 43 23710.23682187  16127.54793658  25937511.792235005647 1523.477450544015    17221383.894     10242174.370     19404250.142 -2146.911489   577.385436  1600.730566 -2199429.119  5174747.966  3000860.264      0.003374    -0.011916    -0.006102
269227.000 35 93299.87440248  16127.54793658  25854351.465190455317 -2288.288542153314    -27455400.600      4491026.845     -2410478.305   234.475188  -202.321657 -3065.524578 -2199429.119  5174747.966  3000860.264      0.003374    -0.011916    -0.006102
269228.000 38 50266.73722807  16250.10529470  36178449.828406520188 -858.593995380215    -5815567.703     31605388.139     27414986.695   439.843227 -1361.919531  1658.491688 -2199429.110  5174747.898  3000860.257     -0.002985    -0.014348    -0.004883
269228.000 07 -162948.88085772  16250.10529470  35950746.682569488883 -934.132939279079    -14960064.780     38109151.061      9617455.836   653.109893   804.903949 -2213.760361 -2199429.110  5174747.898  3000860.257     -0.002985    -0.014348    -0.004883
269228.000 08 -96663.69236610  16250.10529470  36442331.035151571035 -743.354031159543     1373500.934     36649671.402     20984819.834   932.552493 -1311.750341  2217.937846 -2199429.110  5174747.898  3000860.257     -0.002985    -0.014348    -0.004883
269228.000 10 -23994.45593634  16250.10529470  35790444.511129714549 -673.559598890133    -8785942.080     38093643.013     15360358.057   483.770651   905.300295 -2047.632384 -2199429.110  5174747.898  3000860.257     -0.002985    -0.014348    -0.004883
269228.000 11 199706.46491547  16250.10529470  24167159.048649717122 1221.907417620532     8980136.322     13827780.237     22581689.663 -2530.731043   407.622073   757.355306 -2199429.110  5174747.898  3000860.257     -0.002985    -0.014348    -0.004883
269228.000 12 -79069.23563747  16250.10529470  22110500.788980979472 -230.780039536767    -12797854.058     15376566.753     19485765.442 -2193.088034   334.923060 -1708.472951 -2199429.110  5174747.898  3000860.257     -0.002985    -0.014348    -0.004883
269228.000 13 131518.56570657  16250.10529470  36861030.218234121799 -653.863034551032     5026235.980     38646346.525     16601587.754  1001.069114 -1132.104596  2340.696219 -2199429.110  5174747.898  3000860.257     -0.002985    -0.014348    -0.004883
269228.000 21 -286530.81622290  16250.10529470  21727500.788358874619 -47.053839527071    -14428601.103     21866342.251      9574776.303   292.696018 -1055.657801  2856.657150 -2199429.110  5174747.898  3000860.257     -0.002985    -0.014348    -0.004883
269228.000 22 18883.68510781  16250.10529470  23816567.361138809472 -2395.075650592335    -17004506.285      4591412.757     21626767.892   785.347518 -2344.144368  1117.437764 -2199429.110  5174747.898  3000860.257     -0.002985    -0.014348    -0.004883
269228.000 25 135961.66635258  16250.10529470  26288566.817624129355 -1838.958458332345    19075815.796     20377767.094       457858.668   -93.120225   157.075534 -3063.230139 -2199429.110  5174747.898  3000860.257     -0.002985    -0.014348    -0.004883
269228.000 34 143517.51780717  16250.10529470  22572574.059269893914 755.701212994754     -950345.058     16522278.611     22454935.937 -2511.405043   546.294668  -506.646570 -2199429.110  5174747.898  3000860.257     -0.002985    -0.014348    -0.004883
269228.000 14 273600.00134099  16250.10529470  26244554.863012410700 2229.343653232791     3213244.004     22923069.287     -15536230.246  -638.719186  1659.521915  2321.354545 -2199429.110  5174747.898  3000860.257     -0.002985    -0.014348    -0.004883
269228.000 42 -136019.04388737  16250.10529470  23904917.824144586921 1900.329918190837    -3786335.387     26593009.503     -7458977.953  -352.653250   785.064074  2966.798524 -2199429.110  5174747.898  3000860.257     -0.002985    -0.014348    -0.004883
269228.000 43 23710.23734137  16250.10529470  25937151.547830171883 1523.589237993583    17219236.909     10242751.846     19405850.697 -2147.051968   577.564911  1600.374113 -2199429.110  5174747.898  3000860.257     -0.002985    -0.014348    -0.004883
269228.000 35 93299.87158428  16250.10529470  25854892.207148853689 -2288.418520749547    -27455165.962      4490824.477     -2413543.802   234.802304  -202.414211 -3065.480413 -2199429.110  5174747.898  3000860.257     -0.002985    -0.014348    -0.004883
269230.000 02 257392.37287716  16494.72060732  37501413.203084975481 -474.917008299381     4443346.878     41887302.782      -629704.773    -2.530411     3.226465   134.556745 -2199428.647  5174747.878  3000859.598     -0.009244     0.000085    -0.003811
269230.000 03 172220.71457391  16494.72060732  36613283.868688583374 -486.223496049643    -14793482.593     39441908.980       455965.287    -3.492064    -1.871379   101.770743 -2199428.647  5174747.878  3000859.598     -0.009244     0.000085    -0.003811
269230.000 04 -198521.73239303  16494.72060732  38569526.124420024455 -501.796510992572    -39572306.862     14490284.920      1320092.889     1.767574    -2.317262    38.394401 -2199428.647  5174747.878  3000859.598     -0.009244     0.000085    -0.003811
269230.000 38 50266.73880447  16494.72060732  36178855.651110433042 -858.348965276964    -5814688.415     31602664.176     27418303.386   439.445618 -1362.045911  1658.201696 -2199428.647  5174747.878  3000859.598     -0.009244     0.000085    -0.003811
269230.000 07 -162948.86099247  16494.72060732  35951188.188542321324 -934.071723585948    -14958758.325     38110760.674      9613028.215   653.345889   804.710242 -2213.863422 -2199428.647  5174747.878  3000859.598     -0.009244     0.000085    -0.003811
269230.000 08 -96663.71631798  16494.72060732  36442682.316611386836 -743.219600422308     1375365.656     36647047.633     20989255.486   932.169929 -1312.019784  2217.716070 -2199428.647  5174747.878  3000859.598     -0.009244     0.000085    -0.003811
269230.000 10 -23994.46742943  16494.72060732  35790762.770397976041 -673.450536527671    -8784974.275     38095453.466     15356262.630   484.035770   905.154475 -2047.797613 -2199428.647  5174747.878  3000859.598     -0.009244     0.000085    -0.003811
269230.000 11 199706.47645689  16494.72060732  24166581.362354479730 1222.119979797862     8975074.742     13828595.863     22583203.552 -2530.843968   408.003115   756.531739 -2199428.647  5174747.878  3000859.598     -0.009244     0.000085    -0.003811
269230.000 12 -79069.23641827  16494.72060732  22110609.873892679811 -230.910618132912    -12802239.804     15377236.840     19482347.783 -2192.657998   335.163486 -1709.186119 -2199428.647  5174747.878  3000859.598     -0.009244     0.000085    -0.003811
269230.000 13 131518.56624129  16494.72060732  36861339.189686067402 -653.677158677019     5028237.788     38644082.031     16606268.970  1000.739594 -1132.390846  2340.522073 -2199428.647  5174747.878  3000859.598     -0.009244     0.000085    -0.003811
269230.000 21 -286530.81300074  16494.72060732  21727523.180502720177 -47.716251970269    -14428015.642     21864230.279      9580489.265   292.764626 -1056.313927  2856.305232 -2199428.647  5174747.878  3000859.598     -0.009244     0.000085    -0.003811
269230.000 22 18883.69220697  16494.72060732  23817699.497345119715 -2395.360651439987    -17002935.833      4586724.128     21629001.969   785.107494 -2344.493167  1116.643157 -2199428.647  5174747.878  3000859.598     -0.009244     0.000085    -0.003811
269230.000 25 135961.67233160  16494.72060732  26289436.054105248302 -1838.900205143727    19075629.106     20378080.741       451732.200   -93.570631   156.572751 -3063.246804 -2199428.647  5174747.878  3000859.598     -0.009244     0.000085    -0.003811
269230.000 34 143517.52262579  16494.72060732  22572216.794683076441 755.783526361920     -955367.687     16523371.502     22453921.819 -2511.220798   546.596165  -507.471268 -2199428.647  5174747.878  3000859.598     -0.009244     0.000085    -0.003811
269230.000 14 273600.00218266  16494.72060732  26243501.016296431422 2229.492726814933     3211966.964     22926387.923     -15531586.957  -638.319225  1659.108476  2321.926203 -2199428.647  5174747.878  3000859.598     -0.009244     0.000085    -0.003811
269230.000 42 -136019.04604256  16494.72060732  23904019.404551636428 1900.149932373315    -3787040.366     26594579.040     -7453044.073  -352.325272   784.471118  2967.072945 -2199428.647  5174747.878  3000859.598     -0.009244     0.000085    -0.003811
269230.000 43 23710.23838037  16494.72060732  25936431.096099339426 1523.907739329152    17214942.520     10243907.336     19409050.736 -2147.332764   577.923902  1599.661120 -2199428.647  5174747.878  3000859.598     -0.009244     0.000085    -0.003811
269230.000 35 93299.86594791  16494.72060732  25855973.675831429660 -2288.444154607132    -27454695.704      4490419.464     -2419674.663   235.456486  -202.599455 -3065.391914 -2199428.647  5174747.878  3000859.598     -0.009244     0.000085    -0.003811
269230.000 05 -179661.46501154  16494.72060732  39343289.680560976267 -490.826347731054    21856013.947     36039718.042      -908906.817     1.448787     2.593520    95.244068 -2199428.647  5174747.878  3000859.598     -0.009244     0.000085    -0.003811
269231.000 02 257392.38189896  16617.17596947  37501525.415985494852 -475.064190989360     4443344.348     41887306.008      -629570.215    -2.530005     3.226240   134.560107 -2199428.610  5174747.763  3000859.534      0.010939    -0.010318     0.001278
269231.000 03 172220.73269314  16617.17596947  36613398.743302591145 -486.459110709839    -14793486.085     39441907.108       456067.057    -3.492128    -1.871422   101.768316 -2199428.610  5174747.763  3000859.534      0.010939    -0.010318     0.001278
269231.000 04 -198521.74003272  16617.17596947  38569644.742108419538 -502.145226048306    -39572305.095     14490282.603      1320131.280     1.767271    -2.317529    38.387383 -2199428.610  5174747.763  3000859.534      0.010939    -0.010318     0.001278
269231.000 38 50266.73959266  16617.17596947  36179058.632053188980 -858.699152879417    -5814249.069     31601302.099     27419961.514   439.246799 -1362.109057  1658.056686 -2199428.610  5174747.763  3000859.534      0.010939    -0.010318     0.001278
269231.000 07 -162948.85105987  16617.17596947  35951409.011122077703 -934.484604620375    -14958104.921     38111565.335      9610814.328   653.463866   804.613362 -2213.914935 -2199428.610  5174747.763  3000859.534      0.010939    -0.010318     0.001278
269231.000 08 -96663.72829394  16617.17596947  36442857.974571883678 -743.482275255956     1376297.729     36645735.547     20991473.145   931.978618 -1312.154464  2217.605164 -2199428.610  5174747.763  3000859.534      0.010939    -0.010318     0.001278
269231.000 10 -23994.47317603  16617.17596947  35790921.960904449224 -673.787721949629    -8784490.173     38096358.584     15354214.792   484.168313   905.081535 -2047.880212 -2199428.610  5174747.763  3000859.534      0.010939    -0.010318     0.001278
269231.000 11 199706.48222760  16617.17596947  24166292.519210487604 1222.072590375319     8972543.868     13829003.962     22583959.878 -2530.900339   408.193641   756.119935 -2199428.610  5174747.763  3000859.534      0.010939    -0.010318     0.001278
269231.000 12 -79069.23680869  16617.17596947  22110664.459747258574 -231.345682688989    -12804432.354     15377572.063     19480638.419 -2192.442911   335.283645 -1709.542656 -2199428.610  5174747.763  3000859.534      0.010939    -0.010318     0.001278
269231.000 13 131518.56650866  16617.17596947  36861493.744978994131 -653.963348739780     5029238.444     38642949.569     16608609.448  1000.574802 -1132.533935  2340.434982 -2199428.610  5174747.763  3000859.534      0.010939    -0.010318     0.001278
269231.000 21 -286530.81138964  16617.17596947  21727534.524693343788 -48.380336756818    -14427722.861     21863173.801      9583345.482   292.798853 -1056.641977  2856.129194 -2199428.610  5174747.763  3000859.534      0.010939    -0.010318     0.001278
269231.000 22 18883.69575656  16617.17596947  23818265.652337167412 -2395.872308169492    -17002150.787      4584379.552     21630118.411   784.987428 -2344.667495  1116.245823 -2199428.610  5174747.763  3000859.534      0.010939    -0.010318     0.001278
269231.000 25 135961.67532112  16617.17596947  26289870.678800031543 -1839.285324118100    19075535.422     20378237.188       448668.953   -93.795886   156.321405 -3063.255052 -2199428.610  5174747.763  3000859.534      0.010939    -0.010318     0.001278
269231.000 34 143517.52503510  16617.17596947  22572038.144974913448 755.415017507039     -957878.863     16523918.174     22453414.141 -2511.128593   546.746882  -507.883604 -2199428.610  5174747.763  3000859.534      0.010939    -0.010318     0.001278
269231.000 14 273600.00260348  16617.17596947  26242974.031577330083 2229.290391872637     3211328.743     22928046.931     -15529264.884  -638.119278  1658.901680  2322.211969 -2199428.610  5174747.763  3000859.534      0.010939    -0.010318     0.001278
269231.000 42 -136019.04712013  16617.17596947  23903570.342718303204 1899.681611452252    -3787392.610     26595363.364     -7450076.927  -352.161341   784.174590  2967.210073 -2199428.610  5174747.763  3000859.534      0.010939    -0.010318     0.001278
269231.000 43 23710.23889987  16617.17596947  25936070.774443749338 1523.904778691940    17212795.114     10244485.350     19410650.221 -2147.473080   578.103416  1599.304579 -2199428.610  5174747.763  3000859.534      0.010939    -0.010318     0.001278
269231.000 35 93299.86312973  16617.17596947  25856514.409873843193 -2288.871800140478    -27454460.084      4490216.819     -2422740.027   235.783552  -202.692144 -3065.347581 -2199428.610  5174747.763  3000859.534      0.010939    -0.010318     0.001278
269231.000 05 -179661.45542912  16617.17596947  39343405.645110964775 -491.090878876857    21856015.396     36039720.636      -908811.571     1.449116     2.593233    95.248907 -2199428.610  5174747.763  3000859.534      0.010939    -0.010318     0.001278
269232.000 02 257392.39092076  16740.25436677  37501637.698905743659 -474.707971485332     4443341.818     41887309.235      -629435.653    -2.529599     3.226015   134.563468 -2199428.855  5174748.080  3000860.122      0.001993     0.005522     0.003038
269232.000 03 172220.75081238  16740.25436677  36613513.687895648181 -486.122156684287    -14793489.577     39441905.237       456168.824    -3.492192    -1.871465   101.765889 -2199428.855  5174748.080  3000860.122      0.001993     0.005522     0.003038
269232.000 04 -198521.74767241  16740.25436677  38569763.342649444938 -501.751038632356    -39572303.328     14490280.285      1320169.664     1.766967    -2.317795    38.380364 -2199428.855  5174748.080  3000860.122      0.001993     0.005522     0.003038
269232.000 38 50266.74038085  16740.25436677  36179261.560806900263 -858.367467978969    -5813809.922     31599939.959     27421619.497   439.047972 -1362.172174  1657.911668 -2199428.855  5174748.080  3000860.122      0.001993     0.005522     0.003038
269232.000 07 -162948.84112728  16740.25436677  35951629.851310223341 -934.227795107290    -14957451.399     38112369.899      9608600.388   653.581829   804.516465 -2213.966435 -2199428.855  5174748.080  3000860.122      0.001993     0.005522     0.003038
269232.000 08 -96663.74026991  16740.25436677  36443033.632701270282 -743.202193551697     1377229.612     36644423.326     20993690.693   931.787287 -1312.289116  2217.494246 -2199428.855  5174748.080  3000860.122      0.001993     0.005522     0.003038
269232.000 10 -23994.47892268  16740.25436677  35791081.186466418207 -673.572257556953    -8784005.938     38097263.629     15352166.871   484.300846   905.008575 -2047.962800 -2199428.855  5174748.080  3000860.122      0.001993     0.005522     0.003038
269232.000 11 199706.48799831  16740.25436677  24166003.711268305779 1222.358460989781     8970012.937     13829412.251     22584715.793 -2530.956650   408.384169   755.708117 -2199428.855  5174748.080  3000860.122      0.001993     0.005522     0.003038
269232.000 12 -79069.23719911  16740.25436677  22110719.115575965494 -231.123864036053    -12806624.689     15377907.407     19478928.699 -2192.227778   335.403769 -1709.899162 -2199428.855  5174748.080  3000860.122      0.001993     0.005522     0.003038
269232.000 13 131518.56677604  16740.25436677  36861648.300451718271 -653.656356194988     5030238.936     38641816.964     16610949.838  1000.409990 -1132.677000  2340.347878 -2199428.855  5174748.080  3000860.122      0.001993     0.005522     0.003038
269232.000 21 -286530.80977855  16740.25436677  21727545.938844002783 -48.518958697096    -14427430.045     21862116.995      9586201.523   292.833028 -1056.970018  2855.953104 -2199428.855  5174748.080  3000860.122      0.001993     0.005522     0.003038
269232.000 22 18883.69930616  16740.25436677  23818831.894858036190 -2395.862109530717    -17001365.861      4582034.802     21631234.456   784.867327 -2344.841774  1115.848468 -2199428.855  5174748.080  3000860.122      0.001993     0.005522     0.003038
269232.000 24 263628.04925736  16740.25436677  26481490.172826208174 -2172.478672517464     4731846.588     22641170.458     -15634169.634 -1271.894023 -1261.698454 -2210.767351 -2199428.855  5174748.080  3000860.122      0.001993     0.005522     0.003038
269232.000 25 135961.67831064  16740.25436677  26290305.341286044568 -1839.076232034713    19075441.514     20378393.384       445605.699   -94.021177   156.070091 -3063.263244 -2199428.855  5174748.080  3000860.122      0.001993     0.005522     0.003038
269232.000 34 143517.52744441  16740.25436677  22571859.565261807293 755.618030806072     -960389.947     16524464.997     22452906.051 -2511.036334   546.897579  -508.295929 -2199428.855  5174748.080  3000860.122      0.001993     0.005522     0.003038
269232.000 14 273600.00302429  16740.25436677  26242447.204908061773 2229.580863127485     3210690.723     22929705.732     -15526942.525  -637.919353  1658.694832  2322.497691 -2199428.855  5174748.080  3000860.122      0.001993     0.005522     0.003038
269232.000 42 -136019.04819770  16740.25436677  23903121.350962102413 1899.798572501168    -3787744.690     26596147.392     -7447109.644  -351.997449   783.878027  2967.347147 -2199428.855  5174748.080  3000860.122      0.001993     0.005522     0.003038
269232.000 43 23710.23941937  16740.25436677  25935710.522168718278 1524.201843566261    17210647.568     10245063.544     19412249.349 -2147.613342   578.282944  1598.948009 -2199428.855  5174748.080  3000860.122      0.001993     0.005522     0.003038
269232.000 35 93299.86031155  16740.25436677  25857055.214419040829 -2288.685037782416    -27454224.138      4490014.081     -2425805.347   236.110601  -202.784879 -3065.303191 -2199428.855  5174748.080  3000860.122      0.001993     0.005522     0.003038
269232.000 05 -179661.44584669  16740.25436677  39343521.679860271513 -490.662111034617    21856016.845     36039723.229      -908716.320     1.449445     2.592946    95.253745 -2199428.855  5174748.080  3000860.122      0.001993     0.005522     0.003038
269233.000 02 257392.39994257  16862.76729505  37501749.895055785775 -474.797590859234     4443339.289     41887312.460      -629301.088    -2.529192     3.225791   134.566829 -2199428.861  5174748.042  3000860.092     -0.005708    -0.000637     0.000987
269233.000 03 172220.76893162  16862.76729505  36613628.597981639206 -486.164040472358    -14793493.069     39441903.365       456270.588    -3.492256    -1.871509   101.763461 -2199428.861  5174748.042  3000860.092     -0.005708    -0.000637     0.000987
269233.000 04 -198521.75531209  16862.76729505  38569881.874046273530 -501.806994392537    -39572301.561     14490277.967      1320208.041     1.766664    -2.318062    38.373344 -2199428.861  5174748.042  3000860.092     -0.005708    -0.000637     0.000987
269233.000 38 50266.74116904  16862.76729505  36179464.507363706827 -858.396351351403    -5813370.973     31598577.757     27423277.335   438.849135 -1362.235263  1657.766641 -2199428.861  5174748.042  3000860.092     -0.005708    -0.000637     0.000987
269233.000 07 -162948.83119471  16862.76729505  35951850.656947441399 -934.410270168446    -14956797.758     38113174.367      9606386.398   653.699778   804.419550 -2214.017924 -2199428.861  5174748.042  3000860.092     -0.005708    -0.000637     0.000987
269233.000 08 -96663.75224588  16862.76729505  36443209.308650203049 -743.317206939682     1378161.303     36643110.970     20995908.131   931.595937 -1312.423741  2217.383316 -2199428.861  5174748.042  3000860.092     -0.005708    -0.000637     0.000987
269233.000 10 -23994.48466938  16862.76729505  35791240.412370204926 -673.726537707262    -8783521.572     38098168.600     15350118.868   484.433368   904.935595 -2048.045377 -2199428.861  5174748.042  3000860.092     -0.005708    -0.000637     0.000987
269233.000 11 199706.49376903  16862.76729505  24165714.869074549526 1222.363823964261     8967481.949     13829820.731     22585471.296 -2531.012901   408.574700   755.296285 -2199428.861  5174748.042  3000860.092     -0.005708    -0.000637     0.000987
269233.000 12 -79069.23758955  16862.76729505  22110773.789230499417 -231.308658802882    -12808816.808     15378242.871     19477218.622 -2192.012599   335.523857 -1710.255637 -2199428.861  5174748.042  3000860.092     -0.005708    -0.000637     0.000987
269233.000 13 131518.56704342  16862.76729505  36861802.821417346597 -653.798385541886     5031239.263     38640684.216     16613290.141  1000.245157 -1132.820041  2340.260762 -2199428.861  5174748.042  3000860.092     -0.005708    -0.000637     0.000987
269233.000 21 -286530.80816745  16862.76729505  21727557.475494086742 -49.016870670021    -14427137.195     21861059.861      9589057.388   292.867152 -1057.298051  2855.776961 -2199428.861  5174748.042  3000860.092     -0.005708    -0.000637     0.000987
269233.000 22 18883.70285576  16862.76729505  23819398.207775317132 -2396.143230008893    -17000581.056      4579689.878     21632350.104   784.747190 -2345.016005  1115.451093 -2199428.861  5174748.042  3000860.092     -0.005708    -0.000637     0.000987
269233.000 24 263628.04670176  16862.76729505  26482003.668467011303 -2172.371328058653     4730574.573     22639908.707     -15636380.255 -1272.139541 -1261.807244 -2210.480916 -2199428.861  5174748.042  3000860.092     -0.005708    -0.000637     0.000987
269233.000 25 135961.68130016  16862.76729505  26290740.056463789195 -1839.217198970728    19075347.380     20378549.328       442542.436   -94.246504   155.818808 -3063.271379 -2199428.861  5174748.042  3000860.092     -0.005708    -0.000637     0.000987
269233.000 34 143517.52985374  16862.76729505  22571681.003418549895 755.485028298572     -962900.938     16525011.970     22452397.549 -2510.944020   547.048256  -508.708246 -2199428.861  5174748.042  3000860.092     -0.005708    -0.000637     0.000987
269233.000 14 273600.00344509  16862.76729505  26241920.293175261468 2229.501381493174     3210052.902     22931364.326     -15524619.881  -637.719449  1658.487934  2322.783371 -2199428.861  5174748.042  3000860.092     -0.005708    -0.000637     0.000987
269233.000 42 -136019.04927526  16862.76729505  23902672.342362366617 1899.639080609195    -3788096.606     26596931.123     -7444142.224  -351.833595   783.581430  2967.484166 -2199428.861  5174748.042  3000860.092     -0.005708    -0.000637     0.000987
269233.000 43 23710.23993887  16862.76729505  25935350.184290684760 1524.126141215675    17208499.882     10245641.918     19413848.120 -2147.753550   578.462484  1598.591409 -2199428.861  5174748.042  3000860.092     -0.005708    -0.000637     0.000987
269233.000 35 93299.85749338  16862.76729505  25857596.054133065045 -2288.782730256207    -27453987.864      4489811.250     -2428870.622   236.437634  -202.877658 -3065.258745 -2199428.861  5174748.042  3000860.092     -0.005708    -0.000637     0.000987
269233.000 05 -179661.43626426  16862.76729505  39343637.680579125881 -490.727418134920    21856018.295     36039725.822      -908621.063     1.449774     2.592659    95.258583 -2199428.861  5174748.042  3000860.092     -0.005708    -0.000637     0.000987
269234.000 02 257392.40896437  16985.27787746  37501862.125684455037 -474.775870884769     4443336.760     41887315.686      -629166.520    -2.528786     3.225566   134.570188 -2199428.841  5174748.047  3000860.127      0.009091    -0.007042    -0.005314
269234.000 03 172220.78705085  16985.27787746  36613743.437921799719 -486.084745475091    -14793496.562     39441901.494       456372.350    -3.492320    -1.871552   101.761033 -2199428.841  5174748.047  3000860.127      0.009091    -0.007042    -0.005314
269234.000 04 -198521.76295178  16985.27787746  38570000.474668212235 -501.829963331111    -39572299.794     14490275.649      1320246.411     1.766360    -2.318329    38.366325 -2199428.841  5174748.047  3000860.127      0.009091    -0.007042    -0.005314
269234.000 38 50266.74195721  16985.27787746  36179667.348909996450 -858.544148104265    -5812932.224     31597215.491     27424935.028   438.650289 -1362.298322  1657.621605 -2199428.841  5174748.047  3000860.127      0.009091    -0.007042    -0.005314
269234.000 07 -162948.82126215  16985.27787746  35952071.497178107500 -934.484202791937    -14956144.000     38113978.737      9604172.356   653.817713   804.322618 -2214.069401 -2199428.841  5174748.047  3000860.127      0.009091    -0.007042    -0.005314
269234.000 08 -96663.76422187  16985.27787746  36443384.931924842298 -743.424438475631     1379092.803     36641798.480     20998125.457   931.404566 -1312.558338  2217.272375 -2199428.841  5174748.047  3000860.127      0.009091    -0.007042    -0.005314
269234.000 10 -23994.49041612  16985.27787746  35791399.585622943938 -673.810415058397    -8783037.072     38099073.499     15348070.783   484.565880   904.862596 -2048.127943 -2199428.841  5174748.047  3000860.127      0.009091    -0.007042    -0.005314
269234.000 11 199706.49953974  16985.27787746  24165425.990618947893 1222.441305401735     8964950.906     13830229.401     22586226.387 -2531.069091   408.765235   754.884440 -2199428.841  5174748.047  3000860.127      0.009091    -0.007042    -0.005314
269234.000 12 -79069.23797999  16985.27787746  22110828.445104286075 -231.530316178687    -12811008.713     15378578.454     19475508.188 -2191.797374   335.643909 -1710.612081 -2199428.841  5174748.047  3000860.127      0.009091    -0.007042    -0.005314
269234.000 13 131518.56731081  16985.27787746  36861957.272237360477 -653.901470908895     5032239.426     38639551.325     16615630.357  1000.080304 -1132.963059  2340.173634 -2199428.841  5174748.047  3000860.127      0.009091    -0.007042    -0.005314
269234.000 21 -286530.80655634  16985.27787746  21727569.046739079058 -49.411388677545    -14426844.310     21860002.399      9591913.077   292.901223 -1057.626074  2855.600766 -2199428.841  5174748.047  3000860.127      0.009091    -0.007042    -0.005314
269234.000 22 18883.70640537  16985.27787746  23819964.536942459643 -2396.489182836376    -16999796.370      4577344.779     21633465.354   784.627017 -2345.190189  1115.053697 -2199428.841  5174748.047  3000860.127      0.009091    -0.007042    -0.005314
269234.000 24 263628.04414615  16985.27787746  26482517.179137170315 -2172.052484741434     4729302.313     22638646.848     -15638590.588 -1272.385059 -1261.915981 -2210.194440 -2199428.841  5174748.047  3000860.127      0.009091    -0.007042    -0.005314
269234.000 25 135961.68428968  16985.27787746  26291174.699890092015 -1839.304559649900    19075253.021     20378705.021       439479.165   -94.471866   155.567555 -3063.279459 -2199428.841  5174748.047  3000860.127      0.009091    -0.007042    -0.005314
269234.000 34 143517.53226306  16985.27787746  22571502.406305845827 755.442000450566     -965411.838     16525559.094     22451888.634 -2510.851651   547.198911  -509.120553 -2199428.841  5174748.047  3000860.127      0.009091    -0.007042    -0.005314
269234.000 14 273600.00386588  16985.27787746  26241393.325070850551 2229.443622366525     3209415.282     22933022.714     -15522296.950  -637.519567  1658.280985  2323.069009 -2199428.841  5174748.047  3000860.127      0.009091    -0.007042    -0.005314
269234.000 42 -136019.05035281  16985.27787746  23902223.368129082024 1899.454992711544    -3788448.358     26597714.557     -7441174.666  -351.669780   783.284800  2967.621130 -2199428.841  5174748.047  3000860.127      0.009091    -0.007042    -0.005314
269234.000 43 23710.24045837  16985.27787746  25934989.741444800049 1524.365280652419    17206352.056     10246220.471     19415446.535 -2147.893704   578.642038  1598.234780 -2199428.841  5174748.047  3000860.127      0.009091    -0.007042    -0.005314
269234.000 35 93299.85467522  16985.27787746  25858136.946109794080 -2288.973970790394    -27453751.263      4489608.326     -2431935.853   236.764650  -202.970483 -3065.214243 -2199428.841  5174748.047  3000860.127      0.009091    -0.007042    -0.005314
269234.000 05 -179661.42668183  16985.27787746  39343753.610733978450 -490.721653420478    21856019.745     36039728.414      -908525.802     1.450103     2.592372    95.263421 -2199428.841  5174748.047  3000860.127      0.009091    -0.007042    -0.005314
269235.000 02 257392.41798618  17107.72892235  37501974.321449741721 -474.526602155529     4443334.231     41887318.912      -629031.948    -2.528380     3.225341   134.573547 -2199428.816  5174747.999  3000860.109      0.007289    -0.009507     0.003875
269235.000 03 172220.80517009  17107.72892235  36613858.295342512429 -485.984134823084    -14793500.054     39441899.622       456474.110    -3.492384    -1.871595   101.758604 -2199428.816  5174747.999  3000860.109      0.007289    -0.009507     0.003875
269235.000 04 -198521.77059148  17107.72892235  38570119.040439486504 -501.688547567464    -39572298.028     14490273.331      1320284.774     1.766057    -2.318596    38.359306 -2199428.816  5174747.999  3000860.109      0.007289    -0.009507     0.003875
269235.000 38 50266.74274539  17107.72892235  36179870.260284595191 -858.345931419171    -5812493.673     31595853.162     27426592.576   438.451434 -1362.361353  1657.476560 -2199428.816  5174747.999  3000860.109      0.007289    -0.009507     0.003875
269235.000 07 -162948.81132960  17107.72892235  35952292.302535131574 -934.386998913251    -14955490.124     38114783.011      9601958.262   653.935634   804.225669 -2214.120867 -2199428.816  5174747.999  3000860.109      0.007289    -0.009507     0.003875
269235.000 08 -96663.77619786  17107.72892235  36443560.572678461671 -743.205439192243     1380024.111     36640485.855     21000342.673   931.213177 -1312.692906  2217.161422 -2199428.816  5174747.999  3000860.109      0.007289    -0.009507     0.003875
269235.000 10 -23994.49616290  17107.72892235  35791558.776352100074 -673.737222310156    -8782552.440     38099978.324     15346022.615   484.698381   904.789577 -2048.210498 -2199428.816  5174747.999  3000860.109      0.007289    -0.009507     0.003875
269235.000 11 199706.50531046  17107.72892235  24165137.060653265566 1222.635497935116     8962419.806     13830638.262     22586981.066 -2531.125221   408.955772   754.472581 -2199428.816  5174747.999  3000860.109      0.007289    -0.009507     0.003875
269235.000 12 -79069.23837044  17107.72892235  22110883.170807190239 -231.446774960496    -12813200.402     15378914.158     19473797.398 -2191.582103   335.763925 -1710.968493 -2199428.816  5174747.999  3000860.109      0.007289    -0.009507     0.003875
269235.000 13 131518.56757820  17107.72892235  36862111.757988423109 -653.726799199358     5033239.423     38638418.291     16617970.486   999.915429 -1133.106052  2340.086493 -2199428.816  5174747.999  3000860.109      0.007289    -0.009507     0.003875
269235.000 21 -286530.80494522  17107.72892235  21727580.722711849958 -49.656347949058    -14426551.392     21858944.609      9594768.590   292.935243 -1057.954088  2855.424519 -2199428.816  5174747.999  3000860.109      0.007289    -0.009507     0.003875
269235.000 22 18883.70995498  17107.72892235  23820530.919181384146 -2396.548344348557    -16999011.805      4574999.506     21634580.207   784.506809 -2345.364324  1114.656281 -2199428.816  5174747.999  3000860.109      0.007289    -0.009507     0.003875
269235.000 24 263628.04159054  17107.72892235  26483030.375906776637 -2171.740529765375     4728029.807     22637384.880     -15640800.636 -1272.630576 -1262.024667 -2209.907924 -2199428.816  5174747.999  3000860.109      0.007289    -0.009507     0.003875
269235.000 25 135961.68727921  17107.72892235  26291609.380259543657 -1839.217768120579    19075158.437     20378860.463       436415.886   -94.697263   155.316333 -3063.287483 -2199428.816  5174747.999  3000860.109      0.007289    -0.009507     0.003875
269235.000 34 143517.53467239  17107.72892235  22571323.809224937111 755.524028236978     -967922.645     16526106.368     22451379.307 -2510.759228   547.349547  -509.532851 -2199428.816  5174747.999  3000860.109      0.007289    -0.009507     0.003875
269235.000 14 273600.00428667  17107.72892235  26240866.376657944173 2229.579119896516     3208777.861     22934680.894     -15519973.735  -637.319707  1658.073985  2323.354604 -2199428.816  5174747.999  3000860.109      0.007289    -0.009507     0.003875
269235.000 42 -136019.05143035  17107.72892235  23901774.481192216277 1899.390670843422    -3788799.947     26598497.695     -7438206.972  -351.506004   782.988135  2967.758040 -2199428.816  5174747.999  3000860.109      0.007289    -0.009507     0.003875
269235.000 43 23710.24097787  17107.72892235  25934629.314988743514 1524.633738407865    17204204.090     10246799.203     19417044.594 -2148.033803   578.821604  1597.878122 -2199428.816  5174747.999  3000860.109      0.007289    -0.009507     0.003875
269235.000 35 93299.85185706  17107.72892235  25858677.803297188133 -2288.842119248584    -27453514.336      4489405.310     -2435001.040   237.091649  -203.063352 -3065.169685 -2199428.816  5174747.999  3000860.109      0.007289    -0.009507     0.003875
269235.000 05 -179661.41709939  17107.72892235  39343869.575855962932 -490.565034723841    21856021.195     36039731.006      -908430.537     1.450432     2.592085    95.268257 -2199428.816  5174747.999  3000860.109      0.007289    -0.009507     0.003875
269236.000 02 257392.42700799  17230.08259946  37502086.377568669617 -474.364677723497     4443331.703     41887322.137      -628897.373    -2.527974     3.225116   134.576906 -2199428.786  5174747.914  3000860.106      0.010280     0.015945     0.008605
269236.000 03 172220.82328933  17230.08259946  36613973.135276459157 -485.707946699113    -14793503.546     39441897.751       456575.868    -3.492448    -1.871638   101.756175 -2199428.786  5174747.914  3000860.106      0.010280     0.015945     0.008605
269236.000 04 -198521.77823117  17230.08259946  38570237.483998611569 -501.397031429224    -39572296.262     14490271.012      1320323.129     1.765753    -2.318862    38.352286 -2199428.786  5174747.914  3000860.106      0.010280     0.015945     0.008605
269236.000 38 50266.74353356  17230.08259946  36180073.032024987042 -858.042099736631    -5812055.322     31594490.770     27428249.979   438.252570 -1362.424355  1657.331507 -2199428.786  5174747.914  3000860.106      0.010280     0.015945     0.008605
269236.000 07 -162948.80139707  17230.08259946  35952513.090409204364 -934.226335794665    -14954836.130     38115587.187      9599744.117   654.053540   804.128702 -2214.172320 -2199428.786  5174747.914  3000860.106      0.010280     0.015945     0.008605
269236.000 08 -96663.78817386  17230.08259946  36443736.161047413945 -743.021822879091     1380955.228     36639173.096     21002559.778   931.021768 -1312.827448  2217.050457 -2199428.786  5174747.914  3000860.106      0.010280     0.015945     0.008605
269236.000 10 -23994.50190973  17230.08259946  35791717.967049181461 -673.575110901147    -8782067.676     38100883.077     15343974.364   484.830871   904.716538 -2048.293042 -2199428.786  5174747.914  3000860.106      0.010280     0.015945     0.008605
269236.000 11 199706.51108118  17230.08259946  24164848.025925967842 1222.800216786563     8959888.651     13831047.313     22587735.333 -2531.181290   409.146312   754.060708 -2199428.786  5174747.914  3000860.106      0.010280     0.015945     0.008605
269236.000 12 -79069.23876090  17230.08259946  22110937.826150190085 -231.448416849598    -12815391.876     15379249.982     19472086.252 -2191.366786   335.883905 -1711.324875 -2199428.786  5174747.914  3000860.106      0.010280     0.015945     0.008605
269236.000 13 131518.56784559  17230.08259946  36862266.208802789450 -653.565235896967     5034239.255     38637285.114     16620310.528   999.750534 -1133.249021  2339.999341 -2199428.786  5174747.914  3000860.106      0.010280     0.015945     0.008605
269236.000 21 -286530.80333410  17230.08259946  21727592.451002828777 -49.877792019397    -14426258.440     21857886.491      9597623.926   292.969212 -1058.282094  2855.248219 -2199428.786  5174747.914  3000860.106      0.010280     0.015945     0.008605
269236.000 22 18883.71350460  17230.08259946  23821097.266464255750 -2396.625242135487    -16998227.359      4572654.059     21635694.662   784.386565 -2345.538410  1114.258845 -2199428.786  5174747.914  3000860.106      0.010280     0.015945     0.008605
269236.000 24 263628.03903493  17230.08259946  26483543.659666121006 -2171.363321756944     4726757.056     22636122.803     -15643010.397 -1272.876092 -1262.133300 -2209.621367 -2199428.786  5174747.914  3000860.106      0.010280     0.015945     0.008605
269236.000 25 135961.69026874  17230.08259946  26292043.953842159361 -1839.078441848978    19075063.627     20379015.653       433352.599   -94.922696   155.065142 -3063.295450 -2199428.786  5174747.914  3000860.106      0.010280     0.015945     0.008605
269236.000 34 143517.53708173  17230.08259946  22571145.194654624909 755.694701541215     -970433.359     16526653.794     22450869.568 -2510.666750   547.500161  -509.945139 -2199428.786  5174747.914  3000860.106      0.010280     0.015945     0.008605
269236.000 14 273600.00470744  17230.08259946  26240339.323330890387 2229.778944752179     3208140.640     22936338.868     -15517650.233  -637.119869  1657.866934  2323.640156 -2199428.786  5174747.914  3000860.106      0.010280     0.015945     0.008605
269236.000 42 -136019.05250787  17230.08259946  23901325.559297554195 1899.490343597718    -3789151.371     26599280.536     -7435239.142  -351.342267   782.691437  2967.894895 -2199428.786  5174747.914  3000860.106      0.010280     0.015945     0.008605
269236.000 43 23710.24149737  17230.08259946  25934268.783677034080 1524.929258325137    17202055.983     10247378.115     19418642.296 -2148.173848   579.001183  1597.521435 -2199428.786  5174747.914  3000860.106      0.010280     0.015945     0.008605
269236.000 35 93299.84903890  17230.08259946  25859218.606745343655 -2288.957261703908    -27453277.081      4489202.200     -2438066.182   237.418632  -203.156267 -3065.125071 -2199428.786  5174747.914  3000860.106      0.010280     0.015945     0.008605
269236.000 05 -179661.40751696  17230.08259946  39343985.453646272421 -490.250527220778    21856022.646     36039733.598      -908335.266     1.450760     2.591798    95.273094 -2199428.786  5174747.914  3000860.106      0.010280     0.015945     0.008605
269237.000 02 257392.43602979  17352.48602105  37502198.468572936952 -474.289901643060     4443329.176     41887325.362      -628762.794    -2.527568     3.224891   134.580263 -2199428.765  5174747.912  3000860.127     -0.005041    -0.007560    -0.005175
269237.000 03 172220.84140857  17352.48602105  36614087.887946896255 -485.713723814115    -14793507.039     39441895.879       456677.622    -3.492512    -1.871681   101.753745 -2199428.765  5174747.912  3000860.127     -0.005041    -0.007560    -0.005175
269237.000 04 -198521.78587087  17352.48602105  38570355.944987297058 -501.276271962561    -39572294.497     14490268.693      1320361.478     1.765449    -2.319129    38.345266 -2199428.765  5174747.912  3000860.127     -0.005041    -0.007560    -0.005175
269237.000 38 50266.74432172  17352.48602105  36180275.786304421723 -858.035039268434    -5811617.169     31593128.315     27429907.237   438.053696 -1362.487328  1657.186445 -2199428.765  5174747.912  3000860.127     -0.005041    -0.007560    -0.005175
269237.000 07 -162948.79146455  17352.48602105  35952733.913172453642 -934.308184674010    -14954182.018     38116391.267      9597529.921   654.171433   804.031718 -2214.223762 -2199428.765  5174747.912  3000860.127     -0.005041    -0.007560    -0.005175
269237.000 08 -96663.80014987  17352.48602105  36443911.749405130744 -743.052086844109     1381886.153     36637860.202     21004776.771   930.830339 -1312.961961  2216.939481 -2199428.765  5174747.912  3000860.127     -0.005041    -0.007560    -0.005175
269237.000 10 -23994.50765660  17352.48602105  35791877.122834831476 -673.702966086566    -8781582.779     38101787.756     15341926.031   484.963351   904.643479 -2048.375576 -2199428.765  5174747.912  3000860.127     -0.005041    -0.007560    -0.005175
269237.000 11 199706.51685190  17352.48602105  24164558.991178359836 1222.890762714669     8957357.439     13831456.555     22588489.189 -2531.237298   409.336855   753.648821 -2199428.765  5174747.912  3000860.127     -0.005041    -0.007560    -0.005175
269237.000 12 -79069.23915137  17352.48602105  22110992.534355439246 -231.500317198224    -12817583.135     15379585.926     19470374.749 -2191.151423   336.003849 -1711.681225 -2199428.765  5174747.912  3000860.127     -0.005041    -0.007560    -0.005175
269237.000 13 131518.56811299  17352.48602105  36862420.624704718590 -653.514708997682     5035238.923     38636151.794     16622650.482   999.585618 -1133.391966  2339.912176 -2199428.765  5174747.912  3000860.127     -0.005041    -0.007560    -0.005175
269237.000 21 -286530.80172298  17352.48602105  21727604.266533784568 -50.203803279437    -14425965.454     21856828.045      9600479.086   293.003128 -1058.610090  2855.071866 -2199428.765  5174747.912  3000860.127     -0.005041    -0.007560    -0.005175
269237.000 22 18883.71705423  17352.48602105  23821663.700979139656 -2396.831829063594    -16997443.034      4570308.438     21636808.720   784.266285 -2345.712449  1113.861388 -2199428.765  5174747.912  3000860.127     -0.005041    -0.007560    -0.005175
269237.000 24 263628.03647932  17352.48602105  26484056.821180000901 -2171.138079841621     4725484.060     22634860.617     -15645219.871 -1273.121608 -1262.241882 -2209.334769 -2199428.765  5174747.912  3000860.127     -0.005041    -0.007560    -0.005175
269237.000 25 135961.69325827  17352.48602105  26292478.562251884490 -1839.147678925656    19074968.592     20379170.593       430289.304   -95.148164   154.813982 -3063.303361 -2199428.765  5174747.912  3000860.127     -0.005041    -0.007560    -0.005175
269237.000 34 143517.53949106  17352.48602105  22570966.562620770186 755.561378197744     -972943.981     16527201.369     22450359.416 -2510.574217   547.650755  -510.357418 -2199428.765  5174747.912  3000860.127     -0.005041    -0.007560    -0.005175
269237.000 14 273600.00512821  17352.48602105  26239812.337643023580 2229.852953841910     3207503.619     22937996.634     -15515326.446  -636.920053  1657.659832  2323.925665 -2199428.765  5174747.912  3000860.127     -0.005041    -0.007560    -0.005175
269237.000 42 -136019.05358539  17352.48602105  23900876.672283034772 1899.285989827476    -3789502.632     26600063.080     -7432271.174  -351.178568   782.394704  2968.031696 -2199428.765  5174747.912  3000860.127     -0.005041    -0.007560    -0.005175
269237.000 43 23710.24201688  17352.48602105  25933908.305846467614 1524.938879990950    17199907.737     10247957.207     19420239.641 -2148.313839   579.180775  1597.164718 -2199428.765  5174747.912  3000860.127     -0.005041    -0.007560    -0.005175
269237.000 35 93299.84622075  17352.48602105  25859759.516089394689 -2288.778915600851    -27453039.499      4488998.998     -2441131.279   237.745597  -203.249226 -3065.080401 -2199428.765  5174747.912  3000860.127     -0.005041    -0.007560    -0.005175
269237.000 05 -179661.39793452  17352.48602105  39344101.313959114254 -490.189697160386    21856024.096     36039736.190      -908239.991     1.451089     2.591511    95.277930 -2199428.765  5174747.912  3000860.127     -0.005041    -0.007560    -0.005175
269238.000 02 257392.44505160  17474.89062544  37502310.542178265750 -474.085503201932     4443326.648     41887328.587      -628628.212    -2.527162     3.224666   134.583620 -2199428.707  5174747.889  3000860.139      0.002411     0.009479    -0.001957
269238.000 03 172220.85952781  17474.89062544  36614202.693010039628 -485.580537808128    -14793510.531     39441894.007       456779.375    -3.492576    -1.871724   101.751314 -2199428.707  5174747.889  3000860.139      0.002411     0.009479    -0.001957
269238.000 04 -198521.79351057  17474.89062544  38570474.458396412432 -501.230013901368    -39572292.731     14490266.374      1320399.820     1.765146    -2.319395    38.338246 -2199428.707  5174747.889  3000860.139      0.002411     0.009479    -0.001957
269238.000 38 50266.74510988  17474.89062544  36180478.558071784675 -858.018659693189    -5811179.215     31591765.797     27431564.350   437.854814 -1362.550271  1657.041374 -2199428.707  5174747.889  3000860.139      0.002411     0.009479    -0.001957
269238.000 07 -162948.78153205  17474.89062544  35952954.788323499262 -934.311540438794    -14953527.788     38117195.250      9595315.673   654.289311   803.934717 -2214.275192 -2199428.707  5174747.889  3000860.139      0.002411     0.009479    -0.001957
269238.000 08 -96663.81212589  17474.89062544  36444087.355252541602 -743.073543040082     1382816.887     36636547.173     21006993.654   930.638890 -1313.096447  2216.828493 -2199428.707  5174747.889  3000860.139      0.002411     0.009479    -0.001957
269238.000 10 -23994.51340351  17474.89062544  35792036.365907773376 -673.663755012676    -8781097.750     38102692.363     15339877.615   485.095821   904.570400 -2048.458099 -2199428.707  5174747.889  3000860.139      0.002411     0.009479    -0.001957
269238.000 11 199706.52262262  17474.89062544  24164269.990608688444 1223.074020054191     8954826.171     13831865.988     22589242.633 -2531.293247   409.527401   753.236921 -2199428.707  5174747.889  3000860.139      0.002411     0.009479    -0.001957
269238.000 12 -79069.23954185  17474.89062544  22111047.277500458062 -231.653014495969    -12819774.178     15379921.990     19468662.890 -2190.936014   336.123758 -1712.037544 -2199428.707  5174747.889  3000860.139      0.002411     0.009479    -0.001957
269238.000 13 131518.56838040  17474.89062544  36862575.058098889887 -653.543620398268     5036238.426     38635018.332     16624990.349   999.420681 -1133.534887  2339.824998 -2199428.707  5174747.889  3000860.139      0.002411     0.009479    -0.001957
269238.000 21 -286530.80011185  17474.89062544  21727616.256603762507 -50.614592116326    -14425672.434     21855769.271      9603334.069   293.036993 -1058.938077  2854.895462 -2199428.707  5174747.889  3000860.139      0.002411     0.009479    -0.001957
269238.000 22 18883.72060386  17474.89062544  23822230.205357119441 -2397.088872939348    -16996658.830      4567962.643     21637922.381   784.145969 -2345.886440  1113.463911 -2199428.707  5174747.889  3000860.139      0.002411     0.009479    -0.001957
269238.000 24 263628.03392370  17474.89062544  26484569.895731195807 -2170.896306913346     4724210.817     22633598.323     -15647429.059 -1273.367123 -1262.350411 -2209.048131 -2199428.707  5174747.889  3000860.139      0.002411     0.009479    -0.001957
269238.000 25 135961.69624781  17474.89062544  26292913.172771532089 -1839.200900555588    19074873.331     20379325.281       427226.001   -95.373667   154.562853 -3063.311216 -2199428.707  5174747.889  3000860.139      0.002411     0.009479    -0.001957
269238.000 34 143517.54190041  17474.89062544  22570787.999854728580 755.535491486080     -975454.511     16527749.096     22449848.852 -2510.481630   547.801329  -510.769687 -2199428.707  5174747.889  3000860.139      0.002411     0.009479    -0.001957
269238.000 14 273600.00554896  17474.89062544  26239285.371712248772 2229.877174100839     3206866.798     22939654.193     -15513002.374  -636.720258  1657.452679  2324.211132 -2199428.707  5174747.889  3000860.139      0.002411     0.009479    -0.001957
269238.000 42 -136019.05466290  17474.89062544  23900427.872583359480 1899.159455536865    -3789853.729     26600845.327     -7429303.069  -351.014908   782.097938  2968.168442 -2199428.707  5174747.889  3000860.139      0.002411     0.009479    -0.001957
269238.000 43 23710.24253638  17474.89062544  25933547.809554118663 1525.091908471659    17197759.350     10248536.478     19421836.629 -2148.453776   579.360380  1596.807972 -2199428.707  5174747.889  3000860.139      0.002411     0.009479    -0.001957
269238.000 35 93299.84340261  17474.89062544  25860300.512842103839 -2288.959266059101    -27452801.591      4488795.702     -2444196.331   238.072546  -203.342231 -3065.035674 -2199428.707  5174747.889  3000860.139      0.002411     0.009479    -0.001957
269238.000 05 -179661.38835209  17474.89062544  39344217.174364507198 -490.118922065012    21856025.548     36039738.781      -908144.710     1.451418     2.591224    95.282765 -2199428.707  5174747.889  3000860.139      0.002411     0.009479    -0.001957
269239.000 02 257392.45407342  17597.18708777  37502422.528511978686 -473.768115700223     4443324.121     41887331.811      -628493.627    -2.526756     3.224441   134.586976 -2199428.674  5174747.850  3000860.123      0.008996     0.000947     0.002182
269239.000 03 172220.87764705  17597.18708777  36614317.375904850662 -485.062228012830    -14793514.024     39441892.136       456881.125    -3.492641    -1.871767   101.748883 -2199428.674  5174747.850  3000860.123      0.008996     0.000947     0.002182
269239.000 04 -198521.80115027  17597.18708777  38570592.867075711489 -500.849920720793    -39572290.966     14490264.054      1320438.155     1.764842    -2.319662    38.331225 -2199428.674  5174747.850  3000860.123      0.008996     0.000947     0.002182
269239.000 38 50266.74589804  17597.18708777  36180681.277473717928 -857.546722008847    -5810741.460     31590403.216     27433221.318   437.655922 -1362.613186  1656.896294 -2199428.674  5174747.850  3000860.123      0.008996     0.000947     0.002182
269239.000 07 -162948.77159956  17597.18708777  35953175.576208308339 -933.923801197670    -14952873.440     38117999.135      9593101.374   654.407175   803.837698 -2214.326610 -2199428.674  5174747.850  3000860.123      0.008996     0.000947     0.002182
269239.000 08 -96663.82410192  17597.18708777  36444262.908733852208 -742.678425856866     1383747.430     36635234.010     21009210.426   930.447422 -1313.230904  2216.717493 -2199428.674  5174747.850  3000860.123      0.008996     0.000947     0.002182
269239.000 10 -23994.51915047  17597.18708777  35792195.539165034890 -673.459500521421    -8780612.588     38103596.896     15337829.117   485.228279   904.497302 -2048.540611 -2199428.674  5174747.850  3000860.123      0.008996     0.000947     0.002182
269239.000 11 199706.52839335  17597.18708777  24163980.886100322008 1223.530513984151     8952294.848     13832275.611     22589995.664 -2531.349134   409.717950   752.825007 -2199428.674  5174747.850  3000860.123      0.008996     0.000947     0.002182
269239.000 12 -79069.23993234  17597.18708777  22111102.020628813654 -231.306248977780    -12821965.006     15380258.173     19466950.674 -2190.720559   336.243630 -1712.393831 -2199428.674  5174747.850  3000860.123      0.008996     0.000947     0.002182
269239.000 13 131518.56864781  17597.18708777  36862729.421675696969 -653.174849348143     5037237.763     38633884.726     16627330.130   999.255724 -1133.677784  2339.737809 -2199428.674  5174747.850  3000860.123      0.008996     0.000947     0.002182
269239.000 21 -286530.79850071  17597.18708777  21727628.229208372533 -50.616633910686    -14425379.380     21854710.169      9606188.876   293.070806 -1059.266056  2854.719004 -2199428.674  5174747.850  3000860.123      0.008996     0.000947     0.002182
269239.000 22 18883.72415350  17597.18708777  23822796.657358020544 -2396.853699376807    -16995874.745      4565616.674     21639035.644   784.025618 -2346.060382  1113.066413 -2199428.674  5174747.850  3000860.123      0.008996     0.000947     0.002182
269239.000 24 263628.03136808  17597.18708777  26485082.743303466588 -2170.271577746607     4722937.330     22632335.921     -15649637.960 -1273.612637 -1262.458887 -2208.761453 -2199428.674  5174747.850  3000860.123      0.008996     0.000947     0.002182
269239.000 25 135961.69923735  17597.18708777  26293347.781315017492 -1838.831079415977    19074777.845     20379479.718       424162.690   -95.599206   154.311755 -3063.319015 -2199428.674  5174747.850  3000860.123      0.008996     0.000947     0.002182
269239.000 34 143517.54430976  17597.18708777  22570609.367846611887 755.921413870528     -977964.947     16528296.973     22449337.876 -2510.388987   547.951882  -511.181947 -2199428.674  5174747.850  3000860.123      0.008996     0.000947     0.002182
269239.000 14 273600.00596971  17597.18708777  26238758.353325936943 2230.332419276237     3206230.176     22941311.545     -15510678.016  -636.520486  1657.245475  2324.496556 -2199428.674  5174747.850  3000860.123      0.008996     0.000947     0.002182
269239.000 42 -136019.05574039  17597.18708777  23899979.020505748689 1899.464998445474    -3790204.663     26601627.278     -7426334.828  -350.851286   781.801137  2968.305133 -2199428.674  5174747.850  3000860.123      0.008996     0.000947     0.002182
269239.000 43 23710.24305588  17597.18708777  25933187.225937828422 1525.682706614025    17195610.824     10249115.929     19423433.260 -2148.593659   579.539997  1596.451196 -2199428.674  5174747.850  3000860.123      0.008996     0.000947     0.002182
269239.000 35 93299.84058447  17597.18708777  25860841.386128067970 -2288.709128876217    -27452563.355      4488592.314     -2447261.339   238.399479  -203.435281 -3064.990892 -2199428.674  5174747.850  3000860.123      0.008996     0.000947     0.002182
269239.000 05 -179661.37876965  17597.18708777  39344332.982381932437 -489.659025180154    21856026.999     36039741.372      -908049.425     1.451746     2.590937    95.287600 -2199428.674  5174747.850  3000860.123      0.008996     0.000947     0.002182
269240.000 02 257392.46309523  17719.51247635  37502534.497383877635 -473.883893964812     4443321.595     41887335.036      -628359.038    -2.526350     3.224216   134.590332 -2199428.640  5174747.856  3000860.121      0.006432    -0.021866    -0.000180
269240.000 03 172220.89576629  17719.51247635  36614432.093690611422 -485.207304456271    -14793517.517     39441890.264       456982.873    -3.492705    -1.871810   101.746451 -2199428.640  5174747.856  3000860.121      0.006432    -0.021866    -0.000180
269240.000 04 -198521.80878997  17719.51247635  38570711.258289515972 -500.829534302466    -39572289.202     14490261.734      1320476.482     1.764538    -2.319928    38.324205 -2199428.640  5174747.856  3000860.121      0.006432    -0.021866    -0.000180
269240.000 38 50266.74668619  17719.51247635  36180883.996867351234 -857.599040875211    -5810303.904     31589040.572     27434878.140   437.457021 -1362.676072  1656.751205 -2199428.640  5174747.856  3000860.121      0.006432    -0.021866    -0.000180
269240.000 07 -162948.76166708  17719.51247635  35953396.381534613669 -934.122380088083    -14952218.974     38118802.924      9590887.023   654.525025   803.740662 -2214.378016 -2199428.640  5174747.856  3000860.121      0.006432    -0.021866    -0.000180
269240.000 08 -96663.83607795  17719.51247635  36444438.462206453085 -742.829232872464     1384677.781     36633920.713     21011427.086   930.255935 -1313.365334  2216.606481 -2199428.640  5174747.856  3000860.121      0.006432    -0.021866    -0.000180
269240.000 10 -23994.52489747  17719.51247635  35792354.747314110398 -673.586090863682    -8780127.294     38104501.357     15335780.536   485.360728   904.424184 -2048.623111 -2199428.640  5174747.856  3000860.121      0.006432    -0.021866    -0.000180
269240.000 11 199706.53416407  17719.51247635  24163691.729225520045 1223.466264125891     8949763.468     13832685.425     22590748.284 -2531.404961   409.908502   752.413079 -2199428.640  5174747.856  3000860.121      0.006432    -0.021866    -0.000180
269240.000 12 -79069.24032284  17719.51247635  22111156.763747736812 -231.566947726533    -12824155.619     15380594.477     19465238.103 -2190.505057   336.363467 -1712.750088 -2199428.640  5174747.856  3000860.121      0.006432    -0.021866    -0.000180
269240.000 13 131518.56891522  17719.51247635  36862883.802693419158 -653.358230022714     5038236.936     38632750.977     16629669.823   999.090745 -1133.820657  2339.650607 -2199428.640  5174747.856  3000860.121      0.006432    -0.021866    -0.000180
269240.000 21 -286530.79688957  17719.51247635  21727640.254155147821 -51.138576646335    -14425086.292     21853650.739      9609043.507   293.104568 -1059.594026  2854.542495 -2199428.640  5174747.856  3000860.121      0.006432    -0.021866    -0.000180
269240.000 22 18883.72770314  17719.51247635  23823363.214045602828 -2397.217038534582    -16995090.781      4563270.531     21640148.510   783.905231 -2346.234276  1112.668895 -2199428.640  5174747.856  3000860.121      0.006432    -0.021866    -0.000180
269240.000 24 263628.02881246  17719.51247635  26485595.575563319027 -2170.174428885803     4721663.597     22631073.410     -15651846.574 -1273.858151 -1262.567312 -2208.474734 -2199428.640  5174747.856  3000860.121      0.006432    -0.021866    -0.000180
269240.000 25 135961.70222689  17719.51247635  26293782.389802303165 -1839.041257533245    19074682.133     20379633.904       421099.372   -95.824780   154.060688 -3063.326758 -2199428.640  5174747.856  3000860.121      0.006432    -0.021866    -0.000180
269240.000 34 143517.54671911  17719.51247635  22570430.788178775460 755.716663161293     -980475.292     16528845.000     22448826.488 -2510.296290   548.102414  -511.594198 -2199428.640  5174747.856  3000860.121      0.006432    -0.021866    -0.000180
269240.000 14 273600.00639045  17719.51247635  26238231.280447065830 2230.185710303485     3205593.755     22942968.690     -15508353.372  -636.320735  1657.038220  2324.781938 -2199428.640  5174747.856  3000860.121      0.006432    -0.021866    -0.000180
269240.000 42 -136019.05681788  17719.51247635  23899530.220763340592 1899.208061783575    -3790555.433     26602408.932     -7423366.450  -350.687704   781.504303  2968.441770 -2199428.640  5174747.856  3000860.121      0.006432    -0.021866    -0.000180
269240.000 43 23710.24357539  17719.51247635  25932826.678363922983 1525.798467919230    17193462.158     10249695.560     19425029.535 -2148.733487   579.719628  1596.094391 -2199428.640  5174747.856  3000860.121      0.006432    -0.021866    -0.000180
269240.000 35 93299.83776633  17719.51247635  25861382.417673360556 -2288.806030326523    -27452324.792      4488388.833     -2450326.302   238.726394  -203.528376 -3064.946053 -2199428.640  5174747.856  3000860.121      0.006432    -0.021866    -0.000180
269240.000 05 -179661.36918721  17719.51247635  39344448.772928349674 -489.746034182608    21856028.451     36039743.963      -907954.135     1.452075     2.590649    95.292434 -2199428.640  5174747.856  3000860.121      0.006432    -0.021866    -0.000180
269241.000 02 257392.47211704  17841.80227451  37502646.466282844543 -473.648519827984     4443319.068     41887338.260      -628224.446    -2.525944     3.223991   134.593687 -2199428.635  5174747.874  3000860.119     -0.002437    -0.010479     0.003931
269241.000 03 172220.91388553  17841.80227451  36614546.706797264516 -485.093033057638    -14793521.009     39441888.392       457084.618    -3.492769    -1.871853   101.744019 -2199428.635  5174747.874  3000860.119     -0.002437    -0.010479     0.003931
269241.000 04 -198521.81642967  17841.80227451  38570829.597189396620 -500.718107712455    -39572287.437     14490259.414      1320514.803     1.764235    -2.320195    38.317184 -2199428.635  5174747.874  3000860.119     -0.002437    -0.010479     0.003931
269241.000 38 50266.74747434  17841.80227451  36181086.698830798268 -857.625549449585    -5809866.546     31587677.866     27436534.818   437.258111 -1362.738929  1656.606108 -2199428.635  5174747.874  3000860.119     -0.002437    -0.010479     0.003931
269241.000 07 -162948.75173462  17841.80227451  35953617.151980005205 -934.172854474746    -14951564.391     38119606.615      9588672.621   654.642861   803.643608 -2214.429410 -2199428.635  5174747.874  3000860.119     -0.002437    -0.010479     0.003931
269241.000 08 -96663.84805400  17841.80227451  36444613.980799570680 -742.828674982302     1385607.941     36632607.281     21013643.636   930.064428 -1313.499736  2216.495457 -2199428.635  5174747.874  3000860.119     -0.002437    -0.010479     0.003931
269241.000 10 -23994.53064451  17841.80227451  35792513.868231117725 -673.538018418476    -8779641.867     38105405.744     15333731.873   485.493165   904.351046 -2048.705602 -2199428.635  5174747.874  3000860.119     -0.002437    -0.010479     0.003931
269241.000 11 199706.53993480  17841.80227451  24163402.607286870480 1223.519172971137     8947232.033     13833095.429     22591500.492 -2531.460728   410.099057   752.001138 -2199428.635  5174747.874  3000860.119     -0.002437    -0.010479     0.003931
269241.000 12 -79069.24071335  17841.80227451  22111211.506887145340 -231.692871260457    -12826346.016     15380930.900     19463525.175 -2190.289510   336.483268 -1713.106313 -2199428.635  5174747.874  3000860.119     -0.002437    -0.010479     0.003931
269241.000 13 131518.56918264  17841.80227451  36863038.166283220053 -653.318362105638     5039235.944     38631617.086     16632009.428   998.925746 -1133.963505  2339.563393 -2199428.635  5174747.874  3000860.119     -0.002437    -0.010479     0.003931
269241.000 21 -286530.79527842  17841.80227451  21727652.366372339427 -51.519668507390    -14424793.171     21852590.981      9611897.961   293.138277 -1059.921986  2854.365933 -2199428.635  5174747.874  3000860.119     -0.002437    -0.010479     0.003931
269241.000 22 18883.73125279  17841.80227451  23823929.770765617490 -2397.458411902189    -16994306.938      4560924.215     21641260.978   783.784808 -2346.408122  1112.271357 -2199428.635  5174747.874  3000860.119     -0.002437    -0.010479     0.003931
269241.000 24 263628.02625684  17841.80227451  26486108.335962828249 -2170.147422133014     4720389.618     22629810.791     -15654054.902 -1274.103664 -1262.675684 -2208.187975 -2199428.635  5174747.874  3000860.119     -0.002437    -0.010479     0.003931
269241.000 25 135961.70521643  17841.80227451  26294216.965387802571 -1839.049587151967    19074586.195     20379787.839       418036.046   -96.050389   153.809651 -3063.334444 -2199428.635  5174747.874  3000860.119     -0.002437    -0.010479     0.003931
269241.000 34 143517.54912846  17841.80227451  22570252.156183306128 755.662823780440     -982985.543     16529393.178     22448314.687 -2510.203539   548.252926  -512.006439 -2199428.635  5174747.874  3000860.119     -0.002437    -0.010479     0.003931
269241.000 14 273600.00681118  17841.80227451  26237704.227212928236 2230.190899628215     3204957.533     22944625.627     -15506028.444  -636.121007  1656.830915  2325.067277 -2199428.635  5174747.874  3000860.119     -0.002437    -0.010479     0.003931
269241.000 42 -136019.05789536  17841.80227451  23899081.438504237682 1899.021586226299    -3790906.039     26603190.289     -7420397.936  -350.524160   781.207434  2968.578352 -2199428.635  5174747.874  3000860.119     -0.002437    -0.010479     0.003931
269241.000 43 23710.24409489  17841.80227451  25932466.094796027988 1525.899353562854    17191313.352     10250275.370     19426625.453 -2148.873261   579.899271  1595.737557 -2199428.635  5174747.874  3000860.119     -0.002437    -0.010479     0.003931
269241.000 35 93299.83494821  17841.80227451  25861923.379499111325 -2288.802516651340    -27452085.903      4488185.258     -2453391.220   239.053293  -203.621515 -3064.901158 -2199428.635  5174747.874  3000860.119     -0.002437    -0.010479     0.003931
269241.000 05 -179661.35960476  17841.80227451  39344564.493722707033 -489.689954463392    21856029.903     36039746.554      -907858.840     1.452404     2.590362    95.297268 -2199428.635  5174747.874  3000860.119     -0.002437    -0.010479     0.003931
269242.000 02 257392.48113886  17964.13811422  37502758.400294065475 -473.845142568462     4443316.543     41887341.483      -628089.851    -2.525538     3.223766   134.597041 -2199428.641  5174747.922  3000860.125     -0.001012    -0.001174    -0.011534
269242.000 03 172220.93200478  17964.13811422  36614661.407165385783 -485.208885497414    -14793524.502     39441886.520       457186.361    -3.492833    -1.871896   101.741586 -2199428.641  5174747.922  3000860.125     -0.001012    -0.001174    -0.011534
269242.000 04 -198521.82406938  17964.13811422  38570947.971007421613 -500.947004533373    -39572285.673     14490257.094      1320553.117     1.763931    -2.320461    38.310163 -2199428.641  5174747.922  3000860.125     -0.001012    -0.001174    -0.011534
269242.000 38 50266.74826248  17964.13811422  36181289.400803737342 -857.848499887623    -5809429.388     31586315.096     27438191.350   437.059191 -1362.801757  1656.461002 -2199428.641  5174747.922  3000860.125     -0.001012    -0.001174    -0.011534
269242.000 07 -162948.74180217  17964.13811422  35953837.974785007536 -934.447605493478    -14950909.690     38120410.210      9586458.168   654.760683   803.546538 -2214.480792 -2199428.641  5174747.922  3000860.125     -0.001012    -0.001174    -0.011534
269242.000 08 -96663.86003005  17964.13811422  36444789.534303046763 -743.019092581235     1386537.909     36631293.715     21015860.075   929.872901 -1313.634111  2216.384422 -2199428.641  5174747.922  3000860.125     -0.001012    -0.001174    -0.011534
269242.000 10 -23994.53639160  17964.13811422  35792673.058957688510 -673.764146259055    -8779156.308     38106310.058     15331683.127   485.625592   904.277888 -2048.788081 -2199428.641  5174747.922  3000860.125     -0.001012    -0.001174    -0.011534
269242.000 11 199706.54570553  17964.13811422  24163113.449674446136 1223.365660663694     8944700.542     13833505.624     22592252.288 -2531.516434   410.289614   751.589183 -2199428.641  5174747.922  3000860.125     -0.001012    -0.001174    -0.011534
269242.000 12 -79069.24110387  17964.13811422  22111266.284936472774 -231.998070203699    -12828536.197     15381267.443     19461811.891 -2190.073917   336.603033 -1713.462507 -2199428.641  5174747.922  3000860.125     -0.001012    -0.001174    -0.011534
269242.000 13 131518.56945007  17964.13811422  36863192.599684432149 -653.517900095321     5040234.786     38630483.051     16634348.947   998.760726 -1134.106330  2339.476167 -2199428.641  5174747.922  3000860.125     -0.001012    -0.001174    -0.011534
269242.000 21 -286530.79366727  17964.13811422  21727664.583299886435 -52.032149299048    -14424500.016     21851530.895      9614752.239   293.171935 -1060.249938  2854.189318 -2199428.641  5174747.922  3000860.125     -0.001012    -0.001174    -0.011534
269242.000 22 18883.73480245  17964.13811422  23824496.414752036333 -2397.908009551466    -16993523.215      4558577.724     21642373.048   783.664350 -2346.581920  1111.873799 -2199428.641  5174747.922  3000860.125     -0.001012    -0.001174    -0.011534
269242.000 24 263628.02370121  17964.13811422  26486621.113880921155 -2169.884976232424     4719115.394     22628548.063     -15656262.942 -1274.349176 -1262.784005 -2207.901175 -2199428.641  5174747.922  3000860.125     -0.001012    -0.001174    -0.011534
269242.000 25 135961.70820597  17964.13811422  26294651.591502610594 -1839.304322642274    19074490.032     20379941.523       414972.712   -96.276034   153.558646 -3063.342075 -2199428.641  5174747.922  3000860.125     -0.001012    -0.001174    -0.011534
269242.000 34 143517.55153782  17964.13811422  22570073.611449651420 755.465747960843     -985495.702     16529941.507     22447802.474 -2510.110733   548.403417  -512.418671 -2199428.641  5174747.922  3000860.125     -0.001012    -0.001174    -0.011534
269242.000 14 273600.00723190  17964.13811422  26237177.208928182721 2230.117225502618     3204321.510     22946282.357     -15503703.230  -635.921300  1656.623558  2325.352573 -2199428.641  5174747.922  3000860.125     -0.001012    -0.001174    -0.011534
269242.000 42 -136019.05897282  17964.13811422  23898632.707634381950 1898.711234889925    -3791256.482     26603971.349     -7417429.285  -350.360655   780.910532  2968.714879 -2199428.641  5174747.922  3000860.125     -0.001012    -0.001174    -0.011534
269242.000 43 23710.24461440  17964.13811422  25932105.650871515274 1525.717773889191    17189164.406     10250855.360     19428221.014 -2149.012981   580.078928  1595.380694 -2199428.641  5174747.922  3000860.125     -0.001012    -0.001174    -0.011534
269242.000 35 93299.83213008  17964.13811422  25862464.427368212491 -2289.113257625140    -27451846.687      4487981.590     -2456456.093   239.380175  -203.714700 -3064.856207 -2199428.641  5174747.922  3000860.125     -0.001012    -0.001174    -0.011534
269242.000 05 -179661.35002232  17964.13811422  39344680.214540109038 -489.825255796313    21856031.356     36039749.144      -907763.541     1.452732     2.590075    95.302101 -2199428.641  5174747.922  3000860.125     -0.001012    -0.001174    -0.011534
269244.000 02 257392.49918250  18208.79909077  37502982.407930456102 -473.997386363335     4443311.492     41887347.931      -627820.650    -2.524727     3.223316   134.603747 -2199428.610  5174747.954  3000860.147      0.004518     0.003732     0.002690
269244.000 03 172220.96824326  18208.79909077  36614890.807911649346 -485.370968421921    -14793531.488     39441882.776       457389.839    -3.492961    -1.871982   101.736719 -2199428.610  5174747.954  3000860.147      0.004518     0.003732     0.002690
269244.000 04 -198521.83934880  18208.79909077  38571184.736110523343 -500.985892531462    -39572282.146     14490252.453      1320629.723     1.763323    -2.320994    38.296120 -2199428.610  5174747.954  3000860.147      0.004518     0.003732     0.002690
269244.000 38 50266.74983875  18208.79909077  36181694.822209484875 -858.021735111251    -5808555.668     31583589.369     27441503.980   436.661326 -1362.927327  1656.170763 -2199428.610  5174747.954  3000860.147      0.004518     0.003732     0.002690
269244.000 07 -162948.72193732  18208.79909077  35954279.707654260099 -934.801468057558    -14949599.934     38122017.108      9582029.107   654.996284   803.352344 -2214.583522 -2199428.610  5174747.954  3000860.147      0.004518     0.003732     0.002690
269244.000 08 -96663.88398219  18208.79909077  36445140.728571161628 -743.263233574107     1388397.271     36628666.180     21020292.619   929.489789 -1313.902776  2216.162316 -2199428.610  5174747.954  3000860.147      0.004518     0.003732     0.002690
269244.000 10 -23994.54788591  18208.79909077  35792991.614920839667 -674.125530081801    -8778184.792     38108118.466     15327585.388   485.890414   904.131513 -2048.953007 -2199428.610  5174747.954  3000860.147      0.004518     0.003732     0.002690
269244.000 11 199706.55724699  18208.79909077  24162535.223296552896 1223.306973511353     8939637.393     13834326.585     22593754.644 -2531.627665   410.670737   750.765232 -2199428.610  5174747.954  3000860.147      0.004518     0.003732     0.002690
269244.000 12 -79069.24188493  18208.79909077  22111376.032995551825 -232.477139043622    -12832915.913     15381940.889     19458384.254 -2189.642593   336.842455 -1714.174801 -2199428.610  5174747.954  3000860.147      0.004518     0.003732     0.002690
269244.000 13 131518.56998493  18208.79909077  36863501.449047267437 -653.799795401283     5042231.977     38628214.554     16639027.723   998.430625 -1134.391908  2339.301678 -2199428.610  5174747.954  3000860.147      0.004518     0.003732     0.002690
269244.000 21 -286530.79044494  18208.79909077  21727689.435968451202 -53.104969509877    -14423913.605     21849409.740      9620460.264   293.239096 -1060.905814  2853.835932 -2199428.610  5174747.954  3000860.147      0.004518     0.003732     0.002690
269244.000 22 18883.74190178  18208.79909077  23825629.928914483637 -2398.676701402292    -16991956.130      4553884.222     21644595.996   783.423327 -2346.929371  1111.078621 -2199428.610  5174747.954  3000860.147      0.004518     0.003732     0.002690
269244.000 24 263628.01858995  18208.79909077  26487646.617419078946 -2169.808241059072     4716566.209     22626022.283     -15660678.163 -1274.840198 -1263.000488 -2207.327454 -2199428.610  5174747.954  3000860.147      0.004518     0.003732     0.002690
269244.000 25 135961.71418507  18208.79909077  26295520.898007199168 -1839.656656519510    19074297.029     20380248.138       408846.021   -96.727430   153.056728 -3063.357168 -2199428.610  5174747.954  3000860.147      0.004518     0.003732     0.002690
269244.000 34 143517.55635656  18208.79909077  22569716.574342537671 755.132113406435     -990515.740     16531038.615     22446776.812 -2509.924956   548.704337  -513.243106 -2199428.610  5174747.954  3000860.147      0.004518     0.003732     0.002690
269244.000 14 273600.00807331  18208.79909077  26236123.187756069005 2229.813504191115     3203050.065     22949595.196     -15499051.946  -635.521953  1656.208691  2325.923037 -2199428.610  5174747.954  3000860.147      0.004518     0.003732     0.002690
269244.000 42 -136019.06112773  18208.79909077  23897735.439812794328 1898.156945426017    -3791956.878     26605532.579     -7411491.573  -350.033760   780.316626  2968.987769 -2199428.610  5174747.954  3000860.147      0.004518     0.003732     0.002690
269244.000 43 23710.24565341  18208.79909077  25931384.589737936854 1525.768402945250    17184866.096     10252015.878     19431411.065 -2149.292257   580.438278  1594.666879 -2199428.610  5174747.954  3000860.147      0.004518     0.003732     0.002690
269244.000 35 93299.82649385  18208.79909077  25863546.647778701037 -2289.657478695735    -27451367.274      4487573.975     -2462585.705   240.033889  -203.901205 -3064.766137 -2199428.610  5174747.954  3000860.147      0.004518     0.003732     0.002690
269244.000 05 -179661.33085743  18208.79909077  39344911.691097468138 -489.924124097452    21856034.262     36039754.324      -907572.927     1.453389     2.589500    95.311766 -2199428.610  5174747.954  3000860.147      0.004518     0.003732     0.002690
269245.000 02 257392.50820432  18331.09752401  37503094.376851379871 -473.838090151548     4443308.968     41887351.154      -627686.045    -2.524321     3.223091   134.607099 -2199428.595  5174747.966  3000860.152     -0.000461    -0.005046    -0.005249
269245.000 03 172220.98636251  18331.09752401  36615005.490837156773 -485.147543931380    -14793534.981     39441880.904       457491.574    -3.493025    -1.872025   101.734285 -2199428.595  5174747.966  3000860.152     -0.000461    -0.005046    -0.005249
269245.000 04 -198521.84698851  18331.09752401  38571303.075040206313 -500.822199857794    -39572280.383     14490250.131      1320668.016     1.763020    -2.321260    38.289099 -2199428.595  5174747.966  3000860.152     -0.000461    -0.005046    -0.005249
269245.000 38 50266.75062687  18331.09752401  36181897.541640169919 -857.830955116078    -5808119.107     31582226.411     27443160.077   436.462379 -1362.990068  1656.025630 -2199428.595  5174747.966  3000860.152     -0.000461    -0.005046    -0.005249
269245.000 07 -162948.71200491  18331.09752401  35954500.617716431618 -934.580225278623    -14948944.879     38122820.411      9579814.499   655.114064   803.255221 -2214.634869 -2199428.595  5174747.966  3000860.152     -0.000461    -0.005046    -0.005249
269245.000 08 -96663.89595827  18331.09752401  36445316.334433190525 -743.089317884296     1389326.664     36627352.210     21022508.724   929.298203 -1314.037067  2216.051246 -2199428.595  5174747.966  3000860.152     -0.000461    -0.005046    -0.005249
269245.000 10 -23994.55363313  18331.09752401  35793150.892904318869 -674.112939788029    -8777698.836     38109022.561     15325536.395   486.022809   904.058296 -2049.035454 -2199428.595  5174747.966  3000860.152     -0.000461    -0.005046    -0.005249
269245.000 11 199706.56301773  18331.09752401  24162246.049035325646 1223.487802986056     8937105.735     13834737.351     22594505.204 -2531.683190   410.861303   750.353236 -2199428.595  5174747.966  3000860.152     -0.000461    -0.005046    -0.005249
269245.000 12 -79069.24227548  18331.09752401  22111430.880851302296 -232.388140396215    -12835105.447     15382277.791     19456669.902 -2189.426862   336.962112 -1714.530902 -2199428.595  5174747.966  3000860.152     -0.000461    -0.005046    -0.005249
269245.000 13 131518.57025237  18331.09752401  36863655.882456786931 -653.628940493800     5043230.324     38627080.092     16641366.979   998.265543 -1134.534661  2339.214415 -2199428.595  5174747.966  3000860.152     -0.000461    -0.005046    -0.005249
269245.000 21 -286530.78883377  18331.09752401  21727702.001906350255 -53.302400526591    -14423620.349     21848348.670      9623314.011   293.272599 -1061.233738  2853.659161 -2199428.595  5174747.966  3000860.152     -0.000461    -0.005046    -0.005249
269245.000 22 18883.74545145  18331.09752401  23826196.764862354845 -2398.686107927933    -16991172.769      4551537.210     21645706.874   783.302762 -2347.103024  1110.681001 -2199428.595  5174747.966  3000860.152     -0.000461    -0.005046    -0.005249
269245.000 24 263628.01603432  18331.09752401  26488159.185967624187 -2169.391091656871     4715291.248     22624759.230     -15662885.344 -1275.085707 -1263.108652 -2207.040533 -2199428.595  5174747.966  3000860.152     -0.000461    -0.005046    -0.005249
269245.000 25 135961.71717463  18331.09752401  26295955.576504364610 -1839.490191382356    19074200.189     20380401.069       405782.665   -96.953180   152.805815 -3063.364630 -2199428.595  5174747.966  3000860.152     -0.000461    -0.005046    -0.005249
269245.000 34 143517.55876593  18331.09752401  22569538.099416591227 755.239987387322     -993025.620     16531587.395     22446263.362 -2509.831986   548.854766  -513.655309 -2199428.595  5174747.966  3000860.152     -0.000461    -0.005046    -0.005249
269245.000 14 273600.00849401  18331.09752401  26235596.221833165735 2230.032381326891     3202414.642     22951251.303     -15496725.876  -635.322312  1656.001182  2326.208205 -2199428.595  5174747.966  3000860.152     -0.000461    -0.005046    -0.005249
269245.000 42 -136019.06220516  18331.09752401  23897286.779728699476 1898.235595542938    -3792306.830     26606312.748     -7408522.513  -349.870371   780.019622  2969.124132 -2199428.595  5174747.966  3000860.152     -0.000461    -0.005046    -0.005249
269245.000 43 23710.24617292  18331.09752401  25931023.988785728812 1526.037267493084    17182716.731     10252596.407     19433005.556 -2149.431814   580.617973  1594.309928 -2199428.595  5174747.966  3000860.152     -0.000461    -0.005046    -0.005249
269245.000 35 93299.82367575  18331.09752401  25864087.852717451751 -2289.462417904288    -27451127.077      4487370.028     -2465650.443   240.360720  -203.994524 -3064.721018 -2199428.595  5174747.966  3000860.152     -0.000461    -0.005046    -0.005249
269245.000 05 -179661.32127498  18331.09752401  39345027.446831852198 -489.718764061108    21856035.716     36039756.913      -907477.613     1.453718     2.589213    95.316598 -2199428.595  5174747.966  3000860.152     -0.000461    -0.005046    -0.005249
269246.000 02 257392.51722614  18453.41049111  37503206.363210037351 -473.722986807115     4443306.444     41887354.377      -627551.436    -2.523915     3.222865   134.610450 -2199428.601  5174747.997  3000860.176      0.003068    -0.002021     0.004608
269246.000 03 172221.00448176  18453.41049111  36615120.121401764452 -485.071536810137    -14793538.474     39441879.032       457593.307    -3.493090    -1.872068   101.731850 -2199428.601  5174747.997  3000860.176      0.003068    -0.002021     0.004608
269246.000 04 -198521.85462822  18453.41049111  38571421.413953170180 -500.824516215362    -39572278.620     14490247.810      1320706.301     1.762716    -2.321526    38.282077 -2199428.601  5174747.997  3000860.176      0.003068    -0.002021     0.004608
269246.000 38 50266.75141500  18453.41049111  36182100.243611708283 -857.767514963634    -5807682.744     31580863.391     27444816.029   436.263423 -1363.052780  1655.880489 -2199428.601  5174747.997  3000860.176      0.003068    -0.002021     0.004608
269246.000 07 -162948.70207252  18453.41049111  35954721.492868803442 -934.707982721739    -14948289.706     38123623.617      9577599.840   655.231829   803.158081 -2214.686204 -2199428.601  5174747.997  3000860.176      0.003068    -0.002021     0.004608
269246.000 08 -96663.90793436  18453.41049111  36445491.922835633159 -743.094913796522     1390255.866     36626038.107     21024724.719   929.106598 -1314.171330  2215.940163 -2199428.601  5174747.997  3000860.176      0.003068    -0.002021     0.004608
269246.000 10 -23994.55938039  18453.41049111  35793310.170878604054 -674.047516523860    -8777212.747     38109926.582     15323487.319   486.155194   903.985059 -2049.117890 -2199428.601  5174747.997  3000860.176      0.003068    -0.002021     0.004608
269246.000 11 199706.56878846  18453.41049111  24161956.873967479914 1223.621049853973     8934574.021     13835148.308     22595255.352 -2531.738654   411.051872   749.941226 -2199428.601  5174747.997  3000860.176      0.003068    -0.002021     0.004608
269246.000 12 -79069.24266603  18453.41049111  22111485.833398200572 -232.495364639908    -12837294.766     15382614.813     19454955.193 -2189.211085   337.081733 -1714.886971 -2199428.601  5174747.997  3000860.176      0.003068    -0.002021     0.004608
269246.000 13 131518.57051982  18453.41049111  36863810.368206962943 -653.576819980517     5044228.507     38625945.486     16643706.149   998.100440 -1134.677389  2339.127140 -2199428.601  5174747.997  3000860.176      0.003068    -0.002021     0.004608
269246.000 21 -286530.78722260  18453.41049111  21727714.637635938823 -53.654311648570    -14423327.059     21847287.272      9626167.582   293.306050 -1061.561654  2853.482337 -2199428.601  5174747.997  3000860.176      0.003068    -0.002021     0.004608
269246.000 22 18883.74900113  18453.41049111  23826763.670595288277 -2398.866369947791    -16990389.528      4549190.024     21646817.354   783.182161 -2347.276629  1110.283361 -2199428.601  5174747.997  3000860.176      0.003068    -0.002021     0.004608
269246.000 24 263628.01347868  18453.41049111  26488671.876590609550 -2169.179287548177     4714016.042     22623496.070     -15665092.237 -1275.331216 -1263.216763 -2206.753571 -2199428.601  5174747.997  3000860.176      0.003068    -0.002021     0.004608
269246.000 25 135961.72016418  18453.41049111  26296390.187018070370 -1839.607667471282    19074103.123     20380553.749       402719.301   -97.178966   152.554934 -3063.372036 -2199428.601  5174747.997  3000860.176      0.003068    -0.002021     0.004608
269246.000 34 143517.56117531  18453.41049111  22569359.607029277831 755.179692609236     -995535.407     16532136.325     22445749.501 -2509.738961   549.005174  -514.067503 -2199428.601  5174747.997  3000860.176      0.003068    -0.002021     0.004608
269246.000 14 273600.00891469  18453.41049111  26235069.271216854453 2230.061914725229     3201779.418     22952907.204     -15494399.521  -635.122693  1655.793621  2326.493330 -2199428.601  5174747.997  3000860.176      0.003068    -0.002021     0.004608
269246.000 42 -136019.06328259  18453.41049111  23896838.241779420525 1898.061423264444    -3792656.620     26607092.620     -7405553.316  -349.707021   779.722584  2969.260441 -2199428.601  5174747.997  3000860.176      0.003068    -0.002021     0.004608
269246.000 43 23710.24669243  18453.41049111  25930663.423871669918 1526.240028352477    17180567.227     10253177.116     19434599.689 -2149.571317   580.797680  1593.952947 -2199428.601  5174747.997  3000860.176      0.003068    -0.002021     0.004608
269246.000 35 93299.82085764  18453.41049111  25864628.989059489220 -2289.550231085159    -27450886.553      4487165.987     -2468715.136   240.687535  -204.087889 -3064.675843 -2199428.601  5174747.997  3000860.176      0.003068    -0.002021     0.004608
269246.000 05 -179661.31169253  18453.41049111  39345143.185093536973 -489.656134322286    21856037.170     36039759.502      -907382.294     1.454046     2.588926    95.321429 -2199428.601  5174747.997  3000860.176      0.003068    -0.002021     0.004608
269247.000 02 257392.52624796  18575.41197549  37503318.314688578248 -473.574422057718     4443303.920     41887357.600      -627416.824    -2.523510     3.222640   134.613800 -2199428.457  5174747.811  3000859.843      0.000612     0.010705     0.005959
269247.000 03 172221.02260100  18575.41197549  36615234.856684319675 -484.911599503830    -14793541.967     39441877.160       457695.038    -3.493154    -1.872111   101.729415 -2199428.457  5174747.811  3000859.843      0.000612     0.010705     0.005959
269247.000 04 -198521.86226794  18575.41197549  38571539.770344287157 -500.552640007809    -39572276.857     14490245.488      1320744.580     1.762412    -2.321792    38.275055 -2199428.457  5174747.811  3000859.843      0.000612     0.010705     0.005959
269247.000 38 50266.75220311  18575.41197549  36182302.963048607111 -857.616202742793    -5807246.580     31579500.308     27446471.836   436.064458 -1363.115464  1655.735339 -2199428.457  5174747.811  3000859.843      0.000612     0.010705     0.005959
269247.000 07 -162948.69214014  18575.41197549  35954942.437836594880 -934.625272918493    -14947634.416     38124426.726      9575385.130   655.349580   803.060923 -2214.737527 -2199428.457  5174747.811  3000859.843      0.000612     0.010705     0.005959
269247.000 08 -96663.91991046  18575.41197549  36445667.563604541123 -742.956996606663     1391184.876     36624723.869     21026940.602   928.914974 -1314.305565  2215.829069 -2199428.457  5174747.811  3000859.843      0.000612     0.010705     0.005959
269247.000 10 -23994.56512770  18575.41197549  35793469.501217693090 -674.018164030276    -8776726.526     38110830.530     15321438.161   486.287568   903.911802 -2049.200315 -2199428.457  5174747.811  3000859.843      0.000612     0.010705     0.005959
269247.000 11 199706.57455920  18575.41197549  24161667.699716418982 1223.829972790554     8932042.253     13835559.456     22596005.087 -2531.794058   411.242444   749.529203 -2199428.457  5174747.811  3000859.843      0.000612     0.010705     0.005959
269247.000 12 -79069.24305660  18575.41197549  22111540.838311165571 -232.524610976689    -12839483.868     15382951.954     19453240.128 -2188.995262   337.201319 -1715.243008 -2199428.457  5174747.811  3000859.843      0.000612     0.010705     0.005959
269247.000 13 131518.57078727  18575.41197549  36863964.853973947465 -653.453999222256     5045226.524     38624810.738     16646045.231   997.935316 -1134.820094  2339.039852 -2199428.457  5174747.811  3000859.843      0.000612     0.010705     0.005959
269247.000 21 -286530.78561141  18575.41197549  21727727.378081373870 -53.987889261916    -14423033.737     21846225.547      9629020.976   293.339450 -1061.889560  2853.305460 -2199428.457  5174747.811  3000859.843      0.000612     0.010705     0.005959
269247.000 22 18883.75255082  18575.41197549  23827330.681054208428 -2399.036221867427    -16989606.407      4546842.665     21647927.437   783.061525 -2347.450185  1109.885701 -2199428.457  5174747.811  3000859.843      0.000612     0.010705     0.005959
269247.000 24 263628.01092304  18575.41197549  26489184.375373035669 -2168.759531872347     4712740.590     22622232.801     -15667298.843 -1275.576725 -1263.324822 -2206.466569 -2199428.457  5174747.811  3000859.843      0.000612     0.010705     0.005959
269247.000 25 135961.72315374  18575.41197549  26296824.935346622020 -1839.608810720965    19074005.831     20380706.178       399655.930   -97.404788   152.304083 -3063.379385 -2199428.457  5174747.811  3000859.843      0.000612     0.010705     0.005959
269247.000 34 143517.56358469  18575.41197549  22569181.148983303457 755.256500821561     -998045.101     16532685.406     22445235.227 -2509.645881   549.155561  -514.479687 -2199428.457  5174747.811  3000859.843      0.000612     0.010705     0.005959
269247.000 14 273600.00933537  18575.41197549  26234542.305311508477 2230.151946395636     3201144.394     22954562.896     -15492072.881  -634.923097  1655.586010  2326.778413 -2199428.457  5174747.811  3000859.843      0.000612     0.010705     0.005959
269247.000 42 -136019.06436000  18575.41197549  23896389.634053900838 1898.035053964704    -3793006.246     26607872.195     -7402583.983  -349.543710   779.425512  2969.396695 -2199428.457  5174747.811  3000859.843      0.000612     0.010705     0.005959
269247.000 43 23710.24721193  18575.41197549  25930302.788042094558 1526.411288827658    17178417.583     10253758.004     19436193.465 -2149.710765   580.977400  1593.595938 -2199428.457  5174747.811  3000859.843      0.000612     0.010705     0.005959
269247.000 35 93299.81803955  18575.41197549  25865170.160363622010 -2289.656795305200    -27450645.702      4486961.853     -2471779.783   241.014333  -204.181299 -3064.630612 -2199428.457  5174747.811  3000859.843      0.000612     0.010705     0.005959
269247.000 05 -179661.30211008  18575.41197549  39345258.905941829085 -489.546021162532    21856038.624     36039762.091      -907286.970     1.454374     2.588638    95.326260 -2199428.457  5174747.811  3000859.843      0.000612     0.010705     0.005959
269248.000 02 257392.53526979  18697.95294176  37503430.248465009034 -473.564074076712     4443301.397     41887360.822      -627282.209    -2.523104     3.222415   134.617150 -2199428.590  5174748.008  3000860.163      0.009761    -0.008703    -0.006653
269248.000 03 172221.04072025  18697.95294176  36615349.504509754479 -485.049834041856    -14793545.460     39441875.288       457796.766    -3.493218    -1.872154   101.726979 -2199428.590  5174748.008  3000860.163      0.009761    -0.008703    -0.006653
269248.000 04 -198521.86990766  18697.95294176  38571658.021690115333 -500.745567712002    -39572275.095     14490243.166      1320782.851     1.762108    -2.322058    38.268033 -2199428.590  5174748.008  3000860.163      0.009761    -0.008703    -0.006653
269248.000 38 50266.75299123  18697.95294176  36182505.699751131237 -857.843064190820    -5806810.616     31578137.162     27448127.497   435.865484 -1363.178118  1655.590180 -2199428.590  5174748.008  3000860.163      0.009761    -0.008703    -0.006653
269248.000 07 -162948.68220778  18697.95294176  35955163.347720474005 -934.844459951855    -14946979.008     38125229.738      9573170.368   655.467317   802.963748 -2214.788839 -2199428.590  5174748.008  3000860.163      0.009761    -0.008703    -0.006653
269248.000 08 -96663.93188657  18697.95294176  36445843.151829615235 -743.277006768622     1392113.695     36623409.497     21029156.374   928.723330 -1314.439773  2215.717963 -2199428.590  5174748.008  3000860.163      0.009761    -0.008703    -0.006653
269248.000 10 -23994.57087505  18697.95294176  35793628.813927054405 -674.215981927700    -8776240.173     38111734.404     15319388.921   486.419931   903.838525 -2049.282729 -2199428.590  5174748.008  3000860.163      0.009761    -0.008703    -0.006653
269248.000 11 199706.58032994  18697.95294176  24161378.490225005895 1223.751499662176     8929510.428     13835970.794     22596754.411 -2531.849401   411.433018   749.117166 -2199428.590  5174748.008  3000860.163      0.009761    -0.008703    -0.006653
269248.000 12 -79069.24344717  18697.95294176  22111595.808126140386 -232.769672945142    -12841672.755     15383289.215     19451524.708 -2188.779393   337.320868 -1715.599015 -2199428.590  5174748.008  3000860.163      0.009761    -0.008703    -0.006653
269248.000 13 131518.57105472  18697.95294176  36864119.322084948421 -653.647759021260     5046224.376     38623675.847     16648384.226   997.770172 -1134.962775  2338.952553 -2199428.590  5174748.008  3000860.163      0.009761    -0.008703    -0.006653
269248.000 21 -286530.78400023  18697.95294176  21727740.205595396459 -54.540868429467    -14422740.381     21845163.493      9631874.192   293.372798 -1062.217457  2853.128531 -2199428.590  5174748.008  3000860.163      0.009761    -0.008703    -0.006653
269248.000 22 18883.75610051  18697.95294176  23827897.638848640025 -2399.418732021004    -16988823.407      4544495.133     21649037.121   782.940853 -2347.623694  1109.488020 -2199428.590  5174748.008  3000860.163      0.009761    -0.008703    -0.006653
269248.000 24 263628.00836740  18697.95294176  26489696.907595653087 -2168.662242735736     4711464.892     22620969.424     -15669505.163 -1275.822232 -1263.432829 -2206.179527 -2199428.590  5174748.008  3000860.163      0.009761    -0.008703    -0.006653
269248.000 25 135961.72614330  18697.95294176  26297259.647602230310 -1839.750604419969    19073908.314     20380858.357       396592.551   -97.630644   152.053263 -3063.386679 -2199428.590  5174748.008  3000860.163      0.009761    -0.008703    -0.006653
269248.000 34 143517.56599408  18697.95294176  22569002.691293593496 754.999944777228    -1000554.702     16533234.637     22444720.541 -2509.552747   549.305928  -514.891862 -2199428.590  5174748.008  3000860.163      0.009761    -0.008703    -0.006653
269248.000 14 273600.00975603  18697.95294176  26234015.268456187099 2230.036575435661     3200509.570     22956218.382     -15489745.956  -634.723522  1655.378348  2327.063453 -2199428.590  5174748.008  3000860.163      0.009761    -0.008703    -0.006653
269248.000 42 -136019.06543741  18697.95294176  23895941.148161403835 1897.646984467283    -3793355.708     26608651.474     -7399614.514  -349.380437   779.128406  2969.532894 -2199428.590  5174748.008  3000860.163      0.009761    -0.008703    -0.006653
269248.000 43 23710.24773144  18697.95294176  25929942.168800823390 1526.392922103405    17176267.800     10254339.072     19437786.885 -2149.850160   581.157133  1593.238899 -2199428.590  5174748.008  3000860.163      0.009761    -0.008703    -0.006653
269248.000 35 93299.81522145  18697.95294176  25865711.399420831352 -2289.791786605492    -27450404.525      4486757.625     -2474844.386   241.341114  -204.274754 -3064.585324 -2199428.590  5174748.008  3000860.163      0.009761    -0.008703    -0.006653
269248.000 05 -179661.29252763  18697.95294176  39345374.591433905065 -489.558798079379    21856040.078     36039764.679      -907191.641     1.454703     2.588351    95.331090 -2199428.590  5174748.008  3000860.163      0.009761    -0.008703    -0.006653
269249.000 02 257392.54429161  18819.92834937  37503542.147794984281 -473.439696533605     4443298.874     41887364.044      -627147.590    -2.522698     3.222189   134.620499 -2199428.444  5174747.856  3000859.866      0.001123     0.004558     0.005422
269249.000 03 172221.05883950  18819.92834937  36615464.152706466615 -484.845291469246    -14793548.954     39441873.416       457898.492    -3.493282    -1.872197   101.724542 -2199428.444  5174747.856  3000859.866      0.001123     0.004558     0.005422
269249.000 04 -198521.87754738  18819.92834937  38571776.360907010734 -500.616719252430    -39572273.333     14490240.844      1320821.116     1.761804    -2.322325    38.261010 -2199428.444  5174747.856  3000859.866      0.001123     0.004558     0.005422
269249.000 38 50266.75377933  18819.92834937  36182708.401886567473 -857.625260706991    -5806374.850     31576773.953     27449783.014   435.666501 -1363.240744  1655.445012 -2199428.444  5174747.856  3000859.866      0.001123     0.004558     0.005422
269249.000 07 -162948.67227543  18819.92834937  35955384.275384567678 -934.810529435053    -14946323.483     38126032.652      9570955.555   655.585040   802.866556 -2214.840138 -2199428.444  5174747.856  3000859.866      0.001123     0.004558     0.005422
269249.000 08 -96663.94386268  18819.92834937  36446018.688052900136 -743.093608007766     1393042.322     36622094.991     21031372.035   928.531666 -1314.573952  2215.606846 -2199428.444  5174747.856  3000859.866      0.001123     0.004558     0.005422
269249.000 10 -23994.57662244  18819.92834937  35793788.126959167421 -674.201692314819    -8775753.687     38112638.206     15317339.598   486.552283   903.765229 -2049.365132 -2199428.444  5174747.856  3000859.866      0.001123     0.004558     0.005422
269249.000 11 199706.58610068  18819.92834937  24161089.228994641453 1223.876096955501     8926978.549     13836382.322     22597503.323 -2531.904684   411.623595   748.705115 -2199428.444  5174747.856  3000859.866      0.001123     0.004558     0.005422
269249.000 12 -79069.24383775  18819.92834937  22111650.812672920525 -232.748445714824    -12843861.426     15383626.596     19449808.931 -2188.563479   337.440382 -1715.954990 -2199428.444  5174747.856  3000859.866      0.001123     0.004558     0.005422
269249.000 13 131518.57132218  18819.92834937  36864273.755667015910 -653.600605912507     5047222.064     38622540.814     16650723.134   997.605007 -1135.105431  2338.865241 -2199428.444  5174747.856  3000859.866      0.001123     0.004558     0.005422
269249.000 21 -286530.78238903  18819.92834937  21727753.138139080256 -54.804298053496    -14422446.991     21844101.112      9634727.232   293.406094 -1062.545345  2852.951550 -2199428.444  5174747.856  3000859.866      0.001123     0.004558     0.005422
269249.000 22 18883.75965021  18819.92834937  23828464.719358481467 -2399.531177217141    -16988040.528      4542147.427     21650146.408   782.820146 -2347.797154  1109.090320 -2199428.444  5174747.856  3000859.866      0.001123     0.004558     0.005422
269249.000 24 263628.00581176  18819.92834937  26490209.110878687352 -2168.444467256777     4710188.950     22619705.940     -15671711.195 -1276.067738 -1263.540784 -2205.892444 -2199428.444  5174747.856  3000859.866      0.001123     0.004558     0.005422
269249.000 25 135961.72913287  18819.92834937  26297694.451091103256 -1839.805462365039    19073810.570     20381010.284       393529.165   -97.856536   151.802475 -3063.393917 -2199428.444  5174747.856  3000859.866      0.001123     0.004558     0.005422
269249.000 34 143517.56840347  18819.92834937  22568824.216549642384 755.084269153886    -1003064.210     16533784.018     22444205.443 -2509.459558   549.456274  -515.304027 -2199428.444  5174747.856  3000859.866      0.001123     0.004558     0.005422
269249.000 14 273600.01017669  18819.92834937  26233488.196667294949 2230.185335068963     3199874.945     22957873.659     -15487418.746  -634.523969  1655.170635  2327.348450 -2199428.444  5174747.856  3000859.866      0.001123     0.004558     0.005422
269249.000 42 -136019.06651480  18819.92834937  23895492.680290065706 1897.596891373396    -3793705.007     26609430.455     -7396644.908  -349.217203   778.831267  2969.669038 -2199428.444  5174747.856  3000859.866      0.001123     0.004558     0.005422
269249.000 43 23710.24825095  18819.92834937  25929581.481306359172 1526.604999378324    17174117.878     10254920.319     19439379.947 -2149.989499   581.336879  1592.881830 -2199428.444  5174747.856  3000859.866      0.001123     0.004558     0.005422
269249.000 35 93299.81240337  18819.92834937  25866252.606259744614 -2289.809568701312    -27450163.021      4486553.304     -2477908.943   241.667878  -204.368254 -3064.539980 -2199428.444  5174747.856  3000859.866      0.001123     0.004558     0.005422
269249.000 05 -179661.28294518  18819.92834937  39345490.277747407556 -489.413947993889    21856041.533     36039767.267      -907096.308     1.455031     2.588063    95.335920 -2199428.444  5174747.856  3000859.866      0.001123     0.004558     0.005422
269254.000 02 257392.58940077  19430.97657492  37504101.433710157871 -472.961457781494     4443286.266     41887380.152      -626474.446    -2.520670     3.221062   134.637233 -2199428.606  5174748.056  3000860.137      0.007512    -0.009449    -0.007814
269254.000 03 172221.14943576  19430.97657492  36616036.834193602204 -484.294900479726    -14793566.421     39441864.054       458407.084    -3.493603    -1.872411   101.712352 -2199428.606  5174748.056  3000860.137      0.007512    -0.009449    -0.007814
269254.000 04 -198521.91574601  19430.97657492  38572367.426964186132 -499.997422955930    -39572264.528     14490229.229      1321012.333     1.760284    -2.323655    38.225895 -2199428.606  5174748.056  3000860.137      0.007512    -0.009449    -0.007814
269254.000 38 50266.75771980  19430.97657492  36183721.632386378944 -857.386407302693    -5804199.006     31569956.972     27458058.418   434.671449 -1363.553437  1654.719042 -2199428.606  5174748.056  3000860.137      0.007512    -0.009449    -0.007814
269254.000 07 -162948.62261388  19430.97657492  35956488.842931583524 -934.884813195094    -14943044.089     38130045.767      9559880.722   656.173442   802.380335 -2215.096459 -2199428.606  5174748.056  3000860.137      0.007512    -0.009449    -0.007814
269254.000 08 -96664.00374339  19430.97657492  36446896.507751785219 -742.900825850666     1397682.581     36615520.449     21042448.674   927.573055 -1315.244433  2215.051081 -2199428.606  5174748.056  3000860.137      0.007512    -0.009449    -0.007814
269254.000 10 -23994.60536007  19430.97657492  35794584.673717468977 -674.234759244137    -8773319.273     38117156.113     15307091.748   487.213887   903.398451 -2049.776986 -2199428.606  5174748.056  3000860.137      0.007512    -0.009449    -0.007814
269254.000 11 199706.61495441  19430.97657492  24159642.587910264730 1224.476350680925     8914318.324     13838442.825     22601241.701 -2532.180190   412.576522   746.644658 -2199428.606  5174748.056  3000860.137      0.007512    -0.009449    -0.007814
269254.000 12 -79069.24579081  19430.97657492  22111926.046376187354 -233.125090533867    -12854801.542     15385315.290     19441224.709 -2187.483217   338.037409 -1717.734396 -2199428.606  5174748.056  3000860.137      0.007512    -0.009449    -0.007814
269254.000 13 131518.57265955  19430.97657492  36865045.940550416708 -653.369656535797     5052208.021     38616863.507     16662416.362   996.778871 -1135.818353  2338.428497 -2199428.606  5174748.056  3000860.137      0.007512    -0.009449    -0.007814
269254.000 21 -286530.77433298  19430.97657492  21727818.916704300791 -56.493133287877    -14420979.546     21838784.287      9648989.776   293.571798 -1064.184650  2852.065859 -2199428.606  5174748.056  3000860.137      0.007512    -0.009449    -0.007814
269254.000 22 18883.77739880  19430.97657492  23831300.573270156980 -2400.458804829977    -16984127.945      4530406.297     21655686.878   782.216075 -2348.663730  1107.101511 -2199428.606  5174748.056  3000860.137      0.007512    -0.009449    -0.007814
269254.000 24 263627.99303351  19430.97657492  26492770.102055277675 -2167.086174176075     4703805.553     22613386.899     -15682737.049 -1277.295258 -1264.079775 -2204.456423 -2199428.606  5174748.056  3000860.137      0.007512    -0.009449    -0.007814
269254.000 25 135961.74408073  19430.97657492  26299868.472235027701 -1839.783359817229    19073318.464     20381766.161       378212.129   -98.986524   150.548997 -3063.429262 -2199428.606  5174748.056  3000860.137      0.007512    -0.009449    -0.007814
269254.000 34 143517.58045049  19430.97657492  22567931.946362711489 755.053835678846    -1015610.349     16536533.180     22441623.769 -2508.992793   550.207694  -517.364711 -2199428.606  5174748.056  3000860.137      0.007512    -0.009449    -0.007814
269254.000 14 273600.01227984  19430.97657492  26230852.578112866729 2230.573557489552     3196704.813     22966146.929     -15475778.422  -633.526535  1654.131306  2328.772795 -2199428.606  5174748.056  3000860.137      0.007512    -0.009449    -0.007814
269254.000 42 -136019.07190162  19430.97657492  23893250.723143428564 1897.181791206822    -3795449.057     26613320.902     -7381794.840  -348.401616   777.345062  2970.348940 -2199428.606  5174748.056  3000860.137      0.007512    -0.009449    -0.007814
269254.000 43 23710.25084850  19430.97657492  25927777.465760447085 1527.530413875356    17163366.177     10257829.255     19447339.902 -2150.685385   582.235798  1591.096050 -2199428.606  5174748.056  3000860.137      0.007512    -0.009449    -0.007814
269254.000 35 93299.79831302  19430.97657492  25868958.616236902773 -2290.009760353714    -27448950.600      4485530.294     -2493231.047   243.301446  -204.836427 -3064.312421 -2199428.606  5174748.056  3000860.137      0.007512    -0.009449    -0.007814
269254.000 05 -179661.23503289  19430.97657492  39346068.340449832380 -488.862596112303    21856048.812     36039780.204      -906619.568     1.456672     2.586625    95.360061 -2199428.606  5174748.056  3000860.137      0.007512    -0.009449    -0.007814
269255.000 02 257392.59842260  19552.91675389  37504213.193431653082 -472.892376105301     4443283.745     41887383.373      -626339.807    -2.520265     3.220836   134.640578 -2199428.538  5174747.977  3000859.932      0.004103    -0.001124    -0.007523
269255.000 03 172221.16755502  19552.91675389  36616151.307882674038 -484.194886679761    -14793569.914     39441862.182       458508.795    -3.493668    -1.872454   101.709912 -2199428.538  5174747.977  3000859.932      0.004103    -0.001124    -0.007523
269255.000 04 -198521.92338574  19552.91675389  38572485.591670282185 -499.899311549962    -39572262.768     14490226.906      1321050.555     1.759980    -2.323921    38.218872 -2199428.538  5174747.977  3000859.932      0.004103    -0.001124    -0.007523
269255.000 38 50266.75850788  19552.91675389  36183924.247267112136 -857.259444645606    -5803764.435     31568593.388     27459713.064   434.472411 -1363.615889  1654.573821 -2199428.538  5174747.977  3000859.932      0.004103    -0.001124    -0.007523
269255.000 07 -162948.61268161  19552.91675389  35956709.770589359105 -934.810731187463    -14942387.857     38130848.098      9557665.602   656.291080   802.283039 -2215.147687 -2199428.538  5174747.977  3000859.932      0.004103    -0.001124    -0.007523
269255.000 08 -96664.01571956  19552.91675389  36447072.061421446502 -742.823229501955     1398610.058     36614205.138     21044663.668   927.381275 -1315.378446  2214.939893 -2199428.538  5174747.977  3000859.932      0.004103    -0.001124    -0.007523
269255.000 10 -23994.61110772  19552.91675389  35794744.004193261266 -674.167593992315    -8772831.993     38118059.474     15305041.931   487.346176   903.325036 -2049.859324 -2199428.538  5174747.977  3000859.932      0.004103    -0.001124    -0.007523
269255.000 11 199706.62072516  19552.91675389  24159353.221967197955 1224.614739087410     8911786.114     13838855.497     22601988.141 -2532.235110   412.767115   746.232525 -2199428.538  5174747.977  3000859.932      0.004103    -0.001124    -0.007523
269255.000 12 -79069.24618145  19552.91675389  22111981.121238846332 -233.179304781370    -12856988.916     15385653.387     19439506.797 -2187.267026   338.156707 -1718.090184 -2199428.538  5174747.977  3000859.932      0.004103    -0.001124    -0.007523
269255.000 13 131518.57292704  19552.91675389  36865200.374128162861 -653.303422289900     5053204.717     38615727.618     16664754.746   996.613582 -1135.960866  2338.341112 -2199428.538  5174747.977  3000859.932      0.004103    -0.001124    -0.007523
269255.000 21 -286530.77272175  19552.91675389  21727832.320397838950 -56.825397727080    -14420685.958     21837719.939      9651841.753   293.604784 -1064.512483  2851.888564 -2199428.538  5174747.977  3000859.932      0.004103    -0.001124    -0.007523
269255.000 22 18883.78094853  19552.91675389  23831867.932971507311 -2400.636010318995    -16983345.791      4528057.551     21656793.778   782.095154 -2348.836901  1106.703689 -2199428.538  5174747.977  3000859.932      0.004103    -0.001124    -0.007523
269255.000 24 263627.99047785  19552.91675389  26493282.113316055387 -2166.733426605351     4702528.137     22612122.767     -15684941.358 -1277.540759 -1264.187416 -2204.169097 -2199428.538  5174747.977  3000859.932      0.004103    -0.001124    -0.007523
269255.000 25 135961.74707031  19552.91675389  26300303.310576107353 -1839.751415685751    19073219.364     20381916.585       375148.701   -99.212628   150.298394 -3063.436163 -2199428.538  5174747.977  3000859.932      0.004103    -0.001124    -0.007523
269255.000 34 143517.58285991  19552.91675389  22567753.488484796137 755.069591831416    -1018119.296     16537083.463     22441106.198 -2508.899276   550.357916  -517.776819 -2199428.538  5174747.977  3000859.932      0.004103    -0.001124    -0.007523
269255.000 14 273600.01270044  19552.91675389  26230325.488787095994 2230.599854369648     3196071.385     22967800.959     -15473449.503  -633.327115  1653.923287  2329.057535 -2199428.538  5174747.977  3000859.932      0.004103    -0.001124    -0.007523
269255.000 42 -136019.07297896  19552.91675389  23892802.377408657223 1897.089954204857    -3795797.377     26614098.099     -7378824.419  -348.238615   777.047720  2970.484757 -2199428.538  5174747.977  3000859.932      0.004103    -0.001124    -0.007523
269255.000 43 23710.25136802  19552.91675389  25927416.551375675946 1527.628759038635    17161215.420     10258411.581     19448930.821 -2150.824399   582.415620  1590.738807 -2199428.538  5174747.977  3000859.932      0.004103    -0.001124    -0.007523
269255.000 35 93299.79549496  19552.91675389  25869499.927738886327 -2290.000168047845    -27448707.136      4485325.411     -2496295.331   243.628109  -204.930197 -3064.266741 -2199428.538  5174747.977  3000859.932      0.004103    -0.001124    -0.007523
269255.000 05 -179661.22545043  19552.91675389  39346183.922049909830 -488.704202356748    21856050.269     36039782.791      -906524.206     1.457000     2.586338    95.364888 -2199428.538  5174747.977  3000859.932      0.004103    -0.001124    -0.007523
269256.000 02 257392.60744444  19674.98746146  37504324.935366638005 -472.564155925065     4443281.225     41887386.594      -626205.165    -2.519859     3.220610   134.643922 -2199428.542  5174748.008  3000859.943      0.000247    -0.000852     0.004105
269256.000 03 172221.18567427  19674.98746146  36616265.746396295726 -483.974153921008    -14793573.408     39441860.309       458610.504    -3.493732    -1.872496   101.707471 -2199428.542  5174748.008  3000859.943      0.000247    -0.000852     0.004105
269256.000 04 -198521.93102547  19674.98746146  38572603.686115801334 -499.620533226989    -39572261.008     14490224.581      1321088.771     1.759676    -2.324186    38.211848 -2199428.542  5174748.008  3000859.943      0.000247    -0.000852     0.004105
269256.000 38 50266.75929596  19674.98746146  36184126.827000878751 -856.903716954403    -5803330.062     31567229.742     27461367.564   434.273364 -1363.678312  1654.428592 -2199428.542  5174748.008  3000859.943      0.000247    -0.000852     0.004105
269256.000 07 -162948.60274936  19674.98746146  35956930.663101837039 -934.649460273795    -14941731.507     38131650.331      9555450.430   656.408703   802.185725 -2215.198904 -2199428.542  5174748.008  3000859.943      0.000247    -0.000852     0.004105
269256.000 08 -96664.02769574  19674.98746146  36447247.597382903099 -742.657893556170     1399537.342     36612889.694     21046878.551   927.189474 -1315.512430  2214.828693 -2199428.542  5174748.008  3000859.943      0.000247    -0.000852     0.004105
269256.000 10 -23994.61685542  19674.98746146  35794903.316979311407 -674.057338796556    -8772344.581     38118962.762     15302992.032   487.478454   903.251601 -2049.941651 -2199428.542  5174748.008  3000859.943      0.000247    -0.000852     0.004105
269256.000 11 199706.62649591  19674.98746146  24159063.785769760609 1224.915224057622     8909253.849     13839268.360     22602734.168 -2532.289969   412.957711   745.820379 -2199428.542  5174748.008  3000859.943      0.000247    -0.000852     0.004105
269256.000 12 -79069.24657210  19674.98746146  22112036.248188454658 -233.142049242742    -12859176.075     15385991.604     19437788.529 -2187.050791   338.275968 -1718.445940 -2199428.542  5174748.008  3000859.943      0.000247    -0.000852     0.004105
269256.000 13 131518.57319453  19674.98746146  36865354.702729828656 -653.094812640920     5054201.247     38614591.586     16667093.042   996.448272 -1136.103354  2338.253714 -2199428.542  5174748.008  3000859.943      0.000247    -0.000852     0.004105
269256.000 21 -286530.77111051  19674.98746146  21727845.776198413223 -57.023558802903    -14420392.336     21836655.262      9654693.553   293.637718 -1064.840307  2851.711216 -2199428.542  5174748.008  3000859.943      0.000247    -0.000852     0.004105
269256.000 22 18883.78449827  19674.98746146  23832435.292253252119 -2400.652885097079    -16982563.758      4525708.632     21657900.281   781.974198 -2349.010023  1106.305846 -2199428.542  5174748.008  3000859.943      0.000247    -0.000852     0.004105
269256.000 24 263627.98792219  19674.98746146  26493793.878318082541 -2166.402445598505     4701250.476     22610858.528     -15687145.379 -1277.786259 -1264.295005 -2203.881732 -2199428.542  5174748.008  3000859.943      0.000247    -0.000852     0.004105
269256.000 25 135961.75005989  19674.98746146  26300738.093118622899 -1839.644733369350    19073120.039     20382066.758       372085.266   -99.438766   150.047823 -3063.443008 -2199428.542  5174748.008  3000859.943      0.000247    -0.000852     0.004105
269256.000 34 143517.58526933  19674.98746146  22567575.013438712806 755.173229356296    -1020628.150     16537633.897     22440588.215 -2508.805704   550.508117  -518.188918 -2199428.542  5174748.008  3000859.943      0.000247    -0.000852     0.004105
269256.000 14 273600.01312103  19674.98746146  26229798.295309029520 2230.746212219819     3195438.157     22969454.781     -15471120.299  -633.127716  1653.715218  2329.342233 -2199428.542  5174748.008  3000859.943      0.000247    -0.000852     0.004105
269256.000 42 -136019.07405628  19674.98746146  23892354.083600036800 1897.056114450097    -3796145.535     26614874.999     -7375853.862  -348.075653   776.750344  2970.620518 -2199428.542  5174748.008  3000859.943      0.000247    -0.000852     0.004105
269256.000 43 23710.25188753  19674.98746146  25927055.532321877778 1527.965619843453    17159064.523     10258994.087     19450521.383 -2150.963359   582.595455  1590.381534 -2199428.542  5174748.008  3000859.943      0.000247    -0.000852     0.004105
269256.000 35 93299.79267691  19674.98746146  25870041.220717500895 -2289.869398172013    -27448463.345      4485120.435     -2499359.569   243.954755  -205.024011 -3064.221004 -2199428.542  5174748.008  3000859.943      0.000247    -0.000852     0.004105
269256.000 05 -179661.21586796  19674.98746146  39346299.520491555333 -488.503650599159    21856051.726     36039785.377      -906428.838     1.457328     2.586050    95.369714 -2199428.542  5174748.008  3000859.943      0.000247    -0.000852     0.004105
269257.000 02 257392.61646628  19797.02387435  37504436.642537645996 -472.479762053117     4443278.705     41887389.815      -626070.519    -2.519454     3.220384   134.647265 -2199428.558  5174748.046  3000859.965     -0.005718     0.007500    -0.002431
269257.000 03 172221.20379353  19797.02387435  36616380.150121033192 -483.871732661501    -14793576.902     39441858.437       458712.210    -3.493796    -1.872539   101.705031 -2199428.558  5174748.046  3000859.965     -0.005718     0.007500    -0.002431
269257.000 04 -198521.93866521  19797.02387435  38572721.745846956968 -499.547496712767    -39572259.248     14490222.257      1321126.979     1.759372    -2.324452    38.204824 -2199428.558  5174748.046  3000859.965     -0.005718     0.007500    -0.002431
269257.000 38 50266.76008402  19797.02387435  36184329.284683518112 -856.974063874222    -5802895.889     31565866.034     27463021.919   434.074308 -1363.740706  1654.283354 -2199428.558  5174748.046  3000859.965     -0.005718     0.007500    -0.002431
269257.000 07 -162948.59281712  19797.02387435  35957151.608064003289 -934.721173360012    -14941075.040     38132452.468      9553235.207   656.526313   802.088394 -2215.250109 -2199428.558  5174748.046  3000859.965     -0.005718     0.007500    -0.002431
269257.000 08 -96664.03967193  19797.02387435  36447423.115999221802 -742.585070827045     1400464.435     36611574.115     21049093.323   926.997654 -1315.646387  2214.717482 -2199428.558  5174748.046  3000859.965     -0.005718     0.007500    -0.002431
269257.000 10 -23994.62260317  19797.02387435  35795062.595492564142 -674.109291592613    -8771857.036     38119865.976     15300942.050   487.610722   903.178146 -2050.023968 -2199428.558  5174748.046  3000859.965     -0.005718     0.007500    -0.002431
269257.000 11 199706.63226666  19797.02387435  24158774.349755771458 1224.885363178328     8906721.529     13839681.413     22603479.783 -2532.344768   413.148310   745.408220 -2199428.558  5174748.046  3000859.965     -0.005718     0.007500    -0.002431
269257.000 12 -79069.24696275  19797.02387435  22112091.322893608361 -233.187728025950    -12861363.017     15386329.939     19436069.905 -2186.834509   338.395194 -1718.801664 -2199428.558  5174748.046  3000859.965     -0.005718     0.007500    -0.002431
269257.000 13 131518.57346203  19797.02387435  36865509.048893600702 -653.126214160584     5055197.612     38613455.412     16669431.251   996.282941 -1136.245818  2338.166305 -2199428.558  5174748.046  3000859.965     -0.005718     0.007500    -0.002431
269257.000 21 -286530.76949927  19797.02387435  21727859.301898341626 -57.435879926197    -14420098.682     21835590.258      9657545.175   293.670601 -1065.168122  2851.533816 -2199428.558  5174748.046  3000859.965     -0.005718     0.007500    -0.002431
269257.000 22 18883.78804802  19797.02387435  23833002.669154327363 -2400.939519982785    -16981781.845      4523359.539     21659006.386   781.853206 -2349.183097  1105.907984 -2199428.558  5174748.046  3000859.965     -0.005718     0.007500    -0.002431
269257.000 24 263627.98536653  19797.02387435  26494305.661553390324 -2166.154014198110     4699972.569     22609594.181     -15689349.113 -1278.031759 -1264.402542 -2203.594325 -2199428.558  5174748.046  3000859.965     -0.005718     0.007500    -0.002431
269257.000 25 135961.75304948  19797.02387435  26301172.841391544789 -1839.671330233105    19073020.487     20382216.680       369021.824   -99.664940   149.797283 -3063.449796 -2199428.558  5174748.046  3000859.965     -0.005718     0.007500    -0.002431
269257.000 34 143517.58767876  19797.02387435  22567396.538511339575 755.193843469024    -1023136.910     16538184.480     22440069.820 -2508.712078   550.658297  -518.601007 -2199428.558  5174748.046  3000859.965     -0.005718     0.007500    -0.002431
269257.000 14 273600.01354162  19797.02387435  26229271.067534092814 2230.770652010106     3194805.128     22971108.395     -15468790.810  -632.928340  1653.507098  2329.626888 -2199428.558  5174748.046  3000859.965     -0.005718     0.007500    -0.002431
269257.000 42 -136019.07513360  19797.02387435  23891905.755061406642 1896.895574382506    -3796493.530     26615651.602     -7372883.169  -347.912729   776.452934  2970.756225 -2199428.558  5174748.046  3000859.965     -0.005718     0.007500    -0.002431
269257.000 43 23710.25240704  19797.02387435  25926694.477649778128 1527.999962023459    17156913.488     10259576.773     19452111.588 -2151.102264   582.775302  1590.024232 -2199428.558  5174748.046  3000859.965     -0.005718     0.007500    -0.002431
269257.000 35 93299.78985887  19797.02387435  25870582.512879438698 -2289.920091307722    -27448219.227      4484915.364     -2502423.762   244.281384  -205.117871 -3064.175212 -2199428.558  5174748.046  3000859.965     -0.005718     0.007500    -0.002431
269257.000 05 -179661.20628550  19797.02387435  39346415.031928904355 -488.427816708572    21856053.184     36039787.963      -906333.466     1.457656     2.585762    95.374540 -2199428.558  5174748.046  3000859.965     -0.005718     0.007500    -0.002431
269258.000 02 257392.62548811  19919.03763929  37504548.314818575978 -472.446118891239     4443276.186     41887393.035      -625935.870    -2.519049     3.220159   134.650608 -2199428.546  5174748.054  3000859.958      0.003941    -0.016210    -0.007743
269258.000 03 172221.22191278  19919.03763929  36616494.553854249418 -483.859812440351    -14793580.396     39441856.564       458813.914    -3.493861    -1.872582   101.702589 -2199428.546  5174748.054  3000859.958      0.003941    -0.016210    -0.007743
269258.000 04 -198521.94630495  19919.03763929  38572839.805592380464 -499.608081285842    -39572257.489     14490219.933      1321165.180     1.759068    -2.324718    38.197799 -2199428.546  5174748.054  3000859.958      0.003941    -0.016210    -0.007743
269258.000 38 50266.76087209  19919.03763929  36184531.812174879014 -856.997012775391    -5802461.914     31564502.263     27464676.128   433.875243 -1363.803071  1654.138107 -2199428.546  5174748.054  3000859.958      0.003941    -0.016210    -0.007743
269258.000 07 -162948.58288490  19919.03763929  35957372.570483684540 -934.857496381737    -14940418.456     38133254.507      9551019.933   656.643908   801.991046 -2215.301302 -2199428.546  5174748.054  3000859.958      0.003941    -0.016210    -0.007743
269258.000 08 -96664.05164812  19919.03763929  36447598.652073949575 -742.727195862681     1401391.337     36610258.402     21051307.983   926.805815 -1315.780316  2214.606259 -2199428.546  5174748.054  3000859.958      0.003941    -0.016210    -0.007743
269258.000 10 -23994.62835095  19919.03763929  35795221.925832726061 -674.217207394540    -8771369.360     38120769.117     15298891.986   487.742979   903.104672 -2050.106273 -2199428.546  5174748.054  3000859.958      0.003941    -0.016210    -0.007743
269258.000 11 199706.63803742  19919.03763929  24158484.843166377395 1225.005342890508     8904189.154     13840094.657     22604224.986 -2532.399506   413.338912   744.996047 -2199428.546  5174748.054  3000859.958      0.003941    -0.016210    -0.007743
269258.000 12 -79069.24735342  19919.03763929  22112146.467407248914 -233.348628641106    -12863549.743     15386668.394     19434350.926 -2186.618181   338.514383 -1719.157358 -2199428.546  5174748.054  3000859.958      0.003941    -0.016210    -0.007743
269258.000 13 131518.57372954  19919.03763929  36865663.464866936207 -653.238520338200     5056193.812     38612319.096     16671769.372   996.117590 -1136.388258  2338.078882 -2199428.546  5174748.054  3000859.958      0.003941    -0.016210    -0.007743
269258.000 21 -286530.76788803  19919.03763929  21727872.949757106602 -57.801276966929    -14419804.995     21834524.926      9660396.620   293.703432 -1065.495928  2851.356363 -2199428.546  5174748.054  3000859.958      0.003941    -0.016210    -0.007743
269258.000 22 18883.79159778  19919.03763929  23833570.150769025087 -2401.166724669747    -16981000.054      4521010.274     21660112.093   781.732178 -2349.356122  1105.510100 -2199428.546  5174748.054  3000859.958      0.003941    -0.016210    -0.007743
269258.000 24 263627.98281086  19919.03763929  26494817.532094120979 -2165.911282175221     4698694.417     22608329.727     -15691552.560 -1278.277257 -1264.510027 -2203.306879 -2199428.546  5174748.054  3000859.958      0.003941    -0.016210    -0.007743
269258.000 25 135961.75603906  19919.03763929  26301607.609039515257 -1839.803948546760    19072920.709     20382366.352       365958.375   -99.891149   149.546773 -3063.456528 -2199428.546  5174748.054  3000859.958      0.003941    -0.016210    -0.007743
269258.000 34 143517.59008819  19919.03763929  22567218.115943301469 755.099949776195    -1025645.577     16538735.214     22439551.012 -2508.618398   550.808456  -519.013086 -2199428.546  5174748.054  3000859.958      0.003941    -0.016210    -0.007743
269258.000 14 273600.01396219  19919.03763929  26228743.872624740005 2230.785139594227     3194172.298     22972761.801     -15466461.037  -632.728986  1653.298927  2329.911501 -2199428.546  5174748.054  3000859.958      0.003941    -0.016210    -0.007743
269258.000 42 -136019.07621090  19919.03763929  23891457.443984989077 1896.751903565601    -3796841.362     26616427.907     -7369912.341  -347.749845   776.155490  2970.891877 -2199428.546  5174748.054  3000859.958      0.003941    -0.016210    -0.007743
269258.000 43 23710.25292656  19919.03763929  25926333.370660275221 1528.218926028349    17154762.314     10260159.639     19453701.435 -2151.241115   582.955162  1589.666901 -2199428.546  5174748.054  3000859.958      0.003941    -0.016210    -0.007743
269258.000 35 93299.78704083  19919.03763929  25871123.823767859489 -2289.977548164316    -27447974.783      4484710.200     -2505487.908   244.607996  -205.211775 -3064.129363 -2199428.546  5174748.054  3000859.958      0.003941    -0.016210    -0.007743
269258.000 05 -179661.19670303  19919.03763929  39346530.508484609425 -488.367256373167    21856054.642     36039790.548      -906238.089     1.457984     2.585474    95.379365 -2199428.546  5174748.054  3000859.958      0.003941    -0.016210    -0.007743
269259.000 02 257392.63450996  20041.20700648  37504659.987069278955 -472.637256742455     4443273.667     41887396.255      -625801.218    -2.518643     3.219933   134.653949 -2199428.596  5174748.171  3000860.144      0.004517     0.001708    -0.000592
269259.000 03 172221.24003204  20041.20700648  36616608.975012928247 -483.949537728913    -14793583.890     39441854.692       458915.615    -3.493925    -1.872625   101.700147 -2199428.596  5174748.171  3000860.144      0.004517     0.001708    -0.000592
269259.000 04 -198521.95394469  20041.20700648  38572957.917646937072 -499.676772328094    -39572255.730     14490217.608      1321203.374     1.758764    -2.324984    38.190775 -2199428.596  5174748.171  3000860.144      0.004517     0.001708    -0.000592
269259.000 38 50266.76166015  20041.20700648  36184734.391994975507 -857.093840558082    -5802028.139     31563138.429     27466330.193   433.676169 -1363.865407  1653.992852 -2199428.596  5174748.171  3000860.144      0.004517     0.001708    -0.000592
269259.000 07 -162948.57295269  20041.20700648  35957593.497980706394 -935.028592427261    -14939761.754     38134056.449      9548804.608   656.761489   801.893681 -2215.352483 -2199428.596  5174748.171  3000860.144      0.004517     0.001708    -0.000592
269259.000 08 -96664.06362433  20041.20700648  36447774.188125751913 -742.916888720356     1402318.046     36608942.556     21053522.533   926.613956 -1315.914218  2214.495023 -2199428.596  5174748.171  3000860.144      0.004517     0.001708    -0.000592
269259.000 10 -23994.63409879  20041.20700648  35795381.308501794934 -674.458728246391    -8770881.551     38121672.185     15296841.840   487.875225   903.031178 -2050.188568 -2199428.596  5174748.171  3000860.144      0.004517     0.001708    -0.000592
269259.000 11 199706.64380818  20041.20700648  24158195.337324213237 1224.897806863301     8901656.725     13840508.092     22604969.776 -2532.454183   413.529516   744.583860 -2199428.596  5174748.171  3000860.144      0.004517     0.001708    -0.000592
269259.000 12 -79069.24774410  20041.20700648  22112201.646797146648 -233.668847377412    -12865736.253     15387006.968     19432631.591 -2186.401808   338.633536 -1719.513020 -2199428.596  5174748.171  3000860.144      0.004517     0.001708    -0.000592
269259.000 13 131518.57399704  20041.20700648  36865817.845915377140 -653.307587848976     5057189.846     38611182.637     16674107.406   995.952218 -1136.530674  2337.991448 -2199428.596  5174748.171  3000860.144      0.004517     0.001708    -0.000592
269259.000 21 -286530.76627678  20041.20700648  21727886.667394630611 -58.407106576487    -14419511.275     21833459.266      9663247.887   293.736211 -1065.823725  2851.178858 -2199428.596  5174748.171  3000860.144      0.004517     0.001708    -0.000592
269259.000 22 18883.79514754  20041.20700648  23834137.632345348597 -2401.555363927037    -16980218.384      4518660.836     21661217.402   781.611116 -2349.529099  1105.112197 -2199428.596  5174748.171  3000860.144      0.004517     0.001708    -0.000592
269259.000 24 263627.98025520  20041.20700648  26495329.367551781237 -2165.833470956422     4697416.019     22607065.166     -15693755.720 -1278.522755 -1264.617460 -2203.019392 -2199428.596  5174748.171  3000860.144      0.004517     0.001708    -0.000592
269259.000 25 135961.75902866  20041.20700648  26302042.427013766021 -1840.024521811865    19072820.705     20382515.773       362894.920  -100.117393   149.296295 -3063.463204 -2199428.596  5174748.171  3000860.144      0.004517     0.001708    -0.000592
269259.000 34 143517.59249763  20041.20700648  22567039.675898313522 754.822822217830    -1028154.150     16539286.098     22439031.793 -2508.524662   550.958595  -519.425156 -2199428.596  5174748.171  3000860.144      0.004517     0.001708    -0.000592
269259.000 14 273600.01438276  20041.20700648  26228216.679641604424 2230.599042037502     3193539.667     22974414.999     -15464130.979  -632.529654  1653.090705  2330.196070 -2199428.596  5174748.171  3000860.144      0.004517     0.001708    -0.000592
269259.000 42 -136019.07728819  20041.20700648  23891009.220120389014 1896.424828926101    -3797189.030     26617203.915     -7366941.377  -347.586999   775.858012  2971.027475 -2199428.596  5174748.171  3000860.144      0.004517     0.001708    -0.000592
269259.000 43 23710.25344607  20041.20700648  25925972.247295066714 1528.140694946051    17152611.000     10260742.685     19455290.925 -2151.379912   583.135035  1589.309540 -2199428.596  5174748.171  3000860.144      0.004517     0.001708    -0.000592
269259.000 35 93299.78422279  20041.20700648  25871665.204357154667 -2290.429253107868    -27447730.012      4484504.941     -2508552.009   244.934591  -205.305725 -3064.083459 -2199428.596  5174748.171  3000860.144      0.004517     0.001708    -0.000592
269259.000 05 -179661.18712056  20041.20700648  39346645.984985530376 -488.559643616900    21856056.100     36039793.134      -906142.708     1.458312     2.585187    95.384189 -2199428.596  5174748.171  3000860.144      0.004517     0.001708    -0.000592
269260.000 02 257392.64353180  20163.07288970  37504771.676897630095 -472.359414082021     4443271.149     41887399.475      -625666.563    -2.518238     3.219707   134.657290 -2199428.439  5174748.068  3000860.025     -0.000798     0.016703    -0.010336
269260.000 03 172221.25815130  20163.07288970  36616723.291574537754 -483.789989911020    -14793587.384     39441852.819       459017.314    -3.493989    -1.872667   101.697705 -2199428.439  5174748.068  3000860.025     -0.000798     0.016703    -0.010336
269260.000 04 -198521.96158443  20163.07288970  38573075.977524586022 -499.600636037067    -39572253.972     14490215.283      1321241.562     1.758460    -2.325249    38.183750 -2199428.439  5174748.068  3000860.025     -0.000798     0.016703    -0.010336
269260.000 38 50266.76244821  20163.07288970  36184936.902107976377 -856.910858904012    -5801594.562     31561774.534     27467984.112   433.477086 -1363.927714  1653.847587 -2199428.439  5174748.068  3000860.025     -0.000798     0.016703    -0.010336
269260.000 07 -162948.56302049  20163.07288970  35957814.477920889854 -935.004575778730    -14939104.934     38134858.293      9546589.231   656.879057   801.796298 -2215.403653 -2199428.439  5174748.068  3000860.025     -0.000798     0.016703    -0.010336
269260.000 08 -96664.07560054  20163.07288970  36447949.759176149964 -742.780242240988     1403244.563     36607626.576     21055736.971   926.422078 -1316.048091  2214.383777 -2199428.439  5174748.068  3000860.025     -0.000798     0.016703    -0.010336
269260.000 10 -23994.63984666  20163.07288970  35795540.691261298954 -674.447058462538    -8770393.610     38122575.179     15294791.611   488.007461   902.957664 -2050.270852 -2199428.439  5174748.068  3000860.025     -0.000798     0.016703    -0.010336
269260.000 11 199706.64957894  20163.07288970  24157905.849103350192 1224.947694875300     8899124.241     13840921.717     22605714.155 -2532.508801   413.720123   744.171660 -2199428.439  5174748.068  3000860.025     -0.000798     0.016703    -0.010336
269260.000 12 -79069.24813478  20163.07288970  22112256.843736369163 -233.713266332634    -12867922.546     15387345.661     19430911.901 -2186.185388   338.752654 -1719.868650 -2199428.439  5174748.068  3000860.025     -0.000798     0.016703    -0.010336
269260.000 13 131518.57426456  20163.07288970  36865972.279418967664 -653.349986863323     5058185.715     38610046.036     16676445.353   995.786825 -1136.673066  2337.904001 -2199428.439  5174748.068  3000860.025     -0.000798     0.016703    -0.010336
269260.000 21 -286530.76466552  20163.07288970  21727900.489825416356 -58.719963384792    -14419217.523     21832393.279      9666098.977   293.768938 -1066.151512  2851.001301 -2199428.439  5174748.068  3000860.025     -0.000798     0.016703    -0.010336
269260.000 22 18883.79869730  20163.07288970  23834705.236231070012 -2401.665646582842    -16979436.835      4516311.225     21662322.313   781.490017 -2349.702028  1104.714274 -2199428.439  5174748.068  3000860.025     -0.000798     0.016703    -0.010336
269260.000 24 263627.97769953  20163.07288970  26495841.029239952564 -2165.513113415800     4696137.376     22605800.497     -15695958.592 -1278.768251 -1264.724840 -2202.731865 -2199428.439  5174748.068  3000860.025     -0.000798     0.016703    -0.010336
269260.000 25 135961.76201825  20163.07288970  26302477.282358378172 -1839.980816901661    19072720.475     20382664.944       359831.457  -100.343673   149.045848 -3063.469824 -2199428.439  5174748.068  3000860.025     -0.000798     0.016703    -0.010336
269260.000 34 143517.59490707  20163.07288970  22566861.235964071006 754.902362185530    -1030662.629     16539837.132     22438512.161 -2508.430872   551.108713  -519.837216 -2199428.439  5174748.068  3000860.025     -0.000798     0.016703    -0.010336
269260.000 14 273600.01480332  20163.07288970  26227689.469769634306 2230.732193943113     3192907.236     22976067.988     -15461800.637  -632.330344  1652.882432  2330.480597 -2199428.439  5174748.068  3000860.025     -0.000798     0.016703    -0.010336
269260.000 01 272372.48222126  20163.07288970  37562815.527961850166 -496.859358921647    -34341398.997     24455924.256       860626.811     1.352690    -0.470972    55.722759 -2199428.439  5174748.068  3000860.025     -0.000798     0.016703    -0.010336
269260.000 42 -136019.07836547  20163.07288970  23890560.978964556009 1896.465087113902    -3797536.537     26617979.626     -7363970.277  -347.424192   775.560501  2971.163018 -2199428.439  5174748.068  3000860.025     -0.000798     0.016703    -0.010336
269260.000 43 23710.25396559  20163.07288970  25925611.001029301435 1528.175398786552    17150459.549     10261325.911     19456880.058 -2151.518655   583.314920  1588.952150 -2199428.439  5174748.068  3000860.025     -0.000798     0.016703    -0.010336
269260.000 35 93299.78140476  20163.07288970  25872206.461949896067 -2290.355936344713    -27447484.914      4484299.589     -2511616.064   245.261169  -205.399719 -3064.037498 -2199428.439  5174748.068  3000860.025     -0.000798     0.016703    -0.010336
269260.000 05 -179661.17753809  20163.07288970  39346761.426816493273 -488.341369316913    21856057.558     36039795.719      -906047.321     1.458640     2.584899    95.389014 -2199428.439  5174748.068  3000860.025     -0.000798     0.016703    -0.010336
269261.000 02 257392.65255364  20285.00793480  37504883.261775970459 -472.292622607201     4443268.631     41887402.694      -625531.904    -2.517833     3.219481   134.660631 -2199428.439  5174748.072  3000860.006      0.002341     0.003304    -0.002599
269261.000 03 172221.27627056  20285.00793480  36616837.555582024157 -483.684382424690    -14793590.878     39441850.946       459119.010    -3.494053    -1.872710   101.695262 -2199428.439  5174748.072  3000860.006      0.002341     0.003304    -0.002599
269261.000 04 -198521.96922417  20285.00793480  38573193.984710842371 -499.441604465246    -39572252.213     14490212.957      1321279.742     1.758156    -2.325515    38.176725 -2199428.439  5174748.072  3000860.006      0.002341     0.003304    -0.002599
269261.000 38 50266.76323626  20285.00793480  36185139.429489016533 -856.932459054515    -5801161.185     31560410.576     27469637.886   433.277994 -1363.989992  1653.702314 -2199428.439  5174748.072  3000860.006      0.002341     0.003304    -0.002599
269261.000 07 -162948.55308830  20285.00793480  35958035.440229721367 -934.932930413634    -14938447.996     38135660.040      9544373.804   656.996609   801.698898 -2215.454810 -2199428.439  5174748.072  3000860.006      0.002341     0.003304    -0.002599
269261.000 08 -96664.08757676  20285.00793480  36448125.277685292065 -742.742571365088     1404170.889     36606310.461     21057951.298   926.230180 -1316.181936  2214.272518 -2199428.439  5174748.072  3000860.006      0.002341     0.003304    -0.002599
269261.000 10 -23994.64559458  20285.00793480  35795700.021493010223 -674.403373445384    -8769905.537     38123478.099     15292741.300   488.139686   902.884131 -2050.353125 -2199428.439  5174748.072  3000860.006      0.002341     0.003304    -0.002599
269261.000 11 199706.65534970  20285.00793480  24157616.273296240717 1225.131996772252     8896591.703     13841335.533     22606458.121 -2532.563357   413.910732   743.759447 -2199428.439  5174748.072  3000860.006      0.002341     0.003304    -0.002599
269261.000 12 -79069.24852548  20285.00793480  22112312.039957519621 -233.772555463947    -12870108.623     15387684.473     19429191.855 -2185.968923   338.871735 -1720.224249 -2199428.439  5174748.072  3000860.006      0.002341     0.003304    -0.002599
269261.000 13 131518.57453208  20285.00793480  36866126.677819125354 -653.299810872413     5059181.419     38608909.292     16678783.212   995.621412 -1136.815433  2337.816543 -2199428.439  5174748.072  3000860.006      0.002341     0.003304    -0.002599
269261.000 21 -286530.76305426  20285.00793480  21727914.381876744330 -59.047526633367    -14418923.738     21831326.963      9668949.890   293.801614 -1066.479291  2850.823692 -2199428.439  5174748.072  3000860.006      0.002341     0.003304    -0.002599
269261.000 22 18883.80224707  20285.00793480  23835272.874029856175 -2401.897606840357    -16978655.407      4513961.441     21663426.826   781.368883 -2349.874909  1104.316330 -2199428.439  5174748.072  3000860.006      0.002341     0.003304    -0.002599
269261.000 24 263627.97514386  20285.00793480  26496352.846524838358 -2165.311207687482     4694858.487     22604535.720     -15698161.176 -1279.013747 -1264.832168 -2202.444297 -2199428.439  5174748.072  3000860.006      0.002341     0.003304    -0.002599
269261.000 25 135961.76500784  20285.00793480  26302912.082307957113 -1839.968399093486    19072620.018     20382813.865       356767.989  -100.569987   148.795432 -3063.476388 -2199428.439  5174748.072  3000860.006      0.002341     0.003304    -0.002599
269261.000 34 143517.59731651  20285.00793480  22566682.813262693584 754.976610140875    -1033171.015     16540388.316     22437992.118 -2508.337028   551.258809  -520.249267 -2199428.439  5174748.072  3000860.006      0.002341     0.003304    -0.002599
269261.000 14 273600.01522387  20285.00793480  26227162.204347595572 2230.838287705556     3192275.004     22977720.770     -15459470.010  -632.131056  1652.674109  2330.765081 -2199428.439  5174748.072  3000860.006      0.002341     0.003304    -0.002599
269261.000 01 272372.48295456  20285.00793480  37562932.845698215067 -496.642499738373    -34341397.644     24455923.785       860682.531     1.352576    -0.471132    55.718187 -2199428.439  5174748.072  3000860.006      0.002341     0.003304    -0.002599
269261.000 42 -136019.07944275  20285.00793480  23890112.823773115873 1896.227560578845    -3797883.880     26618755.039     -7360999.042  -347.261424   775.262956  2971.298506 -2199428.439  5174748.072  3000860.006      0.002341     0.003304    -0.002599
269261.000 43 23710.25448510  20285.00793480  25925249.736465353519 1528.516373434104    17148307.958     10261909.316     19458468.834 -2151.657343   583.494818  1588.594732 -2199428.439  5174748.072  3000860.006      0.002341     0.003304    -0.002599
269261.000 35 93299.77858674  20285.00793480  25872747.754891537130 -2290.395862399600    -27447239.490      4484094.143     -2514680.073   245.587731  -205.493759 -3063.991481 -2199428.439  5174748.072  3000860.006      0.002341     0.003304    -0.002599
269261.000 05 -179661.16795562  20285.00793480  39346876.798396252096 -488.272230434231    21856059.017     36039798.304      -905951.930     1.458968     2.584611    95.393837 -2199428.439  5174748.072  3000860.006      0.002341     0.003304    -0.002599
269262.000 02 257392.66157549  20406.87895812  37504994.899122782052 -472.044285838492     4443266.113     41887405.914      -625397.241    -2.517427     3.219255   134.663971 -2199428.441  5174748.027  3000859.985      0.005084     0.003911    -0.001882
269262.000 03 172221.29438982  20406.87895812  36616951.802235715091 -483.433774826117    -14793594.372     39441849.074       459220.704    -3.494118    -1.872753   101.692818 -2199428.441  5174748.027  3000859.985      0.005084     0.003911    -0.001882
269262.000 04 -198521.97686392  20406.87895812  38573311.974609360099 -499.255934613757    -39572250.455     14490210.632      1321317.915     1.757852    -2.325781    38.169700 -2199428.441  5174748.027  3000859.985      0.005084     0.003911    -0.001882
269262.000 38 50266.76402430  20406.87895812  36185341.939506396651 -856.705266511999    -5800728.007     31559046.556     27471291.514   433.078893 -1364.052241  1653.557032 -2199428.441  5174748.027  3000859.985      0.005084     0.003911    -0.001882
269262.000 07 -162948.54315613  20406.87895812  35958256.402623936534 -934.766550473869    -14937790.942     38136461.690      9542158.325   657.114148   801.601480 -2215.505956 -2199428.441  5174748.027  3000859.985      0.005084     0.003911    -0.001882
269262.000 08 -96664.09955299  20406.87895812  36448300.778834693134 -742.636492243037     1405097.023     36604994.213     21060165.513   926.038263 -1316.315754  2214.161248 -2199428.441  5174748.027  3000859.985      0.005084     0.003911    -0.001882
269262.000 10 -23994.65134254  20406.87895812  35795859.369258306921 -674.263026821427    -8769417.331     38124380.946     15290690.907   488.271900   902.810577 -2050.435387 -2199428.441  5174748.027  3000859.985      0.005084     0.003911    -0.001882
269262.000 11 199706.66112046  20406.87895812  24157326.714310061187 1225.445663686842     8894059.110     13841749.539     22607201.675 -2532.617853   414.101344   743.347219 -2199428.441  5174748.027  3000859.985      0.005084     0.003911    -0.001882
269262.000 12 -79069.24891618  20406.87895812  22112367.236793469638 -233.644829895347    -12872294.483     15388023.404     19427471.453 -2185.752412   338.990780 -1720.579817 -2199428.441  5174748.027  3000859.985      0.005084     0.003911    -0.001882
269262.000 13 131518.57479960  20406.87895812  36866281.006514735520 -653.093273635022     5060176.957     38607772.406     16681120.984   995.455978 -1136.957777  2337.729072 -2199428.441  5174748.027  3000859.985      0.005084     0.003911    -0.001882
269262.000 21 -286530.76144299  20406.87895812  21727928.378714680672 -59.253022130579    -14418629.920     21830260.320      9671800.625   293.834238 -1066.807060  2850.646030 -2199428.441  5174748.027  3000859.985      0.005084     0.003911    -0.001882
269262.000 22 18883.80579685  20406.87895812  23835840.495201751590 -2401.944872257300    -16977874.100      4511611.484     21664530.941   781.247714 -2350.047741  1103.918366 -2199428.441  5174748.027  3000859.985      0.005084     0.003911    -0.001882
269262.000 24 263627.97258818  20406.87895812  26496864.489991944283 -2164.896782734431     4693579.352     22603270.837     -15700363.473 -1279.259242 -1264.939444 -2202.156689 -2199428.441  5174748.027  3000859.985      0.005084     0.003911    -0.001882
269262.000 25 135961.76799744  20406.87895812  26303346.865355562419 -1839.802145389840    19072519.335     20382962.535       353704.514  -100.796337   148.545047 -3063.482896 -2199428.441  5174748.027  3000859.985      0.005084     0.003911    -0.001882
269262.000 34 143517.59972596  20406.87895812  22566504.373213585466 755.040555740707    -1035679.306     16540939.650     22437471.662 -2508.243128   551.408885  -520.661308 -2199428.441  5174748.027  3000859.985      0.005084     0.003911    -0.001882
269262.000 14 273600.01564440  20406.87895812  26226634.941520638764 2231.011635032482     3191642.972     22979373.343     -15457139.098  -631.931790  1652.465735  2331.049523 -2199428.441  5174748.027  3000859.985      0.005084     0.003911    -0.001882
269262.000 01 272372.48368786  20406.87895812  37563050.181005373597 -496.390579380095    -34341396.292     24455923.314       860738.247     1.352462    -0.471292    55.713615 -2199428.441  5174748.027  3000859.985      0.005084     0.003911    -0.001882
269262.000 42 -136019.08052001  20406.87895812  23889664.634801689535 1896.310524875298    -3798231.060     26619530.154     -7358027.671  -347.098695   774.965377  2971.433939 -2199428.441  5174748.027  3000859.985      0.005084     0.003911    -0.001882
269262.000 43 23710.25500462  20406.87895812  25924888.368778649718 1528.847449747846    17146156.229     10262492.902     19460057.252 -2151.795977   583.674728  1588.237284 -2199428.441  5174748.027  3000859.985      0.005084     0.003911    -0.001882
269262.000 35 93299.77576872  20406.87895812  25873289.013309028000 -2290.295016737655    -27446993.740      4483888.602     -2517744.036   245.914275  -205.587843 -3063.945408 -2199428.441  5174748.027  3000859.985      0.005084     0.003911    -0.001882
269262.000 05 -179661.15837315  20406.87895812  39346992.170189656317 -488.037415528670    21856060.476     36039800.888      -905856.533     1.459296     2.584323    95.398660 -2199428.441  5174748.027  3000859.985      0.005084     0.003911    -0.001882
269263.000 02 257392.67059733  20528.76423552  37505106.431742832065 -471.705741910264     4443263.596     41887409.133      -625262.576    -2.517022     3.219029   134.667309 -2199428.394  5174748.040  3000859.997      0.010211    -0.013184     0.002672
269263.000 03 172221.31250908  20528.76423552  36617066.031418278813 -483.187811537646    -14793597.866     39441847.201       459322.396    -3.494182    -1.872795   101.690374 -2199428.394  5174748.040  3000859.997      0.010211    -0.013184     0.002672
269263.000 04 -198521.98450366  20528.76423552  38573429.964473299682 -498.919919678010    -39572248.698     14490208.306      1321356.081     1.757548    -2.326046    38.162675 -2199428.394  5174748.040  3000859.997      0.010211    -0.013184     0.002672
269263.000 38 50266.76481234  20528.76423552  36185544.414604991674 -856.367229945026    -5800295.028     31557682.473     27472944.997   432.879782 -1364.114461  1653.411742 -2199428.394  5174748.040  3000859.997      0.010211    -0.013184     0.002672
269263.000 07 -162948.53322398  20528.76423552  35958477.330098912120 -934.506092420779    -14937133.769     38137263.242      9539942.795   657.231673   801.504045 -2215.557090 -2199428.394  5174748.040  3000859.997      0.010211    -0.013184     0.002672
269263.000 08 -96664.11152923  20528.76423552  36448476.245064459741 -742.266581803560     1406022.964     36603677.831     21062379.618   925.846326 -1316.449544  2214.049966 -2199428.394  5174748.040  3000859.997      0.010211    -0.013184     0.002672
269263.000 10 -23994.65709055  20528.76423552  35796018.717005208135 -674.046933227219    -8768928.993     38125283.719     15288640.431   488.404104   902.737004 -2050.517639 -2199428.394  5174748.040  3000859.997      0.010211    -0.013184     0.002672
269263.000 11 199706.66689122  20528.76423552  24157037.103726927191 1225.869465288706     8891526.462     13842163.736     22607944.817 -2532.672289   414.291959   742.934979 -2199428.394  5174748.040  3000859.997      0.010211    -0.013184     0.002672
269263.000 12 -79069.24930690  20528.76423552  22112422.451059415936 -233.408198994584    -12874480.127     15388362.454     19425750.696 -2185.535855   339.109790 -1720.935354 -2199428.394  5174748.040  3000859.997      0.010211    -0.013184     0.002672
269263.000 13 131518.57506713  20528.76423552  36866435.370090290904 -652.769445786253     5061172.330     38606635.378     16683458.668   995.290523 -1137.100097  2337.641588 -2199428.394  5174748.040  3000859.997      0.010211    -0.013184     0.002672
269263.000 21 -286530.75983171  20528.76423552  21727942.375534065068 -59.360299948603    -14418336.069     21829193.349      9674651.182   293.866810 -1067.134819  2850.468316 -2199428.394  5174748.040  3000859.997      0.010211    -0.013184     0.002672
269263.000 22 18883.80934664  20528.76423552  23836408.186142671853 -2401.827232432552    -16977092.914      4509261.354     21665634.659   781.126509 -2350.220524  1103.520382 -2199428.394  5174748.040  3000859.997      0.010211    -0.013184     0.002672
269263.000 24 263627.97003250  20528.76423552  26497376.238005831838 -2164.388730567880     4692299.973     22602005.846     -15702565.482 -1279.504735 -1265.046668 -2201.869041 -2199428.394  5174748.040  3000859.997      0.010211    -0.013184     0.002672
269263.000 25 135961.77098704  20528.76423552  26303781.667612183839 -1839.546070583165    19072418.426     20383110.954       350641.032  -101.022722   148.294693 -3063.489348 -2199428.394  5174748.040  3000859.997      0.010211    -0.013184     0.002672
269263.000 34 143517.60213541  20528.76423552  22566325.933142200112 755.342193529941    -1038187.504     16541491.134     22436950.794 -2508.149175   551.558941  -521.073339 -2199428.394  5174748.040  3000859.997      0.010211    -0.013184     0.002672
269263.000 14 273600.01606494  20528.76423552  26226107.643669731915 2231.340801506303     3191011.139     22981025.707     -15454807.902  -631.732546  1652.257310  2331.333921 -2199428.394  5174748.040  3000859.997      0.010211    -0.013184     0.002672
269263.000 01 272372.48442116  20528.76423552  37563167.446485780180 -496.074780938216    -34341394.939     24455922.843       860793.958     1.352348    -0.471453    55.709042 -2199428.394  5174748.040  3000859.997      0.010211    -0.013184     0.002672
269263.000 42 -136019.08159726  20528.76423552  23889216.463247366250 1896.459696572274    -3798578.078     26620304.972     -7355056.165  -346.936005   774.667765  2971.569318 -2199428.394  5174748.040  3000859.997      0.010211    -0.013184     0.002672
269263.000 43 23710.25552414  20528.76423552  25924526.895124215633 1529.280143869109    17144004.361     10263076.667     19461645.312 -2151.934556   583.854652  1587.879807 -2199428.394  5174748.040  3000859.997      0.010211    -0.013184     0.002672
269263.000 35 93299.77295071  20528.76423552  25873830.357647553086 -2289.962415611371    -27446747.663      4483682.968     -2520807.953   246.240802  -205.681972 -3063.899280 -2199428.394  5174748.040  3000859.997      0.010211    -0.013184     0.002672
269263.000 05 -179661.14879068  20528.76423552  39347107.419785641134 -487.615568810143    21856061.936     36039803.472      -905761.132     1.459624     2.584035    95.403483 -2199428.394  5174748.040  3000859.997      0.010211    -0.013184     0.002672
269264.000 02 257392.67961918  20650.59279936  37505217.964393042028 -472.006609919481     4443261.079     41887412.352      -625127.907    -2.516617     3.218803   134.670648 -2199428.359  5174748.044  3000860.015      0.013943     0.002509     0.006470
269264.000 03 172221.33062834  20650.59279936  36617180.260625585914 -483.467702753842    -14793601.360     39441845.328       459424.085    -3.494246    -1.872838   101.687930 -2199428.359  5174748.044  3000860.015      0.013943     0.002509     0.006470
269264.000 04 -198521.99214341  20650.59279936  38573547.902026675642 -499.174296781421    -39572246.940     14490205.979      1321394.240     1.757244    -2.326312    38.155650 -2199428.359  5174748.044  3000860.015      0.013943     0.002509     0.006470
269264.000 38 50266.76560038  20650.59279936  36185746.837375231087 -856.751403994858    -5799862.248     31556318.329     27474598.335   432.680663 -1364.176653  1653.266442 -2199428.359  5174748.044  3000860.015      0.013943     0.002509     0.006470
269264.000 07 -162948.52329184  20650.59279936  35958698.240145489573 -934.951590010896    -14936476.479     38138064.697      9537727.214   657.349183   801.406593 -2215.608212 -2199428.359  5174748.044  3000860.015      0.013943     0.002509     0.006470
269264.000 08 -96664.12350548  20650.59279936  36448651.694429926574 -742.608952815644     1406948.714     36602361.316     21064593.611   925.654370 -1316.583306  2213.938672 -2199428.359  5174748.044  3000860.015      0.013943     0.002509     0.006470
269264.000 10 -23994.66283860  20650.59279936  35796178.047323189676 -674.412114047445    -8768440.523     38126186.419     15286589.874   488.536297   902.663411 -2050.599879 -2199428.359  5174748.044  3000860.015      0.013943     0.002509     0.006470
269264.000 11 199706.67266199  20650.59279936  24156747.458282753825 1225.555232726038     8888993.760     13842578.124     22608687.547 -2532.726664   414.482576   742.522724 -2199428.359  5174748.044  3000860.015      0.013943     0.002509     0.006470
269264.000 12 -79069.24969762  20650.59279936  22112477.630447573960 -233.969292952679    -12876665.554     15388701.624     19424029.583 -2185.319253   339.228763 -1721.290859 -2199428.359  5174748.044  3000860.015      0.013943     0.002509     0.006470
269264.000 13 131518.57533466  20650.59279936  36866589.594089008868 -653.106489372440     5062167.537     38605498.207     16685796.264   995.125048 -1137.242392  2337.554093 -2199428.359  5174748.044  3000860.015      0.013943     0.002509     0.006470
269264.000 21 -286530.75822043  20650.59279936  21727956.477076150477 -60.074277259409    -14418042.186     21828126.051      9677501.561   293.899331 -1067.462570  2850.290549 -2199428.359  5174748.044  3000860.015      0.013943     0.002509     0.006470
269264.000 22 18883.81289643  20650.59279936  23836975.877119276673 -2402.455047667027    -16976311.850      4506911.052     21666737.978   781.005269 -2350.393260  1103.122377 -2199428.359  5174748.044  3000860.015      0.013943     0.002509     0.006470
269264.000 24 263627.96747682  20650.59279936  26497887.829133439809 -2164.576917435043     4691020.347     22600740.748     -15704767.203 -1279.750228 -1265.153839 -2201.581352 -2199428.359  5174748.044  3000860.015      0.013943     0.002509     0.006470
269264.000 25 135961.77397665  20650.59279936  26304216.468123242259 -1840.022263475694    19072317.290     20383259.124       347577.544  -101.249142   148.044371 -3063.495743 -2199428.359  5174748.044  3000860.015      0.013943     0.002509     0.006470
269264.000 34 143517.60454487  20650.59279936  22566147.457620553672 754.923157123849    -1040695.608     16542042.768     22436429.515 -2508.055166   551.708975  -521.485361 -2199428.359  5174748.044  3000860.015      0.013943     0.002509     0.006470
269264.000 14 273600.01648546  20650.59279936  26225580.308972459286 2231.026133559644     3190379.505     22982677.863     -15452476.422  -631.533325  1652.048834  2331.618277 -2199428.359  5174748.044  3000860.015      0.013943     0.002509     0.006470
269264.000 01 272372.48515446  20650.59279936  37563284.711996406317 -496.469746073708    -34341393.587     24455922.371       860849.665     1.352234    -0.471613    55.704469 -2199428.359  5174748.044  3000860.015      0.013943     0.002509     0.006470
269264.000 42 -136019.08267450  20650.59279936  23888768.291729435325 1896.003907062113    -3798924.934     26621079.492     -7352084.524  -346.773354   774.370119  2971.704641 -2199428.359  5174748.044  3000860.015      0.013943     0.002509     0.006470
269264.000 43 23710.25604365  20650.59279936  25924165.404117621481 1529.115935927257    17141852.354     10263660.612     19463233.015 -2152.073082   584.034587  1587.522300 -2199428.359  5174748.044  3000860.015      0.013943     0.002509     0.006470
269264.000 35 93299.77013270  20650.59279936  25874371.668421186507 -2290.556220752187    -27446501.259      4483477.239     -2523871.824   246.567312  -205.776146 -3063.853094 -2199428.359  5174748.044  3000860.015      0.013943     0.002509     0.006470
269264.000 05 -179661.13920820  20650.59279936  39347222.617085032165 -487.973817368038    21856063.396     36039806.056      -905665.727     1.459952     2.583747    95.408305 -2199428.359  5174748.044  3000860.015      0.013943     0.002509     0.006470
269265.000 02 257392.68864103  20772.41880005  37505329.566843539476 -472.194186626002     4443258.563     41887415.570      -624993.235    -2.516212     3.218577   134.673985 -2199428.400  5174747.991  3000859.950      0.005629     0.007457    -0.004131
269265.000 03 172221.34874760  20772.41880005  36617294.542183049023 -483.564833179116    -14793604.854     39441843.455       459525.772    -3.494311    -1.872880   101.685484 -2199428.400  5174747.991  3000859.950      0.005629     0.007457    -0.004131
269265.000 04 -198521.99978317  20772.41880005  38573665.891930088401 -499.345532860607    -39572245.183     14490203.653      1321432.393     1.756939    -2.326577    38.148624 -2199428.400  5174747.991  3000859.950      0.005629     0.007457    -0.004131
269265.000 38 50266.76638841  20772.41880005  36185949.364846631885 -857.043343437836    -5799429.667     31554954.122     27476251.528   432.481535 -1364.238815  1653.121134 -2199428.400  5174747.991  3000859.950      0.005629     0.007457    -0.004131
269265.000 07 -162948.51335971  20772.41880005  35958919.254892691970 -935.255066347308    -14935819.072     38138866.054      9535511.582   657.466679   801.309124 -2215.659322 -2199428.400  5174747.991  3000859.950      0.005629     0.007457    -0.004131
269265.000 08 -96664.13548174  20772.41880005  36448827.213033512235 -742.962300791405     1407874.272     36601044.666     21066807.492   925.462394 -1316.717040  2213.827366 -2199428.400  5174747.991  3000859.950      0.005629     0.007457    -0.004131
269265.000 10 -23994.66858669  20772.41880005  35796337.429991111159 -674.829110852443    -8767951.921     38127089.045     15284539.234   488.668479   902.589798 -2050.682109 -2199428.400  5174747.991  3000859.950      0.005629     0.007457    -0.004131
269265.000 11 199706.67843275  20772.41880005  24156457.865188285708 1225.289257038385     8886461.004     13842992.702     22609429.864 -2532.780978   414.673196   742.110457 -2199428.400  5174747.991  3000859.950      0.005629     0.007457    -0.004131
269265.000 12 -79069.25008835  20772.41880005  22112532.984337031841 -234.348577926867    -12878850.764     15389040.912     19422308.115 -2185.102604   339.347700 -1721.646333 -2199428.400  5174747.991  3000859.950      0.005629     0.007457    -0.004131
269265.000 13 131518.57560220  20772.41880005  36866743.957689218223 -653.421509061009     5063162.579     38604360.894     16688133.773   994.959551 -1137.384663  2337.466585 -2199428.400  5174747.991  3000859.950      0.005629     0.007457    -0.004131
269265.000 21 -286530.75660915  20772.41880005  21727970.788020264357 -60.768155418336    -14417748.271     21827058.424      9680351.762   293.931800 -1067.790311  2850.112731 -2199428.400  5174747.991  3000859.950      0.005629     0.007457    -0.004131
269265.000 22 18883.81644622  20772.41880005  23837543.690246284008 -2403.010440547951    -16975530.907      4504560.577     21667840.899   780.883994 -2350.565947  1102.724353 -2199428.400  5174747.991  3000859.950      0.005629     0.007457    -0.004131
269265.000 24 263627.96492114  20772.41880005  26498399.280650030822 -2164.694685908034     4689740.477     22599475.542     -15706968.637 -1279.995720 -1265.260959 -2201.293623 -2199428.400  5174747.991  3000859.950      0.005629     0.007457    -0.004131
269265.000 25 135961.77696625  20772.41880005  26304651.355879522860 -1840.381198949181    19072215.928     20383407.043       344514.049  -101.475598   147.794079 -3063.502082 -2199428.400  5174747.991  3000859.950      0.005629     0.007457    -0.004131
269265.000 34 143517.60695433  20772.41880005  22565969.087374806404 754.604830150492    -1043203.617     16542594.553     22435907.823 -2507.961103   551.858988  -521.897373 -2199428.400  5174747.991  3000859.950      0.005629     0.007457    -0.004131
269265.000 14 273600.01690597  20772.41880005  26225053.063584066927 2230.854616453871     3189748.070     22984329.810     -15450144.658  -631.334125  1651.840307  2331.902590 -2199428.400  5174747.991  3000859.950      0.005629     0.007457    -0.004131
269265.000 42 -136019.08375174  20772.41880005  23888320.242361266166 1895.514000905678    -3799271.626     26621853.714     -7349112.747  -346.610741   774.072439  2971.839911 -2199428.400  5174747.991  3000859.950      0.005629     0.007457    -0.004131
269265.000 43 23710.25656317  20772.41880005  25923803.949186362326 1528.890362046659    17139700.210     10264244.738     19464820.360 -2152.211553   584.214535  1587.164765 -2199428.400  5174747.991  3000859.950      0.005629     0.007457    -0.004131
269265.000 35 93299.76731470  20772.41880005  25874913.031540997326 -2290.917669129558    -27446254.529      4483271.416     -2526935.648   246.893805  -205.870365 -3063.806853 -2199428.400  5174747.991  3000859.950      0.005629     0.007457    -0.004131
269265.000 05 -179661.12962572  20772.41880005  39347337.936534985900 -488.103509456851    21856064.856     36039808.640      -905570.316     1.460280     2.583459    95.413127 -2199428.400  5174747.991  3000859.950      0.005629     0.007457    -0.004131
269267.000 02 257392.70668473  21016.06306229  37505552.527402639389 -471.695402446203     4443253.531     41887422.007      -624723.880    -2.515402     3.218124   134.680658 -2199428.295  5174747.977  3000860.020      0.002690     0.005370    -0.006949
269267.000 03 172221.38498613  21016.06306229  36617522.983114644885 -483.100367151201    -14793611.843     39441839.709       459729.138    -3.494440    -1.872966   101.680592 -2199428.295  5174747.977  3000860.020      0.002690     0.005370    -0.006949
269267.000 04 -198522.01506267  21016.06306229  38573901.644833311439 -498.849032637663    -39572241.670     14490198.999      1321508.676     1.756331    -2.327108    38.134572 -2199428.295  5174747.977  3000860.020      0.002690     0.005370    -0.006949
269267.000 38 50266.76796446  21016.06306229  36186354.262709565461 -856.531009017490    -5798565.103     31552225.522     27479557.477   432.083251 -1364.363052  1652.830491 -2199428.295  5174747.977  3000860.020      0.002690     0.005370    -0.006949
269267.000 07 -162948.49349549  21016.06306229  35959361.180203393102 -935.000966251828    -14934503.904     38140468.476      9531080.164   657.701629   801.114133 -2215.761507 -2199428.295  5174747.977  3000860.020      0.002690     0.005370    -0.006949
269267.000 08 -96664.15943428  21016.06306229  36449178.093159414828 -742.571946335956     1409724.812     36598410.966     21071234.922   925.078384 -1316.984424  2213.604720 -2199428.295  5174747.977  3000860.020      0.002690     0.005370    -0.006949
269267.000 10 -23994.68008301  21016.06306229  35796656.195298202336 -674.501654156484    -8766974.321     38128894.076     15280437.707   488.932812   902.442514 -2050.846535 -2199428.295  5174747.977  3000860.020      0.002690     0.005370    -0.006949
269267.000 11 199706.68997429  21016.06306229  24155878.521107900888 1225.863918201067     8881395.329     13843822.431     22610913.262 -2532.889426   415.054444   741.285881 -2199428.295  5174747.977  3000860.020      0.002690     0.005370    -0.006949
269267.000 12 -79069.25086985  21016.06306229  22112643.552482903004 -234.105106112547    -12883220.535     15389719.845     19418864.112 -2184.669170   339.585465 -1722.357186 -2199428.295  5174747.977  3000860.020      0.002690     0.005370    -0.006949
269267.000 13 131518.57613729  21016.06306229  36867052.580157026649 -653.000996923074     5065152.166     38602085.841     16692808.529   994.628497 -1137.669134  2337.291533 -2199428.295  5174747.977  3000860.020      0.002690     0.005370    -0.006949
269267.000 21 -286530.75338656  21016.06306229  21727999.462230853736 -61.090596858412    -14417160.342     21824922.188      9686051.632   293.996582 -1068.445765  2849.756936 -2199428.295  5174747.977  3000860.020      0.002690     0.005370    -0.006949
269267.000 22 18883.82354584  21016.06306229  23838679.386252537370 -2403.000025111251    -16973969.385      4499859.109     21670045.548   780.641336 -2350.911176  1101.928243 -2199428.295  5174747.977  3000860.020      0.002690     0.005370    -0.006949
269267.000 24 263627.95980977  21016.06306229  26499422.392848629504 -2163.623004127294     4687179.999     22596944.811     -15711370.641 -1280.486700 -1265.475040 -2200.718044 -2199428.295  5174747.977  3000860.020      0.002690     0.005370    -0.006949
269267.000 25 135961.78294548  21016.06306229  26305521.063284475356 -1840.047151241452    19072012.524     20383702.130       338387.041  -101.928614   147.293589 -3063.514593 -2199428.295  5174747.977  3000860.020      0.002690     0.005370    -0.006949
269267.000 34 143517.61177327  21016.06306229  22565612.259597718716 754.898875895888    -1048219.354     16543698.571     22434863.204 -2507.772814   552.158952  -522.721368 -2199428.295  5174747.977  3000860.020      0.002690     0.005370    -0.006949
269267.000 14 273600.01774697  21016.06306229  26223998.448392737657 2231.225201380439     3188485.798     22987633.080     -15445480.276  -630.935793  1651.423101  2332.471087 -2199428.295  5174747.977  3000860.020      0.002690     0.005370    -0.006949
269267.000 01 272372.48735436  21016.06306229  37563636.438687391579 -496.066083237529    -34341389.531     24455920.956       861016.758     1.351891    -0.472093    55.690748 -2199428.295  5174747.977  3000860.020      0.002690     0.005370    -0.006949
269267.000 42 -136019.08590617  21016.06306229  23887424.230825096369 1895.611130967736    -3799964.523     26623401.266     -7343168.788  -346.285633   773.476978  2972.110285 -2199428.295  5174747.977  3000860.020      0.002690     0.005370    -0.006949
269267.000 43 23710.25760221  21016.06306229  25923080.809979148209 1529.406889146194    17135395.504     10265413.528     19467993.979 -2152.488331   584.574470  1586.449607 -2199428.295  5174747.977  3000860.020      0.002690     0.005370    -0.006949
269267.000 35 93299.76167871  21016.06306229  25875995.738957002759 -2290.657662055455    -27445760.089      4482859.488     -2533063.158   247.546740  -206.058938 -3063.714203 -2199428.295  5174747.977  3000860.020      0.002690     0.005370    -0.006949
269267.000 05 -179661.11046077  21016.06306229  39347568.365962788463 -487.594961947761    21856067.777     36039813.806      -905379.480     1.460935     2.582883    95.422769 -2199428.295  5174747.977  3000860.020      0.002690     0.005370    -0.006949
269268.000 02 257392.71570659  21137.85772976  37505664.025144241750 -471.734536932781     4443251.016     41887425.225      -624589.198    -2.514997     3.217898   134.683993 -2199428.260  5174747.964  3000860.056     -0.004983    -0.006283    -0.005797
269268.000 03 172221.40310540  21137.85772976  36617637.194864943624 -483.034401354380    -14793615.338     39441837.836       459830.817    -3.494504    -1.873008   101.678146 -2199428.260  5174747.964  3000860.056     -0.004983    -0.006283    -0.005797
269268.000 04 -198522.02270243  21137.85772976  38574019.564924165606 -498.918327698484    -39572239.914     14490196.672      1321546.807     1.756027    -2.327374    38.127546 -2199428.260  5174747.964  3000860.056     -0.004983    -0.006283    -0.005797
269268.000 38 50266.76875248  21137.85772976  36186556.702925138175 -856.536800554022    -5798133.120     31550861.129     27481210.234   431.884095 -1364.425128  1652.685157 -2199428.260  5174747.964  3000860.056     -0.004983    -0.006283    -0.005797
269268.000 07 -162948.48356341  21137.85772976  35959582.160043954849 -935.130550703034    -14933846.144     38141269.541      9528864.379   657.819082   801.016612 -2215.812582 -2199428.260  5174747.964  3000860.056     -0.004983    -0.006283    -0.005797
269268.000 08 -96664.17141056  21137.85772976  36449353.541957244277 -742.611874467693     1410649.794     36597093.916     21073448.470   924.886350 -1317.118074  2213.493379 -2199428.260  5174747.964  3000860.056     -0.004983    -0.006283    -0.005797
269268.000 10 -23994.68583123  21137.85772976  35796815.577960051596 -674.578688242473    -8766485.322     38129796.482     15278386.821   489.064962   902.368842 -2050.928732 -2199428.260  5174747.964  3000860.056     -0.004983    -0.006283    -0.005797
269268.000 11 199706.69574506  21137.85772976  24155588.770950213075 1225.882187206298     8878862.410     13844237.581     22611654.342 -2532.943559   415.245071   740.873572 -2199428.260  5174747.964  3000860.056     -0.004983    -0.006283    -0.005797
269268.000 12 -79069.25126061  21137.85772976  22112698.888914447278 -234.302972080186    -12885405.096     15390059.490     19417141.577 -2184.452385   339.704294 -1722.712566 -2199428.260  5174747.964  3000860.056     -0.004983    -0.006283    -0.005797
269268.000 13 131518.57640484  21137.85772976  36867206.891401283443 -653.090223395266     5066146.711     38600948.102     16695145.776   994.462939 -1137.811333  2337.203988 -2199428.260  5174747.964  3000860.056     -0.004983    -0.006283    -0.005797
269268.000 21 -286530.75177526  21137.85772976  21728013.930220611393 -61.537323254161    -14416866.329     21823853.579      9688901.300   294.028896 -1068.773479  2849.578960 -2199428.260  5174747.964  3000860.056     -0.004983    -0.006283    -0.005797
269268.000 22 18883.82709565  21137.85772976  23839247.321518924087 -2403.236837447621    -16973188.805      4497508.116     21671147.275   780.519954 -2351.083718  1101.530158 -2199428.260  5174747.964  3000860.056     -0.004983    -0.006283    -0.005797
269268.000 24 263627.95725408  21137.85772976  26499933.791945565492 -2163.597139790654     4685899.391     22595679.284     -15713571.211 -1280.732188 -1265.582003 -2200.430193 -2199428.260  5174747.964  3000860.056     -0.004983    -0.006283    -0.005797
269268.000 25 135961.78593509  21137.85772976  26305955.950992345810 -1840.205839425325    19071910.482     20383849.298       335323.528  -102.155174   147.043391 -3063.520764 -2199428.260  5174747.964  3000860.056     -0.004983    -0.006283    -0.005797
269268.000 34 143517.61418274  21137.85772976  22565433.854443740100 754.772238270380    -1050727.082     16544250.806     22434340.276 -2507.678587   552.308903  -523.133351 -2199428.260  5174747.964  3000860.056     -0.004983    -0.006283    -0.005797
269268.000 14 273600.01816745  21137.85772976  26223471.133137740195 2231.201044712216     3187854.960     22989284.401     -15443147.659  -630.736661  1651.214422  2332.755271 -2199428.260  5174747.964  3000860.056     -0.004983    -0.006283    -0.005797
269268.000 01 272372.48808765  21137.85772976  37563753.582037553191 -495.918323183432    -34341388.179     24455920.484       861072.446     1.351777    -0.472254    55.686174 -2199428.260  5174747.964  3000860.056     -0.004983    -0.006283    -0.005797
269268.000 42 -136019.08698337  21137.85772976  23886976.268694460392 1895.481175067835    -3800310.728     26624174.595     -7340196.605  -346.123138   773.179197  2972.245390 -2199428.260  5174747.964  3000860.056     -0.004983    -0.006283    -0.005797
269268.000 43 23710.25812173  21137.85772976  25922719.197962425649 1529.577040127479    17133242.944     10265998.193     19469580.251 -2152.626639   584.754456  1586.091984 -2199428.260  5174747.964  3000860.056     -0.004983    -0.006283    -0.005797
269268.000 35 93299.75886072  21137.85772976  25876537.102038811892 -2290.636855219491    -27445512.380      4482653.382     -2536126.844   247.873182  -206.153292 -3063.667793 -2199428.260  5174747.964  3000860.056     -0.004983    -0.006283    -0.005797
269268.000 05 -179661.10087829  21137.85772976  39347683.615597695112 -487.585573229007    21856069.238     36039816.389      -905284.055     1.461263     2.582595    95.427589 -2199428.260  5174747.964  3000860.056     -0.004983    -0.006283    -0.005797
269269.000 02 257392.72472844  21259.64825309  37505775.522889986634 -471.448429706506     4443248.501     41887428.443      -624454.512    -2.514592     3.217672   134.687328 -2199428.246  5174747.945  3000860.064      0.007606    -0.011441    -0.011221
269269.000 03 172221.42122466  21259.64825309  36617751.371718227863 -482.931499667466    -14793618.832     39441835.963       459932.494    -3.494568    -1.873051   101.675698 -2199428.246  5174747.945  3000860.064      0.007606    -0.011441    -0.011221
269269.000 04 -198522.03034219  21259.64825309  38574137.450121462345 -498.587411693297    -39572238.158     14490194.345      1321584.931     1.755722    -2.327639    38.120519 -2199428.246  5174747.945  3000860.064      0.007606    -0.011441    -0.011221
269269.000 38 50266.76954049  21259.64825309  36186759.143143899739 -856.416246909648    -5797701.335     31549496.673     27482862.846   431.684931 -1364.487174  1652.539813 -2199428.246  5174747.945  3000860.064      0.007606    -0.011441    -0.011221
269269.000 07 -162948.47363133  21259.64825309  35959803.174787662923 -934.982668715529    -14933188.267     38142070.508      9526648.542   657.936522   800.919074 -2215.863644 -2199428.246  5174747.945  3000860.064      0.007606    -0.011441    -0.011221
269269.000 08 -96664.18338686  21259.64825309  36449529.025658778846 -742.454733401537     1411574.583     36595776.732     21075661.906   924.694297 -1317.251697  2213.382026 -2199428.246  5174747.945  3000860.064      0.007606    -0.011441    -0.011221
269269.000 10 -23994.69157950  21259.64825309  35796975.012975059450 -674.558850657195    -8765996.191     38130698.813     15276335.852   489.197102   902.295150 -2051.010918 -2199428.246  5174747.945  3000860.064      0.007606    -0.011441    -0.011221
269269.000 11 199706.70151584  21259.64825309  24155299.073148671538 1226.110184760764     8876329.437     13844652.922     22612395.010 -2532.997631   415.435701   740.461251 -2199428.246  5174747.945  3000860.064      0.007606    -0.011441    -0.011221
269269.000 12 -79069.25165138  21259.64825309  22112754.277699645609 -234.287045183592    -12887589.439     15390399.253     19415418.687 -2184.235553   339.823087 -1723.067914 -2199428.246  5174747.945  3000860.064      0.007606    -0.011441    -0.011221
269269.000 13 131518.57667240  21259.64825309  36867361.237549424171 -652.940257024020     5067141.091     38599810.220     16697482.935   994.297360 -1137.953508  2337.116431 -2199428.246  5174747.945  3000860.064      0.007606    -0.011441    -0.011221
269269.000 21 -286530.75016395  21259.64825309  21728028.537815123796 -61.818656791002    -14416572.284     21822784.641      9691750.789   294.061158 -1069.101183  2849.400932 -2199428.246  5174747.945  3000860.064      0.007606    -0.011441    -0.011221
269269.000 22 18883.83064547  21259.64825309  23839815.344041697681 -2403.369520846754    -16972408.348      4495156.950     21672248.604   780.398537 -2351.256211  1101.132053 -2199428.246  5174747.945  3000860.064      0.007606    -0.011441    -0.011221
269269.000 24 263627.95469839  21259.64825309  26500445.313216548413 -2163.085071071982     4684618.539     22594413.651     -15715771.494 -1280.977676 -1265.688913 -2200.142303 -2199428.246  5174747.945  3000860.064      0.007606    -0.011441    -0.011221
269269.000 25 135961.78892471  21259.64825309  26306390.892950311303 -1840.068376343697    19071808.214     20383996.216       332260.009  -102.381770   146.793224 -3063.526878 -2199428.246  5174747.945  3000860.064      0.007606    -0.011441    -0.011221
269269.000 34 143517.61659222  21259.64825309  22565255.501643814147 754.891369133256    -1053234.715     16544803.190     22433816.936 -2507.584306   552.458833  -523.545325 -2199428.246  5174747.945  3000860.064      0.007606    -0.011441    -0.011221
269269.000 14 273600.01858793  21259.64825309  26222943.870246160775 2231.360583654605     3187224.322     22990935.514     -15440814.757  -630.537550  1651.005692  2333.039413 -2199428.246  5174747.945  3000860.064      0.007606    -0.011441    -0.011221
269269.000 01 272372.48882095  21259.64825309  37563870.864994265139 -495.797504954971    -34341386.827     24455920.011       861128.130     1.351663    -0.472414    55.681600 -2199428.246  5174747.945  3000860.064      0.007606    -0.011441    -0.011221
269269.000 42 -136019.08806056  21259.64825309  23886528.341469034553 1895.423228670843    -3800656.771     26624947.627     -7337224.288  -345.960681   772.881383  2972.380440 -2199428.246  5174747.945  3000860.064      0.007606    -0.011441    -0.011221
269269.000 43 23710.25864125  21259.64825309  25922357.567330736667 1529.883887902834    17131090.246     10266583.038     19471166.166 -2152.764893   584.934454  1585.734332 -2199428.246  5174747.945  3000860.064      0.007606    -0.011441    -0.011221
269269.000 35 93299.75604274  21259.64825309  25877078.481337666512 -2290.698540597223    -27445264.344      4482447.182     -2539190.483   248.199607  -206.247691 -3063.621328 -2199428.246  5174747.945  3000860.064      0.007606    -0.011441    -0.011221
269269.000 05 -179661.09129580  21259.64825309  39347798.777989409864 -487.390936953016    21856070.699     36039818.971      -905188.625     1.461590     2.582306    95.432408 -2199428.246  5174747.945  3000860.064      0.007606    -0.011441    -0.011221
269270.000 02 257392.73375030  21381.62436763  37505886.933378219604 -471.716049746610     4443245.987     41887431.661      -624319.823    -2.514187     3.217446   134.690662 -2199428.331  5174748.086  3000860.297      0.007275    -0.007895    -0.001792
269270.000 03 172221.43934393  21381.62436763  36617865.531116060913 -483.243869026192    -14793622.327     39441834.090       460034.168    -3.494633    -1.873093   101.673250 -2199428.331  5174748.086  3000860.297      0.007275    -0.007895    -0.001792
269270.000 04 -198522.03798195  21381.62436763  38574255.335310451686 -498.809567522258    -39572236.402     14490192.017      1321623.048     1.755418    -2.327905    38.113493 -2199428.331  5174748.086  3000860.297      0.007275    -0.007895    -0.001792
269270.000 38 50266.77032850  21381.62436763  36186961.513557285070 -856.759284692816    -5797269.750     31548132.156     27484515.312   431.485757 -1364.549192  1652.394461 -2199428.331  5174748.086  3000860.297      0.007275    -0.007895    -0.001792
269270.000 07 -162948.46369928  21381.62436763  35960024.241877093911 -935.341639514081    -14932530.272     38142871.378      9524432.655   658.053947   800.821518 -2215.914695 -2199428.331  5174748.086  3000860.297      0.007275    -0.007895    -0.001792
269270.000 08 -96664.19536316  21381.62436763  36449704.509355552495 -742.800550102256     1412499.181     36594459.414     21077875.231   924.502224 -1317.385291  2213.270662 -2199428.331  5174748.086  3000860.297      0.007275    -0.007895    -0.001792
269270.000 10 -23994.69732781  21381.62436763  35797134.430534958839 -674.880587854423    -8765506.928     38131601.071     15274284.801   489.329231   902.221439 -2051.093094 -2199428.331  5174748.086  3000860.297      0.007275    -0.007895    -0.001792
269270.000 11 199706.70728661  21381.62436763  24155009.322200890630 1225.835120952688     8873796.409     13845068.453     22613135.266 -2533.051643   415.626334   740.048915 -2199428.331  5174748.086  3000860.297      0.007275    -0.007895    -0.001792
269270.000 12 -79069.25204216  21381.62436763  22112809.666479393840 -234.750680797733    -12889773.566     15390739.136     19413695.442 -2184.018676   339.941843 -1723.423230 -2199428.331  5174748.086  3000860.297      0.007275    -0.007895    -0.001792
269270.000 13 131518.57693996  21381.62436763  36867515.583692483604 -653.231160533614     5068135.305     38598672.196     16699820.006   994.131761 -1138.095658  2337.028862 -2199428.331  5174748.086  3000860.297      0.007275    -0.007895    -0.001792
269270.000 21 -286530.74855263  21381.62436763  21728043.215205743909 -62.458847733214    -14416278.207     21821715.376      9694600.101   294.093369 -1069.428877  2849.222852 -2199428.331  5174748.086  3000860.297      0.007275    -0.007895    -0.001792
269270.000 22 18883.83419530  21381.62436763  23840383.400780178607 -2403.909420603886    -16971628.011      4492805.612     21673349.535   780.277084 -2351.428656  1100.733928 -2199428.331  5174748.086  3000860.297      0.007275    -0.007895    -0.001792
269270.000 24 263627.95214270  21381.62436763  26500956.625042915344 -2163.367240107618     4683337.440     22593147.911     -15717971.489 -1281.223162 -1265.795771 -2199.854372 -2199428.331  5174748.086  3000860.297      0.007275    -0.007895    -0.001792
269270.000 25 135961.79191433  21381.62436763  26306825.798093762249 -1840.450273104943    19071705.719     20384142.884       329196.483  -102.608401   146.543088 -3063.532937 -2199428.331  5174748.086  3000860.297      0.007275    -0.007895    -0.001792
269270.000 34 143517.61900170  21381.62436763  22565077.148837957531 754.556722035632    -1055742.253     16545355.724     22433293.185 -2507.489970   552.608742  -523.957289 -2199428.331  5174748.086  3000860.297      0.007275    -0.007895    -0.001792
269270.000 14 273600.01900840  21381.62436763  26222416.587801776826 2231.025701188482     3186593.883     22992586.419     -15438481.572  -630.338462  1650.796912  2333.323512 -2199428.331  5174748.086  3000860.297      0.007275    -0.007895    -0.001792
269270.000 01 272372.48955425  21381.62436763  37563988.078143827617 -496.216690614820    -34341385.476     24455919.539       861183.809     1.351549    -0.472574    55.677025 -2199428.331  5174748.086  3000860.297      0.007275    -0.007895    -0.001792
269270.000 42 -136019.08913774  21381.62436763  23886080.431684952229 1895.032599428669    -3801002.651     26625720.360     -7334251.836  -345.798263   772.583535  2972.515435 -2199428.331  5174748.086  3000860.297      0.007275    -0.007895    -0.001792
269270.000 43 23710.25916077  21381.62436763  25921995.971576146781 1529.721945053898    17128937.409     10267168.064     19472751.724 -2152.903092   585.114465  1585.376651 -2199428.331  5174748.086  3000860.297      0.007275    -0.007895    -0.001792
269270.000 35 93299.75322476  21381.62436763  25877619.879310965538 -2291.074607977644    -27445015.981      4482240.887     -2542254.075   248.526015  -206.342135 -3063.574806 -2199428.331  5174748.086  3000860.297      0.007275    -0.007895    -0.001792
269270.000 05 -179661.08171332  21381.62436763  39347913.992720298469 -487.620441694744    21856072.161     36039821.553      -905093.190     1.461918     2.582018    95.437227 -2199428.331  5174748.086  3000860.297      0.007275    -0.007895    -0.001792
269271.000 02 257392.74277216  21503.18027252  37505998.378938533366 -471.092618927360     4443243.473     41887434.878      -624185.131    -2.513782     3.217219   134.693995 -2199428.255  5174747.947  3000860.088      0.000863     0.015310     0.003870
269271.000 03 172221.45746320  21503.18027252  36617979.743004970253 -482.442584461533    -14793625.821     39441832.217       460135.840    -3.494697    -1.873136   101.670802 -2199428.255  5174747.947  3000860.088      0.000863     0.015310     0.003870
269271.000 04 -198522.04562172  21503.18027252  38574373.168383173645 -498.138720183633    -39572234.647     14490189.689      1321661.158     1.755114    -2.328170    38.106466 -2199428.255  5174747.947  3000860.088      0.000863     0.015310     0.003870
269271.000 38 50266.77111650  21503.18027252  36187163.918997272849 -855.950781465508    -5796838.364     31546767.577     27486167.632   431.286574 -1364.611180  1652.249101 -2199428.255  5174747.947  3000860.088      0.000863     0.015310     0.003870
269271.000 07 -162948.45376723  21503.18027252  35960245.239290356636 -934.723812518641    -14931872.160     38143672.150      9522216.716   658.171358   800.723945 -2215.965734 -2199428.255  5174747.947  3000860.088      0.000863     0.015310     0.003870
269271.000 08 -96664.20733947  21503.18027252  36449879.993184365332 -742.165589123033     1413423.587     36593141.963     21080088.445   924.310131 -1317.518858  2213.159286 -2199428.255  5174747.947  3000860.088      0.000863     0.015310     0.003870
269271.000 10 -23994.70307616  21503.18027252  35797293.848216742277 -674.204145679250    -8765017.533     38132503.255     15272233.668   489.461349   902.147708 -2051.175258 -2199428.255  5174747.947  3000860.088      0.000863     0.015310     0.003870
269271.000 11 199706.71305739  21503.18027252  24154719.537369489670 1226.573378653266     8871263.328     13845484.175     22613875.110 -2533.105595   415.816969   739.636567 -2199428.255  5174747.947  3000860.088      0.000863     0.015310     0.003870
269271.000 12 -79069.25243295  21503.18027252  22112865.090293221176 -234.251323356293    -12891957.476     15391079.137     19411971.841 -2183.801753   340.060563 -1723.778516 -2199428.255  5174747.947  3000860.088      0.000863     0.015310     0.003870
269271.000 13 131518.57720753  21503.18027252  36867669.877625457942 -652.665601447225     5069129.353     38597534.030     16702156.990   993.966141 -1138.237785  2336.941281 -2199428.255  5174747.947  3000860.088      0.000863     0.015310     0.003870
269271.000 21 -286530.74694131  21503.18027252  21728057.962521176785 -62.249253788032    -14415984.098     21820645.784      9697449.235   294.125528 -1069.756563  2849.044719 -2199428.255  5174747.947  3000860.088      0.000863     0.015310     0.003870
269271.000 22 18883.83774513  21503.18027252  23840951.475858423859 -2403.514329176396    -16970847.796      4490454.102     21674450.067   780.155596 -2351.601053  1100.335782 -2199428.255  5174747.947  3000860.088      0.000863     0.015310     0.003870
269271.000 24 263627.94958700  21503.18027252  26501467.955315809697 -2162.545105577447     4682056.097     22591882.064     -15720171.195 -1281.468648 -1265.902577 -2199.566401 -2199428.255  5174747.947  3000860.088      0.000863     0.015310     0.003870
269271.000 25 135961.79490395  21503.18027252  26307260.738936685026 -1839.843937018886    19071602.997     20384289.302       326132.952  -102.835067   146.292984 -3063.538939 -2199428.255  5174747.947  3000860.088      0.000863     0.015310     0.003870
269271.000 34 143517.62141119  21503.18027252  22564898.813631404191 755.085486783646    -1058249.697     16545908.408     22432769.021 -2507.395579   552.758630  -524.369243 -2199428.255  5174747.947  3000860.088      0.000863     0.015310     0.003870
269271.000 14 273600.01942885  21503.18027252  26221889.290729269385 2231.674373061396     3185963.643     22994237.114     -15436148.102  -630.139396  1650.588080  2333.607568 -2199428.255  5174747.947  3000860.088      0.000863     0.015310     0.003870
269271.000 01 272372.49028754  21503.18027252  37564105.239117227495 -495.548392189667    -34341384.124     24455919.066       861239.484     1.351434    -0.472734    55.672450 -2199428.255  5174747.947  3000860.088      0.000863     0.015310     0.003870
269271.000 42 -136019.09021491  21503.18027252  23885632.522115223110 1895.518043139018    -3801348.368     26626492.796     -7331279.248  -345.635884   772.285653  2972.650376 -2199428.255  5174747.947  3000860.088      0.000863     0.015310     0.003870
269271.000 43 23710.25968029  21503.18027252  25921634.395027395338 1530.349271935411    17126784.435     10267753.269     19474336.924 -2153.041237   585.294489  1585.018941 -2199428.255  5174747.947  3000860.088      0.000863     0.015310     0.003870
269271.000 35 93299.75040679  21503.18027252  25878161.260378628969 -2290.584044721909    -27444767.293      4482034.498     -2545317.621   248.852405  -206.436623 -3063.528228 -2199428.255  5174747.947  3000860.088      0.000863     0.015310     0.003870
269271.000 05 -179661.07213083  21503.18027252  39348029.190311461687 -486.939878780395    21856073.623     36039824.135      -904997.751     1.462246     2.581730    95.442046 -2199428.255  5174747.947  3000860.088      0.000863     0.015310     0.003870
269272.000 02 257392.75179402  21624.84396927  37506109.684584379196 -471.169804474339     4443240.959     41887438.095      -624050.435    -2.513377     3.216993   134.697328 -2199428.235  5174747.936  3000860.094      0.000083    -0.008100    -0.000210
269272.000 03 172221.47558247  21624.84396927  36618093.815036319196 -482.589469775558    -14793629.316     39441830.344       460237.510    -3.494762    -1.873178   101.668353 -2199428.235  5174747.936  3000860.094      0.000083    -0.008100    -0.000210
269272.000 04 -198522.05326148  21624.84396927  38574490.948678553104 -498.290013438091    -39572232.892     14490187.361      1321699.261     1.754809    -2.328435    38.099439 -2199428.235  5174747.936  3000860.094      0.000083    -0.008100    -0.000210
269272.000 38 50266.77190450  21624.84396927  36187366.219506643713 -856.131104370579    -5796407.178     31545402.936     27487819.808   431.087383 -1364.673140  1652.103731 -2199428.235  5174747.936  3000860.094      0.000083    -0.008100    -0.000210
269272.000 07 -162948.44383520  21624.84396927  35960466.201575301588 -934.952359721065    -14931213.931     38144472.825      9520000.727   658.288755   800.626354 -2216.016762 -2199428.235  5174747.936  3000860.094      0.000083    -0.008100    -0.000210
269272.000 08 -96664.21931579  21624.84396927  36450055.389522098005 -742.320765666664     1414347.800     36591824.378     21082301.547   924.118019 -1317.652397  2213.047898 -2199428.235  5174747.936  3000860.094      0.000083    -0.008100    -0.000210
269272.000 10 -23994.70882456  21624.84396927  35797453.265675611794 -674.468475491740    -8764528.006     38133405.365     15270182.453   489.593457   902.073957 -2051.257412 -2199428.235  5174747.936  3000860.094      0.000083    -0.008100    -0.000210
269272.000 11 199706.71882816  21624.84396927  24154429.699767131358 1226.472927182913     8868730.193     13845900.088     22614614.541 -2533.159486   416.007607   739.224205 -2199428.235  5174747.936  3000860.094      0.000083    -0.008100    -0.000210
269272.000 12 -79069.25282374  21624.84396927  22112920.496411886066 -234.497034274973    -12894141.169     15391419.257     19410247.886 -2183.584784   340.179248 -1724.133769 -2199428.235  5174747.936  3000860.094      0.000083    -0.008100    -0.000210
269272.000 13 131518.57747510  21624.84396927  36867824.153852619231 -652.846273691393     5070123.236     38596395.721     16704493.886   993.800500 -1138.379888  2336.853688 -2199428.235  5174747.936  3000860.094      0.000083    -0.008100    -0.000210
269272.000 21 -286530.74532999  21624.84396927  21728072.744510699064 -62.807286931202    -14415689.956     21819575.863      9700298.190   294.157635 -1070.084239  2848.866534 -2199428.235  5174747.936  3000860.094      0.000083    -0.008100    -0.000210
269272.000 22 18883.84129497  21624.84396927  23841519.533096101135 -2403.892814158462    -16970067.703      4488102.419     21675550.202   780.034072 -2351.773401  1099.937617 -2199428.235  5174747.936  3000860.094      0.000083    -0.008100    -0.000210
269272.000 24 263627.94703130  21624.84396927  26501979.056904397905 -2162.438627048396     4680774.507     22590616.110     -15722370.614 -1281.714132 -1266.009331 -2199.278390 -2199428.235  5174747.936  3000860.094      0.000083    -0.008100    -0.000210
269272.000 25 135961.79789357  21624.84396927  26307695.627845499665 -1840.024234652519    19071500.049     20384435.470       323069.414  -103.061769   146.042910 -3063.544886 -2199428.235  5174747.936  3000860.094      0.000083    -0.008100    -0.000210
269272.000 34 143517.62382068  21624.84396927  22564720.372876018286 754.946962995455    -1060757.047     16546461.242     22432244.446 -2507.301134   552.908497  -524.781188 -2199428.235  5174747.936  3000860.094      0.000083    -0.008100    -0.000210
269272.000 14 273600.01984930  21624.84396927  26221361.870103716850 2231.507449420169     3185333.602     22995887.600     -15433814.348  -629.940352  1650.379198  2333.891581 -2199428.235  5174747.936  3000860.094      0.000083    -0.008100    -0.000210
269272.000 01 272372.49102084  21624.84396927  37564222.452123574913 -495.459834644571    -34341382.773     24455918.593       861295.154     1.351320    -0.472894    55.667875 -2199428.235  5174747.936  3000860.094      0.000083    -0.008100    -0.000210
269272.000 42 -136019.09129207  21624.84396927  23885184.629602380097 1895.167682864703    -3801693.924     26627264.934     -7328306.526  -345.473544   771.987737  2972.785262 -2199428.235  5174747.936  3000860.094      0.000083    -0.008100    -0.000210
269272.000 43 23710.26019981  21624.84396927  25921272.711540404707 1530.392768508755    17124631.322     10268338.654     19475921.766 -2153.179327   585.474525  1584.661201 -2199428.235  5174747.936  3000860.094      0.000083    -0.008100    -0.000210
269272.000 35 93299.74758883  21624.84396927  25878702.586848203093 -2290.698541677557    -27444518.278      4481828.015     -2548381.121   249.178779  -206.531157 -3063.481595 -2199428.235  5174747.936  3000860.094      0.000083    -0.008100    -0.000210
269272.000 05 -179661.06254835  21624.84396927  39348144.265185430646 -487.066154466011    21856075.086     36039826.717      -904902.306     1.462573     2.581442    95.446864 -2199428.235  5174747.936  3000860.094      0.000083    -0.008100    -0.000210
269273.000 02 257392.76081588  21746.73382037  37506221.042723797262 -470.959165371023     4443238.446     41887441.312      -623915.736    -2.512972     3.216766   134.700659 -2199428.342  5174748.063  3000860.338      0.005939    -0.000422    -0.000711
269273.000 03 172221.49370173  21746.73382037  36618207.904634796083 -482.474967287853    -14793632.811     39441828.471       460339.177    -3.494826    -1.873221   101.665903 -2199428.342  5174748.063  3000860.338      0.005939    -0.000422    -0.000711
269273.000 04 -198522.06090125  21746.73382037  38574608.729168593884 -498.076712940820    -39572231.137     14490185.032      1321737.357     1.754505    -2.328700    38.092411 -2199428.342  5174748.063  3000860.338      0.005939    -0.000422    -0.000711
269273.000 38 50266.77269249  21746.73382037  36187568.624822489917 -856.033928343095    -5795976.190     31544038.232     27489471.837   430.888182 -1364.735070  1651.958353 -2199428.342  5174748.063  3000860.338      0.005939    -0.000422    -0.000711
269273.000 07 -162948.43390318  21746.73382037  35960687.181414283812 -934.936189940199    -14930555.584     38145273.402      9517784.686   658.406137   800.528746 -2216.067777 -2199428.342  5174748.063  3000860.338      0.005939    -0.000422    -0.000711
269273.000 08 -96664.23129212  21746.73382037  36450230.820870354772 -742.285861023702     1415271.822     36590506.659     21084514.538   923.925888 -1317.785908  2212.936499 -2199428.342  5174748.063  3000860.338      0.005939    -0.000422    -0.000711
269273.000 10 -23994.71457300  21746.73382037  35797612.665785774589 -674.511972162873    -8764038.347     38134307.402     15268131.155   489.725554   902.000186 -2051.339554 -2199428.342  5174748.063  3000860.338      0.005939    -0.000422    -0.000711
269273.000 11 199706.72459894  21746.73382037  24154139.844906054437 1226.630340586416     8866197.005     13846316.191     22615353.559 -2533.213316   416.198247   738.811829 -2199428.342  5174748.063  3000860.338      0.005939    -0.000422    -0.000711
269273.000 12 -79069.25321455  21746.73382037  22112975.937542110682 -234.557893257588    -12896324.644     15391759.495     19408523.575 -2183.367770   340.297896 -1724.488992 -2199428.342  5174748.063  3000860.338      0.005939    -0.000422    -0.000711
269273.000 13 131518.57774268  21746.73382037  36867978.447647191584 -652.723884363659     5071116.953     38595257.271     16706830.695   993.634839 -1138.521966  2336.766082 -2199428.342  5174748.063  3000860.338      0.005939    -0.000422    -0.000711
269273.000 21 -286530.74371865  21746.73382037  21728087.648754842579 -63.094020965509    -14415395.783     21818505.615      9703146.968   294.189690 -1070.411905  2848.688297 -2199428.342  5174748.063  3000860.338      0.005939    -0.000422    -0.000711
269273.000 22 18883.84484482  21746.73382037  23842087.660311851650 -2404.015438305214    -16969287.731      4485750.564     21676649.939   779.912513 -2351.945701  1099.539431 -2199428.342  5174748.063  3000860.338      0.005939    -0.000422    -0.000711
269273.000 24 263627.94447560  21746.73382037  26502490.159319270402 -2162.064405605197     4679492.673     22589350.050     -15724569.744 -1281.959615 -1266.116032 -2198.990338 -2199428.342  5174748.063  3000860.338      0.005939    -0.000422    -0.000711
269273.000 25 135961.80088320  21746.73382037  26308130.567887067795 -1840.057099470869    19071396.874     20384581.387       320005.871  -103.288505   145.792868 -3063.550776 -2199428.342  5174748.063  3000860.338      0.005939    -0.000422    -0.000711
269273.000 34 143517.62623018  21746.73382037  22564542.002620398998 754.898230582476    -1063264.303     16547014.226     22431719.458 -2507.206635   553.058343  -525.193122 -2199428.342  5174748.063  3000860.338      0.005939    -0.000422    -0.000711
269273.000 14 273600.02026974  21746.73382037  26220834.535290654749 2231.605670489371     3184703.760     22997537.878     -15431480.311  -629.741330  1650.170265  2334.175551 -2199428.342  5174748.063  3000860.338      0.005939    -0.000422    -0.000711
269273.000 01 272372.49175413  21746.73382037  37564339.473322547972 -495.497819250450    -34341381.421     24455918.120       861350.820     1.351206    -0.473054    55.663299 -2199428.342  5174748.063  3000860.338      0.005939    -0.000422    -0.000711
269273.000 42 -136019.09236922  21746.73382037  23884736.789618182927 1895.058284485713    -3802039.317     26628036.774     -7325333.669  -345.311243   771.689788  2972.920093 -2199428.342  5174748.063  3000860.338      0.005939    -0.000422    -0.000711
269273.000 43 23710.26071933  21746.73382037  25920910.993633881211 1530.561815332621    17122478.071     10268924.219     19477506.250 -2153.317363   585.654574  1584.303433 -2199428.342  5174748.063  3000860.338      0.005939    -0.000422    -0.000711
269273.000 35 93299.74477087  21746.73382037  25879243.949916426092 -2290.855934768915    -27444268.936      4481621.437     -2551444.573   249.505135  -206.625735 -3063.434905 -2199428.342  5174748.063  3000860.338      0.005939    -0.000422    -0.000711
269273.000 05 -179661.05296586  21746.73382037  39348259.357768021524 -486.919918758795    21856076.548     36039829.298      -904806.857     1.462901     2.581153    95.451682 -2199428.342  5174748.063  3000860.338      0.005939    -0.000422    -0.000711
269274.000 02 257392.76983774  21868.11606025  37506332.366133533418 -471.045618155040     4443235.933     41887444.528      -623781.034    -2.512567     3.216540   134.703991 -2199428.256  5174747.897  3000860.096      0.001756    -0.001586     0.004270
269274.000 03 172221.51182100  21868.11606025  36618321.924572043121 -482.436707876623    -14793636.306     39441826.598       460440.841    -3.494890    -1.873263   101.663453 -2199428.256  5174747.897  3000860.096      0.001756    -0.001586     0.004270
269274.000 04 -198522.06854102  21868.11606025  38574726.440091356635 -498.154141106643    -39572229.383     14490182.703      1321775.446     1.754201    -2.328966    38.085384 -2199428.256  5174747.897  3000860.096      0.001756    -0.001586     0.004270
269274.000 38 50266.77348048  21868.11606025  36187770.890662185848 -856.091487468220    -5795545.402     31542673.467     27491123.722   430.688972 -1364.796972  1651.812965 -2199428.256  5174747.897  3000860.096      0.001756    -0.001586     0.004270
269274.000 07 -162948.42397118  21868.11606025  35960908.143927074969 -935.057373582385    -14929897.119     38146073.881      9515568.594   658.523505   800.431121 -2216.118781 -2199428.256  5174747.897  3000860.096      0.001756    -0.001586     0.004270
269274.000 08 -96664.24326845  21868.11606025  36450406.199999339879 -742.289394619875     1416195.651     36589188.808     21086727.417   923.733737 -1317.919391  2212.825088 -2199428.256  5174747.897  3000860.096      0.001756    -0.001586     0.004270
269274.000 10 -23994.72032149  21868.11606025  35797771.978766076267 -674.552374947816    -8763548.555     38135209.365     15266079.776   489.857640   901.926395 -2051.421686 -2199428.256  5174747.897  3000860.096      0.001756    -0.001586     0.004270
269274.000 11 199706.73036972  21868.11606025  24153849.937923505902 1226.634910488501     8863663.762     13846732.485     22616092.166 -2533.267086   416.388890   738.399440 -2199428.256  5174747.897  3000860.096      0.001756    -0.001586     0.004270
269274.000 12 -79069.25360537  21868.11606025  22113031.360832907259 -234.721582015045    -12898507.903     15392099.852     19406798.908 -2183.150710   340.416507 -1724.844183 -2199428.256  5174747.897  3000860.096      0.001756    -0.001586     0.004270
269274.000 13 131518.57801026  21868.11606025  36868132.724131427705 -652.816335661337     5072110.505     38594118.679     16709167.416   993.469157 -1138.664020  2336.678464 -2199428.256  5174747.897  3000860.096      0.001756    -0.001586     0.004270
269274.000 21 -286530.74210732  21868.11606025  21728102.588022805750 -63.560455860570    -14415101.577     21817435.040      9705995.567   294.221694 -1070.739562  2848.510007 -2199428.256  5174747.897  3000860.096      0.001756    -0.001586     0.004270
269274.000 22 18883.84839467  21868.11606025  23842655.822640828788 -2404.328821166418    -16968507.881      4483398.536     21677749.277   779.790919 -2352.117952  1099.141225 -2199428.256  5174747.897  3000860.096      0.001756    -0.001586     0.004270
269274.000 24 263627.94191989  21868.11606025  26503001.000974509865 -2162.032254822552     4678210.592     22588083.882     -15726768.587 -1282.205098 -1266.222681 -2198.702246 -2199428.256  5174747.897  3000860.096      0.001756    -0.001586     0.004270
269274.000 25 135961.80387283  21868.11606025  26308565.475706893951 -1840.117785697803    19071293.472     20384727.055       316942.322  -103.515276   145.542857 -3063.556610 -2199428.256  5174747.897  3000860.096      0.001756    -0.001586     0.004270
269274.000 34 143517.62863968  21868.11606025  22564363.545262217522 754.795781536959    -1065771.464     16547567.359     22431194.059 -2507.112081   553.208168  -525.605048 -2199428.256  5174747.897  3000860.096      0.001756    -0.001586     0.004270
269274.000 14 273600.02069017  21868.11606025  26220307.098592270166 2231.580842449330     3184074.117     22999187.947     -15429145.989  -629.542331  1649.961282  2334.459478 -2199428.256  5174747.897  3000860.096      0.001756    -0.001586     0.004270
269274.000 01 272372.49248743  21868.11606025  37564456.581946358085 -495.313634993508    -34341380.070     24455917.647       861406.481     1.351091    -0.473214    55.658723 -2199428.256  5174747.897  3000860.096      0.001756    -0.001586     0.004270
269274.000 42 -136019.09344636  21868.11606025  23884288.932397011667 1894.772556964308    -3802384.547     26628808.316     -7322360.677  -345.148981   771.391805  2973.054870 -2199428.256  5174747.897  3000860.096      0.001756    -0.001586     0.004270
269274.000 43 23710.26123886  21868.11606025  25920549.241402659565 1530.645724185742    17120324.682     10269509.965     19479090.376 -2153.455345   585.834635  1583.945636 -2199428.256  5174747.897  3000860.096      0.001756    -0.001586     0.004270
269274.000 35 93299.74195291  21868.11606025  25879785.226277295500 -2290.940288673155    -27444019.268      4481414.764     -2554507.979   249.831475  -206.720359 -3063.388159 -2199428.256  5174747.897  3000860.096      0.001756    -0.001586     0.004270
269274.000 05 -179661.04338337  21868.11606025  39348374.398309044540 -486.893414589576    21856078.011     36039831.879      -904711.403     1.463228     2.580865    95.456499 -2199428.256  5174747.897  3000860.096      0.001756    -0.001586     0.004270
269276.000 02 257392.78788147  22111.27655459  37506554.837949007750 -470.745017640293     4443230.909     41887450.961      -623511.620    -2.511757     3.216087   134.710650 -2199428.293  5174747.873  3000860.090     -0.001400    -0.024084    -0.002458
269276.000 03 172221.54805955  22111.27655459  36618549.841884598136 -482.269243639894    -14793643.296     39441822.851       460644.163    -3.495019    -1.873348   101.658552 -2199428.293  5174747.873  3000860.090     -0.001400    -0.024084    -0.002458
269276.000 04 -198522.08382056  22111.27655459  38574961.651848971844 -497.700117947534    -39572225.875     14490178.045      1321851.602     1.753592    -2.329496    38.071328 -2199428.293  5174747.873  3000860.090     -0.001400    -0.024084    -0.002458
269276.000 38 50266.77505644  22111.27655459  36188175.526675134897 -855.844384734519    -5794684.423     31539943.751     27494427.055   430.290526 -1364.920688  1651.522165 -2199428.293  5174747.873  3000860.090     -0.001400    -0.024084    -0.002458
269276.000 07 -162948.40410721  22111.27655459  35961350.086036898196 -934.962348742411    -14928579.839     38147674.547      9511136.258   658.758199   800.235819 -2216.220752 -2199428.293  5174747.873  3000860.090     -0.001400    -0.024084    -0.002458
269276.000 08 -96664.26722115  22111.27655459  36450756.940422266722 -742.183633577079     1418042.733     36586552.703     21091152.842   923.349377 -1318.186273  2212.602230 -2199428.293  5174747.873  3000860.090     -0.001400    -0.024084    -0.002458
269276.000 10 -23994.73181859  22111.27655459  35798090.709069922566 -674.557067891583    -8762568.577     38137013.069     15261976.770   490.121780   901.778755 -2051.585917 -2199428.293  5174747.873  3000860.090     -0.001400    -0.024084    -0.002458
269276.000 11 199706.74191129  22111.27655459  24153270.017795857042 1226.921547674574     8858597.115     13847565.645     22617568.141 -2533.374444   416.770182   737.574622 -2199428.293  5174747.873  3000860.090     -0.001400    -0.024084    -0.002458
269276.000 12 -79069.25438703  22111.27655459  22113142.225515455008 -234.789897487499    -12902873.770     15392780.922     19403348.510 -2182.716452   340.653623 -1725.554470 -2199428.293  5174747.873  3000860.090     -0.001400    -0.024084    -0.002458
269276.000 13 131518.57854544  22111.27655459  36868441.224339365959 -652.696843482554     5074097.111     38591841.068     16713840.595   993.137731 -1138.948057  2336.503191 -2199428.293  5174747.873  3000860.090     -0.001400    -0.024084    -0.002458
269276.000 21 -286530.73888462  22111.27655459  21728132.780299060047 -64.151607137173    -14414513.070     21815292.905      9711692.230   294.285546 -1071.394849  2848.153271 -2199428.293  5174747.873  3000860.090     -0.001400    -0.024084    -0.002458
269276.000 22 18883.85549439  22111.27655459  23843792.251371644437 -2404.606528002769    -16966948.545      4478693.965     21679946.759   779.547624 -2352.462310  1098.344753 -2199428.293  5174747.873  3000860.090     -0.001400    -0.024084    -0.002458
269276.000 24 263627.93680848  22111.27655459  26504022.753344327211 -2161.395966098644     4675645.696     22585551.228     -15731165.408 -1282.696058 -1266.435823 -2198.125942 -2199428.293  5174747.873  3000860.090     -0.001400    -0.024084    -0.002458
269276.000 25 135961.80985210  22111.27655459  26309435.320122852921 -1840.074538798071    19071085.988     20385017.640       310815.206  -103.968924   145.042929 -3063.568110 -2199428.293  5174747.873  3000860.090     -0.001400    -0.024084    -0.002458
269276.000 34 143517.63345870  22111.27655459  22564006.717358436435 754.839697750285    -1070785.501     16548674.076     22430142.024 -2506.922809   553.507755  -526.428869 -2199428.293  5174747.873  3000860.090     -0.001400    -0.024084    -0.002458
269276.000 14 273600.02153101  22111.27655459  26219252.290674850345 2231.754633118398     3182815.428     23002487.457     -15424476.494  -629.144399  1649.543162  2335.027204 -2199428.293  5174747.873  3000860.090     -0.001400    -0.024084    -0.002458
269276.000 01 272372.49395402  22111.27655459  37564690.554380893707 -495.160852978006    -34341377.368     24455916.700       861517.789     1.350863    -0.473534    55.649570 -2199428.293  5174747.873  3000860.090     -0.001400    -0.024084    -0.002458
269276.000 42 -136019.09560061  22111.27655459  23883393.287123054266 1894.695461527444    -3803074.522     26630350.506     -7316414.289  -344.824574   770.795739  2973.324259 -2199428.293  5174747.873  3000860.090     -0.001400    -0.024084    -0.002458
269276.000 43 23710.26227790  22111.27655459  25919825.701513733715 1531.094270735048    17116017.490     10270681.995     19482257.556 -2153.731145   586.194794  1583.229954 -2199428.293  5174747.873  3000860.090     -0.001400    -0.024084    -0.002458
269276.000 35 93299.73631701  22111.27655459  25880867.933189991862 -2290.843950160779    -27443518.954      4481001.135     -2560634.651   250.484102  -206.909740 -3063.294499 -2199428.293  5174747.873  3000860.090     -0.001400    -0.024084    -0.002458
269276.000 05 -179661.02421839  22111.27655459  39348604.443582624197 -486.649431246333    21856080.939     36039837.040      -904520.480     1.463883     2.580288    95.466131 -2199428.293  5174747.873  3000860.090     -0.001400    -0.024084    -0.002458
269277.000 02 257392.79690334  22232.82180059  37506666.056488737464 -470.665691550821     4443228.397     41887454.177      -623376.907    -2.511352     3.215860   134.713979 -2199428.327  5174747.847  3000860.093      0.000357     0.001464     0.015973
269277.000 03 172221.56617882  22232.82180059  36618663.791882984340 -481.983102066442    -14793646.791     39441820.978       460745.821    -3.495084    -1.873390   101.656100 -2199428.327  5174747.847  3000860.093      0.000357     0.001464     0.015973
269277.000 04 -198522.09146034  22232.82180059  38575079.257840536535 -497.616995456629    -39572224.122     14490175.715      1321889.670     1.753288    -2.329761    38.064300 -2199428.327  5174747.847  3000860.093      0.000357     0.001464     0.015973
269277.000 38 50266.77584442  22232.82180059  36188377.774941451848 -855.673716440797    -5794254.232     31538578.801     27496078.503   430.091289 -1364.982502  1651.376751 -2199428.327  5174747.847  3000860.093      0.000357     0.001464     0.015973
269277.000 07 -162948.39417525  22232.82180059  35961571.083326563239 -934.990666392259    -14927921.022     38148474.733      9508920.014   658.875525   800.138143 -2216.271720 -2199428.327  5174747.847  3000860.093      0.000357     0.001464     0.015973
269277.000 08 -96664.27919752  22232.82180059  36450932.354322753847 -742.046851748601     1418965.986     36585234.451     21093365.387   923.157168 -1318.319673  2212.490783 -2199428.327  5174747.847  3000860.093      0.000357     0.001464     0.015973
269277.000 10 -23994.73756721  22232.82180059  35798250.091730102897 -674.493290567771    -8762078.389     38137914.810     15259925.145   490.253834   901.704906 -2051.668017 -2199428.327  5174747.847  3000860.093      0.000357     0.001464     0.015973
269277.000 11 199706.74768208  22232.82180059  24152980.005884628743 1227.078511822037     8856063.712     13847982.511     22618305.510 -2533.428032   416.960832   737.162192 -2199428.327  5174747.847  3000860.093      0.000357     0.001464     0.015973
269277.000 12 -79069.25477788  22232.82180059  22113197.718996174634 -234.737378642894    -12905056.377     15393121.635     19401622.779 -2182.499255   340.772126 -1725.909567 -2199428.327  5174747.847  3000860.093      0.000357     0.001464     0.015973
269277.000 13 131518.57881303  22232.82180059  36868595.465785793960 -652.567978850566     5075090.165     38590702.049     16716177.053   992.971987 -1139.090039  2336.415537 -2199428.327  5174747.847  3000860.093      0.000357     0.001464     0.015973
269277.000 21 -286530.73727327  22232.82180059  21728147.998647972941 -64.449520101771    -14414218.768     21814221.347      9714540.294   294.317395 -1071.722478  2847.974824 -2199428.327  5174747.847  3000860.093      0.000357     0.001464     0.015973
269277.000 22 18883.85904426  22232.82180059  23844360.535640001297 -2404.798506689258    -16966169.060      4476341.421     21681044.902   779.425924 -2352.634416  1097.946487 -2199428.327  5174747.847  3000860.093      0.000357     0.001464     0.015973
269277.000 24 263627.93425277  22232.82180059  26504533.559095039964 -2161.210495592095     4674362.879     22584284.741     -15733363.386 -1282.941537 -1266.542315 -2197.837729 -2199428.327  5174747.847  3000860.093      0.000357     0.001464     0.015973
269277.000 25 135961.81284174  22232.82180059  26309870.296944506466 -1840.113576459698    19070981.906     20385162.558       307751.639  -104.195801   144.793011 -3063.573775 -2199428.327  5174747.847  3000860.093      0.000357     0.001464     0.015973
269277.000 34 143517.63586821  22232.82180059  22563828.294752664864 754.936103071086    -1073292.378     16549227.659     22429615.389 -2506.828091   553.657518  -526.840765 -2199428.327  5174747.847  3000860.093      0.000357     0.001464     0.015973
269277.000 14 273600.02195141  22232.82180059  26218724.870650865138 2231.868227622472     3182186.382     23004136.899     -15422141.321  -628.945466  1649.334026  2335.311003 -2199428.327  5174747.847  3000860.093      0.000357     0.001464     0.015973
269277.000 01 272372.49468731  22232.82180059  37564807.488331280649 -495.030522220768    -34341376.018     24455916.227       861573.436     1.350748    -0.473694    55.644993 -2199428.327  5174747.847  3000860.093      0.000357     0.001464     0.015973
269277.000 42 -136019.09667772  22232.82180059  23882945.499488197267 1894.680455508642    -3803419.266     26631121.154     -7313440.893  -344.662429   770.497656  2973.458871 -2199428.327  5174747.847  3000860.093      0.000357     0.001464     0.015973
269277.000 43 23710.26279743  22232.82180059  25919463.861455727369 1531.369511699304    17113863.687     10271268.281     19483840.609 -2153.868964   586.374893  1582.872069 -2199428.327  5174747.847  3000860.093      0.000357     0.001464     0.015973
269277.000 35 93299.73349907  22232.82180059  25881409.278804101050 -2290.974840051495    -27443268.307      4480794.178     -2563697.916   250.810390  -207.004498 -3063.247585 -2199428.327  5174747.847  3000860.093      0.000357     0.001464     0.015973
269277.000 05 -179661.01463589  22232.82180059  39348719.483818568289 -486.464613876306    21856082.403     36039839.620      -904425.012     1.464210     2.580000    95.470947 -2199428.327  5174747.847  3000860.093      0.000357     0.001464     0.015973
269278.000 02 257392.80592520  22354.38727513  37506777.292479500175 -470.473219901323     4443225.886     41887457.393      -623242.192    -2.510948     3.215633   134.717308 -2199428.365  5174747.872  3000860.097     -0.002440    -0.000268    -0.004301
269278.000 03 172221.58429809  22354.38727513  36618777.689531363547 -481.905088187195    -14793650.286     39441819.104       460847.476    -3.495148    -1.873432   101.653648 -2199428.365  5174747.872  3000860.097     -0.002440    -0.000268    -0.004301
269278.000 04 -198522.09910011  22354.38727513  38575196.863833121955 -497.633481277153    -39572222.369     14490173.385      1321927.731     1.752983    -2.330026    38.057272 -2199428.365  5174747.872  3000860.097     -0.002440    -0.000268    -0.004301
269278.000 38 50266.77663239  22354.38727513  36188579.988308176398 -855.676969364285    -5793824.241     31537213.788     27497729.806   429.892044 -1365.044288  1651.231329 -2199428.365  5174747.872  3000860.097     -0.002440    -0.000268    -0.004301
269278.000 07 -162948.38424331  22354.38727513  35961792.080616578460 -934.871697509661    -14927262.089     38149274.822      9506703.718   658.992837   800.040448 -2216.322677 -2199428.365  5174747.872  3000860.097     -0.002440    -0.000268    -0.004301
269278.000 08 -96664.29117389  22354.38727513  36451107.750773929060 -742.011345787905     1419889.046     36583916.066     21095577.821   922.964939 -1318.453044  2212.379325 -2199428.365  5174747.872  3000860.097     -0.002440    -0.000268    -0.004301
269278.000 10 -23994.74331587  22354.38727513  35798409.491840817034 -674.426125632599    -8761588.069     38138816.478     15257873.437   490.385878   901.631036 -2051.750105 -2199428.365  5174747.872  3000860.097     -0.002440    -0.000268    -0.004301
269278.000 11 199706.75345286  22354.38727513  24152689.993974167854 1227.207083413377     8853530.254     13848399.567     22619042.467 -2533.481560   417.151485   736.749750 -2199428.365  5174747.872  3000860.097     -0.002440    -0.000268    -0.004301
269278.000 12 -79069.25516873  22354.38727513  22113253.247377451509 -234.828518810682    -12907238.767     15393462.466     19399896.692 -2182.282012   340.890593 -1726.264632 -2199428.365  5174747.872  3000860.097     -0.002440    -0.000268    -0.004301
269278.000 13 131518.57908063  22354.38727513  36868749.689782917500 -652.473928499967     5076083.054     38589562.889     16718513.424   992.806222 -1139.231996  2336.327870 -2199428.365  5174747.872  3000860.097     -0.002440    -0.000268    -0.004301
269278.000 21 -286530.73566191  22354.38727513  21728163.286798123270 -64.735201410949    -14413924.435     21813149.461      9717388.179   294.349192 -1072.050097  2847.796325 -2199428.365  5174747.872  3000860.097     -0.002440    -0.000268    -0.004301
269278.000 22 18883.86259414  22354.38727513  23844928.907159771770 -2404.858185048215    -16965389.696      4473988.705     21682142.647   779.304188 -2352.806473  1097.548201 -2199428.365  5174747.872  3000860.097     -0.002440    -0.000268    -0.004301
269278.000 24 263627.93169705  22354.38727513  26505044.295042678714 -2160.684377886355     4673079.817     22583018.148     -15735561.076 -1283.187015 -1266.648755 -2197.549476 -2199428.365  5174747.872  3000860.097     -0.002440    -0.000268    -0.004301
269278.000 25 135961.81583138  22354.38727513  26310305.271883711219 -1840.086367805488    19070877.597     20385307.226       304688.067  -104.422713   144.543125 -3063.579385 -2199428.365  5174747.872  3000860.097     -0.002440    -0.000268    -0.004301
269278.000 34 143517.63827773  22354.38727513  22563649.907047685236 754.988495004363    -1075799.161     16549781.392     22429088.342 -2506.733319   553.807259  -527.252651 -2199428.365  5174747.872  3000860.097     -0.002440    -0.000268    -0.004301
269278.000 14 273600.02237181  22354.38727513  26218197.398270297796 2232.062206473202     3181557.535     23005786.131     -15419805.864  -628.746556  1649.124840  2335.594759 -2199428.365  5174747.872  3000860.097     -0.002440    -0.000268    -0.004301
269278.000 01 272372.49542060  22354.38727513  37564924.474633082747 -494.845661185682    -34341374.667     24455915.753       861629.079     1.350634    -0.473854    55.640416 -2199428.365  5174747.872  3000860.097     -0.002440    -0.000268    -0.004301
269278.000 42 -136019.09775481  22354.38727513  23882497.746753651649 1894.598076608963    -3803763.848     26631891.503     -7310467.362  -344.500323   770.199539  2973.593428 -2199428.365  5174747.872  3000860.097     -0.002440    -0.000268    -0.004301
269278.000 43 23710.26331695  22354.38727513  25919102.022574506700 1531.413275077939    17111709.747     10271854.747     19485423.304 -2154.006728   586.555004  1582.514155 -2199428.365  5174747.872  3000860.097     -0.002440    -0.000268    -0.004301
269278.000 35 93299.73068114  22354.38727513  25881950.710421238095 -2290.866250242107    -27443017.334      4480587.126     -2566761.135   251.136661  -207.099301 -3063.200614 -2199428.365  5174747.872  3000860.097     -0.002440    -0.000268    -0.004301
269278.000 05 -179661.00505340  22354.38727513  39348834.506605729461 -486.331870672293    21856083.867     36039842.200      -904329.539     1.464538     2.579711    95.475762 -2199428.365  5174747.872  3000860.097     -0.002440    -0.000268    -0.004301
269279.000 02 257392.81494707  22475.43544088  37506888.493597909808 -470.577011881396     4443223.375     41887460.608      -623107.473    -2.510543     3.215407   134.720635 -2199427.970  5174747.314  3000860.101      0.012809    -0.004399     0.004275
269279.000 03 172221.60241737  22475.43544088  36618891.657003670931 -482.007364858873    -14793653.781     39441817.231       460949.128    -3.495213    -1.873475   101.651195 -2199427.970  5174747.314  3000860.101      0.012809    -0.004399     0.004275
269279.000 04 -198522.10673989  22475.43544088  38575314.400063075125 -497.692648936063    -39572220.616     14490171.055      1321965.785     1.752679    -2.330291    38.050243 -2199427.970  5174747.314  3000860.101      0.012809    -0.004399     0.004275
269279.000 38 50266.77742035  22475.43544088  36188782.288946732879 -855.984624568373    -5793394.449     31535848.714     27499380.964   429.692789 -1365.106044  1651.085898 -2199427.970  5174747.314  3000860.101      0.012809    -0.004399     0.004275
269279.000 07 -162948.37431137  22475.43544088  35962013.043026447296 -935.173321543261    -14926603.038     38150074.813      9504487.371   659.110134   799.942737 -2216.373621 -2199427.970  5174747.314  3000860.101      0.012809    -0.004399     0.004275
269279.000 08 -96664.30315027  22475.43544088  36451283.112346373498 -742.163631604053     1420811.915     36582597.547     21097790.144   922.772691 -1318.586388  2212.267855 -2199427.970  5174747.314  3000860.101      0.012809    -0.004399     0.004275
269279.000 10 -23994.74906457  22475.43544088  35798568.891971252859 -674.614569456317    -8761097.618     38139718.071     15255821.647   490.517910   901.557147 -2051.832182 -2199427.970  5174747.314  3000860.101      0.012809    -0.004399     0.004275
269279.000 11 199706.75922365  22475.43544088  24152399.998765151948 1227.164299916476     8850996.744     13848816.815     22619779.011 -2533.535027   417.342140   736.337293 -2199427.970  5174747.314  3000860.101      0.012809    -0.004399     0.004275
269279.000 12 -79069.25555959  22475.43544088  22113308.775779981166 -235.115076247603    -12909420.940     15393803.416     19398170.250 -2182.064723   341.009024 -1726.619666 -2199427.970  5174747.314  3000860.101      0.012809    -0.004399     0.004275
269279.000 13 131518.57934824  22475.43544088  36868903.896352924407 -652.635698653758     5077075.776     38588423.587     16720849.707   992.640437 -1139.373930  2336.240191 -2199427.970  5174747.314  3000860.101      0.012809    -0.004399     0.004275
269279.000 21 -286530.73405054  22475.43544088  21728178.644769217819 -65.287598846480    -14413630.070     21812077.247      9720235.886   294.380938 -1072.377707  2847.617774 -2199427.970  5174747.314  3000860.101      0.012809    -0.004399     0.004275
269279.000 22 18883.86614402  22475.43544088  23845497.295487377793 -2405.456154579297    -16964610.455      4471635.817     21683239.994   779.182417 -2352.978482  1097.149895 -2199427.970  5174747.314  3000860.101      0.012809    -0.004399     0.004275
269279.000 24 263627.92914134  22475.43544088  26505555.031149011105 -2160.650992984883     4671796.509     22581751.448     -15737758.477 -1283.432491 -1266.755143 -2197.261182 -2199427.970  5174747.314  3000860.101      0.012809    -0.004399     0.004275
269279.000 25 135961.81882102  22475.43544088  26310740.212050236762 -1840.244869496673    19070773.061     20385451.644       301624.490  -104.649660   144.293270 -3063.584938 -2199427.970  5174747.314  3000860.101      0.012809    -0.004399     0.004275
269279.000 34 143517.64068725  22475.43544088  22563471.519366499037 754.780501062050    -1078305.848     16550335.274     22428560.883 -2506.638492   553.956979  -527.664528 -2199427.970  5174747.314  3000860.101      0.012809    -0.004399     0.004275
269279.000 14 273600.02279219  22475.43544088  26217669.941393986344 2231.805687933229     3180928.887     23007435.154     -15417470.123  -628.547668  1648.915603  2335.878472 -2199427.970  5174747.314  3000860.101      0.012809    -0.004399     0.004275
269279.000 01 272372.49615390  22475.43544088  37565041.391162611544 -495.005815601908    -34341373.316     24455915.279       861684.717     1.350519    -0.474014    55.635839 -2199427.970  5174747.314  3000860.101      0.012809    -0.004399     0.004275
269279.000 42 -136019.09883190  22475.43544088  23882050.045435693115 1894.031885317527    -3804108.267     26632661.555     -7307493.697  -344.338256   769.901388  2973.727931 -2199427.970  5174747.314  3000860.101      0.012809    -0.004399     0.004275
269279.000 43 23710.26383648  22475.43544088  25918740.095357600600 1531.493591894396    17109555.669     10272441.392     19487005.641 -2154.144438   586.735127  1582.156212 -2199427.970  5174747.314  3000860.101      0.012809    -0.004399     0.004275
269279.000 35 93299.72786321  22475.43544088  25882492.143371291459 -2291.202844511718    -27442766.034      4480379.980     -2569824.307   251.462914  -207.194149 -3063.153588 -2199427.970  5174747.314  3000860.101      0.012809    -0.004399     0.004275
269279.000 05 -179660.99547090  22475.43544088  39348949.424742236733 -486.442672922276    21856085.332     36039844.780      -904234.060     1.464865     2.579423    95.480576 -2199427.970  5174747.314  3000860.101      0.012809    -0.004399     0.004275
269280.000 02 257392.82396894  22596.46650053  37506999.746674031019 -470.651782117784     4443220.865     41887463.824      -622972.751    -2.510138     3.215180   134.723962 -2199427.313  5174746.735  3000859.973     -0.003103    -0.008134    -0.010120
269280.000 03 172221.62053664  22596.46650053  36619005.659054085612 -482.025952609256    -14793657.276     39441815.357       461050.778    -3.495277    -1.873517   101.648742 -2199427.313  5174746.735  3000859.973     -0.003103    -0.008134    -0.010120
269280.000 04 -198522.11437967  22596.46650053  38575432.075353197753 -497.734747347422    -39572218.863     14490168.725      1322003.831     1.752374    -2.330556    38.043214 -2199427.313  5174746.735  3000859.973     -0.003103    -0.008134    -0.010120
269280.000 38 50266.77820831  22596.46650053  36188984.641649119556 -855.878586056642    -5792964.856     31534483.578     27501031.976   429.493525 -1365.167772  1650.940458 -2199427.313  5174746.735  3000859.973     -0.003103    -0.008134    -0.010120
269280.000 07 -162948.36437945  22596.46650053  35962234.057500533760 -935.314748929814    -14925943.869     38150874.706      9502270.974   659.227417   799.845008 -2216.424554 -2199427.313  5174746.735  3000859.973     -0.003103    -0.008134    -0.010120
269280.000 08 -96664.31512666  22596.46650053  36451458.525969557464 -742.309262817726     1421734.591     36581278.894     21100002.354   922.580424 -1318.719703  2212.156374 -2199427.313  5174746.735  3000859.973     -0.003103    -0.008134    -0.010120
269280.000 10 -23994.75481332  22596.46650053  35798728.309272579849 -674.851879579946    -8760607.034     38140619.591     15253769.774   490.649932   901.483238 -2051.914249 -2199427.313  5174746.735  3000859.973     -0.003103    -0.008134    -0.010120
269280.000 11 199706.76499444  22596.46650053  24152110.003817677498 1227.034044899046     8848463.180     13849234.253     22620515.143 -2533.588434   417.532797   735.924824 -2199427.313  5174746.735  3000859.973     -0.003103    -0.008134    -0.010120
269280.000 12 -79069.25595047  22596.46650053  22113364.356225829571 -235.407087695785    -12911602.896     15394144.484     19396443.453 -2181.847389   341.127419 -1726.974668 -2199427.313  5174746.735  3000859.973     -0.003103    -0.008134    -0.010120
269280.000 13 131518.57961585  22596.46650053  36869058.207304760814 -652.820794484578     5078068.333     38587284.142     16723185.902   992.474631 -1139.515840  2336.152500 -2199427.313  5174746.735  3000859.973     -0.003103    -0.008134    -0.010120
269280.000 21 -286530.73243917  22596.46650053  21728194.176957447082 -65.866789827123    -14413335.673     21811004.705      9723083.414   294.412631 -1072.705308  2847.439171 -2199427.313  5174746.735  3000859.973     -0.003103    -0.008134    -0.010120
269280.000 22 18883.86969391  22596.46650053  23846065.788702022284 -2405.568724223413    -16963831.335      4469282.757     21684336.943   779.060611 -2353.150443  1096.751569 -2199427.313  5174746.735  3000859.973     -0.003103    -0.008134    -0.010120
269280.000 25 135961.82181067  22596.46650053  26311175.222046222538 -1840.459364191629    19070668.298     20385595.812       298560.906  -104.876641   144.043447 -3063.590435 -2199427.313  5174746.735  3000859.973     -0.003103    -0.008134    -0.010120
269280.000 34 143517.64309678  22596.46650053  22563293.218595705926 754.476618696935    -1080812.441     16550889.306     22428033.012 -2506.543611   554.106678  -528.076394 -2199427.313  5174746.735  3000859.973     -0.003103    -0.008134    -0.010120
269280.000 14 273600.02321257  22596.46650053  26217142.467359617352 2231.725959186442     3180300.437     23009083.968     -15415134.099  -628.348803  1648.706315  2336.162142 -2199427.313  5174746.735  3000859.973     -0.003103    -0.008134    -0.010120
269280.000 01 272372.49688719  22596.46650053  37565158.481791511178 -494.988110875711    -34341371.966     24455914.805       861740.351     1.350405    -0.474174    55.631261 -2199427.313  5174746.735  3000859.973     -0.003103    -0.008134    -0.010120
269280.000 42 -136019.09990898  22596.46650053  23881602.204987071455 1894.032289665192    -3804452.525     26633431.308     -7304519.898  -344.176228   769.603204  2973.862379 -2199427.313  5174746.735  3000859.973     -0.003103    -0.008134    -0.010120
269280.000 35 93299.72504529  22596.46650053  25883033.627398796380 -2291.350306477398    -27442514.409      4480172.739     -2572887.431   251.789151  -207.289041 -3063.106506 -2199427.313  5174746.735  3000859.973     -0.003103    -0.008134    -0.010120
269280.000 05 -179660.98588840  22596.46650053  39349064.429418221116 -486.510614510626    21856086.797     36039847.359      -904138.577     1.465192     2.579134    95.485390 -2199427.313  5174746.735  3000859.973     -0.003103    -0.008134    -0.010120
269281.000 02 257392.83299082  22718.58961739  37507110.982194356620 -470.449404958636     4443218.355     41887467.039      -622838.025    -2.509734     3.214953   134.727288 -2199427.737  5174747.307  3000860.186     -0.008827     0.006691    -0.002719
269281.000 03 172221.63865592  22718.58961739  36619119.626117855310 -481.959072505124    -14793660.772     39441813.484       461152.425    -3.495342    -1.873559   101.646288 -2199427.737  5174747.307  3000860.186     -0.008827     0.006691    -0.002719
269281.000 04 -198522.12201946  22718.58961739  38575549.645794488490 -497.560158139095    -39572217.111     14490166.394      1322041.871     1.752070    -2.330821    38.036185 -2199427.737  5174747.307  3000860.186     -0.008827     0.006691    -0.002719
269281.000 38 50266.77899626  22718.58961739  36189187.011724397540 -855.710754939355    -5792535.462     31533118.380     27502682.842   429.294253 -1365.229471  1650.795010 -2199427.737  5174747.307  3000860.186     -0.008827     0.006691    -0.002719
269281.000 07 -162948.35444755  22718.58961739  35962455.089348033071 -935.291244937107    -14925284.584     38151674.502      9500054.526   659.344686   799.747262 -2216.475474 -2199427.737  5174747.307  3000860.186     -0.008827     0.006691    -0.002719
269281.000 08 -96664.32710306  22718.58961739  36451633.904611580074 -742.235521026887     1422657.074     36579960.109     21102214.454   922.388137 -1318.852991  2212.044880 -2199427.737  5174747.307  3000860.186     -0.008827     0.006691    -0.002719
269281.000 10 -23994.76056211  22718.58961739  35798887.796299695969 -674.800402866676    -8760116.318     38141521.037     15251717.820   490.781944   901.409310 -2051.996305 -2199427.737  5174747.307  3000860.186     -0.008827     0.006691    -0.002719
269281.000 11 199706.77076523  22718.58961739  24151819.991276193410 1227.163234930485     8845929.562     13849651.881     22621250.862 -2533.641780   417.723457   735.512341 -2199427.737  5174747.307  3000860.186     -0.008827     0.006691    -0.002719
269281.000 12 -79069.25634135  22718.58961739  22113420.006388362497 -235.367321381345    -12913784.634     15394485.671     19394716.301 -2181.630009   341.245777 -1727.329639 -2199427.737  5174747.307  3000860.186     -0.008827     0.006691    -0.002719
269281.000 13 131518.57988347  22718.58961739  36869212.535620845854 -652.751810830086     5079060.725     38586144.556     16725522.009   992.308805 -1139.657725  2336.064796 -2199427.737  5174747.307  3000860.186     -0.008827     0.006691    -0.002719
269281.000 21 -286530.73082779  22718.58961739  21728209.761419147253 -66.155127426609    -14413041.245     21809931.836      9725930.764   294.444273 -1073.032899  2847.260515 -2199427.737  5174747.307  3000860.186     -0.008827     0.006691    -0.002719
269281.000 22 18883.87324381  22718.58961739  23846634.299230977893 -2405.749907470308    -16963052.336      4466929.525     21685433.493   778.938769 -2353.322355  1096.353222 -2199427.737  5174747.307  3000860.186     -0.008827     0.006691    -0.002719
269281.000 24 263627.92402990  22718.58961739  26506576.044337682426 -2160.263588828966     4669229.158     22579217.729     -15742152.415 -1283.923441 -1266.967762 -2196.684475 -2199427.737  5174747.307  3000860.186     -0.008827     0.006691    -0.002719
269281.000 25 135961.82480032  22718.58961739  26311610.212202478200 -1840.409448170103    19070563.308     20385739.730       295497.318  -105.103658   143.793654 -3063.595876 -2199427.737  5174747.307  3000860.186     -0.008827     0.006691    -0.002719
269281.000 34 143517.64550631  22718.58961739  22563114.882257010788 754.585060998797    -1083318.938     16551443.488     22427504.730 -2506.448675   554.256356  -528.488251 -2199427.737  5174747.307  3000860.186     -0.008827     0.006691    -0.002719
269281.000 14 273600.02363294  22718.58961739  26216615.132444351912 2231.831226064824     3179672.187     23010732.572     -15412797.791  -628.149959  1648.496976  2336.445769 -2199427.737  5174747.307  3000860.186     -0.008827     0.006691    -0.002719
269281.000 01 272372.49762048  22718.58961739  37565275.502510786057 -494.787629535422    -34341370.615     24455914.331       861795.980     1.350291    -0.474334    55.626683 -2199427.737  5174747.307  3000860.186     -0.008827     0.006691    -0.002719
269281.000 42 -136019.10098605  22718.58961739  23881154.451654966921 1893.980792998336    -3804796.621     26634200.764     -7301545.964  -344.014239   769.304986  2973.996772 -2199427.737  5174747.307  3000860.186     -0.008827     0.006691    -0.002719
269281.000 43 23710.26487553  22718.58961739  25918016.239090185612 1531.526269023307    17105247.099     10273615.224     19490169.241 -2154.419694   587.095411  1581.440240 -2199427.737  5174747.307  3000860.186     -0.008827     0.006691    -0.002719
269281.000 35 93299.72222737  22718.58961739  25883575.179626896977 -2291.421418874525    -27442262.457      4479965.403     -2575950.508   252.115370  -207.383979 -3063.059367 -2199427.737  5174747.307  3000860.186     -0.008827     0.006691    -0.002719
269281.000 05 -179660.97630590  22718.58961739  39349179.416451558471 -486.379698612727    21856088.262     36039849.938      -904043.090     1.465519     2.578845    95.490204 -2199427.737  5174747.307  3000860.186     -0.008827     0.006691    -0.002719
269282.000 02 257392.84201269  22839.55123533  37507222.148840337992 -470.428993604146     4443215.846     41887470.254      -622703.296    -2.509329     3.214726   134.730613 -2199427.723  5174746.848  3000859.904     -0.000962     0.009664    -0.005325
269282.000 03 172221.65677520  22839.55123533  36619233.559040479362 -481.803724262863    -14793664.267     39441811.610       461254.070    -3.495406    -1.873602   101.643833 -2199427.723  5174746.848  3000859.904     -0.000962     0.009664    -0.005325
269282.000 04 -198522.12965924  22839.55123533  38575667.217512682080 -497.488442636095    -39572215.359     14490164.063      1322079.904     1.751765    -2.331086    38.029156 -2199427.723  5174746.848  3000859.904     -0.000962     0.009664    -0.005325
269282.000 38 50266.77978421  22839.55123533  36189389.330127090216 -855.700996709056    -5792106.268     31531753.121     27504333.564   429.094971 -1365.291140  1650.649552 -2199427.723  5174746.848  3000859.904     -0.000962     0.009664    -0.005325
269282.000 07 -162948.34451565  22839.55123533  35962676.121869750321 -935.435229134746    -14924625.181     38152474.199      9497838.026   659.461940   799.649499 -2216.526383 -2199427.723  5174746.848  3000859.904     -0.000962     0.009664    -0.005325
269282.000 08 -96664.33907947  22839.55123533  36451809.249062135816 -742.226504166611     1423579.366     36578641.190     21104426.441   922.195831 -1318.986251  2211.933375 -2199427.723  5174746.848  3000859.904     -0.000962     0.009664    -0.005325
269282.000 10 -23994.76631095  22839.55123533  35799047.249084159732 -674.835790451616    -8759625.471     38142422.409     15249665.784   490.913944   901.335361 -2052.078350 -2199427.723  5174746.848  3000859.904     -0.000962     0.009664    -0.005325
269282.000 11 199706.77653603  22839.55123533  24151529.927622556686 1227.267394722439     8843395.891     13850069.700     22621986.169 -2533.695066   417.914119   735.099844 -2199427.723  5174746.848  3000859.904     -0.000962     0.009664    -0.005325
269282.000 12 -79069.25673224  22839.55123533  22113475.639824945480 -235.481030642986    -12915966.155     15394826.976     19392988.794 -2181.412584   341.364099 -1727.684578 -2199427.723  5174746.848  3000859.904     -0.000962     0.009664    -0.005325
269282.000 13 131518.58015109  22839.55123533  36869366.829791501164 -652.737743426114     5080052.950     38585004.828     16727858.029   992.142958 -1139.799586  2335.977080 -2199427.723  5174746.848  3000859.904     -0.000962     0.009664    -0.005325
269282.000 21 -286530.72921641  22839.55123533  21728225.398903094232 -66.513045527972    -14412746.785     21808858.640      9728777.935   294.475864 -1073.360481  2847.081807 -2199427.723  5174746.848  3000859.904     -0.000962     0.009664    -0.005325
269282.000 22 18883.87679371  22839.55123533  23847202.810918051749 -2406.010568696074    -16962273.460      4464576.121     21686529.645   778.816892 -2353.494218  1095.954856 -2199427.723  5174746.848  3000859.904     -0.000962     0.009664    -0.005325
269282.000 24 263627.92147417  22839.55123533  26507086.521201707423 -2160.047389469109     4667945.114     22577950.711     -15744348.952 -1284.168914 -1267.073993 -2196.396061 -2199427.723  5174746.848  3000859.904     -0.000962     0.009664    -0.005325
269282.000 25 135961.82778997  22839.55123533  26312045.224172085524 -1840.455466150306    19070458.091     20385883.399       292433.723  -105.330710   143.543893 -3063.601261 -2199427.723  5174746.848  3000859.904     -0.000962     0.009664    -0.005325
269282.000 34 143517.64791585  22839.55123533  22562936.547296725214 754.490607157350    -1085825.341     16551997.820     22426976.035 -2506.353685   554.406013  -528.900099 -2199427.723  5174746.848  3000859.904     -0.000962     0.009664    -0.005325
269282.000 14 273600.02405330  22839.55123533  26216087.712352126837 2231.880411491729     3179044.135     23012380.968     -15410461.199  -627.951138  1648.287587  2336.729353 -2199427.723  5174746.848  3000859.904     -0.000962     0.009664    -0.005325
269282.000 01 272372.49835377  22839.55123533  37565392.489278577268 -494.774462208152    -34341369.265     24455913.856       861851.604     1.350176    -0.474494    55.622105 -2199427.723  5174746.848  3000859.904     -0.000962     0.009664    -0.005325
269282.000 42 -136019.10206311  22839.55123533  23880706.734390992671 1893.917944952846    -3805140.555     26634969.921     -7298571.895  -343.852289   769.006735  2974.131111 -2199427.723  5174746.848  3000859.904     -0.000962     0.009664    -0.005325
269282.000 35 93299.71940945  22839.55123533  25884116.544144235551 -2291.563617810607    -27442010.179      4479757.972     -2579013.539   252.441572  -207.478961 -3063.012173 -2199427.723  5174746.848  3000859.904     -0.000962     0.009664    -0.005325
269282.000 05 -179660.96672340  22839.55123533  39349294.370263226330 -486.265753298067    21856089.728     36039852.517      -903947.597     1.465847     2.578557    95.495017 -2199427.723  5174746.848  3000859.904     -0.000962     0.009664    -0.005325
269283.000 02 257392.85103457  22961.42992012  37507333.332159176469 -470.475859972648     4443213.336     41887473.468      -622568.564    -2.508924     3.214499   134.733938 -2199428.085  5174747.215  3000859.967      0.011189    -0.003041    -0.000387
269283.000 03 172221.67489447  22961.42992012  36619347.473875835538 -481.848232643679    -14793667.762     39441809.736       461355.713    -3.495471    -1.873644   101.641378 -2199428.085  5174747.215  3000859.967      0.011189    -0.003041    -0.000387
269283.000 04 -198522.13729903  22961.42992012  38575784.735817208886 -497.583343675360    -39572213.608     14490161.732      1322117.929     1.751461    -2.331351    38.022127 -2199428.085  5174747.215  3000859.967      0.011189    -0.003041    -0.000387
269283.000 38 50266.78057216  22961.42992012  36189591.682861365378 -855.777333285660    -5791677.273     31530387.800     27505984.139   428.895681 -1365.352781  1650.504086 -2199428.085  5174747.215  3000859.967      0.011189    -0.003041    -0.000387
269283.000 07 -162948.33458378  22961.42992012  35962897.136374548078 -935.431020758115    -14923965.661     38153273.799      9495621.476   659.579180   799.551718 -2216.577280 -2199428.085  5174747.215  3000859.967      0.011189    -0.003041    -0.000387
269283.000 08 -96664.35105588  22961.42992012  36451984.645268097520 -742.359163425863     1424501.465     36577322.138     21106638.318   922.003505 -1319.119482  2211.821858 -2199428.085  5174747.215  3000859.967      0.011189    -0.003041    -0.000387
269283.000 10 -23994.77205983  22961.42992012  35799206.736215710640 -674.954794025980    -8759134.491     38143323.707     15247613.666   491.045934   901.261393 -2052.160384 -2199428.085  5174747.215  3000859.967      0.011189    -0.003041    -0.000387
269283.000 11 199706.78230682  22961.42992012  24151239.897047381848 1227.304215389304     8840862.167     13850487.710     22622721.063 -2533.748291   418.104784   734.687335 -2199428.085  5174747.215  3000859.967      0.011189    -0.003041    -0.000387
269283.000 12 -79069.25712314  22961.42992012  22113531.325005695224 -235.710395104252    -12918147.459     15395168.399     19391260.933 -2181.195112   341.482385 -1728.039485 -2199428.085  5174747.215  3000859.967      0.011189    -0.003041    -0.000387
269283.000 13 131518.58041871  22961.42992012  36869521.123328223825 -652.781171328388     5081045.009     38583864.958     16730193.961   991.977090 -1139.941423  2335.889352 -2199428.085  5174747.215  3000859.967      0.011189    -0.003041    -0.000387
269283.000 21 -286530.72760502  22961.42992012  21728241.175426445901 -67.042099442333    -14412452.293     21807785.115      9731624.927   294.507402 -1073.688053  2846.903047 -2199428.085  5174747.215  3000859.967      0.011189    -0.003041    -0.000387
269283.000 22 18883.88034361  22961.42992012  23847771.478690307587 -2406.302531044930    -16961494.706      4462222.546     21687625.399   778.694980 -2353.666033  1095.556469 -2199428.085  5174747.215  3000859.967      0.011189    -0.003041    -0.000387
269283.000 24 263627.91891845  22961.42992012  26507597.150529097766 -2159.856737842783     4666660.824     22576683.586     -15746545.200 -1284.414385 -1267.180172 -2196.107606 -2199428.085  5174747.215  3000859.967      0.011189    -0.003041    -0.000387
269283.000 25 135961.83077962  22961.42992012  26312480.251822486520 -1840.533051379025    19070352.647     20386026.818       289370.124  -105.557797   143.294164 -3063.606590 -2199428.085  5174747.215  3000859.967      0.011189    -0.003041    -0.000387
269283.000 34 143517.65032539  22961.42992012  22562758.246563021094 754.369272827171    -1088331.648     16552552.301     22426446.929 -2506.258640   554.555649  -529.311936 -2199428.085  5174747.215  3000859.967      0.011189    -0.003041    -0.000387
269283.000 14 273600.02447365  22961.42992012  26215560.378111436963 2231.795620173216     3178416.282     23014029.153     -15408124.324  -627.752340  1648.078146  2337.012895 -2199428.085  5174747.215  3000859.967      0.011189    -0.003041    -0.000387
269283.000 01 272372.49908706  22961.42992012  37565509.510154590011 -494.940101639368    -34341367.915     24455913.382       861907.224     1.350062    -0.474654    55.617526 -2199428.085  5174747.215  3000859.967      0.011189    -0.003041    -0.000387
269283.000 42 -136019.10314015  22961.42992012  23880259.103400770575 1893.508772952482    -3805484.327     26635738.779     -7295597.693  -343.690378   768.708450  2974.265394 -2199428.085  5174747.215  3000859.967      0.011189    -0.003041    -0.000387
269283.000 43 23710.26591459  22961.42992012  25917292.332563225180 1531.817555227317    17100937.980     10274789.777     19493331.409 -2154.694733   587.455745  1580.724151 -2199428.085  5174747.215  3000859.967      0.011189    -0.003041    -0.000387
269283.000 35 93299.71659154  22961.42992012  25884657.974721707404 -2291.669120863080    -27441757.575      4479550.445     -2582076.522   252.767757  -207.573988 -3062.964922 -2199428.085  5174747.215  3000859.967      0.011189    -0.003041    -0.000387
269283.000 05 -179660.95714090  22961.42992012  39349409.305219203234 -486.295460136607    21856091.194     36039855.095      -903852.100     1.466174     2.578268    95.499829 -2199428.085  5174747.215  3000859.967      0.011189    -0.003041    -0.000387
269284.000 02 257392.86005644  23082.89525028  37507444.463740415871 -470.315172038972     4443210.828     41887476.683      -622433.828    -2.508520     3.214272   134.737262 -2199428.091  5174747.182  3000859.949      0.002862    -0.004016    -0.008027
269284.000 03 172221.69301375  23082.89525028  36619461.319412782788 -481.816199216992    -14793671.258     39441807.863       461457.353    -3.495535    -1.873686   101.638923 -2199428.091  5174747.182  3000859.949      0.002862    -0.004016    -0.008027
269284.000 04 -198522.14493882  23082.89525028  38575902.307311348617 -497.442722492851    -39572211.856     14490159.400      1322155.948     1.751156    -2.331615    38.015097 -2199428.091  5174747.182  3000859.949      0.002862    -0.004016    -0.008027
269284.000 38 50266.78136010  23082.89525028  36189794.036044575274 -855.761403683573    -5791248.477     31529022.417     27507634.569   428.696381 -1365.414393  1650.358612 -2199428.091  5174747.182  3000859.949      0.002862    -0.004016    -0.008027
269284.000 07 -162948.32465191  23082.89525028  35963118.221126705408 -935.445264312439    -14923306.023     38154073.302      9493404.875   659.696406   799.453921 -2216.628165 -2199428.091  5174747.182  3000859.949      0.002862    -0.004016    -0.008027
269284.000 08 -96664.36303231  23082.89525028  36452160.076844222844 -742.364924540743     1425423.372     36576002.953     21108850.083   921.811160 -1319.252686  2211.710330 -2199428.091  5174747.182  3000859.949      0.002862    -0.004016    -0.008027
269284.000 10 -23994.77780875  23082.89525028  35799366.258683525026 -675.031372155063    -8758643.379     38144224.931     15245561.465   491.177913   901.187405 -2052.242407 -2199428.091  5174747.182  3000859.949      0.002862    -0.004016    -0.008027
269284.000 11 199706.78807762  23082.89525028  24150949.833173770458 1227.426708182320     8838328.390     13850905.911     22623455.545 -2533.801455   418.295451   734.274812 -2199428.091  5174747.182  3000859.949      0.002862    -0.004016    -0.008027
269284.000 12 -79069.25751405  23082.89525028  22113587.010663859546 -235.833685891703    -12920328.545     15395509.940     19389532.716 -2180.977595   341.600635 -1728.394361 -2199428.091  5174747.182  3000859.949      0.002862    -0.004016    -0.008027
269284.000 13 131518.58068634  23082.89525028  36869675.399914935231 -652.748164352961     5082036.903     38582724.946     16732529.805   991.811202 -1140.083236  2335.801612 -2199428.091  5174747.182  3000859.949      0.002862    -0.004016    -0.008027
269284.000 21 -286530.72599362  23082.89525028  21728257.074544530362 -67.321770335548    -14412157.770     21806711.264      9734471.741   294.538889 -1074.015616  2846.724235 -2199428.091  5174747.182  3000859.949      0.002862    -0.004016    -0.008027
269284.000 22 18883.88389353  23082.89525028  23848340.164674293250 -2406.520740739070    -16960716.073      4459868.798     21688720.754   778.573032 -2353.837800  1095.158063 -2199428.091  5174747.182  3000859.949      0.002862    -0.004016    -0.008027
269284.000 24 263627.91636272  23082.89525028  26508107.643866892904 -2159.594792542048     4665376.289     22575416.355     -15748741.160 -1284.659856 -1267.286299 -2195.819112 -2199428.091  5174747.182  3000859.949      0.002862    -0.004016    -0.008027
269284.000 25 135961.83376928  23082.89525028  26312915.280466023833 -1840.581423831172    19070246.976     20386169.987       286306.519  -105.784919   143.044465 -3063.611863 -2199428.091  5174747.182  3000859.949      0.002862    -0.004016    -0.008027
269284.000 34 143517.65273494  23082.89525028  22562579.928909733891 754.432076099329    -1090837.861     16553106.931     22425917.411 -2506.163540   554.705264  -529.723764 -2199428.091  5174747.182  3000859.949      0.002862    -0.004016    -0.008027
269284.000 14 273600.02489399  23082.89525028  26215032.959332350641 2231.887976042926     3177788.628     23015677.130     -15405787.165  -627.553564  1647.868656  2337.296393 -2199428.091  5174747.182  3000859.949      0.002862    -0.004016    -0.008027
269284.000 01 272372.49982035  23082.89525028  37565626.479305081069 -494.716723924503    -34341366.565     24455912.907       861962.839     1.349947    -0.474814    55.612947 -2199428.091  5174747.182  3000859.949      0.002862    -0.004016    -0.008027
269284.000 42 -136019.10421719  23082.89525028  23879811.595331169665 1893.472981094383    -3805827.936     26636507.340     -7292623.356  -343.528506   768.410132  2974.399623 -2199428.091  5174747.182  3000859.949      0.002862    -0.004016    -0.008027
269284.000 43 23710.26643411  23082.89525028  25916930.355048358440 1531.930998414755    17098783.214     10275377.323     19494911.956 -2154.832171   587.635931  1580.366063 -2199428.091  5174747.182  3000859.949      0.002862    -0.004016    -0.008027
269284.000 35 93299.71377364  23082.89525028  25885199.495760317892 -2291.689175339416    -27441504.644      4479342.824     -2585139.457   253.093924  -207.669061 -3062.917615 -2199428.091  5174747.182  3000859.949      0.002862    -0.004016    -0.008027
269284.000 05 -179660.94755839  23082.89525028  39349524.206383273005 -486.251694941893    21856092.660     36039857.673      -903756.598     1.466501     2.577979    95.504641 -2199428.091  5174747.182  3000859.949      0.002862    -0.004016    -0.008027
269285.000 02 257392.86907832  23204.33207423  37507555.647365212440 -470.260113365948     4443208.319     41887479.897      -622299.089    -2.508115     3.214045   134.740585 -2199428.097  5174747.124  3000859.910      0.019341    -0.005072     0.007412
269285.000 03 172221.71113303  23204.33207423  36619575.234498865902 -481.751625677571    -14793674.753     39441805.989       461558.991    -3.495600    -1.873728   101.636467 -2199428.097  5174747.124  3000859.910      0.019341    -0.005072     0.007412
269285.000 04 -198522.15257861  23204.33207423  38576019.860931962729 -497.661234871484    -39572210.105     14490157.068      1322193.959     1.750851    -2.331880    38.008068 -2199428.097  5174747.124  3000859.910      0.019341    -0.005072     0.007412
269285.000 38 50266.78214804  23204.33207423  36189996.336652778089 -855.681386231445    -5790819.881     31527656.973     27509284.854   428.497073 -1365.475975  1650.213128 -2199428.097  5174747.124  3000859.910      0.019341    -0.005072     0.007412
269285.000 07 -162948.31472006  23204.33207423  35963339.323105268180 -935.582023253664    -14922646.269     38154872.706      9491188.223   659.813618   799.356106 -2216.679038 -2199428.097  5174747.124  3000859.910      0.019341    -0.005072     0.007412
269285.000 08 -96664.37500874  23204.33207423  36452335.490735545754 -742.363403812051     1426345.086     36574683.634     21111061.736   921.618796 -1319.385862  2211.598789 -2199428.097  5174747.124  3000859.910      0.019341    -0.005072     0.007412
269285.000 10 -23994.78355772  23204.33207423  35799525.780932947993 -675.045455424115    -8758152.136     38145126.081     15243509.183   491.309882   901.113398 -2052.324419 -2199428.097  5174747.124  3000859.910      0.019341    -0.005072     0.007412
269285.000 11 199706.79384841  23204.33207423  24150659.751439403743 1227.444862374105     8835794.559     13851324.302     22624189.615 -2533.854559   418.486120   733.862275 -2199428.097  5174747.124  3000859.910      0.019341    -0.005072     0.007412
269285.000 12 -79069.25790497  23204.33207423  22113642.765882246196 -235.844628708437    -12922509.413     15395851.600     19387804.145 -2180.760033   341.718849 -1728.749206 -2199428.097  5174747.124  3000859.910      0.019341    -0.005072     0.007412
269285.000 13 131518.58095398  23204.33207423  36869829.746052645147 -652.869603112340     5083028.631     38581584.793     16734865.562   991.645293 -1140.225025  2335.713860 -2199428.097  5174747.124  3000859.910      0.019341    -0.005072     0.007412
269285.000 21 -286530.72438222  23204.33207423  21728273.025790411979 -67.717617452145    -14411863.215     21805637.084      9737318.375   294.570325 -1074.343169  2846.545370 -2199428.097  5174747.124  3000859.910      0.019341    -0.005072     0.007412
269285.000 22 18883.88744345  23204.33207423  23848908.937524754554 -2406.665871343575    -16959937.562      4457514.879     21689815.711   778.451050 -2354.009518  1094.759636 -2199428.097  5174747.124  3000859.910      0.019341    -0.005072     0.007412
269285.000 24 263627.91380699  23204.33207423  26508618.030672222376 -2159.628720544279     4664091.509     22574149.017     -15750936.831 -1284.905325 -1267.392373 -2195.530577 -2199428.097  5174747.124  3000859.910      0.019341    -0.005072     0.007412
269285.000 25 135961.83675894  23204.33207423  26313350.272757075727 -1840.658729006536    19070141.077     20386312.906       283242.909  -106.012076   142.794798 -3063.617079 -2199428.097  5174747.124  3000859.910      0.019341    -0.005072     0.007412
269285.000 34 143517.65514449  23204.33207423  22562401.680790480226 754.275376000442    -1093343.979     16553661.712     22425387.481 -2506.068386   554.854858  -530.135582 -2199428.097  5174747.124  3000859.910      0.019341    -0.005072     0.007412
269285.000 14 273600.02531432  23204.33207423  26214505.504271715879 2231.855072509497     3177161.173     23017324.896     -15403449.723  -627.354810  1647.659114  2337.579849 -2199428.097  5174747.124  3000859.910      0.019341    -0.005072     0.007412
269285.000 01 272372.50055364  23204.33207423  37565743.395790286362 -494.930319720879    -34341365.215     24455912.432       862018.450     1.349832    -0.474974    55.608368 -2199428.097  5174747.124  3000859.910      0.019341    -0.005072     0.007412
269285.000 42 -136019.10529422  23204.33207423  23879364.121773544699 1893.639568272047    -3806171.385     26637275.602     -7289648.884  -343.366673   768.111780  2974.533797 -2199428.097  5174747.124  3000859.910      0.019341    -0.005072     0.007412
269285.000 43 23710.26695364  23204.33207423  25916568.305522173643 1532.292325398885    17096628.310     10275965.050     19496492.145 -2154.969554   587.816129  1580.007946 -2199428.097  5174747.124  3000859.910      0.019341    -0.005072     0.007412
269285.000 35 93299.71095574  23204.33207423  25885740.998351100832 -2291.740250186995    -27441251.388      4479135.108     -2588202.346   253.420075  -207.764178 -3062.870252 -2199428.097  5174747.124  3000859.910      0.019341    -0.005072     0.007412
269285.000 05 -179660.93797589  23204.33207423  39349639.089540734887 -486.149198487401    21856094.127     36039860.251      -903661.090     1.466828     2.577691    95.509453 -2199428.097  5174747.124  3000859.910      0.019341    -0.005072     0.007412
269286.000 02 257392.87810020  23326.71677775  37507666.813520491123 -470.077533582225     4443205.812     41887483.111      -622164.347    -2.507711     3.213818   134.743907 -2199428.187  5174748.114  3000860.353      0.830625     2.593891     1.099288
269286.000 03 172221.72925231  23326.71677775  36619689.149569153786 -481.601969101466    -14793678.249     39441804.115       461660.626    -3.495664    -1.873771   101.634010 -2199428.187  5174748.114  3000860.353      0.830625     2.593891     1.099288
269286.000 04 -198522.16021840  23326.71677775  38576137.152773104608 -496.938329190016    -39572208.354     14490154.736      1322231.964     1.750547    -2.332145    38.001038 -2199428.187  5174748.114  3000860.353      0.830625     2.593891     1.099288
269286.000 38 50266.78293597  23326.71677775  36190198.288242727518 -855.326637420803    -5790391.484     31526291.467     27510934.993   428.297755 -1365.537529  1650.067636 -2199428.187  5174748.114  3000860.353      0.830625     2.593891     1.099288
269286.000 07 -162948.30478823  23326.71677775  35963560.442519739270 -935.438062800094    -14921986.397     38155672.013      9488971.520   659.930816   799.258273 -2216.729900 -2199428.187  5174748.114  3000860.353      0.830625     2.593891     1.099288
269286.000 08 -96664.38698519  23326.71677775  36452510.904612295330 -742.117178235203     1427266.608     36573364.182     21113273.278   921.426412 -1319.519010  2211.487237 -2199428.187  5174748.114  3000860.353      0.830625     2.593891     1.099288
269286.000 10 -23994.78930673  23326.71677775  35799685.233367472887 -675.132292085327    -8757660.760     38146027.157     15241456.819   491.441839   901.039371 -2052.406420 -2199428.187  5174748.114  3000860.353      0.830625     2.593891     1.099288
269286.000 11 199706.79961921  23326.71677775  24150369.739479858428 1227.915634629317     8833260.676     13851742.884     22624923.271 -2533.907603   418.676792   733.449725 -2199428.187  5174748.114  3000860.353      0.830625     2.593891     1.099288
269286.000 12 -79069.25829590  23326.71677775  22113698.398411676288 -235.654350020923    -12924690.064     15396193.378     19386075.218 -2180.542425   341.837026 -1729.104019 -2199428.187  5174748.114  3000860.353      0.830625     2.593891     1.099288
269286.000 13 131518.58122162  23326.71677775  36869983.952573083341 -652.937295846641     5084020.193     38580444.497     16737201.231   991.479364 -1140.366789  2335.626095 -2199428.187  5174748.114  3000860.353      0.830625     2.593891     1.099288
269286.000 21 -286530.72277082  23326.71677775  21728288.994472395629 -67.945021791384    -14411568.629     21804562.577      9740164.831   294.601708 -1074.670713  2846.366453 -2199428.187  5174748.114  3000860.353      0.830625     2.593891     1.099288
269286.000 22 18883.89099337  23326.71677775  23849477.657999988645 -2406.722777183168    -16959159.174      4455160.788     21690910.269   778.329032 -2354.181187  1094.361190 -2199428.187  5174748.114  3000860.353      0.830625     2.593891     1.099288
269286.000 24 263627.91125125  23326.71677775  26509128.644210580736 -2158.790918588638     4662806.483     22572881.574     -15753132.213 -1285.150793 -1267.498395 -2195.242002 -2199428.187  5174748.114  3000860.353      0.830625     2.593891     1.099288
269286.000 25 135961.83974860  23326.71677775  26313785.284288216382 -1840.503341052681    19070034.952     20386455.576       280179.294  -106.239268   142.545162 -3063.622240 -2199428.187  5174748.114  3000860.353      0.830625     2.593891     1.099288
269286.000 34 143517.65755404  23326.71677775  22562223.362853273749 754.587236461230    -1095850.001     16554216.642     22424857.139 -2505.973178   555.004431  -530.547390 -2199428.187  5174748.114  3000860.353      0.830625     2.593891     1.099288
269286.000 14 273600.02573465  23326.71677775  26213977.872556980699 2232.394988909364     3176533.917     23018972.454     -15401111.997  -627.156078  1647.449522  2337.863262 -2199428.187  5174748.114  3000860.353      0.830625     2.593891     1.099288
269286.000 01 272372.50128693  23326.71677775  37565860.294805705547 -494.483203566633    -34341363.865     24455911.957       862074.056     1.349718    -0.475134    55.603789 -2199428.187  5174748.114  3000860.353      0.830625     2.593891     1.099288
269286.000 42 -136019.10637123  23326.71677775  23878916.526039220393 1893.206859212369    -3806514.671     26638043.566     -7286674.279  -343.204879   767.813394  2974.667917 -2199428.187  5174748.114  3000860.353      0.830625     2.593891     1.099288
269286.000 43 23710.26747317  23326.71677775  25916206.116327833384 1532.435148418881    17094473.269     10276552.957     19498071.976 -2155.106883   587.996339  1579.649800 -2199428.187  5174748.114  3000860.353      0.830625     2.593891     1.099288
269286.000 35 93299.70813785  23326.71677775  25886284.087599653751 -2325.977991684340    -27440997.805      4478927.297     -2591265.187   253.746208  -207.859339 -3062.822834 -2199428.187  5174748.114  3000860.353      0.830625     2.593891     1.099288
269286.000 05 -179660.92839338  23326.71677775  39349754.007563799620 -485.860895388760    21856095.594     36039862.829      -903565.579     1.467155     2.577402    95.514264 -2199428.187  5174748.114  3000860.353      0.830625     2.593891     1.099288
269287.000 02 257392.88712208  23451.46994644  37507778.050184376538 -469.666127706878     4443203.304     41887486.324      -622029.602    -2.507306     3.213591   134.747229 -2199427.531  5174751.849  3000862.327      1.496194     5.857601     2.886874
269287.000 03 172221.74737159  23451.46994644  36619802.977968543768 -481.214940566570    -14793681.745     39441802.242       461762.259    -3.495729    -1.873813   101.631553 -2199427.531  5174751.849  3000862.327      1.496194     5.857601     2.886874
269287.000 04 -198522.16785820  23451.46994644  38576254.463026963174 -496.916915345937    -39572206.604     14490152.404      1322269.961     1.750242    -2.332410    37.994008 -2199427.531  5174751.849  3000862.327      1.496194     5.857601     2.886874
269287.000 38 50266.78372389  23451.46994644  36190400.641706027091 -855.195463164710    -5789963.286     31524925.900     27512584.987   428.098429 -1365.599054  1649.922135 -2199427.531  5174751.849  3000862.327      1.496194     5.857601     2.886874
269287.000 07 -162948.29485640  23451.46994644  35963781.527549818158 -935.262378607877    -14921326.408     38156471.221      9486754.767   660.047999   799.160424 -2216.780749 -2199427.531  5174751.849  3000862.327      1.496194     5.857601     2.886874
269287.000 08 -96664.39896164  23451.46994644  36452686.423733048141 -741.961351484060     1428187.938     36572044.598     21115484.708   921.234009 -1319.652130  2211.375673 -2199427.531  5174751.849  3000862.327      1.496194     5.857601     2.886874
269287.000 10 -23994.79505578  23451.46994644  35799844.791007153690 -674.715823545121    -8757169.253     38146928.158     15239404.372   491.573786   900.965324 -2052.488411 -2199427.531  5174751.849  3000862.327      1.496194     5.857601     2.886874
269287.000 11 199706.80539001  23451.46994644  24150079.692774977535 1227.978238039650     8830726.739     13852161.656     22625656.515 -2533.960585   418.867466   733.037162 -2199427.531  5174751.849  3000862.327      1.496194     5.857601     2.886874
269287.000 12 -79069.25868684  23451.46994644  22113754.084363099188 -235.780633944087    -12926870.497     15396535.274     19384345.937 -2180.324771   341.955167 -1729.458801 -2199427.531  5174751.849  3000862.327      1.496194     5.857601     2.886874
269287.000 13 131518.58148926  23451.46994644  36870138.124770976603 -652.476505683735     5085011.589     38579304.060     16739536.812   991.313414 -1140.508530  2335.538318 -2199427.531  5174751.849  3000862.327      1.496194     5.857601     2.886874
269287.000 21 -286530.72115940  23451.46994644  21728305.050915982574 -68.071451676078    -14411274.012     21803487.743      9743011.108   294.633040 -1074.998247  2846.187484 -2199427.531  5174751.849  3000862.327      1.496194     5.857601     2.886874
269287.000 22 18883.89454330  23451.46994644  23850046.344449255615 -2406.881449585781    -16958380.907      4452806.526     21692004.429   778.206978 -2354.352808  1093.962723 -2199427.531  5174751.849  3000862.327      1.496194     5.857601     2.886874
269287.000 25 135961.84273827  23451.46994644  26314220.314699999988 -1840.343424468301    19069928.599     20386597.996       277115.674  -106.466495   142.295557 -3063.627344 -2199427.531  5174751.849  3000862.327      1.496194     5.857601     2.886874
269287.000 34 143517.65996360  23451.46994644  22562045.115327857435 754.595945659094    -1098355.928     16554771.721     22424326.385 -2505.877915   555.153983  -530.959189 -2199427.531  5174751.849  3000862.327      1.496194     5.857601     2.886874
269287.000 14 273600.02615496  23451.46994644  26213450.664815325290 2232.361833532341     3175906.859     23020619.801     -15398773.988  -626.957369  1647.239879  2338.146631 -2199427.531  5174751.849  3000862.327      1.496194     5.857601     2.886874
269287.000 01 272372.50202022  23451.46994644  37565977.194540120661 -494.131557140499    -34341362.516     24455911.482       862129.657     1.349603    -0.475294    55.599209 -2199427.531  5174751.849  3000862.327      1.496194     5.857601     2.886874
269287.000 42 -136019.10744824  23451.46994644  23878468.983540188521 1893.362332410179    -3806857.795     26638811.231     -7283699.540  -343.043124   767.514976  2974.801981 -2199427.531  5174751.849  3000862.327      1.496194     5.857601     2.886874
269287.000 43 23710.26799270  23451.46994644  25915843.825965330005 1532.623146986589    17092318.091     10277141.044     19499651.449 -2155.244158   588.176561  1579.291625 -2199427.531  5174751.849  3000862.327      1.496194     5.857601     2.886874
269287.000 35 93299.70531996  23451.46994644  25886841.925779644400 -2363.662714147940    -27440743.896      4478719.390     -2594327.980   254.072323  -207.954546 -3062.775359 -2199427.531  5174751.849  3000862.327      1.496194     5.857601     2.886874
269287.000 05 -179660.91881087  23451.46994644  39349868.996665090322 -485.772974430583    21856097.061     36039865.406      -903470.062     1.467482     2.577113    95.519074 -2199427.531  5174751.849  3000862.327      1.496194     5.857601     2.886874
269288.000 02 257392.89614397  23570.97412476  37507889.271130278707 -469.737521531060     4443200.797     41887489.538      -621894.853    -2.506902     3.213364   134.750550 -2199427.859  5174749.508  3000861.139      0.008953    -0.031609    -0.017133
269288.000 04 -198522.17549799  23570.97412476  38576371.915221676230 -496.948888394982    -39572204.854     14490150.072      1322307.952     1.749937    -2.332674    37.986977 -2199427.859  5174749.508  3000861.139      0.008953    -0.031609    -0.017133
269288.000 38 50266.78451181  23570.97412476  36190603.240741357207 -855.380236161873    -5789535.288     31523560.271     27514234.836   427.899093 -1365.660549  1649.776625 -2199427.859  5174749.508  3000861.139      0.008953    -0.031609    -0.017133
269288.000 08 -96664.41093810  23570.97412476  36452861.944183275104 -742.011464554816     1429109.075     36570724.880     21117696.026   921.041586 -1319.785223  2211.264098 -2199427.859  5174749.508  3000861.139      0.008953    -0.031609    -0.017133
269288.000 10 -23994.80080488  23570.97412476  35800004.454583674669 -675.036747292615    -8756677.613     38147829.086     15237351.844   491.705723   900.891257 -2052.570391 -2199427.859  5174749.508  3000861.139      0.008953    -0.031609    -0.017133
269288.000 11 199706.81116082  23570.97412476  24149789.736399389803 1227.992381020449     8828192.750     13852580.619     22626389.347 -2534.013508   419.058142   732.624586 -2199427.859  5174749.508  3000861.139      0.008953    -0.031609    -0.017133
269288.000 12 -79069.25907779  23570.97412476  22113809.858906481415 -235.952982283197    -12929050.712     15396877.288     19382616.301 -2180.107072   342.073272 -1729.813551 -2199427.859  5174749.508  3000861.139      0.008953    -0.031609    -0.017133
269288.000 13 131518.58175691  23570.97412476  36870292.403085865080 -652.507929303683     5086002.818     38578163.482     16741872.305   991.147443 -1140.650246  2335.450529 -2199427.859  5174749.508  3000861.139      0.008953    -0.031609    -0.017133
269288.000 21 -286530.71954798  23570.97412476  21728321.265658285469 -68.604673342779    -14410979.363     21802412.581      9745857.206   294.664321 -1075.325771  2846.008462 -2199427.859  5174749.508  3000861.139      0.008953    -0.031609    -0.017133
269288.000 22 18883.89809324  23570.97412476  23850615.276653967798 -2407.067337525077    -16957602.763      4450452.092     21693098.191   778.084890 -2354.524381  1093.564237 -2199427.859  5174749.508  3000861.139      0.008953    -0.031609    -0.017133
269288.000 25 135961.84572793  23570.97412476  26314655.389987073839 -1840.493289283477    19069822.019     20386740.167       274052.048  -106.693757   142.045984 -3063.632392 -2199427.859  5174749.508  3000861.139      0.008953    -0.031609    -0.017133
269288.000 34 143517.66237316  23570.97412476  22561866.973995812237 754.550820635632    -1100861.760     16555326.950     22423795.220 -2505.782598   555.303513  -531.370977 -2199427.859  5174749.508  3000861.139      0.008953    -0.031609    -0.017133
269288.000 14 273600.02657527  23570.97412476  26212923.325040213764 2232.383644660003     3175280.000     23022266.939     -15396435.695  -626.758682  1647.030186  2338.429958 -2199427.859  5174749.508  3000861.139      0.008953    -0.031609    -0.017133
269288.000 01 272372.50275351  23570.97412476  37566094.008775465190 -494.114698823541    -34341361.166     24455911.006       862185.254     1.349489    -0.475454    55.594629 -2199427.859  5174749.508  3000861.139      0.008953    -0.031609    -0.017133
269288.000 42 -136019.10852524  23570.97412476  23878021.495549689978 1893.069423264824    -3807200.758     26639578.598     -7280724.666  -342.881408   767.216523  2974.935991 -2199427.859  5174749.508  3000861.139      0.008953    -0.031609    -0.017133
269288.000 43 23710.26851223  23570.97412476  25915481.697229474783 1532.752015576698    17090162.776     10277729.312     19501230.563 -2155.381378   588.356796  1578.933421 -2199427.859  5174749.508  3000861.139      0.008953    -0.031609    -0.017133
269288.000 05 -179660.90922836  23570.97412476  39349983.988886468112 -485.672800801694    21856098.529     36039867.983      -903374.541     1.467809     2.576824    95.523884 -2199427.859  5174749.508  3000861.139      0.008953    -0.031609    -0.017133
269290.000 02 257392.91418774  23814.08680992  37508111.636917904019 -469.985279892571     4443195.784     41887495.964      -621625.345    -2.506093     3.212910   134.757190 -2199427.262  5174749.171  3000861.893     -0.604216     0.729853    -0.136831
269290.000 03 172221.80172944  23814.08680992  36620147.987203478813 -481.348987505771    -14793692.232     39441796.620       462067.142    -3.495923    -1.873939   101.624179 -2199427.262  5174749.171  3000861.893     -0.604216     0.729853    -0.136831
269290.000 38 50266.78608764  23814.08680992  36191008.032841771841 -855.422283359803    -5788679.889     31520828.829     27517534.096   427.500396 -1365.783454  1649.485579 -2199427.262  5174749.171  3000861.893     -0.604216     0.729853    -0.136831
269290.000 07 -162948.26506102  23814.08680992  35964445.532191418111 -935.652897832915    -14919345.739     38158868.260      9480104.200   660.399464   798.866772 -2216.933227 -2199427.262  5174749.171  3000861.893     -0.604216     0.729853    -0.136831
269290.000 08 -96664.43489105  23814.08680992  36453212.805747292936 -742.261107675731     1430950.772     36568085.045     21122118.329   920.656683 -1320.051323  2211.040912 -2199427.262  5174749.171  3000861.893     -0.604216     0.729853    -0.136831
269290.000 10 -23994.81230320  23814.08680992  35800323.899392694235 -675.259970878251    -8755693.938     38149630.720     15233246.542   491.969563   900.743064 -2052.734317 -2199427.262  5174749.171  3000861.893     -0.604216     0.729853    -0.136831
269290.000 11 199706.82270243  23814.08680992  24149209.728040907532 1227.994738644920     8823124.612     13853419.118     22627853.772 -2534.119171   419.439501   731.799393 -2199427.262  5174749.171  3000861.893     -0.604216     0.729853    -0.136831
269290.000 12 -79069.25985971  23814.08680992  22113921.472906388342 -236.055828533135    -12933410.490     15397561.671     19379155.966 -2179.671536   342.309372 -1730.522956 -2199427.262  5174749.171  3000861.893     -0.604216     0.729853    -0.136831
269290.000 13 131518.58229223  23814.08680992  36870601.198870643973 -652.790730036795     5087984.780     38575881.899     16746543.028   990.815440 -1140.933606  2335.274914 -2199427.262  5174749.171  3000861.893     -0.604216     0.729853    -0.136831
269290.000 21 -286530.71632513  23814.08680992  21728354.301358908415 -69.449565242976    -14410389.972     21800261.275      9751548.864   294.726726 -1075.980792  2845.650263 -2199427.262  5174749.171  3000861.893     -0.604216     0.729853    -0.136831
269290.000 22 18883.90519313  23814.08680992  23851753.169552519917 -2407.484564040788    -16956046.840      4445742.709     21695284.518   777.840607 -2354.867380  1092.767203 -2199427.262  5174749.171  3000861.893     -0.604216     0.729853    -0.136831
269290.000 24 263627.90102830  23814.08680992  26511170.358067728579 -2158.255857317708     4657663.925     22567810.742     -15761910.857 -1286.132653 -1267.921961 -2194.087299 -2199427.262  5174749.171  3000861.893     -0.604216     0.729853    -0.136831
269290.000 25 135961.85170728  23814.08680992  26315525.507303055376 -1840.876783505082    19069608.177     20387023.759       267924.782  -107.148385   141.546932 -3063.642320 -2199427.262  5174749.171  3000861.893     -0.604216     0.729853    -0.136831
269290.000 34 143517.66719230  23814.08680992  22561510.615521218628 754.347030650824    -1105873.137     16556437.857     22422731.654 -2505.591800   555.602511  -532.194525 -2199427.262  5174749.171  3000861.893     -0.604216     0.729853    -0.136831
269290.000 14 273600.02741585  23814.08680992  26211868.162056878209 2232.074320418760     3174026.877     23025560.586     -15391758.261  -626.361376  1646.610647  2338.996483 -2199427.262  5174749.171  3000861.893     -0.604216     0.729853    -0.136831
269290.000 01 272372.50422009  23814.08680992  37566327.892615132034 -494.201409323141    -34341358.468     24455910.055       862296.434     1.349259    -0.475773    55.585468 -2199427.262  5174749.171  3000861.893     -0.604216     0.729853    -0.136831
269290.000 42 -136019.11067920  23814.08680992  23877127.331858623773 1892.344015864655    -3807886.199     26641112.436     -7274774.518  -342.558094   766.619518  2975.203846 -2199427.262  5174749.171  3000861.893     -0.604216     0.729853    -0.136831
269290.000 43 23710.26955130  23814.08680992  25914759.374388653785 1520.751569331624    17085851.734     10278906.387     19504387.717 -2155.655655   588.717303  1578.216926 -2199427.262  5174749.171  3000861.893     -0.604216     0.729853    -0.136831
269290.000 35 93299.69686633  23814.08680992  25888452.632173452526 -2291.755863842554    -27439980.213      4478095.099     -2603516.076   255.050567  -208.240435 -3062.632597 -2199427.262  5174749.171  3000861.893     -0.604216     0.729853    -0.136831
269290.000 05 -179660.89006333  23814.08680992  39350213.927068032324 -485.839012488723    21856101.465     36039873.136      -903183.483     1.468463     2.576246    95.533502 -2199427.262  5174749.171  3000861.893     -0.604216     0.729853    -0.136831
269291.000 02 257392.92320962  23933.58737306  37508222.785592846572 -469.836683454923     4443193.278     41887499.177      -621490.586    -2.505689     3.212682   134.760508 -2199427.869  5174747.551  3000859.833      0.013522    -0.073635    -0.061086
269291.000 03 172221.81984873  23933.58737306  36620260.680732719600 -481.634392868727    -14793695.728     39441794.746       462168.765    -3.495987    -1.873981   101.621719 -2199427.869  5174747.551  3000859.833      0.013522    -0.073635    -0.061086
269291.000 04 -198522.19841739  23933.58737306  38576723.928366012871 -496.995745198801    -39572199.606     14490143.072      1322421.881     1.749023    -2.333468    37.965885 -2199427.869  5174747.551  3000859.833      0.013522    -0.073635    -0.061086
269291.000 38 50266.78687555  23933.58737306  36191210.385767787695 -855.733205843717    -5788252.488     31519463.015     27519183.507   427.301034 -1365.844862  1649.340043 -2199427.869  5174747.551  3000859.833      0.013522    -0.073635    -0.061086
269291.000 07 -162948.25512925  23933.58737306  35964666.808635026217 -935.891870958731    -14918685.281     38159667.078      9477887.243   660.516590   798.768853 -2216.984029 -2199427.869  5174747.551  3000859.833      0.013522    -0.073635    -0.061086
269291.000 08 -96664.44686754  23933.58737306  36453388.411557234824 -742.667838991620     1431871.332     36566764.928     21124329.313   920.464202 -1320.184331  2210.929301 -2199427.869  5174747.551  3000859.833      0.013522    -0.073635    -0.061086
269291.000 10 -23994.81805243  23933.58737306  35800483.561208538711 -675.443544923328    -8755201.903     38150531.425     15231193.767   492.101467   900.668938 -2052.816264 -2199427.869  5174747.551  3000859.833      0.013522    -0.073635    -0.061086
269291.000 11 199706.82847323  23933.58737306  24148919.837408754975 1227.380032823421     8820590.464     13853838.653     22628585.366 -2534.171912   419.630185   731.386776 -2199427.869  5174747.551  3000859.833      0.013522    -0.073635    -0.061086
269291.000 12 -79069.26025069  23933.58737306  22113977.297882981598 -236.447858214378    -12935590.053     15397904.039     19377425.266 -2179.453700   342.427368 -1730.877612 -2199427.869  5174747.551  3000859.833      0.013522    -0.073635    -0.061086
269291.000 13 131518.58255989  23933.58737306  36870755.771824918687 -652.991825942881     5088975.512     38574740.895     16748878.258   990.649408 -1141.075250  2335.187088 -2199427.869  5174747.551  3000859.833      0.013522    -0.073635    -0.061086
269291.000 21 -286530.71471369  23933.58737306  21728370.933124467731 -70.079490514472    -14410095.230     21799185.130      9754394.425   294.757852 -1076.308288  2845.471084 -2199427.869  5174747.551  3000859.833      0.013522    -0.073635    -0.061086
269291.000 22 18883.90874309  23933.58737306  23852322.151736721396 -2407.993959235027    -16955269.062      4443387.760     21696377.084   777.718413 -2355.038807  1092.368657 -2199427.869  5174747.551  3000859.833      0.013522    -0.073635    -0.061086
269291.000 25 135961.85469695  23933.58737306  26315960.536106467247 -1840.716831013560    19069500.915     20387165.181       264861.142  -107.375752   141.297452 -3063.647199 -2199427.869  5174747.551  3000859.833      0.013522    -0.073635    -0.061086
269291.000 34 143517.66960188  23933.58737306  22561332.367357965559 753.930218257010    -1108378.683     16556993.535     22422199.253 -2505.496319   555.751979  -532.606284 -2199427.869  5174747.551  3000859.833      0.013522    -0.073635    -0.061086
269291.000 14 273600.02783613  23933.58737306  26211340.881182461977 2232.055198187009     3173400.614     23027207.095     -15389419.119  -626.162757  1646.400801  2339.279681 -2199427.869  5174747.551  3000859.833      0.013522    -0.073635    -0.061086
269291.000 01 272372.50495337  23933.58737306  37566444.931194603443 -494.207004993223    -34341357.118     24455909.579       862352.017     1.349145    -0.475933    55.580887 -2199427.869  5174747.551  3000859.833      0.013522    -0.073635    -0.061086
269291.000 42 -136019.11175616  23933.58737306  23876679.945475503802 1892.485048817471    -3808228.676     26641878.908     -7271799.242  -342.396495   766.320965  2975.337692 -2199427.869  5174747.551  3000859.833      0.013522    -0.073635    -0.061086
269291.000 43 23710.27007083  23933.58737306  25914396.242766410112 1533.041182565503    17083696.007     10279495.195     19505965.757 -2155.792712   588.897575  1577.858635 -2199427.869  5174747.551  3000859.833      0.013522    -0.073635    -0.061086
269291.000 35 93299.69404846  23933.58737306  25888995.897025894374 -2292.113584754989    -27439725.000      4477886.811     -2606578.679   255.376614  -208.335821 -3062.584898 -2199427.869  5174747.551  3000859.833      0.013522    -0.073635    -0.061086
269291.000 05 -179660.88048082  23933.58737306  39350328.687981523573 -485.601348984055    21856102.934     36039875.712      -903087.947     1.468790     2.575957    95.538311 -2199427.869  5174747.551  3000859.833      0.013522    -0.073635    -0.061086
269292.000 02 257392.93223151  24055.04777017  37508333.950450792909 -469.408854399808     4443190.773     41887502.389      -621355.824    -2.505284     3.212455   134.763827 -2199427.883  5174747.570  3000859.999      0.268911    -0.386848    -0.717434
269292.000 03 172221.83796801  24055.04777017  36620373.443026646972 -481.109139239416    -14793699.224     39441792.872       462270.385    -3.496052    -1.874024   101.619260 -2199427.883  5174747.570  3000859.999      0.268911    -0.386848    -0.717434
269292.000 04 -198522.20605720  24055.04777017  38576841.427861131728 -496.493073413149    -39572197.857     14490140.739      1322459.843     1.748719    -2.333733    37.958854 -2199427.883  5174747.570  3000859.999      0.268911    -0.386848    -0.717434
269292.000 38 50266.78766345  24055.04777017  36191412.859913095832 -855.551464185119    -5787825.287     31518097.141     27520832.773   427.101663 -1365.906242  1649.194498 -2199427.883  5174747.570  3000859.999      0.268911    -0.386848    -0.717434
269292.000 07 -162948.24519750  24055.04777017  35964888.031802617013 -935.579911260866    -14918024.706     38160465.797      9475670.236   660.633702   798.670917 -2217.034820 -2199427.883  5174747.570  3000859.999      0.268911    -0.386848    -0.717434
269292.000 08 -96664.45884403  24055.04777017  36453564.033839941025 -742.412980385125     1432791.700     36565444.678     21126540.185   920.271702 -1320.317312  2210.817678 -2199427.883  5174747.570  3000859.999      0.268911    -0.386848    -0.717434
269292.000 10 -23994.82380170  24055.04777017  35800643.257018245757 -675.137249175459    -8754709.736     38151432.056     15229140.911   492.233360   900.594793 -2052.898200 -2199427.883  5174747.570  3000859.999      0.268911    -0.386848    -0.717434
269292.000 11 199706.83424404  24055.04777017  24148629.771370720118 1228.245761930011     8818056.263     13854258.379     22629316.547 -2534.224592   419.820870   730.974146 -2199427.883  5174747.570  3000859.999      0.268911    -0.386848    -0.717434
269292.000 12 -79069.26064168  24055.04777017  22114033.156777214259 -236.101357904263    -12937769.397     15398246.525     19375694.211 -2179.235818   342.545328 -1731.232235 -2199427.883  5174747.570  3000859.999      0.268911    -0.386848    -0.717434
269292.000 13 131518.58282756  24055.04777017  36870910.012184455991 -652.624231022783     5089966.078     38573599.750     16751213.400   990.483355 -1141.216869  2335.099250 -2199427.883  5174747.570  3000859.999      0.268911    -0.386848    -0.717434
269292.000 21 -286530.71310225  24055.04777017  21728387.616330459714 -70.059652510099    -14409800.456     21798108.658      9757239.806   294.788925 -1076.635774  2845.291854 -2199427.883  5174747.570  3000859.999      0.268911    -0.386848    -0.717434
269292.000 22 18883.91229305  24055.04777017  23852891.219610955566 -2407.634374471381    -16954491.406      4441032.640     21697469.251   777.596183 -2355.210185  1091.970090 -2199427.883  5174747.570  3000859.999      0.268911    -0.386848    -0.717434
269292.000 25 135961.85768663  24055.04777017  26316395.557119127363 -1840.151163768023    19069393.426     20387306.354       261797.497  -107.603154   141.048004 -3063.652023 -2199427.883  5174747.570  3000859.999      0.268911    -0.386848    -0.717434
269292.000 34 143517.67201146  24055.04777017  22561154.118097271770 754.167377944104    -1110884.133     16557549.362     22421666.441 -2505.400784   555.901425  -533.018033 -2199427.883  5174747.570  3000859.999      0.268911    -0.386848    -0.717434
269292.000 14 273600.02825640  24055.04777017  26210811.167195782065 2242.698832135648     3172774.550     23028853.393     -15387079.693  -625.964160  1646.190905  2339.562836 -2199427.883  5174747.570  3000859.999      0.268911    -0.386848    -0.717434
269292.000 01 272372.50568666  24055.04777017  37566561.811451084912 -493.877731040120    -34341355.769     24455909.103       862407.596     1.349030    -0.476093    55.576305 -2199427.883  5174747.570  3000859.999      0.268911    -0.386848    -0.717434
269292.000 42 -136019.11283312  24055.04777017  23876232.540075372905 1892.740885866806    -3808570.993     26642645.080     -7268823.833  -342.234936   766.022379  2975.471482 -2199427.883  5174747.570  3000859.999      0.268911    -0.386848    -0.717434
269292.000 43 23710.27059036  24055.04777017  25914033.176730733365 1533.678376451135    17081540.143     10280084.184     19507543.438 -2155.929714   589.077859  1577.500315 -2199427.883  5174747.570  3000859.999      0.268911    -0.386848    -0.717434
269292.000 35 93299.69123060  24055.04777017  25889537.795545492321 -2291.773599162698    -27439469.461      4477678.428     -2609641.235   255.702643  -208.431252 -3062.537143 -2199427.883  5174747.570  3000859.999      0.268911    -0.386848    -0.717434
269292.000 05 -179660.87089830  24055.04777017  39350443.411714397371 -484.787675775588    21856104.403     36039878.288      -902992.407     1.469117     2.575668    95.543119 -2199427.883  5174747.570  3000859.999      0.268911    -0.386848    -0.717434
269293.000 02 257392.94125340  24176.16242444  37508444.977108664811 -469.300350141712     4443188.267     41887505.602      -621221.059    -2.504880     3.212228   134.767144 -2199427.818  5174747.434  3000859.877     -0.007812    -0.115860     0.223713
269293.000 03 172221.85608730  24176.16242444  36620486.293718896806 -480.638631894253    -14793702.720     39441790.998       462372.003    -3.496116    -1.874066   101.616799 -2199427.818  5174747.434  3000859.877     -0.007812    -0.115860     0.223713
269293.000 04 -198522.21369701  24176.16242444  38576958.964146628976 -496.344258822501    -39572196.108     14490138.405      1322497.799     1.748414    -2.333997    37.951822 -2199427.818  5174747.434  3000859.877     -0.007812    -0.115860     0.223713
269293.000 38 50266.78845135  24176.16242444  36191614.933732934296 -854.990598126315    -5787398.285     31516731.205     27522481.894   426.902283 -1365.967593  1649.048944 -2199427.818  5174747.434  3000859.877     -0.007812    -0.115860     0.223713
269293.000 07 -162948.23526576  24176.16242444  35965109.046590141952 -935.342292701825    -14917364.015     38161264.418      9473453.177   660.750800   798.572964 -2217.085598 -2199427.818  5174747.434  3000859.877     -0.007812    -0.115860     0.223713
269293.000 08 -96664.47082054  24176.16242444  36453739.430348530412 -741.634200792760     1433711.875     36564124.295     21128750.945   920.079183 -1320.450264  2210.706044 -2199427.818  5174747.434  3000859.877     -0.007812    -0.115860     0.223713
269293.000 10 -23994.82955102  24176.16242444  35800802.866577193141 -674.781154710799    -8754217.437     38152332.614     15227087.973   492.365243   900.520628 -2052.980126 -2199427.818  5174747.434  3000859.877     -0.007812    -0.115860     0.223713
269293.000 11 199706.84001485  24176.16242444  24148339.515245527029 1228.628300246783     8815522.010     13854678.296     22630047.316 -2534.277211   420.011558   730.561503 -2199427.818  5174747.434  3000859.877     -0.007812    -0.115860     0.223713
269293.000 12 -79069.26103267  24176.16242444  22114089.121460504830 -235.970132253133    -12939948.523     15398589.130     19373962.802 -2179.017891   342.663251 -1731.586828 -2199427.818  5174747.434  3000859.877     -0.007812    -0.115860     0.223713
269293.000 13 131518.58309524  24176.16242444  36871064.253692455590 -652.189722559415     5090956.478     38572458.462     16753548.454   990.317282 -1141.358465  2335.011400 -2199427.818  5174747.434  3000859.877     -0.007812    -0.115860     0.223713
269293.000 21 -286530.71149081  24176.16242444  21728404.178393688053 -70.244876267388    -14409505.652     21797031.859      9760085.008   294.819947 -1076.963251  2845.112571 -2199427.818  5174747.434  3000859.877     -0.007812    -0.115860     0.223713
269293.000 22 18883.91584302  24176.16242444  23853460.271765574813 -2407.946775397286    -16953713.873      4438677.349     21698561.020   777.473918 -2355.381515  1091.571504 -2199427.818  5174747.434  3000859.877     -0.007812    -0.115860     0.223713
269293.000 25 135961.86067631  24176.16242444  26316830.235676381737 -1840.474029034376    19069285.709     20387447.277       258733.847  -107.830591   140.798588 -3063.656790 -2199427.818  5174747.434  3000859.877     -0.007812    -0.115860     0.223713
269293.000 34 143517.67442104  24176.16242444  22560976.079451739788 754.373543132097    -1113389.487     16558105.338     22421133.216 -2505.305194   556.050850  -533.429773 -2199427.818  5174747.434  3000859.877     -0.007812    -0.115860     0.223713
269293.000 14 273600.02867666  24176.16242444  26210284.096339538693 2232.394606061280     3172148.684     23030499.482     -15384739.985  -625.765585  1645.980959  2339.845948 -2199427.818  5174747.434  3000859.877     -0.007812    -0.115860     0.223713
269293.000 01 272372.50641995  24176.16242444  37566678.553519979119 -493.633882151917    -34341354.420     24455908.627       862463.170     1.348915    -0.476253    55.571724 -2199427.818  5174747.434  3000859.877     -0.007812    -0.115860     0.223713
269293.000 42 -136019.11391006  24176.16242444  23875785.345818243921 1886.847108472139    -3808913.147     26643410.955     -7265848.291  -342.073415   765.723760  2975.605218 -2199427.818  5174747.434  3000859.877     -0.007812    -0.115860     0.223713
269293.000 43 23710.27110990  24176.16242444  25913670.238685578108 1533.642982630990    17079384.142     10280673.352     19509120.761 -2156.066662   589.258156  1577.141967 -2199427.818  5174747.434  3000859.877     -0.007812    -0.115860     0.223713
269293.000 35 93299.68841274  24176.16242444  25890078.984276045114 -2291.854194505140    -27439213.596      4477469.949     -2612703.742   256.028655  -208.526728 -3062.489332 -2199427.818  5174747.434  3000859.877     -0.007812    -0.115860     0.223713
269293.000 05 -179660.86131579  24176.16242444  39350557.858769901097 -485.041885469109    21856105.872     36039880.863      -902896.861     1.469443     2.575379    95.547926 -2199427.818  5174747.434  3000859.877     -0.007812    -0.115860     0.223713
269294.000 02 257392.95027529  24297.92192400  37508555.759279169142 -468.871746468358     4443185.763     41887508.814      -621086.290    -2.504476     3.212000   134.770461 -2199428.055  5174747.530  3000860.941      0.232355    -0.525084    -0.145904
269294.000 03 172221.87420659  24297.92192400  36620599.196611076593 -480.274459822103    -14793706.216     39441789.124       462473.619    -3.496181    -1.874108   101.614338 -2199428.055  5174747.530  3000860.941      0.232355    -0.525084    -0.145904
269294.000 04 -198522.22133681  24297.92192400  38577076.343129023910 -496.168594313785    -39572194.360     14490136.071      1322535.747     1.748109    -2.334262    37.944791 -2199428.055  5174747.530  3000860.941      0.232355    -0.525084    -0.145904
269294.000 38 50266.78923924  24297.92192400  36191816.972517155111 -854.626758596860    -5786971.483     31515365.207     27524130.869   426.702894 -1366.028915  1648.903382 -2199428.055  5174747.530  3000860.941      0.232355    -0.525084    -0.145904
269294.000 07 -162948.22533403  24297.92192400  35965329.921641431749 -934.967027842067    -14916703.206     38162062.942      9471236.068   660.867884   798.474994 -2217.136365 -2199428.055  5174747.530  3000860.941      0.232355    -0.525084    -0.145904
269294.000 08 -96664.48279705  24297.92192400  36453914.460261054337 -741.476635052823     1434631.857     36562803.779     21130961.594   919.886644 -1320.583189  2210.594398 -2199428.055  5174747.530  3000860.941      0.232355    -0.525084    -0.145904
269294.000 10 -23994.83530037  24297.92192400  35800962.109549984336 -674.607506706379    -8753725.006     38153233.097     15225034.953   492.497114   900.446443 -2053.062040 -2199428.055  5174747.530  3000860.941      0.232355    -0.525084    -0.145904
269294.000 11 199706.84578566  24297.92192400  24148048.927318967879 1229.029087377712     8812987.704     13855098.403     22630777.672 -2534.329770   420.202248   730.148847 -2199428.055  5174747.530  3000860.941      0.232355    -0.525084    -0.145904
269294.000 12 -79069.26142368  24297.92192400  22114145.051098827273 -236.088404078037    -12942127.432     15398931.852     19372231.038 -2178.799918   342.781138 -1731.941388 -2199428.055  5174747.530  3000860.941      0.232355    -0.525084    -0.145904
269294.000 13 131518.58336292  24297.92192400  36871218.320547617972 -652.014824068174     5091946.712     38571317.034     16755883.420   990.151188 -1141.500036  2334.923537 -2199428.055  5174747.530  3000860.941      0.232355    -0.525084    -0.145904
269294.000 21 -286530.70987935  24297.92192400  21728420.845024842769 -70.384442745708    -14409210.817     21795954.732      9762930.031   294.850918 -1077.290718  2844.933236 -2199428.055  5174747.530  3000860.941      0.232355    -0.525084    -0.145904
269294.000 22 18883.91939300  24297.92192400  23854029.515641544014 -2407.907929159701    -16952936.462      4436321.886     21699652.390   777.351619 -2355.552796  1091.172897 -2199428.055  5174747.530  3000860.941      0.232355    -0.525084    -0.145904
269294.000 24 263627.89080530  24297.92192400  26513213.031233329326 -2146.342408731580     4652517.440     22562738.217     -15770684.881 -1287.114492 -1268.344691 -2192.931953 -2199428.055  5174747.530  3000860.941      0.232355    -0.525084    -0.145904
269294.000 25 135961.86366599  24297.92192400  26317264.932697869837 -1840.331388651393    19069177.765     20387587.951       255670.192  -108.058062   140.549203 -3063.661501 -2199428.055  5174747.530  3000860.941      0.232355    -0.525084    -0.145904
269294.000 34 143517.67683063  24297.92192400  22560797.918493933976 754.875825019553    -1115894.746     16558661.464     22420599.581 -2505.209550   556.200254  -533.841502 -2199428.055  5174747.530  3000860.941      0.232355    -0.525084    -0.145904
269294.000 14 273600.02909691  24297.92192400  26209756.483710117638 2232.804063605145     3171523.016     23032145.361     -15382399.993  -625.567033  1645.770961  2340.129017 -2199428.055  5174747.530  3000860.941      0.232355    -0.525084    -0.145904
269294.000 01 272372.50715323  24297.92192400  37566795.155800066888 -493.283461839892    -34341353.071     24455908.151       862518.739     1.348801    -0.476413    55.567142 -2199428.055  5174747.530  3000860.941      0.232355    -0.525084    -0.145904
269294.000 42 -136019.11498700  24297.92192400  23875343.211893189698 1880.345697486773    -3809255.141     26644176.530     -7262872.614  -341.911934   765.425107  2975.738899 -2199428.055  5174747.530  3000860.941      0.232355    -0.525084    -0.145904
269294.000 43 23710.27162943  24297.92192400  25913307.420998413116 1534.044250450097    17077228.004     10281262.701     19510697.726 -2156.203556   589.438465  1576.783589 -2199428.055  5174747.530  3000860.941      0.232355    -0.525084    -0.145904
269294.000 35 93299.68559489  24297.92192400  25890619.858308300376 -2291.815289971419    -27438957.405      4477261.375     -2615766.202   256.354649  -208.622248 -3062.441464 -2199428.055  5174747.530  3000860.941      0.232355    -0.525084    -0.145904
269294.000 05 -179660.85173327  24297.92192400  39350672.410193398595 -484.834647267126    21856107.341     36039883.439      -902801.311     1.469770     2.575090    95.552733 -2199428.055  5174747.530  3000860.941      0.232355    -0.525084    -0.145904
269295.000 02 257392.95929719  24418.18190425  37508666.472191274166 -468.991535808891     4443183.259     41887512.026      -620951.518    -2.504071     3.211773   134.773777 -2199427.807  5174746.846  3000860.597      0.016011    -0.005541    -0.000456
269295.000 03 172221.89232587  24418.18190425  36620712.291898533702 -480.463877129368    -14793709.713     39441787.250       462575.232    -3.496246    -1.874150   101.611877 -2199427.807  5174746.846  3000860.597      0.016011    -0.005541    -0.000456
269295.000 04 -198522.22897662  24418.18190425  38577193.618149362504 -496.230021491647    -39572192.612     14490133.736      1322573.688     1.747804    -2.334526    37.937759 -2199427.807  5174746.846  3000860.597      0.016011    -0.005541    -0.000456
269295.000 38 50266.79002713  24418.18190425  36192018.784848265350 -854.978024745360    -5786544.880     31513999.149     27525779.699   426.503496 -1366.090207  1648.757811 -2199427.807  5174746.846  3000860.597      0.016011    -0.005541    -0.000456
269295.000 07 -162948.21540232  24418.18190425  35965550.831987664104 -935.485934284516    -14916042.280     38162861.367      9469018.908   660.984953   798.377006 -2217.187120 -2199427.807  5174746.846  3000860.597      0.016011    -0.005541    -0.000456
269295.000 08 -96664.49477357  24418.18190425  36454089.595293186605 -741.741517055780     1435551.647     36561483.130     21133172.132   919.694086 -1320.716085  2210.482741 -2199427.807  5174746.846  3000860.597      0.016011    -0.005541    -0.000456
269295.000 10 -23994.84104978  24418.18190425  35801121.422709904611 -674.972877656110    -8753232.443     38154133.506     15222981.851   492.628975   900.372238 -2053.143944 -2199427.807  5174746.846  3000860.597      0.016011    -0.005541    -0.000456
269295.000 11 199706.85155647  24418.18190425  24147758.217187412083 1228.801231160760     8810453.345     13855518.701     22631507.615 -2534.382269   420.392940   729.736177 -2199427.807  5174746.846  3000860.597      0.016011    -0.005541    -0.000456
269295.000 12 -79069.26181469  24418.18190425  22114200.911360956728 -236.477409307845    -12944306.122     15399274.692     19370498.920 -2178.581900   342.898988 -1732.295917 -2199427.807  5174746.846  3000860.597      0.016011    -0.005541    -0.000456
269295.000 13 131518.58363060  24418.18190425  36871372.335497386754 -652.211069827899     5092936.779     38570175.464     16758218.299   989.985073 -1141.641583  2334.835663 -2199427.807  5174746.846  3000860.597      0.016011    -0.005541    -0.000456
269295.000 21 -286530.70826789  24418.18190425  21728437.494597747922 -71.081675137393    -14408915.950     21794877.277      9765774.874   294.881836 -1077.618175  2844.753849 -2199427.807  5174746.846  3000860.597      0.016011    -0.005541    -0.000456
269295.000 22 18883.92294298  24418.18190425  23854598.707848031074 -2408.348020729609    -16952159.173      4433966.252     21700743.361   777.229284 -2355.724028  1090.774271 -2199427.807  5174746.846  3000860.597      0.016011    -0.005541    -0.000456
269295.000 24 263627.88824954  24418.18190425  26513719.005671095103 -2156.713976445608     4651230.204     22561469.822     -15772877.665 -1287.359948 -1268.450242 -2192.643016 -2199427.807  5174746.846  3000860.597      0.016011    -0.005541    -0.000456
269295.000 25 135961.86665568  24418.18190425  26317699.839788571000 -1840.540766441263    19069069.593     20387728.375       252606.533  -108.285569   140.299849 -3063.666156 -2199427.807  5174746.846  3000860.597      0.016011    -0.005541    -0.000456
269295.000 34 143517.67924022  24418.18190425  22560619.566057514399 754.391131792217    -1118399.909     16559217.739     22420065.533 -2505.113851   556.349636  -534.253222 -2199427.807  5174746.846  3000860.597      0.016011    -0.005541    -0.000456
269295.000 14 273600.02951715  24418.18190425  26209229.010989759117 2232.618695572019     3170897.547     23033791.030     -15380059.718  -625.368504  1645.560913  2340.412043 -2199427.807  5174746.846  3000860.597      0.016011    -0.005541    -0.000456
269295.000 01 272372.50788652  24418.18190425  37566911.706279262900 -493.596729803830    -34341351.723     24455907.674       862574.304     1.348686    -0.476572    55.562560 -2199427.807  5174746.846  3000860.597      0.016011    -0.005541    -0.000456
269295.000 42 -136019.11606392  24418.18190425  23874894.395209223032 1892.407392202877    -3809596.972     26644941.807     -7259896.804  -341.750492   765.126420  2975.872525 -2199427.807  5174746.846  3000860.597      0.016011    -0.005541    -0.000456
269295.000 35 93299.68277705  24418.18190425  25891160.715382564813 -2292.029939643107    -27438700.887      4477052.706     -2618828.614   256.680627  -208.717813 -3062.393541 -2199427.807  5174746.846  3000860.597      0.016011    -0.005541    -0.000456
269295.000 05 -179660.84215075  24418.18190425  39350786.980048984289 -484.768894929439    21856108.811     36039886.014      -902705.756     1.470097     2.574801    95.557539 -2199427.807  5174746.846  3000860.597      0.016011    -0.005541    -0.000456
269296.000 02 257392.96831908  24538.88682891  37508777.114370614290 -469.121411838569     4443180.755     41887515.237      -620816.743    -2.503667     3.211545   134.777092 -2199427.533  5174747.041  3000859.474     -0.319409    -1.260222    -0.598377
269296.000 03 172221.91044516  24538.88682891  36620825.421324327588 -480.591081911698    -14793713.209     39441785.376       462676.843    -3.496310    -1.874192   101.609415 -2199427.533  5174747.041  3000859.474     -0.319409    -1.260222    -0.598377
269296.000 04 -198522.23661644  24538.88682891  38577310.647595368326 -496.131724882871    -39572190.864     14490131.402      1322611.623     1.747500    -2.334790    37.930727 -2199427.533  5174747.041  3000859.474     -0.319409    -1.260222    -0.598377
269296.000 38 50266.79081501  24538.88682891  36192220.369642220438 -854.879170875065    -5786118.477     31512633.029     27527428.382   426.304089 -1366.151471  1648.612231 -2199427.533  5174747.041  3000859.474     -0.319409    -1.260222    -0.598377
269296.000 07 -162948.20547063  24538.88682891  35965771.811455853283 -935.612402576953    -14915381.237     38163659.695      9466801.697   661.102008   798.279001 -2217.237863 -2199427.533  5174747.041  3000859.474     -0.319409    -1.260222    -0.598377
269296.000 08 -96664.50675011  24538.88682891  36454264.781959831715 -741.921810372733     1436471.244     36560162.348     21135382.557   919.501508 -1320.848954  2210.371071 -2199427.533  5174747.041  3000859.474     -0.319409    -1.260222    -0.598377
269296.000 10 -23994.84679922  24538.88682891  35801280.787556491792 -675.156456213444    -8752739.749     38155033.840     15220928.668   492.760826   900.298013 -2053.225836 -2199427.533  5174747.041  3000859.474     -0.319409    -1.260222    -0.598377
269296.000 11 199706.85732729  24538.88682891  24147467.524041321129 1228.846451919526     8807918.935     13855939.190     22632237.146 -2534.434707   420.583635   729.323494 -2199427.533  5174747.041  3000859.474     -0.319409    -1.260222    -0.598377
269296.000 12 -79069.26220571  24538.88682891  22114256.701093278825 -236.492809113115    -12946484.595     15399617.650     19368766.447 -2178.363836   343.016803 -1732.650415 -2199427.533  5174747.041  3000859.474     -0.319409    -1.260222    -0.598377
269296.000 13 131518.58389829  24538.88682891  36871526.367134906352 -652.402663268149     5093926.681     38569033.752     16760553.089   989.818938 -1141.783106  2334.747776 -2199427.533  5174747.041  3000859.474     -0.319409    -1.260222    -0.598377
269296.000 21 -286530.70665643  24538.88682891  21728454.178397312760 -71.521064089611    -14408621.053     21793799.496      9768619.538   294.912703 -1077.945623  2844.574410 -2199427.533  5174747.041  3000859.474     -0.319409    -1.260222    -0.598377
269296.000 22 18883.92649296  24538.88682891  23855167.881437633187 -2408.610349907540    -16951382.006      4431610.447     21701833.934   777.106913 -2355.895212  1090.375624 -2199427.533  5174747.041  3000859.474     -0.319409    -1.260222    -0.598377
269296.000 25 135961.86964536  24538.88682891  26318134.794835451990 -1840.610303371213    19068961.194     20387868.550       249542.869  -108.513111   140.050527 -3063.670755 -2199427.533  5174747.041  3000859.474     -0.319409    -1.260222    -0.598377
269296.000 34 143517.68164982  24538.88682891  22560441.125558774918 754.407205237076    -1120904.977     16559774.164     22419531.073 -2505.018098   556.498998  -534.664932 -2199427.533  5174747.041  3000859.474     -0.319409    -1.260222    -0.598377
269296.000 14 273600.02993739  24538.88682891  26208701.745635006577 2232.449432951398     3170272.277     23035436.489     -15377719.161  -625.169996  1645.350815  2340.695027 -2199427.533  5174747.041  3000859.474     -0.319409    -1.260222    -0.598377
269296.000 01 272372.50861980  24538.88682891  37567028.220911554992 -493.400253369473    -34341350.374     24455907.198       862629.864     1.348571    -0.476732    55.557977 -2199427.533  5174747.041  3000859.474     -0.319409    -1.260222    -0.598377
269296.000 42 -136019.11714083  24538.88682891  23874445.594811141491 1892.019942374900    -3809938.643     26645706.785     -7256920.860  -341.589088   764.827701  2976.006097 -2199427.533  5174747.041  3000859.474     -0.319409    -1.260222    -0.598377
269296.000 43 23710.27266850  24538.88682891  25912581.804769214243 1533.908759374171    17072915.318     10282441.940     19513850.580 -2156.477180   589.799119  1576.066746 -2199427.533  5174747.041  3000859.474     -0.319409    -1.260222    -0.598377
269296.000 35 93299.67995920  24538.88682891  25891702.181464385241 -2276.991466656327    -27438444.044      4476843.940     -2621890.978   257.006587  -208.813424 -3062.345561 -2199427.533  5174747.041  3000859.474     -0.319409    -1.260222    -0.598377
269296.000 05 -179660.83256823  24538.88682891  39350901.460967816412 -484.992144713178    21856110.282     36039888.588      -902610.196     1.470424     2.574512    95.562345 -2199427.533  5174747.041  3000859.474     -0.319409    -1.260222    -0.598377
269297.000 02 257392.97734098  24662.16856037  37508888.018518000841 -468.832678333856     4443178.251     41887518.449      -620681.964    -2.503263     3.211318   134.780406 -2199427.747  5174749.154  3000861.191      0.024445    -0.023126    -0.008787
269297.000 03 172221.92856445  24662.16856037  36620938.673079580069 -480.489579723217    -14793716.705     39441783.501       462778.451    -3.496375    -1.874234   101.606952 -2199427.747  5174749.154  3000861.191      0.024445    -0.023126    -0.008787
269297.000 04 -198522.24425625  24662.16856037  38577427.816937111318 -496.168615422212    -39572189.117     14490129.067      1322649.550     1.747195    -2.335055    37.923695 -2199427.747  5174749.154  3000861.191      0.024445    -0.023126    -0.008787
269297.000 38 50266.79160289  24662.16856037  36192422.233794659376 -854.681143104099    -5785692.273     31511266.848     27529076.921   426.104673 -1366.212706  1648.466642 -2199427.747  5174749.154  3000861.191      0.024445    -0.023126    -0.008787
269297.000 07 -162948.19553894  24662.16856037  35965992.825981780887 -935.532308868133    -14914720.077     38164457.924      9464584.435   661.219049   798.180979 -2217.288594 -2199427.747  5174749.154  3000861.191      0.024445    -0.023126    -0.008787
269297.000 08 -96664.51872665  24662.16856037  36454440.090940237045 -741.779493046924     1437390.649     36558841.433     21137592.871   919.308912 -1320.981794  2210.259390 -2199427.747  5174749.154  3000861.191      0.024445    -0.023126    -0.008787
269297.000 10 -23994.85254871  24662.16856037  35801440.257256634533 -675.105068283156    -8752246.922     38155934.101     15218875.402   492.892665   900.223769 -2053.307718 -2199427.747  5174749.154  3000861.191      0.024445    -0.023126    -0.008787
269297.000 11 199706.86309810  24662.16856037  24147176.988222014159 1229.040353978053     8805384.471     13856359.869     22632966.263 -2534.487084   420.774332   728.910798 -2199427.747  5174749.154  3000861.191      0.024445    -0.023126    -0.008787
269297.000 12 -79069.26259675  24662.16856037  22114312.578240085393 -236.649406193756    -12948662.849     15399960.725     19367033.619 -2178.145726   343.134580 -1733.004881 -2199427.747  5174749.154  3000861.191      0.024445    -0.023126    -0.008787
269297.000 13 131518.58416598  24662.16856037  36871680.416395522654 -652.259241128340     5094916.416     38567891.899     16762887.792   989.652782 -1141.924604  2334.659876 -2199427.747  5174749.154  3000861.191      0.024445    -0.023126    -0.008787
269297.000 21 -286530.70504496  24662.16856037  21728470.984503008425 -71.833312814124    -14408326.125     21792721.386      9771464.023   294.943519 -1078.273061  2844.394918 -2199427.747  5174749.154  3000861.191      0.024445    -0.023126    -0.008787
269297.000 22 18883.93004296  24662.16856037  23855737.019707728177 -2408.744944250211    -16950604.962      4429254.471     21702924.108   776.984508 -2356.066347  1089.976958 -2199427.747  5174749.154  3000861.191      0.024445    -0.023126    -0.008787
269297.000 24 263627.88313802  24662.16856037  26514739.059166632593 -2156.026034760289     4648654.998     22558932.714     -15777262.365 -1287.850857 -1268.661189 -2192.065021 -2199427.747  5174749.154  3000861.191      0.024445    -0.023126    -0.008787
269297.000 25 135961.87263506  24662.16856037  26318569.770223803818 -1840.591952195391    19068852.568     20388008.475       246479.200  -108.740687   139.801236 -3063.675298 -2199427.747  5174749.154  3000861.191      0.024445    -0.023126    -0.008787
269297.000 34 143517.68405942  24662.16856037  22560262.824841458350 754.105591010302    -1123409.948     16560330.738     22418996.202 -2504.922290   556.648338  -535.076632 -2199427.747  5174749.154  3000861.191      0.024445    -0.023126    -0.008787
269297.000 14 273600.03035761  24662.16856037  26208174.620834361762 2232.701049754396     3169647.205     23037081.737     -15375378.320  -624.971512  1645.140666  2340.977967 -2199427.747  5174749.154  3000861.191      0.024445    -0.023126    -0.008787
269297.000 01 272372.50935309  24662.16856037  37567144.683414369822 -493.380593275651    -34341349.026     24455906.721       862685.420     1.348456    -0.476892    55.553395 -2199427.747  5174749.154  3000861.191      0.024445    -0.023126    -0.008787
269297.000 42 -136019.11821774  24662.16856037  23873997.126238808036 1892.054781443439    -3810280.151     26646471.465     -7253944.783  -341.427724   764.528947  2976.139614 -2199427.747  5174749.154  3000861.191      0.024445    -0.023126    -0.008787
269297.000 43 23710.27318804  24662.16856037  25912219.021375317127 1534.272497184575    17070758.770     10283031.830     19515426.470 -2156.613910   589.979465  1575.708282 -2199427.747  5174749.154  3000861.191      0.024445    -0.023126    -0.008787
269297.000 05 -179660.82298570  24662.16856037  39351016.012073501945 -484.626720356755    21856111.752     36039891.163      -902514.631     1.470750     2.574223    95.567150 -2199427.747  5174749.154  3000861.191      0.024445    -0.023126    -0.008787
269299.000 02 257392.99538477  24902.13570540  37509109.881417334080 -468.648095773533     4443173.245     41887524.871      -620412.397    -2.502455     3.210863   134.787033 -2199428.386  5174746.819  3000859.573      0.010003    -0.034506    -0.002072
269299.000 03 172221.96480303  24902.13570540  36621165.335484609008 -480.141282221302    -14793723.698     39441779.753       462981.660    -3.496504    -1.874318   101.602026 -2199428.386  5174746.819  3000859.573      0.010003    -0.034506    -0.002072
269299.000 04 -198522.25953589  24902.13570540  38577662.455340579152 -495.813466697000    -39572185.623     14490124.396      1322725.383     1.746585    -2.335583    37.909630 -2199428.386  5174746.819  3000859.573      0.010003    -0.034506    -0.002072
269299.000 38 50266.79317863  24902.13570540  36192826.365112341940 -854.550867052749    -5784840.463     31508534.302     27532373.561   425.705815 -1366.335088  1648.175439 -2199428.386  5174746.819  3000859.573      0.010003    -0.034506    -0.002072
269299.000 07 -162948.17567562  24902.13570540  35966434.909025415778 -935.667675482109    -14913397.406     38166054.089      9460149.760   661.453088   797.984884 -2217.390020 -2199428.386  5174746.819  3000859.573      0.010003    -0.034506    -0.002072
269299.000 08 -96664.54267975  24902.13570540  36454790.605935029685 -741.640264773741     1439228.880     36556199.206     21142013.164   918.923660 -1321.247392  2210.035993 -2199428.386  5174746.819  3000859.573      0.010003    -0.034506    -0.002072
269299.000 10 -23994.86404782  24902.13570540  35801759.407665111125 -675.013005095534    -8751260.874     38157734.399     15214768.625   493.156312   900.075222 -2053.471449 -2199428.386  5174746.819  3000859.573      0.010003    -0.034506    -0.002072
269299.000 11 199706.87463974  24902.13570540  24146596.198021411896 1229.218360874802     8800315.387     13857201.800     22634423.261 -2534.591657   421.155732   728.085366 -2199428.386  5174746.819  3000859.573      0.010003    -0.034506    -0.002072
269299.000 12 -79069.26337884  24902.13570540  22114424.403572507203 -236.736633018591    -12953018.704     15400647.230     19363566.901 -2177.709371   343.370027 -1733.713718 -2199428.386  5174746.819  3000859.573      0.010003    -0.034506    -0.002072
269299.000 13 131518.58470138  24902.13570540  36871988.778517305851 -652.105480753817     5096895.388     38565607.768     16767556.933   989.320409 -1142.207529  2334.484041 -2199428.386  5174746.819  3000859.573      0.010003    -0.034506    -0.002072
269299.000 21 -286530.70182200  24902.13570540  21728504.947345875204 -72.445511636324    -14407736.176     21790564.185      9777152.453   295.004995 -1078.927908  2844.035778 -2199428.386  5174746.819  3000859.573      0.010003    -0.034506    -0.002072
269299.000 22 18883.93714296  24902.13570540  23856875.195715647191 -2409.045211351477    -16949051.241      4424542.005     21705103.261   776.739592 -2356.408472  1089.179566 -2199428.386  5174746.819  3000859.573      0.010003    -0.034506    -0.002072
269299.000 24 263627.87802649  24902.13570540  26515758.394310034811 -2155.497132432647     4646078.810     22556395.186     -15781645.910 -1288.341761 -1268.871927 -2191.486866 -2199428.386  5174746.819  3000859.573      0.010003    -0.034506    -0.002072
269299.000 25 135961.87861444  24902.13570540  26319439.816971939057 -1840.620448673144    19068634.631     20388287.579       240351.849  -109.195945   139.302748 -3063.684215 -2199428.386  5174746.819  3000859.573      0.010003    -0.034506    -0.002072
269299.000 34 143517.68887864  24902.13570540  22559906.416746620089 754.458306315355    -1128419.604     16561444.334     22417925.225 -2504.730512   556.946955  -535.900003 -2199428.386  5174746.819  3000859.573      0.010003    -0.034506    -0.002072
269299.000 14 273600.03119803  24902.13570540  26207119.995075184852 2233.012118479237     3168397.657     23040371.604     -15370695.790  -624.574610  1644.720216  2341.543718 -2199428.386  5174746.819  3000859.573      0.010003    -0.034506    -0.002072
269299.000 01 272372.51081965  24902.13570540  37567377.540903516114 -493.095717360266    -34341346.329     24455905.767       862796.518     1.348227    -0.477211    55.544228 -2199428.386  5174746.819  3000859.573      0.010003    -0.034506    -0.002072
269299.000 42 -136019.12037151  24902.13570540  23873099.946630425751 1891.715446314774    -3810962.685     26647999.927     -7247992.228  -341.105114   763.931341  2976.406482 -2199428.386  5174746.819  3000859.573      0.010003    -0.034506    -0.002072
269299.000 43 23710.27422711  24902.13570540  25911493.829752933234 1534.608579250053    17066445.264     10284212.152     19518577.173 -2156.887207   590.340193  1574.991266 -2199428.386  5174746.819  3000859.573      0.010003    -0.034506    -0.002072
269299.000 35 93299.67150571  24902.13570540  25893323.150025688112 -2292.130183614790    -27437671.559      4476217.071     -2631077.782   257.984362  -209.100523 -3062.201286 -2199428.386  5174746.819  3000859.573      0.010003    -0.034506    -0.002072
269299.000 05 -179660.80382065  24902.13570540  39351245.362662717700 -484.529371177778    21856114.694     36039896.310      -902323.487     1.471404     2.573645    95.576760 -2199428.386  5174746.819  3000859.573      0.010003    -0.034506    -0.002072
269300.000 02 257393.00440667  25023.63967398  37509220.609789200127 -468.347373767756     4443170.743     41887528.082      -620277.608    -2.502051     3.210635   134.790346 -2199428.859  5174747.214  3000859.954      0.258885    -0.372228     0.057367
269300.000 03 172221.98292233  25023.63967398  36621278.882848002017 -479.847615393810    -14793727.195     39441777.878       463083.260    -3.496569    -1.874360   101.599561 -2199428.859  5174747.214  3000859.954      0.258885    -0.372228     0.057367
269300.000 04 -198522.26717571  25023.63967398  38577779.535715848207 -495.492546148598    -39572183.877     14490122.061      1322763.289     1.746280    -2.335848    37.902597 -2199428.859  5174747.214  3000859.954      0.258885    -0.372228     0.057367
269300.000 38 50266.79396650  25023.63967398  36193028.402836658061 -854.334854772314    -5784414.857     31507167.937     27534021.662   425.506373 -1366.396236  1648.029824 -2199428.859  5174747.214  3000859.954      0.258885    -0.372228     0.057367
269300.000 07 -162948.16574397  25023.63967398  35966656.079671390355 -935.295626954176    -14912735.894     38166852.024      9457932.346   661.570086   797.886810 -2217.440716 -2199428.859  5174747.214  3000859.954      0.258885    -0.372228     0.057367
269300.000 08 -96664.55465632  25023.63967398  36454965.861589871347 -741.454727267846     1440147.707     36554877.893     21144223.143   918.731005 -1321.380148  2209.924277 -2199428.859  5174747.214  3000859.954      0.258885    -0.372228     0.057367
269300.000 10 -23994.86979744  25023.63967398  35801918.981156907976 -674.830435798503    -8750767.652     38158634.436     15212715.114   493.288119   900.000918 -2053.553298 -2199428.859  5174747.214  3000859.954      0.258885    -0.372228     0.057367
269300.000 11 199706.88041056  25023.63967398  24146305.765228856355 1229.515011468902     8797780.767     13857623.051     22635151.141 -2534.643853   421.346435   727.672630 -2199428.859  5174747.214  3000859.954      0.258885    -0.372228     0.057367
269300.000 12 -79069.26376990  25023.63967398  22114480.349536653608 -236.580248093233    -12955196.303     15400990.658     19361833.011 -2177.491124   343.487696 -1734.068089 -2199428.859  5174747.214  3000859.954      0.258885    -0.372228     0.057367
269300.000 13 131518.58496909  25023.63967398  36872142.966341346502 -651.926511754282     5097884.625     38564465.490     16769891.372   989.154191 -1142.348955  2334.396106 -2199428.859  5174747.214  3000859.954      0.258885    -0.372228     0.057367
269300.000 21 -286530.70021051  25023.63967398  21728522.153890725225 -72.515242309310    -14407441.156     21789485.094      9779996.399   295.035655 -1079.255318  2843.856130 -2199428.859  5174747.214  3000859.954      0.258885    -0.372228     0.057367
269300.000 22 18883.94069297  25023.63967398  23857444.647207099944 -2409.167521176860    -16948274.564      4422185.515     21706192.239   776.617081 -2356.579461  1088.780839 -2199428.859  5174747.214  3000859.954      0.258885    -0.372228     0.057367
269300.000 24 263627.87547073  25023.63967398  26516267.951754711568 -2155.052524046041     4644790.348     22555126.263     -15783837.248 -1288.587210 -1268.977217 -2191.197728 -2199428.859  5174747.214  3000859.954      0.258885    -0.372228     0.057367
269300.000 25 135961.88160414  25023.63967398  26319874.854303158820 -1840.423571863212    19068525.322     20388426.757       237288.168  -109.423626   139.053551 -3063.688590 -2199428.859  5174747.214  3000859.954      0.258885    -0.372228     0.057367
269300.000 34 143517.69128826  25023.63967398  22559728.045136630535 754.584809793159    -1130924.288     16562001.356     22417389.119 -2504.634541   557.096232  -536.311673 -2199428.859  5174747.214  3000859.954      0.258885    -0.372228     0.057367
269300.000 14 273600.03161823  25023.63967398  26206592.358661349863 2233.213985380717     3167773.180     23042016.222     -15368354.101  -624.376193  1644.509915  2341.826529 -2199428.859  5174747.214  3000859.954      0.258885    -0.372228     0.057367
269300.000 01 272372.51155294  25023.63967398  37567494.106819935143 -492.843309878372    -34341344.981     24455905.290       862852.060     1.348112    -0.477371    55.539645 -2199428.859  5174747.214  3000859.954      0.258885    -0.372228     0.057367
269300.000 42 -136019.12144839  25023.63967398  23872652.715436007828 1892.117235739715    -3811303.710     26648763.710     -7245015.750  -340.943867   763.632487  2976.539835 -2199428.859  5174747.214  3000859.954      0.258885    -0.372228     0.057367
269300.000 43 23710.27474665  25023.63967398  25911130.815311681479 1540.426222584210    17064288.306     10284802.583     19520151.987 -2157.023774   590.520575  1574.632714 -2199428.859  5174747.214  3000859.954      0.258885    -0.372228     0.057367
269300.000 35 93299.66868789  25023.63967398  25893865.694677654654 -2292.060676850379    -27437413.412      4476007.923     -2634139.954   258.310252  -209.196312 -3062.153082 -2199428.859  5174747.214  3000859.954      0.258885    -0.372228     0.057367
269300.000 05 -179660.79423812  25023.63967398  39351359.806776940823 -484.222229416482    21856116.166     36039898.884      -902227.908     1.471730     2.573355    95.581564 -2199428.859  5174747.214  3000859.954      0.258885    -0.372228     0.057367
269301.000 02 257393.01342857  25144.11358006  37509331.305249348283 -468.333740201779     4443168.241     41887531.292      -620142.816    -2.501647     3.210407   134.793657 -2199427.346  5174747.097  3000859.087     -0.019982     0.071214    -0.005364
269301.000 03 172222.00104162  25144.11358006  36621392.414390631020 -479.841880723834    -14793730.691     39441776.004       463184.859    -3.496633    -1.874402   101.597097 -2199427.346  5174747.097  3000859.087     -0.019982     0.071214    -0.005364
269301.000 04 -198522.27481553  25144.11358006  38577896.601337037981 -495.648269201629    -39572182.131     14490119.725      1322801.188     1.745975    -2.336112    37.895564 -2199427.346  5174747.097  3000859.087     -0.019982     0.071214    -0.005364
269301.000 38 50266.79475436  25144.11358006  36193230.302417300642 -854.305725856684    -5783989.451     31505801.511     27535669.618   425.306921 -1366.457354  1647.884200 -2199427.346  5174747.097  3000859.087     -0.019982     0.071214    -0.005364
269301.000 07 -162948.15581235  25144.11358006  35966877.164517335594 -935.308469026349    -14912074.266     38167649.861      9455714.882   661.687069   797.788719 -2217.491400 -2199427.346  5174747.097  3000859.087     -0.019982     0.071214    -0.005364
269301.000 08 -96664.56663290  25144.11358006  36455141.171122230589 -741.461438559927     1441066.341     36553556.447     21146433.010   918.538331 -1321.512877  2209.812549 -2199427.346  5174747.097  3000859.087     -0.019982     0.071214    -0.005364
269301.000 10 -23994.87554711  25144.11358006  35802078.538616180420 -674.923228304833    -8750274.298     38159534.400     15210661.520   493.419915   899.926595 -2053.635136 -2199427.346  5174747.097  3000859.087     -0.019982     0.071214    -0.005364
269301.000 11 199706.88618138  25144.11358006  24146015.404876098037 1229.548282255419     8795246.095     13858044.494     22635878.608 -2534.695988   421.537141   727.259880 -2199427.346  5174747.097  3000859.087     -0.019982     0.071214    -0.005364
269301.000 12 -79069.26416097  25144.11358006  22114536.227243967354 -236.815726943314    -12957373.685     15401334.205     19360098.766 -2177.272833   343.605328 -1734.422428 -2199427.346  5174747.097  3000859.087     -0.019982     0.071214    -0.005364
269301.000 13 131518.58523680  25144.11358006  36872297.225592009723 -652.042857045308     5098873.696     38563323.071     16772225.723   988.987953 -1142.490356  2334.308157 -2199427.346  5174747.097  3000859.087     -0.019982     0.071214    -0.005364
269301.000 21 -286530.69859902  25144.11358006  21728539.431669726968 -72.892458043061    -14407146.105     21788405.675      9782840.165   295.066264 -1079.582717  2843.676430 -2199427.346  5174747.097  3000859.087     -0.019982     0.071214    -0.005364
269301.000 22 18883.94424299  25144.11358006  23858014.031358845532 -2409.474139995873    -16947498.009      4419828.855     21707280.818   776.494535 -2356.750402  1088.382093 -2199427.346  5174747.097  3000859.087     -0.019982     0.071214    -0.005364
269301.000 25 135961.88459384  25144.11358006  26320309.848627921194 -1840.518514458090    19068415.784     20388565.686       234224.481  -109.651342   138.804386 -3063.692908 -2199427.346  5174747.097  3000859.087     -0.019982     0.071214    -0.005364
269301.000 34 143517.69369788  25144.11358006  22559549.587992653251 754.433804769069    -1133428.876     16562558.527     22416852.601 -2504.538515   557.245487  -536.723333 -2199427.346  5174747.097  3000859.087     -0.019982     0.071214    -0.005364
269301.000 14 273600.03203842  25144.11358006  26206064.920802406967 2233.083307319321     3167148.902     23043660.630     -15366012.129  -624.177798  1644.299563  2342.109298 -2199427.346  5174747.097  3000859.087     -0.019982     0.071214    -0.005364
269301.000 01 272372.51228622  25144.11358006  37567610.779452964664 -492.686781538650    -34341343.633     24455904.812       862907.597     1.347997    -0.477531    55.535061 -2199427.346  5174747.097  3000859.087     -0.019982     0.071214    -0.005364
269301.000 42 -136019.12252525  25144.11358006  23872205.486717820168 1891.876176996157    -3811644.574     26649527.195     -7242039.139  -340.782660   763.333601  2976.673132 -2199427.346  5174747.097  3000859.087     -0.019982     0.071214    -0.005364
269301.000 43 23710.27526618  25144.11358006  25910766.987310048193 1534.398790625855    17062131.211     10285393.194     19521726.442 -2157.160286   590.700970  1574.274134 -2199427.346  5174747.097  3000859.087     -0.019982     0.071214    -0.005364
269301.000 35 93299.66587008  25144.11358006  25894408.471265878528 -2292.394856764004    -27437154.940      4475798.679     -2637202.077   258.636125  -209.292146 -3062.104823 -2199427.346  5174747.097  3000859.087     -0.019982     0.071214    -0.005364
269301.000 05 -179660.78465560  25144.11358006  39351474.167227432132 -484.116097292863    21856117.638     36039901.457      -902132.324     1.472057     2.573066    95.586367 -2199427.346  5174747.097  3000859.087     -0.019982     0.071214    -0.005364
269302.000 02 257393.02245048  25263.74059466  37509442.069453187287 -468.091008863412     4443165.740     41887534.503      -620008.021    -2.501243     3.210180   134.796968 -2199427.092  5174745.831  3000857.747      0.016168    -0.008457     0.008977
269302.000 03 172222.01916091  25263.74059466  36621505.910168781877 -479.594903024845    -14793734.188     39441774.130       463286.455    -3.496698    -1.874444   101.594632 -2199427.092  5174745.831  3000857.747      0.016168    -0.008457     0.008977
269302.000 04 -198522.28245535  25263.74059466  38578013.787642829120 -495.333926617168    -39572180.385     14490117.388      1322839.080     1.745670    -2.336376    37.888531 -2199427.092  5174745.831  3000857.747      0.016168    -0.008457     0.008977
269302.000 38 50266.79554221  25263.74059466  36193432.253572486341 -854.097409723327    -5783564.244     31504435.024     27537317.428   425.107461 -1366.518444  1647.738568 -2199427.092  5174745.831  3000857.747      0.016168    -0.008457     0.008977
269302.000 07 -162948.14588073  25263.74059466  35967098.353296369314 -935.248106308281    -14911412.521     38168447.600      9453497.367   661.804039   797.690611 -2217.542071 -2199427.092  5174745.831  3000857.747      0.016168    -0.008457     0.008977
269302.000 08 -96664.57860948  25263.74059466  36455316.584545142949 -741.233994420618     1441984.783     36552234.869     21148642.765   918.345637 -1321.645578  2209.700809 -2199427.092  5174745.831  3000857.747      0.016168    -0.008457     0.008977
269302.000 10 -23994.88129682  25263.74059466  35802238.252376824617 -674.851233945228    -8749780.812     38160434.289     15208607.846   493.551701   899.852253 -2053.716964 -2199427.092  5174745.831  3000857.747      0.016168    -0.008457     0.008977
269302.000 11 199706.89195220  25263.74059466  24145724.920945335180 1229.999494659714     8792711.370     13858466.127     22636605.662 -2534.748063   421.727848   726.847118 -2199427.092  5174745.831  3000857.747      0.016168    -0.008457     0.008977
269302.000 12 -79069.26455205  25263.74059466  22114592.208818394691 -236.685015442781    -12959550.848     15401677.869     19358364.167 -2177.054496   343.722924 -1734.776736 -2199427.092  5174745.831  3000857.747      0.016168    -0.008457     0.008977
269302.000 13 131518.58550452  25263.74059466  36872451.326927520335 -651.780668245628     5099862.600     38562180.510     16774559.986   988.821695 -1142.631734  2334.220197 -2199427.092  5174745.831  3000857.747      0.016168    -0.008457     0.008977
269302.000 21 -286530.69698752  25263.74059466  21728556.848281625658 -73.186813569628    -14406851.024     21787325.929      9785683.751   295.096821 -1079.910107  2843.496677 -2199427.092  5174745.831  3000857.747      0.016168    -0.008457     0.008977
269302.000 22 18883.94779301  25263.74059466  23858583.536315970123 -2409.438928305171    -16946721.578      4417472.023     21708368.999   776.371954 -2356.921294  1087.983327 -2199427.092  5174745.831  3000857.747      0.016168    -0.008457     0.008977
269302.000 25 135961.88758355  25263.74059466  26320744.700194891542 -1840.364678162150    19068306.019     20388704.365       231160.791  -109.879093   138.555252 -3063.697170 -2199427.092  5174745.831  3000857.747      0.016168    -0.008457     0.008977
269302.000 34 143517.69610750  25263.74059466  22559371.356775313616 754.773772275075    -1135933.368     16563115.848     22416315.672 -2504.442435   557.394721  -537.134984 -2199427.092  5174745.831  3000857.747      0.016168    -0.008457     0.008977
269302.000 01 272372.51301950  25263.74059466  37567727.276498943567 -492.487729252316    -34341342.285     24455904.334       862963.130     1.347882    -0.477690    55.530477 -2199427.092  5174745.831  3000857.747      0.016168    -0.008457     0.008977
269302.000 42 -136019.12360210  25263.74059466  23871758.343920100480 1891.859653168358    -3811985.277     26650290.380     -7239062.395  -340.621492   763.034681  2976.806375 -2199427.092  5174745.831  3000857.747      0.016168    -0.008457     0.008977
269302.000 43 23710.27578572  25263.74059466  25910404.640173576772 1535.332187055610    17059973.980     10285983.986     19523300.539 -2157.296744   590.881377  1573.915525 -2199427.092  5174745.831  3000857.747      0.016168    -0.008457     0.008977
269302.000 35 93299.66305227  25263.74059466  25894951.228165809065 -2292.096261926927    -27436896.141      4475589.339     -2640264.152   258.961981  -209.388025 -3062.056507 -2199427.092  5174745.831  3000857.747      0.016168    -0.008457     0.008977
269302.000 05 -179660.77507306  25263.74059466  39351588.560656294227 -483.846474541351    21856119.110     36039904.030      -902036.736     1.472383     2.572777    95.591170 -2199427.092  5174745.831  3000857.747      0.016168    -0.008457     0.008977
269303.000 02 257393.03147238  25385.43147859  37509552.833178371191 -468.095590407029     4443163.239     41887537.713      -619873.222    -2.500839     3.209952   134.800278 -2199427.425  5174746.391  3000858.569      0.003856    -0.001781    -0.016008
269303.000 03 172222.03728021  25385.43147859  36621619.283402137458 -479.591172607616    -14793737.685     39441772.255       463388.048    -3.496763    -1.874485   101.592166 -2199427.425  5174746.391  3000858.569      0.003856    -0.001781    -0.016008
269303.000 04 -198522.29009518  25385.43147859  38578131.060570850968 -495.304955588654    -39572178.639     14490115.052      1322876.965     1.745366    -2.336640    37.881497 -2199427.425  5174746.391  3000858.569      0.003856    -0.001781    -0.016008
269303.000 38 50266.79633006  25385.43147859  36193633.960074461997 -854.098000214435    -5783139.236     31503068.476     27538965.093   424.907992 -1366.579505  1647.592926 -2199427.425  5174746.391  3000858.569      0.003856    -0.001781    -0.016008
269303.000 07 -162948.13594913  25385.43147859  35967319.332321196795 -935.342172845267    -14910750.659     38169245.241      9451279.801   661.920994   797.592485 -2217.592731 -2199427.425  5174746.391  3000858.569      0.003856    -0.001781    -0.016008
269303.000 08 -96664.59058608  25385.43147859  36455491.823098018765 -741.378367133439     1442903.031     36550913.157     21150852.409   918.152924 -1321.778251  2209.589058 -2199427.425  5174746.391  3000858.569      0.003856    -0.001781    -0.016008
269303.000 10 -23994.88704657  25385.43147859  35802397.738940916955 -674.900970836170    -8749287.195     38161334.103     15206554.089   493.683476   899.777890 -2053.798780 -2199427.425  5174746.391  3000858.569      0.003856    -0.001781    -0.016008
269303.000 11 199706.89772303  25385.43147859  24145434.157188750803 1229.802414965816     8790176.594     13858887.950     22637332.303 -2534.800077   421.918558   726.434342 -2199427.425  5174746.391  3000858.569      0.003856    -0.001781    -0.016008
269303.000 12 -79069.26494314  25385.43147859  22114648.277278784662 -237.158916275948    -12961727.793     15402021.651     19356629.213 -2176.836113   343.840484 -1735.131012 -2199427.425  5174746.391  3000858.569      0.003856    -0.001781    -0.016008
269303.000 13 131518.58577224  25385.43147859  36872605.375520624220 -651.865032073110     5100851.338     38561037.809     16776894.161   988.655416 -1142.773087  2334.132225 -2199427.425  5174746.391  3000858.569      0.003856    -0.001781    -0.016008
269303.000 21 -286530.69537602  25385.43147859  21728574.124950505793 -73.561305492185    -14406555.912     21786245.855      9788527.158   295.127326 -1080.237487  2843.316872 -2199427.425  5174746.391  3000858.569      0.003856    -0.001781    -0.016008
269303.000 22 18883.95134304  25385.43147859  23859153.058150168508 -2409.716417249292    -16945945.268      4415115.021     21709456.781   776.249337 -2357.092137  1087.584542 -2199427.425  5174746.391  3000858.569      0.003856    -0.001781    -0.016008
269303.000 25 135961.89057326  25385.43147859  26321179.442955307662 -1840.484808911569    19068196.026     20388842.796       228097.096  -110.106879   138.306149 -3063.701376 -2199427.425  5174746.391  3000858.569      0.003856    -0.001781    -0.016008
269303.000 34 143517.69851713  25385.43147859  22559193.125151433051 754.524821136147    -1138437.764     16563673.317     22415778.330 -2504.346301   557.543934  -537.546625 -2199427.425  5174746.391  3000858.569      0.003856    -0.001781    -0.016008
269303.000 14 273600.03287877  25385.43147859  26205006.669885214418 2233.243236378767     3165900.941     23046948.814     -15361327.337  -623.781076  1643.878708  2342.674705 -2199427.425  5174746.391  3000858.569      0.003856    -0.001781    -0.016008
269303.000 01 272372.51375278  25385.43147859  37567843.598566010594 -492.457534777932    -34341340.937     24455903.857       863018.658     1.347767    -0.477850    55.525892 -2199427.425  5174746.391  3000858.569      0.003856    -0.001781    -0.016008
269303.000 42 -136019.12467894  25385.43147859  23871311.566988456994 1891.749327690341    -3812325.818     26651053.266     -7236085.518  -340.460362   762.735727  2976.939562 -2199427.425  5174746.391  3000858.569      0.003856    -0.001781    -0.016008
269303.000 43 23710.27630526  25385.43147859  25910042.272864665836 1535.376856587827    17057816.612     10286574.958     19524874.277 -2157.433147   591.061795  1573.556887 -2199427.425  5174746.391  3000858.569      0.003856    -0.001781    -0.016008
269303.000 35 93299.66023446  25385.43147859  25895493.355393424630 -2292.177578709088    -27436637.017      4475379.904     -2643326.179   259.287819  -209.483949 -3062.008135 -2199427.425  5174746.391  3000858.569      0.003856    -0.001781    -0.016008
269303.000 05 -179660.76549053  25385.43147859  39351702.726377569139 -483.952710465528    21856120.583     36039906.603      -901941.142     1.472710     2.572487    95.595972 -2199427.425  5174746.391  3000858.569      0.003856    -0.001781    -0.016008
269304.000 02 257393.04049429  25505.71385844  37509663.459028117359 -467.947251102887     4443160.738     41887540.922      -619738.420    -2.500435     3.209724   134.803588 -2199426.983  5174745.518  3000857.787      0.010082    -0.001792     0.004647
269304.000 04 -198522.29773501  25505.71385844  38578248.318399868906 -495.113010467030    -39572176.894     14490112.715      1322914.843     1.745061    -2.336904    37.874464 -2199426.983  5174745.518  3000857.787      0.010082    -0.001792     0.004647
269304.000 38 50266.79711790  25505.71385844  36193835.755094751716 -853.953740573488    -5782714.428     31501701.867     27540612.612   424.708514 -1366.640536  1647.447277 -2199426.983  5174745.518  3000857.787      0.010082    -0.001792     0.004647
269304.000 07 -162948.12601754  25505.71385844  35967540.347504578531 -935.325847025961    -14910088.680     38170042.784      9449062.184   662.037935   797.494342 -2217.643380 -2199426.983  5174745.518  3000857.787      0.010082    -0.001792     0.004647
269304.000 10 -23994.89279636  25505.71385844  35802557.087662659585 -674.981379588135    -8748793.446     38162233.843     15204500.250   493.815240   899.703508 -2053.880586 -2199426.983  5174745.518  3000857.787      0.010082    -0.001792     0.004647
269304.000 11 199706.90349386  25505.71385844  24145143.464752104133 1230.034127002582     8787641.765     13859309.964     22638058.532 -2534.852031   422.109270   726.021553 -2199426.983  5174745.518  3000857.787      0.010082    -0.001792     0.004647
269304.000 12 -79069.26533424  25505.71385844  22114704.504136808217 -236.813731938601    -12963904.520     15402365.550     19354893.905 -2176.617685   343.958007 -1735.485257 -2199426.983  5174745.518  3000857.787      0.010082    -0.001792     0.004647
269304.000 13 131518.58603997  25505.71385844  36872759.373175196350 -651.728700678796     5101839.910     38559894.965     16779228.248   988.489116 -1142.914417  2334.044240 -2199426.983  5174745.518  3000857.787      0.010082    -0.001792     0.004647
269304.000 21 -286530.69376450  25505.71385844  21728591.525017324835 -73.845686353743    -14406260.769     21785165.454      9791370.385   295.157780 -1080.564857  2843.137015 -2199426.983  5174745.518  3000857.787      0.010082    -0.001792     0.004647
269304.000 22 18883.95489308  25505.71385844  23859722.931141730398 -2409.840925452299    -16945169.082      4412757.848     21710544.164   776.126686 -2357.262932  1087.185736 -2199426.983  5174745.518  3000857.787      0.010082    -0.001792     0.004647
269304.000 25 135961.89356296  25505.71385844  26321614.263658959419 -1840.306910378858    19068085.806     20388980.977       225033.397  -110.334699   138.057078 -3063.705526 -2199426.983  5174745.518  3000857.787      0.010082    -0.001792     0.004647
269304.000 34 143517.70092677  25505.71385844  22559014.982275344431 754.646608275361    -1140942.064     16564230.936     22415240.578 -2504.250113   557.693126  -537.958255 -2199426.983  5174745.518  3000857.787      0.010082    -0.001792     0.004647
269304.000 01 272372.51448606  25505.71385844  37567959.992186821997 -492.268073162995    -34341339.589     24455903.379       863074.181     1.347652    -0.478010    55.521307 -2199426.983  5174745.518  3000857.787      0.010082    -0.001792     0.004647
269304.000 43 23710.27682480  25505.71385844  25909679.928757473826 1535.584233459085    17055659.109     10287166.111     19526447.656 -2157.569496   591.242227  1573.198220 -2199426.983  5174745.518  3000857.787      0.010082    -0.001792     0.004647
269304.000 35 93299.65741666  25505.71385844  25896034.788904927671 -2292.299325540662    -27436377.566      4475170.372     -2646388.157   259.613639  -209.579918 -3061.959707 -2199426.983  5174745.518  3000857.787      0.010082    -0.001792     0.004647
269304.000 05 -179660.75590800  25505.71385844  39351817.052270635962 -483.751048385166    21856122.055     36039909.175      -901845.544     1.473036     2.572198    95.600774 -2199426.983  5174745.518  3000857.787      0.010082    -0.001792     0.004647
269305.000 02 257393.04951620  25629.48022101  37509773.908983111382 -468.078030371107     4443158.238     41887544.132      -619603.615    -2.500031     3.209496   134.806897 -2199428.183  5174748.240  3000860.382      0.010135     0.009079    -0.001473
269305.000 03 172222.07351880  25629.48022101  36621846.363109126687 -479.495550449938    -14793744.678     39441768.506       463591.227    -3.496892    -1.874569   101.587233 -2199428.183  5174748.240  3000860.382      0.010135     0.009079    -0.001473
269305.000 04 -198522.30537484  25629.48022101  38578365.330023728311 -495.302407094277    -39572175.149     14490110.378      1322952.714     1.744756    -2.337168    37.867430 -2199428.183  5174748.240  3000860.382      0.010135     0.009079    -0.001473
269305.000 38 50266.79790574  25629.48022101  36194037.688695177436 -854.156926358119    -5782289.820     31500335.197     27542259.985   424.509027 -1366.701539  1647.301618 -2199428.183  5174748.240  3000860.382      0.010135     0.009079    -0.001473
269305.000 07 -162948.11608597  25629.48022101  35967761.187170810997 -935.496096205898    -14909426.584     38170840.229      9446844.517   662.154861   797.396183 -2217.694016 -2199428.183  5174748.240  3000860.382      0.010135     0.009079    -0.001473
269305.000 08 -96664.61453929  25629.48022101  36455841.848081856966 -741.388932568952     1444738.951     36548269.337     21155271.361   917.767441 -1322.043512  2209.365520 -2199428.183  5174748.240  3000860.382      0.010135     0.009079    -0.001473
269305.000 10 -23994.89854620  25629.48022101  35802716.277810826898 -675.102240219712    -8748299.565     38163133.509     15202446.330   493.946993   899.629107 -2053.962381 -2199428.183  5174748.240  3000860.382      0.010135     0.009079    -0.001473
269305.000 11 199706.90926468  25629.48022101  24144852.579287014902 1229.934864584357     8785106.885     13859732.170     22638784.348 -2534.903924   422.299984   725.608751 -2199428.183  5174748.240  3000860.382      0.010135     0.009079    -0.001473
269305.000 12 -79069.26572535  25629.48022101  22114760.607755500823 -237.188790179789    -12966081.028     15402709.567     19353158.243 -2176.399212   344.075494 -1735.839470 -2199428.183  5174748.240  3000860.382      0.010135     0.009079    -0.001473
269305.000 13 131518.58630770  25629.48022101  36872913.264990307391 -652.051223414019     5102828.315     38558751.981     16781562.247   988.322796 -1143.055721  2333.956243 -2199428.183  5174748.240  3000860.382      0.010135     0.009079    -0.001473
269305.000 21 -286530.69215299  25629.48022101  21728609.133479993790 -74.426588164642    -14405965.596     21784084.725      9794213.432   295.188182 -1080.892217  2842.957106 -2199428.183  5174748.240  3000860.382      0.010135     0.009079    -0.001473
269305.000 22 18883.95844312  25629.48022101  23860292.732590019703 -2410.429349327460    -16944393.018      4410400.504     21711631.148   776.003999 -2357.433678  1086.786910 -2199428.183  5174748.240  3000860.382      0.010135     0.009079    -0.001473
269305.000 24 263627.86269185  25629.48022101  26518814.955871298909 -2153.917678236030     4638344.354     22548780.073     -15794789.603 -1289.814438 -1269.502885 -2189.751437 -2199428.183  5174748.240  3000860.382      0.010135     0.009079    -0.001473
269305.000 25 135961.89655268  25629.48022101  26322049.149461939931 -1840.633811005391    19067975.357     20389118.910       221969.694  -110.562555   137.808039 -3063.709619 -2199428.183  5174748.240  3000860.382      0.010135     0.009079    -0.001473
269305.000 34 143517.70333640  25629.48022101  22558836.750939264894 754.405902246945    -1143446.267     16564788.704     22414702.413 -2504.153870   557.842296  -538.369876 -2199428.183  5174748.240  3000860.382      0.010135     0.009079    -0.001473
269305.000 14 273600.03371908  25629.48022101  26203952.070918966085 2233.213550322689     3164653.773     23050236.156     -15356641.414  -623.384445  1643.457651  2343.239941 -2199428.183  5174748.240  3000860.382      0.010135     0.009079    -0.001473
269305.000 01 272372.51521934  25629.48022101  37568076.366940818727 -492.544789751992    -34341338.242     24455902.901       863129.700     1.347538    -0.478169    55.516722 -2199428.183  5174748.240  3000860.382      0.010135     0.009079    -0.001473
269305.000 42 -136019.12683259  25629.48022101  23870417.806285109371 1891.282210284844    -3813006.418     26652578.142     -7230131.363  -340.138222   762.137721  2977.205773 -2199428.183  5174748.240  3000860.382      0.010135     0.009079    -0.001473
269305.000 43 23710.27734434  25629.48022101  25909317.476472798735 1535.556937232614    17053501.468     10287757.444     19528020.677 -2157.705790   591.422670  1572.839524 -2199428.183  5174748.240  3000860.382      0.010135     0.009079    -0.001473
269305.000 35 93299.65459887  25629.48022101  25896577.196382172406 -2292.461870154366    -27436117.790      4474960.744     -2649450.087   259.939443  -209.675931 -3061.911223 -2199428.183  5174748.240  3000860.382      0.010135     0.009079    -0.001473
269305.000 05 -179660.74632546  25629.48022101  39351931.393095217645 -483.883544444107    21856123.529     36039911.747      -901749.941     1.473362     2.571908    95.605575 -2199428.183  5174748.240  3000860.382      0.010135     0.009079    -0.001473
269306.000 02 257393.05853810  25750.91329768  37509884.274920262396 -467.980657136068     4443155.738     41887547.341      -619468.807    -2.499627     3.209268   134.810205 -2199427.841  5174749.124  3000860.518      0.005471    -0.015424    -0.000279
269306.000 03 172222.09163810  25750.91329768  36621959.878864645958 -479.544857018627    -14793748.175     39441766.632       463692.813    -3.496957    -1.874611   101.584765 -2199427.841  5174749.124  3000860.518      0.005471    -0.015424    -0.000279
269306.000 04 -198522.31301467  25750.91329768  38578482.346062183380 -494.952714205720    -39572173.405     14490108.041      1322990.578     1.744451    -2.337432    37.860396 -2199427.841  5174749.124  3000860.518      0.005471    -0.015424    -0.000279
269306.000 38 50266.79869358  25750.91329768  36194239.293113239110 -854.152588220313    -5781865.411     31498968.466     27543907.213   424.309531 -1366.762512  1647.155951 -2199427.841  5174749.124  3000860.518      0.005471    -0.015424    -0.000279
269306.000 07 -162948.10615441  25750.91329768  35967982.203695595264 -935.587803958915    -14908764.372     38171637.575      9444626.800   662.271773   797.298005 -2217.744640 -2199427.841  5174749.124  3000860.518      0.005471    -0.015424    -0.000279
269306.000 08 -96664.62651591  25750.91329768  36456016.932321973145 -741.441533588804     1445656.621     36546947.228     21157480.669   917.574670 -1322.176101  2209.253733 -2199427.841  5174749.124  3000860.518      0.005471    -0.015424    -0.000279
269306.000 10 -23994.90429608  25750.91329768  35802875.662213429809 -675.151566187851    -8747805.552     38164033.101     15200392.328   494.078736   899.554685 -2054.044164 -2199427.841  5174749.124  3000860.518      0.005471    -0.015424    -0.000279
269306.000 11 199706.91503551  25750.91329768  24144561.628329187632 1230.017784009688     8782571.953     13860154.565     22639509.751 -2534.955756   422.490701   725.195936 -2199427.841  5174749.124  3000860.518      0.005471    -0.015424    -0.000279
269306.000 12 -79069.26611647  25750.91329768  22114816.609194826335 -237.317149718292    -12968257.317     15403053.701     19351422.227 -2176.180693   344.192944 -1736.193651 -2199427.841  5174749.124  3000860.518      0.005471    -0.015424    -0.000279
269306.000 13 131518.58657544  25750.91329768  36873067.194348230958 -651.898671924137     5103816.554     38557608.855     16783896.158   988.156456 -1143.197002  2333.868234 -2199427.841  5174749.124  3000860.518      0.005471    -0.015424    -0.000279
269306.000 21 -286530.69054147  25750.91329768  21728626.622127357870 -74.822451327927    -14405670.393     21783003.669      9797056.299   295.218533 -1081.219568  2842.777144 -2199427.841  5174749.124  3000860.518      0.005471    -0.015424    -0.000279
269306.000 22 18883.96199317  25750.91329768  23860862.380348831415 -2410.517509039491    -16943617.077      4408042.990     21712717.734   775.881278 -2357.604375  1086.388065 -2199427.841  5174749.124  3000860.518      0.005471    -0.015424    -0.000279
269306.000 24 263627.86013607  25750.91329768  26519323.908874303102 -2153.896752852015     4637054.419     22547510.520     -15796979.206 -1290.059879 -1269.607862 -2189.462058 -2199427.841  5174749.124  3000860.518      0.005471    -0.015424    -0.000279
269306.000 25 135961.89954239  25750.91329768  26322484.240617595613 -1840.650284555741    19067864.681     20389256.593       218905.986  -110.790445   137.559031 -3063.713657 -2199427.841  5174749.124  3000860.518      0.005471    -0.015424    -0.000279
269306.000 34 143517.70574605  25750.91329768  22558658.295552767813 754.249541484751    -1145950.374     16565346.621     22414163.837 -2504.057572   557.991445  -538.781487 -2199427.841  5174749.124  3000860.518      0.005471    -0.015424    -0.000279
269306.000 14 273600.03413923  25750.91329768  26203424.783509004861 2233.313979529776     3164030.487     23051879.511     -15354298.028  -623.186163  1643.247047  2343.522494 -2199427.841  5174749.124  3000860.518      0.005471    -0.015424    -0.000279
269306.000 01 272372.51595263  25750.91329768  37568192.570481769741 -492.432532254606    -34341336.894     24455902.422       863185.215     1.347423    -0.478329    55.512137 -2199427.841  5174749.124  3000860.518      0.005471    -0.015424    -0.000279
269306.000 42 -136019.12790941  25750.91329768  23869970.859297219664 1891.176343499683    -3813346.476     26653340.131     -7227154.087  -339.977210   761.838667  2977.338797 -2199427.841  5174749.124  3000860.518      0.005471    -0.015424    -0.000279
269306.000 43 23710.27786388  25750.91329768  25908954.998883154243 1535.798269044608    17051343.692     10288348.958     19529593.339 -2157.842030   591.603125  1572.480799 -2199427.841  5174749.124  3000860.518      0.005471    -0.015424    -0.000279
269306.000 35 93299.65178108  25750.91329768  25897118.986071515828 -2292.568835401908    -27435857.688      4474751.021     -2652511.969   260.265228  -209.771989 -3061.862683 -2199427.841  5174749.124  3000860.518      0.005471    -0.015424    -0.000279
269306.000 05 -179660.73674293  25750.91329768  39352045.704865477979 -483.870594040491    21856125.002     36039914.319      -901654.333     1.473689     2.571619    95.610376 -2199427.841  5174749.124  3000860.518      0.005471    -0.015424    -0.000279
269307.000 02 257393.06756001  25871.35064943  37509994.848239377141 -467.470699800178     4443153.239     41887550.551      -619333.995    -2.499223     3.209040   134.813512 -2199427.836  5174748.694  3000860.153      0.008627    -0.027748    -0.026656
269307.000 03 172222.10975740  25871.35064943  36622073.305715769529 -479.238809053786    -14793751.672     39441764.757       463794.397    -3.497022    -1.874653   101.582297 -2199427.836  5174748.694  3000860.153      0.008627    -0.027748    -0.026656
269307.000 04 -198522.32065450  25871.35064943  38578599.272083118558 -494.913933449425    -39572171.660     14490105.703      1323028.435     1.744146    -2.337696    37.853362 -2199427.836  5174748.694  3000860.153      0.008627    -0.027748    -0.026656
269307.000 38 50266.79948141  25871.35064943  36194441.122901119292 -854.054947751574    -5781441.201     31497601.674     27545554.295   424.110027 -1366.823457  1647.010275 -2199427.836  5174748.694  3000860.153      0.008627    -0.027748    -0.026656
269307.000 07 -162948.09622287  25871.35064943  35968203.305999591947 -935.571785215288    -14908102.042     38172434.823      9442409.031   662.388671   797.199811 -2217.795253 -2199427.836  5174748.694  3000860.153      0.008627    -0.027748    -0.026656
269307.000 08 -96664.63849254  25871.35064943  36456192.206963121891 -741.449758391827     1446574.099     36545624.986     21159689.866   917.381880 -1322.308662  2209.141935 -2199427.836  5174748.694  3000860.153      0.008627    -0.027748    -0.026656
269307.000 10 -23994.91004601  25871.35064943  35803035.254580207169 -675.034894696437    -8747311.408     38164932.618     15198338.244   494.210468   899.480244 -2054.125937 -2199427.836  5174748.694  3000860.153      0.008627    -0.027748    -0.026656
269307.000 11 199706.92080634  25871.35064943  24144270.866621516645 1230.288089206442     8780036.968     13860577.152     22640234.741 -2535.007528   422.681419   724.783107 -2199427.836  5174748.694  3000860.153      0.008627    -0.027748    -0.026656
269307.000 12 -79069.26650759  25871.35064943  22114872.626503396779 -237.212473000400    -12970433.388     15403397.952     19349685.857 -2175.962129   344.310358 -1736.547801 -2199427.836  5174748.694  3000860.153      0.008627    -0.027748    -0.026656
269307.000 13 131518.58684318  25871.35064943  36873221.174405105412 -651.923618316650     5104804.627     38556465.588     16786229.981   987.990095 -1143.338259  2333.780212 -2199427.836  5174748.694  3000860.153      0.008627    -0.027748    -0.026656
269307.000 21 -286530.68892994  25871.35064943  21728644.231464192271 -75.220572398975    -14405375.159     21781922.286      9799898.986   295.248831 -1081.546909  2842.597131 -2199427.836  5174748.694  3000860.153      0.008627    -0.027748    -0.026656
269307.000 22 18883.96554323  25871.35064943  23861431.956446748227 -2410.513658327982    -16942841.258      4405685.304     21713803.920   775.758521 -2357.775024  1085.989199 -2199427.836  5174748.694  3000860.153      0.008627    -0.027748    -0.026656
269307.000 25 135961.90253211  25871.35064943  26322919.409451961517 -1840.601747650653    19067753.777     20389394.027       215842.275  -111.018370   137.310054 -3063.717638 -2199427.836  5174748.694  3000860.153      0.008627    -0.027748    -0.026656
269307.000 34 143517.70815569  25871.35064943  22558479.994888860732 754.331503021531    -1148454.385     16565904.688     22413624.850 -2503.961220   558.140573  -539.193088 -2199427.836  5174748.694  3000860.153      0.008627    -0.027748    -0.026656
269307.000 14 273600.03455936  25871.35064943  26202897.572463426739 2233.612221032381     3163407.399     23053522.656     -15351954.360  -622.987904  1643.036392  2343.805004 -2199427.836  5174748.694  3000860.153      0.008627    -0.027748    -0.026656
269307.000 01 272372.51668591  25871.35064943  37568308.737064428627 -492.076708823442    -34341335.547     24455901.944       863240.725     1.347308    -0.478488    55.507551 -2199427.836  5174748.694  3000860.153      0.008627    -0.027748    -0.026656
269307.000 42 -136019.12898621  25871.35064943  23869524.188987568021 1891.026411098428    -3813686.373     26654101.822     -7224176.677  -339.816238   761.539581  2977.471765 -2199427.836  5174748.694  3000860.153      0.008627    -0.027748    -0.026656
269307.000 43 23710.27838343  25871.35064943  25908592.235333885998 1535.948297311552    17049185.779     10288940.652     19531165.643 -2157.978216   591.783593  1572.122045 -2199427.836  5174748.694  3000860.153      0.008627    -0.027748    -0.026656
269307.000 35 93299.64896329  25871.35064943  25897659.249800506979 -2292.493935697712    -27435597.261      4474541.201     -2655573.802   260.590997  -209.868092 -3061.814086 -2199427.836  5174748.694  3000860.153      0.008627    -0.027748    -0.026656
269307.000 05 -179660.72716039  25871.35064943  39352160.082778841257 -483.708452219144    21856126.476     36039916.890      -901558.720     1.474015     2.571329    95.615176 -2199427.836  5174748.694  3000860.153      0.008627    -0.027748    -0.026656
269308.000 02 257393.07658193  25991.23658206  37510105.542945705354 -467.889346354641     4443150.740     41887553.760      -619199.180    -2.498819     3.208812   134.816819 -2199428.598  5174746.490  3000860.449     -0.023453    -0.215298     0.068870
269308.000 03 172222.12787669  25991.23658206  36622186.348035089672 -479.377643833868    -14793755.169     39441762.882       463895.978    -3.497086    -1.874695   101.579829 -2199428.598  5174746.490  3000860.449     -0.023453    -0.215298     0.068870
269308.000 04 -198522.32829434  25991.23658206  38578716.336673296988 -495.150779443793    -39572169.916     14490103.365      1323066.285     1.743841    -2.337960    37.846327 -2199428.598  5174746.490  3000860.449     -0.023453    -0.215298     0.068870
269308.000 38 50266.80026923  25991.23658206  36194643.056831024587 -854.125608704053    -5781017.191     31496234.821     27547201.231   423.910513 -1366.884372  1646.864590 -2199428.598  5174746.490  3000860.449     -0.023453    -0.215298     0.068870
269308.000 07 -162948.08629134  25991.23658206  35968424.303043536842 -935.728984531015    -14907439.595     38173231.974      9440191.212   662.505555   797.101600 -2217.845854 -2199428.598  5174746.490  3000860.449     -0.023453    -0.215298     0.068870
269308.000 11 199706.92657717  25991.23658206  24143980.277625881135 1230.104284449480     8777501.933     13860999.929     22640959.318 -2535.059239   422.872140   724.370265 -2199428.598  5174746.490  3000860.449     -0.023453    -0.215298     0.068870
269308.000 12 -79069.26689873  25991.23658206  22114928.678120676428 -237.617895258591    -12972609.241     15403742.321     19347949.132 -2175.743519   344.427735 -1736.901919 -2199428.598  5174746.490  3000860.449     -0.023453    -0.215298     0.068870
269308.000 13 131518.58711093  25991.23658206  36873375.258539363742 -652.046468621120     5105792.534     38555322.180     16788563.716   987.823713 -1143.479491  2333.692179 -2199428.598  5174746.490  3000860.449     -0.023453    -0.215298     0.068870
269308.000 21 -286530.68731840  25991.23658206  21728662.032203257084 -75.732802515849    -14405079.895     21780840.576      9802741.493   295.279079 -1081.874240  2842.417065 -2199428.598  5174746.490  3000860.449     -0.023453    -0.215298     0.068870
269308.000 22 18883.96909329  25991.23658206  23862000.920845873654 -2407.725262772292    -16942065.563      4403327.449     21714889.708   775.635730 -2357.945624  1085.590314 -2199428.598  5174746.490  3000860.449     -0.023453    -0.215298     0.068870
269308.000 24 263627.85502449  25991.23658206  26520347.178388368338 -2153.132427972741     4634473.813     22544971.099     -15801357.544 -1290.550757 -1269.817659 -2188.883180 -2199428.598  5174746.490  3000860.449     -0.023453    -0.215298     0.068870
269308.000 25 135961.90552183  25991.23658206  26323354.611476693302 -1840.929971286096    19067642.645     20389531.213       212778.560  -111.246331   137.061109 -3063.721563 -2199428.598  5174746.490  3000860.449     -0.023453    -0.215298     0.068870
269308.000 34 143517.71056534  25991.23658206  22558301.816291831434 754.151692008600    -1150958.300     16566462.903     22413085.451 -2503.864814   558.289680  -539.604679 -2199428.598  5174746.490  3000860.449     -0.023453    -0.215298     0.068870
269308.000 14 273600.03497949  25991.23658206  26202370.482300613075 2233.192542027682     3162784.509     23055165.590     -15349610.410  -622.789667  1642.825686  2344.087471 -2199428.598  5174746.490  3000860.449     -0.023453    -0.215298     0.068870
269308.000 01 272372.51741918  25991.23658206  37568425.007574766874 -492.404239992611    -34341334.199     24455901.465       863296.230     1.347193    -0.478648    55.502965 -2199428.598  5174746.490  3000860.449     -0.023453    -0.215298     0.068870
269308.000 43 23710.27890297  25991.23658206  25908229.575137432665 1535.880199163221    17047027.730     10289532.526     19532737.587 -2158.114347   591.964073  1571.763263 -2199428.598  5174746.490  3000860.449     -0.023453    -0.215298     0.068870
269308.000 35 93299.64614551  25991.23658206  25898199.372746624053 -2292.843590923585    -27435336.507      4474331.285     -2658635.586   260.916747  -209.964239 -3061.765434 -2199428.598  5174746.490  3000860.449     -0.023453    -0.215298     0.068870
269308.000 05 -179660.71757785  25991.23658206  39352274.564017117023 -483.778263325803    21856127.950     36039919.462      -901463.102     1.474341     2.571040    95.619976 -2199428.598  5174746.490  3000860.449     -0.023453    -0.215298     0.068870
269309.000 02 257393.08560384  26113.40451027  37510216.062588416040 -467.758129923604     4443148.241     41887556.968      -619064.361    -2.498416     3.208584   134.820125 -2199429.183  5174748.224  3000861.119     -0.001701     0.025332     0.019595
269309.000 03 172222.14599599  26113.40451027  36622299.843597009778 -479.242974892259    -14793758.666     39441761.008       463997.556    -3.497151    -1.874736   101.577360 -2199429.183  5174748.224  3000861.119     -0.001701     0.025332     0.019595
269309.000 04 -198522.33593418  26113.40451027  38578833.260908745229 -494.953468395397    -39572168.173     14490101.027      1323104.128     1.743535    -2.338224    37.839293 -2199429.183  5174748.224  3000861.119     -0.001701     0.025332     0.019595
269309.000 38 50266.80105706  26113.40451027  36194845.129954852164 -853.883790574037    -5780593.381     31494867.907     27548848.022   423.710991 -1366.945259  1646.718896 -2199429.183  5174748.224  3000861.119     -0.001701     0.025332     0.019595
269309.000 07 -162948.07635982  26113.40451027  35968645.509623751044 -935.575027773157    -14906777.032     38174029.025      9437973.343   662.622424   797.003371 -2217.896442 -2199429.183  5174748.224  3000861.119     -0.001701     0.025332     0.019595
269309.000 08 -96664.66244582  26113.40451027  36456542.335840754211 -741.275469735265     1448408.476     36542980.106     21164107.923   916.996242 -1322.573699  2208.918303 -2199429.183  5174748.224  3000861.119     -0.001701     0.025332     0.019595
269309.000 10 -23994.92154599  26113.40451027  35803354.559972934425 -675.122867040336    -8746322.724     38166731.428     15194229.830   494.473899   899.331302 -2054.289451 -2199429.183  5174748.224  3000861.119     -0.001701     0.025332     0.019595
269309.000 11 199706.93234801  26113.40451027  24143689.653787333518 1230.271545136347     8774966.845     13861422.897     22641683.483 -2535.110890   423.062862   723.957410 -2199429.183  5174748.224  3000861.119     -0.001701     0.025332     0.019595
269309.000 12 -79069.26728987  26113.40451027  22114984.729309119284 -237.448377674446    -12974784.874     15404086.808     19346212.053 -2175.524863   344.545076 -1737.256005 -2199429.183  5174748.224  3000861.119     -0.001701     0.025332     0.019595
269309.000 13 131518.58737868  26113.40451027  36873529.377118475735 -651.830100109801     5106780.274     38554178.630     16790897.363   987.657311 -1143.620699  2333.604133 -2199429.183  5174748.224  3000861.119     -0.001701     0.025332     0.019595
269309.000 21 -286530.68570686  26113.40451027  21728679.989591769874 -75.938603421673    -14404784.601     21779758.538      9805583.819   295.309274 -1082.201562  2842.236947 -2199429.183  5174748.224  3000861.119     -0.001701     0.025332     0.019595
269309.000 22 18883.97264335  26113.40451027  23862570.896682467312 -2411.162934885360    -16941289.990      4400969.422     21715975.097   775.512903 -2358.116175  1085.191409 -2199429.183  5174748.224  3000861.119     -0.001701     0.025332     0.019595
269309.000 24 263627.85246870  26113.40451027  26520854.698017448187 -2153.056763010100     4633183.142     22543701.231     -15803546.279 -1290.796193 -1269.922479 -2188.593681 -2199429.183  5174748.224  3000861.119     -0.001701     0.025332     0.019595
269309.000 25 135961.90851155  26113.40451027  26323789.808981984854 -1840.841306685470    19067531.284     20389668.149       209714.841  -111.474325   136.812196 -3063.725432 -2199429.183  5174748.224  3000861.119     -0.001701     0.025332     0.019595
269309.000 34 143517.71297500  26113.40451027  22558123.567419867963 754.253199542873    -1153462.118     16567021.268     22412545.640 -2503.768353   558.438765  -540.016260 -2199429.183  5174748.224  3000861.119     -0.001701     0.025332     0.019595
269309.000 14 273600.03539961  26113.40451027  26201842.918546158820 2233.326869998127     3162161.817     23056808.313     -15347266.177  -622.591453  1642.614930  2344.369895 -2199429.183  5174748.224  3000861.119     -0.001701     0.025332     0.019595
269309.000 01 272372.51815246  26113.40451027  37568541.172815315425 -492.108497950248    -34341332.852     24455900.987       863351.730     1.347078    -0.478808    55.498379 -2199429.183  5174748.224  3000861.119     -0.001701     0.025332     0.019595
269309.000 42 -136019.13113978  26113.40451027  23868630.409509927034 1890.803753742948    -3814365.685     26655624.305     -7218221.459  -339.494411   760.941308  2977.737537 -2199429.183  5174748.224  3000861.119     -0.001701     0.025332     0.019595
269309.000 43 23710.27942251  26113.40451027  25907866.824704166502 1536.186553896405    17044869.545     10290124.581     19534309.173 -2158.250423   592.144565  1571.404452 -2199429.183  5174748.224  3000861.119     -0.001701     0.025332     0.019595
269309.000 35 93299.64332774  26113.40451027  25898741.343655392528 -2292.782260403037    -27435075.428      4474121.273     -2661697.321   261.242481  -210.060432 -3061.716726 -2199429.183  5174748.224  3000861.119     -0.001701     0.025332     0.019595
269309.000 05 -179660.70799531  26113.40451027  39352389.026799179614 -483.603759291582    21856129.425     36039922.032      -901367.480     1.474668     2.570750    95.624775 -2199429.183  5174748.224  3000861.119     -0.001701     0.025332     0.019595
269310.000 02 257393.09462576  26233.56450421  37510326.601802602410 -467.984952749684     4443145.743     41887560.177      -618929.540    -2.498012     3.208356   134.823430 -2199428.410  5174747.309  3000861.152     -0.041263    -0.061173     0.035909
269310.000 03 172222.16411530  26233.56450421  36622413.288549818099 -479.379958002828    -14793762.164     39441759.133       464099.132    -3.497216    -1.874778   101.574890 -2199428.410  5174747.309  3000861.152     -0.041263    -0.061173     0.035909
269310.000 04 -198522.34357402  26233.56450421  38578950.240375988185 -494.192612166516    -39572166.429     14490098.689      1323141.963     1.743230    -2.338488    37.832258 -2199428.410  5174747.309  3000861.152     -0.041263    -0.061173     0.035909
269310.000 38 50266.80184487  26233.56450421  36195047.047577500343 -853.907385901548    -5780169.770     31493500.932     27550494.667   423.511460 -1367.006116  1646.573194 -2199428.410  5174747.309  3000861.152     -0.041263    -0.061173     0.035909
269310.000 07 -162948.06642832  26233.56450421  35968866.769558280706 -935.707808337174    -14906114.351     38174825.979      9435755.423   662.739279   796.905125 -2217.947019 -2199428.410  5174747.309  3000861.152     -0.041263    -0.061173     0.035909
269310.000 08 -96664.67442248  26233.56450421  36456717.645992539823 -741.435822495259     1449325.375     36541657.466     21166316.785   916.803394 -1322.706176  2208.806469 -2199428.410  5174747.309  3000861.152     -0.041263    -0.061173     0.035909
269310.000 10 -23994.92729605  26233.56450421  35803514.222705170512 -675.394306932576    -8745828.185     38167630.722     15192175.501   494.605598   899.256802 -2054.371191 -2199428.410  5174747.309  3000861.152     -0.041263    -0.061173     0.035909
269310.000 11 199706.93811884  26233.56450421  24143399.102543015033 1230.357646532357     8772431.706     13861846.055     22642407.235 -2535.162480   423.253587   723.544542 -2199428.410  5174747.309  3000861.152     -0.041263    -0.061173     0.035909
269310.000 12 -79069.26768103  26233.56450421  22115040.851940222085 -237.559173908085    -12976960.290     15404431.411     19344474.621 -2175.306163   344.662381 -1737.610059 -2199428.410  5174747.309  3000861.152     -0.041263    -0.061173     0.035909
269310.000 13 131518.58764644  26233.56450421  36873683.584677793086 -652.012803009711     5107767.847     38553034.940     16793230.922   987.490888 -1143.761883  2333.516075 -2199428.410  5174747.309  3000861.152     -0.041263    -0.061173     0.035909
269310.000 21 -286530.68409532  26233.56450421  21728698.035759922117 -76.257459972985    -14404489.277     21778676.173      9808425.966   295.339418 -1082.528873  2842.056776 -2199428.410  5174747.309  3000861.152     -0.041263    -0.061173     0.035909
269310.000 22 18883.97619343  26233.56450421  23863140.805333551019 -2411.140629672445    -16940514.540      4398611.225     21717060.087   775.390041 -2358.286678  1084.792484 -2199428.410  5174747.309  3000861.152     -0.041263    -0.061173     0.035909
269310.000 24 263627.84991291  26233.56450421  26521362.247725382447 -2153.044406217523     4631892.225     22542431.258     -15805734.724 -1291.041629 -1270.027246 -2188.304142 -2199428.410  5174747.309  3000861.152     -0.041263    -0.061173     0.035909
269310.000 25 135961.91150127  26233.56450421  26324225.138643577695 -1840.985514153726    19067419.696     20389804.837       206651.118  -111.702355   136.563314 -3063.729245 -2199428.410  5174747.309  3000861.152     -0.041263    -0.061173     0.035909
269310.000 34 143517.71538466  26233.56450421  22557945.198217105120 754.183054631576    -1155965.839     16567579.781     22412005.417 -2503.671838   558.587829  -540.427831 -2199428.410  5174747.309  3000861.152     -0.041263    -0.061173     0.035909
269310.000 14 273600.03581971  26233.56450421  26201315.414307739586 2233.267218112014     3161539.324     23058450.825     -15344921.662  -622.393262  1642.404124  2344.652276 -2199428.410  5174747.309  3000861.152     -0.041263    -0.061173     0.035909
269310.000 01 272372.51888574  26233.56450421  37568657.654315821826 -491.997114275582    -34341331.505     24455900.508       863407.227     1.346963    -0.478967    55.493792 -2199428.410  5174747.309  3000861.152     -0.041263    -0.061173     0.035909
269310.000 42 -136019.13221655  26233.56450421  23868184.054297871888 1890.142088136636    -3814705.099     26656385.098     -7215243.650  -339.333556   760.642121  2977.870341 -2199428.410  5174747.309  3000861.152     -0.041263    -0.061173     0.035909
269310.000 35 93299.64050997  26233.56450421  25899283.023439440876 -2292.882908289321    -27434814.023      4473911.165     -2664759.008   261.568196  -210.156669 -3061.667961 -2199428.410  5174747.309  3000861.152     -0.041263    -0.061173     0.035909
269310.000 05 -179660.69841277  26233.56450421  39352503.371253758669 -483.799494425766    21856130.900     36039924.603      -901271.853     1.474994     2.570461    95.629574 -2199428.410  5174747.309  3000861.152     -0.041263    -0.061173     0.035909
269311.000 02 257393.10364767  26352.03363606  37510437.278768070042 -467.535459827632     4443143.245     41887563.385      -618794.715    -2.497608     3.208128   134.826734 -2199427.630  5174745.862  3000857.728      0.030605    -0.047708    -0.031587
269311.000 03 172222.18223460  26352.03363606  36622526.679634675384 -479.180076513439    -14793765.661     39441757.258       464200.706    -3.497281    -1.874820   101.572420 -2199427.630  5174745.862  3000857.728      0.030605    -0.047708    -0.031587
269311.000 04 -198522.35121386  26352.03363606  38579067.182405427098 -494.783782497980    -39572164.686     14490096.350      1323179.792     1.742925    -2.338752    37.825223 -2199427.630  5174745.862  3000857.728      0.030605    -0.047708    -0.031587
269311.000 38 50266.80263268  26352.03363606  36195248.824244551361 -853.992470600642    -5779746.358     31492133.896     27552141.166   423.311919 -1367.066945  1646.427483 -2199427.630  5174745.862  3000857.728      0.030605    -0.047708    -0.031587
269311.000 07 -162948.05649683  26352.03363606  35969088.115394391119 -935.752807892859    -14905451.554     38175622.835      9433537.452   662.856120   796.806862 -2217.997585 -2199427.630  5174745.862  3000857.728      0.030605    -0.047708    -0.031587
269311.000 08 -96664.68639914  26352.03363606  36456893.024529069662 -741.425227448344     1450242.082     36540334.695     21168525.534   916.610526 -1322.838625  2208.694624 -2199427.630  5174745.862  3000857.728      0.030605    -0.047708    -0.031587
269311.000 10 -23994.93304615  26352.03363606  35803674.023722656071 -675.306246764958    -8745333.514     38168529.941     15190121.090   494.737287   899.182282 -2054.452920 -2199427.630  5174745.862  3000857.728      0.030605    -0.047708    -0.031587
269311.000 11 199706.94388968  26352.03363606  24143108.374340422451 1230.439158007503     8769896.515     13862269.405     22643130.573 -2535.214010   423.444314   723.131661 -2199427.630  5174745.862  3000857.728      0.030605    -0.047708    -0.031587
269311.000 12 -79069.26807219  26352.03363606  22115097.077829767019 -237.755314698443    -12979135.486     15404776.132     19342736.834 -2175.087417   344.779649 -1737.964082 -2199427.630  5174745.862  3000857.728      0.030605    -0.047708    -0.031587
269311.000 13 131518.58791420  26352.03363606  36873837.755828708410 -651.972868852317     5108755.254     38551891.108     16795564.393   987.324445 -1143.903042  2333.428005 -2199427.630  5174745.862  3000857.728      0.030605    -0.047708    -0.031587
269311.000 21 -286530.68248377  26352.03363606  21728716.202740978450 -76.800488946028    -14404193.922     21777593.480      9811267.933   295.369510 -1082.856175  2841.876554 -2199427.630  5174745.862  3000857.728      0.030605    -0.047708    -0.031587
269311.000 22 18883.97974351  26352.03363606  23863710.764024395496 -2411.503901025280    -16939739.213      4396252.858     21718144.678   775.267144 -2358.457132  1084.393539 -2199427.630  5174745.862  3000857.728      0.030605    -0.047708    -0.031587
269311.000 25 135961.91449100  26352.03363606  26324660.094954062253 -1840.716522112489    19067307.880     20389941.275       203587.391  -111.930420   136.314463 -3063.733002 -2199427.630  5174745.862  3000857.728      0.030605    -0.047708    -0.031587
269311.000 34 143517.71779432  26352.03363606  22557767.054267846048 754.004097478464    -1158469.465     16568138.444     22411464.783 -2503.575269   558.736872  -540.839392 -2199427.630  5174745.862  3000857.728      0.030605    -0.047708    -0.031587
269311.000 01 272372.51961902  26352.03363606  37568774.029224961996 -492.148223840632    -34341330.158     24455900.029       863462.718     1.346847    -0.479127    55.489205 -2199427.630  5174745.862  3000857.728      0.030605    -0.047708    -0.031587
269311.000 42 -136019.13329331  26352.03363606  23867737.626966971904 1890.420093755238    -3815044.353     26657145.591     -7212265.709  -339.172740   760.342902  2978.003090 -2199427.630  5174745.862  3000857.728      0.030605    -0.047708    -0.031587
269311.000 43 23710.28046160  26352.03363606  25907141.332828804851 1536.494302391075    17040552.767     10291309.233     19537451.268 -2158.522413   592.505585  1570.686742 -2199427.630  5174745.862  3000857.728      0.030605    -0.047708    -0.031587
269311.000 35 93299.63769221  26352.03363606  25899824.646119240671 -2292.742653796449    -27434552.293      4473700.961     -2667820.646   261.893894  -210.252951 -3061.619141 -2199427.630  5174745.862  3000857.728      0.030605    -0.047708    -0.031587
269311.000 05 -179660.68883022  26352.03363606  39352617.555309280753 -483.259362950921    21856132.375     36039927.173      -901176.221     1.475320     2.570171    95.634372 -2199427.630  5174745.862  3000857.728      0.030605    -0.047708    -0.031587
269313.000 02 257393.12169151  26596.60932706  37510658.160844109952 -467.514286730438     4443138.251     41887569.801      -618525.055    -2.496801     3.207672   134.833341 -2199428.918  5174748.442  3000860.294      0.004486     0.003257     0.013524
269313.000 03 172222.21847320  26596.60932706  36622753.304184563458 -479.081087931991    -14793772.655     39441753.508       464403.846    -3.497410    -1.874903   101.567478 -2199428.918  5174748.442  3000860.294      0.004486     0.003257     0.013524
269313.000 04 -198522.36649355  26596.60932706  38579301.257488869131 -494.750953083858    -39572161.201     14490091.672      1323255.428     1.742315    -2.339279    37.811152 -2199428.918  5174748.442  3000860.294      0.004486     0.003257     0.013524
269313.000 38 50266.80420829  26596.60932706  36195652.446860447526 -853.901560725644    -5778900.134     31489399.643     27555433.727   422.912813 -1367.188515  1646.136034 -2199428.918  5174748.442  3000860.294      0.004486     0.003257     0.013524
269313.000 07 -162948.03663389  26596.60932706  35969530.335400842130 -935.853078630753    -14904125.609     38177216.251      9429101.359   663.089759   796.610284 -2218.098679 -2199428.918  5174748.442  3000860.294      0.004486     0.003257     0.013524
269313.000 08 -96664.71035250  26596.60932706  36457243.257551141083 -741.410880200565     1452074.916     36537688.754     21172942.697   916.224734 -1323.103439  2208.470899 -2199428.918  5174748.442  3000860.294      0.004486     0.003257     0.013524
269313.000 10 -23994.94454648  26596.60932706  35803992.979597233236 -675.499608754180    -8744343.776     38170328.155     15186012.023   495.000631   899.033183 -2054.616347 -2199428.918  5174748.442  3000860.294      0.004486     0.003257     0.013524
269313.000 11 199706.95543135  26596.60932706  24142526.549752138555 1230.510708289221     8764825.979     13863116.676     22644576.012 -2535.316887   423.825773   722.305859 -2199428.918  5174748.442  3000860.294      0.004486     0.003257     0.013524
269313.000 12 -79069.26885455  26596.60932706  22115209.755392558873 -238.108401191421    -12983485.222     15405465.926     19339260.199 -2174.649788   345.014076 -1738.672033 -2199428.918  5174748.442  3000860.294      0.004486     0.003257     0.013524
269313.000 13 131518.58844974  26596.60932706  36874145.836404465139 -651.940654404461     5110729.569     38549603.021     16800231.070   986.991497 -1144.185289  2333.251828 -2199428.918  5174748.442  3000860.294      0.004486     0.003257     0.013524
269313.000 21 -286530.67926065  26596.60932706  21728752.815404541790 -77.460503615439    -14403603.123     21775427.113      9816951.325   295.429540 -1083.510749  2841.515953 -2199428.918  5174748.442  3000860.294      0.004486     0.003257     0.013524
269313.000 22 18883.98684368  26596.60932706  23864851.046981226653 -2412.116846716963    -16938188.927      4391535.612     21720312.663   775.021245 -2358.797894  1083.595590 -2199428.918  5174748.442  3000860.294      0.004486     0.003257     0.013524
269313.000 24 263627.84224551  26596.60932706  26522887.878366205841 -2152.238711304963     4628018.002     22538620.712     -15812298.322 -1291.777925 -1270.341235 -2187.435284 -2199428.918  5174748.442  3000860.294      0.004486     0.003257     0.013524
269313.000 25 135961.92047046  26596.60932706  26325530.211803041399 -1841.010843077675    19067083.563     20390213.406       197459.927  -112.386653   135.816857 -3063.740347 -2199428.918  5174748.442  3000860.294      0.004486     0.003257     0.013524
269313.000 34 143517.72261367  26596.60932706  22557410.730853639543 754.011366604827    -1163476.425     16569256.216     22410382.281 -2503.381966   559.034893  -541.662484 -2199428.918  5174748.442  3000860.294      0.004486     0.003257     0.013524
269313.000 14 273600.03707998  26596.60932706  26199731.883774213493 2233.346441164613     3159673.033     23063377.097     -15337886.422  -621.798823  1641.771401  2345.499161 -2199428.918  5174748.442  3000860.294      0.004486     0.003257     0.013524
269313.000 01 272372.52108557  26596.60932706  37569006.691098734736 -491.993258995935    -34341327.465     24455899.070       863573.687     1.346617    -0.479446    55.480031 -2199428.918  5174748.442  3000860.294      0.004486     0.003257     0.013524
269313.000 42 -136019.13544679  26596.60932706  23866838.786027733237 1889.878748841584    -3815722.378     26658665.681     -7206309.429  -338.851227   759.744362  2978.268424 -2199428.918  5174748.442  3000860.294      0.004486     0.003257     0.013524
269313.000 43 23710.28150069  26596.60932706  25906415.080940265208 1536.574055207893    17036235.445     10292494.607     19540591.927 -2158.794184   592.866654  1569.968918 -2199428.918  5174748.442  3000860.294      0.004486     0.003257     0.013524
269313.000 35 93299.63205670  26596.60932706  25900908.969936821610 -2293.086610748433    -27434027.855      4473280.263     -2673943.776   262.545238  -210.445649 -3061.521332 -2199428.918  5174748.442  3000860.294      0.004486     0.003257     0.013524
269313.000 05 -179660.66966513  26596.60932706  39352845.974511235952 -483.360860925168    21856135.326     36039932.313      -900984.943     1.475972     2.569592    95.643967 -2199428.918  5174748.442  3000860.294      0.004486     0.003257     0.013524
269314.000 02 257393.13071343  26717.34348251  37510768.544167555869 -467.801353256218     4443135.754     41887573.008      -618390.220    -2.496397     3.207443   134.836643 -2199428.696  5174748.352  3000860.295     -0.170554     0.111077     0.101357
269314.000 03 172222.23659251  26717.34348251  36622866.697736054659 -479.087153384462    -14793776.153     39441751.633       464505.412    -3.497475    -1.874945   101.565006 -2199428.696  5174748.352  3000860.295     -0.170554     0.111077     0.101357
269314.000 04 -198522.37413340  26717.34348251  38579418.011688604951 -494.665954150259    -39572159.459     14490089.333      1323293.236     1.742010    -2.339543    37.804117 -2199428.696  5174748.352  3000860.295     -0.170554     0.111077     0.101357
269314.000 38 50266.80499609  26717.34348251  36195854.365337848663 -853.672010074370    -5778477.322     31488032.425     27557079.789   422.713246 -1367.249256  1645.990297 -2199428.696  5174748.352  3000860.295     -0.170554     0.111077     0.101357
269314.000 07 -162948.02670244  26717.34348251  35969751.474028766155 -935.852022534236    -14903462.462     38178012.811      9426883.237   663.206556   796.511969 -2218.149209 -2199428.696  5174748.352  3000860.295     -0.170554     0.111077     0.101357
269314.000 08 -96664.72232919  26717.34348251  36457418.446445718408 -741.641715713777     1452991.044     36536365.585     21175151.110   916.031809 -1323.235804  2208.359018 -2199428.696  5174748.352  3000860.295     -0.170554     0.111077     0.101357
269314.000 10 -23994.95029671  26717.34348251  35804152.486103646457 -675.587489693426    -8743848.710     38171227.151     15183957.367   495.132287   898.958604 -2054.698043 -2199428.696  5174748.352  3000860.295     -0.170554     0.111077     0.101357
269314.000 11 199706.96120219  26717.34348251  24142235.476552911103 1231.009705881588     8762290.634     13863540.597     22645298.113 -2535.368235   424.016506   721.892938 -2199428.696  5174748.352  3000860.295     -0.170554     0.111077     0.101357
269314.000 12 -79069.26924574  26717.34348251  22115266.105782888830 -237.552298889495    -12985659.762     15405810.998     19337521.350 -2174.430906   345.131234 -1739.025961 -2199428.696  5174748.352  3000860.295     -0.170554     0.111077     0.101357
269314.000 13 131518.58871751  26717.34348251  36874299.818062774837 -652.157092643902     5111716.477     38548458.765     16802564.277   986.824992 -1144.326375  2333.163721 -2199428.696  5174748.352  3000860.295     -0.170554     0.111077     0.101357
269314.000 21 -286530.67764908  26717.34348251  21728771.263766206801 -77.366239628755    -14403307.679     21774343.439      9819792.750   295.459477 -1083.838021  2841.335574 -2199428.696  5174748.352  3000860.295     -0.170554     0.111077     0.101357
269314.000 22 18883.99039378  26717.34348251  23865421.218843191862 -2411.821826919913    -16937413.969      4389176.733     21721396.057   774.898243 -2358.968201  1083.196586 -2199428.696  5174748.352  3000860.295     -0.170554     0.111077     0.101357
269314.000 24 263627.83968971  26717.34348251  26523395.035843066871 -2152.189407525584     4626726.104     22537350.320     -15814485.609 -1292.023354 -1270.445794 -2187.145585 -2199428.696  5174748.352  3000860.295     -0.170554     0.111077     0.101357
269314.000 25 135961.92346020  26717.34348251  26325965.232860993594 -1841.753668286838    19066971.063     20390349.099       194396.189  -112.614822   135.568101 -3063.743936 -2199428.696  5174748.352  3000860.295     -0.170554     0.111077     0.101357
269314.000 34 143517.72502334  26717.34348251  22557232.502261307091 754.355610320345    -1165979.760     16569815.326     22409840.412 -2503.285234   559.183872  -542.074015 -2199428.696  5174748.352  3000860.295     -0.170554     0.111077     0.101357
269314.000 14 273600.03750006  26717.34348251  26199203.601305160671 2233.204308832064     3159051.332     23065018.766     -15335540.778  -621.600722  1641.560393  2345.781370 -2199428.696  5174748.352  3000860.295     -0.170554     0.111077     0.101357
269314.000 01 272372.52181885  26717.34348251  37569122.894575349987 -490.586376902647    -34341326.118     24455898.591       863629.165     1.346502    -0.479605    55.475443 -2199428.696  5174748.352  3000860.295     -0.170554     0.111077     0.101357
269314.000 42 -136019.13652352  26717.34348251  23866393.671220559627 1889.520970336162    -3816061.149     26659425.277     -7203331.090  -338.690529   759.445043  2978.401009 -2199428.696  5174748.352  3000860.295     -0.170554     0.111077     0.101357
269314.000 43 23710.28202023  26717.34348251  25906051.888812553138 1535.181561298668    17034076.580     10293087.564     19542161.719 -2158.929988   593.047206  1569.609962 -2199428.696  5174748.352  3000860.295     -0.170554     0.111077     0.101357
269314.000 35 93299.62923895  26717.34348251  25901451.771531656384 -2293.702149125747    -27433765.147      4473069.770     -2677005.267   262.870884  -210.542065 -3061.472344 -2199428.696  5174748.352  3000860.295     -0.170554     0.111077     0.101357
269314.000 05 -179660.66008259  26717.34348251  39352960.268716469407 -483.997465320863    21856136.802     36039934.883      -900889.296     1.476299     2.569302    95.648764 -2199428.696  5174748.352  3000860.295     -0.170554     0.111077     0.101357
269315.000 02 257393.13973535  26837.25061595  37510878.855211935937 -468.145153522491     4443133.258     41887576.216      -618255.381    -2.495993     3.207215   134.839945 -2199428.157  5174747.733  3000859.435      0.097076    -0.379798    -0.262793
269315.000 03 172222.25471181  26837.25061595  36622979.984557315707 -479.866030807607    -14793779.650     39441749.758       464606.976    -3.497540    -1.874987   101.562534 -2199428.157  5174747.733  3000859.435      0.097076    -0.379798    -0.262793
269315.000 04 -198522.38177325  26837.25061595  38579534.762500382960 -493.796270946041    -39572157.717     14490086.993      1323331.037     1.741705    -2.339806    37.797081 -2199428.157  5174747.733  3000859.435      0.097076    -0.379798    -0.262793
269315.000 38 50266.80578388  26837.25061595  36196055.828291788697 -854.929380416870    -5778054.708     31486665.146     27558725.706   422.513671 -1367.309968  1645.844551 -2199428.157  5174747.733  3000859.435      0.097076    -0.379798    -0.262793
269315.000 07 -162948.01677101  26837.25061595  35969972.645750664175 -936.733735129237    -14902799.197     38178809.273      9424665.064   663.323340   796.413637 -2218.199727 -2199428.157  5174747.733  3000859.435      0.097076    -0.379798    -0.262793
269315.000 08 -96664.73430589  26837.25061595  36457593.685789108276 -742.397564956918     1453906.978     36535042.284     21177359.412   915.838865 -1323.368140  2208.247126 -2199428.157  5174747.733  3000859.435      0.097076    -0.379798    -0.262793
269315.000 10 -23994.95604699  26837.25061595  35804312.078096456826 -676.506778625771    -8743353.512     38172126.072     15181902.629   495.263933   898.884006 -2054.779729 -2199428.157  5174747.733  3000859.435      0.097076    -0.379798    -0.262793
269315.000 11 199706.96697304  26837.25061595  24141944.609454631805 1229.217643919401     8759755.238     13863964.710     22646019.800 -2535.419522   424.207241   721.480004 -2199428.157  5174747.733  3000859.435      0.097076    -0.379798    -0.262793
[truncated: 959,435 more chars]
