# Supplementary material for: A GNSS receiver positioning algorithm based on weighting the statistical properties of discontinuous signals at lower rotation speeds
Source: PLoS One. 2025 Dec 5;20(12):e0336707. doi: 10.1371/journal.pone.0336707 (PMC12680169; doi:10.1371/journal.pone.0336707)
Supplement: S1 Data — S1 File. 90°_20240717110227_003.dat. Data from robustness validation experiments. S2 File. NavSolveKalman.c. Weighted Kalman Filter Algorithm in C Code. S3 File. NavSolveKalman.h. Weighted Kalman Filter Algorithm in C Code. S4 File. Chebshev.c. Chebyshev Polynomial C Code. S5 File. Chebshev.h. Chebyshev Polynomial C Code. S6 File. Antenna Gain Data.xls. Antenna gain data. S7 File. Antenna.m. Antenna gain pattern map MATLAB code. S8 File. WeightSet.m. Weight Fitting Matlab Code. S9 File. aNavData-New-high-4spr.csv. Elevation data obtained using the paper methods at a rotational speed of 1/4 r/s. S10 File. aNavData-New-high-12spr.csv. Elevation data obtained using the paper methods at a rotational speed of 1/12 r/s. S11 File. aNavData-New-high-18spr.csv. Elevation data obtained using the paper methods at a rotational speed of 1/18 r/s. S12 File. aNavData-Tradition-high-4spr.csv. Elevation data obtained using traditional methods at a rotational speed of 1/4 r/s. S13 File. aNavData-Tradition-high-12spr.csv. Elevation data obtained using traditional methods at a rotational speed of 1/12 r/s. S14 File. aNavData-Tradition-high-18spr.csv. Elevation data obtained using traditional methods at a rotational speed of 1/18 r/s. S15 File. aReplayData_RC_4spr.dat. Positioning data acquired at a rotational speed of 1/4 revolutions per second. S16 File. aReplayData_RC_12spr.dat. Positioning data acquired at a rotational speed of 1/12 revolutions per second. S17 File. aReplayData_RC_18spr.dat. Positioning data acquired at a rotational speed of 1/18 revolutions per second. S18 File. func_XYZtoBLH.m. Matlab code for converting positioning data from three-dimensional coordinates to latitude and longitude. S19 File. Nav_CalcBlhHoriErr.m. Latitude and Longitude High-Speed Rotation Horizontal Error MATLAB Code. S20 File. ShuiP.m. Horizontal error output results Matlab code. S21 File. filtering_baseline.m. Robustness Verification Experiment Code. S22 File. satnum.m. Matlab code for PDOP valu [file pone.0336707.s001.zip › Supporting Information/S10.csv]

400809.000000	16	18	-2199450.753237	5174751.671243	3000818.824904	47.712288	-0.055035	-0.111520	-0.197782	-91.333973	0.000000
400810.000000	16	18	-2199449.971513	5174753.122974	3000816.799847	47.661404	-0.032576	0.872339	0.045271	-90.583495	0.000000
400811.000000	16	18	-2199450.239981	5174754.671261	3000816.173431	48.712647	-0.056455	-0.333806	-0.032526	-91.412894	0.000000
400812.000000	16	18	-2199450.536453	5174745.601677	3000818.983306	42.791892	0.235779	0.573120	0.056615	-90.620072	0.000000
400813.000000	16	18	-2199450.540974	5174743.615171	3000818.601762	41.002383	-0.070416	-0.297842	-0.060808	-91.343626	0.000000
400814.000000	16	18	-2199449.405023	5174754.348705	3000815.463209	47.827291	-0.107544	-0.588411	0.158562	-92.064205	0.000000
400815.000000	16	18	-2199447.284343	5174757.346580	3000818.263125	50.852151	0.032810	-0.087095	0.038132	-91.454235	0.000000
400816.000000	17	18	-2199447.767276	5174729.305601	3000823.659396	30.839462	0.133571	1.570187	-0.400261	-90.175532	0.000000
400817.000000	17	18	-2199448.800749	5174742.157418	3000822.245675	40.945573	0.037053	-0.508775	-0.132242	-91.640858	0.000000
400818.000000	17	18	-2199450.193092	5174709.516444	3000830.462840	18.852163	0.045582	-0.873064	-0.003268	-92.083523	0.000000
400819.000000	17	18	-2199445.204924	5174777.878519	3000809.748061	62.750997	0.324567	1.366054	-0.282496	-90.652528	0.000000
400820.000000	17	18	-2199444.945758	5174782.130879	3000810.834529	66.623361	0.166963	-0.375384	0.126293	-92.007085	0.000000
400821.000000	17	18	-2199446.478378	5174790.852588	3000805.762866	71.821900	-0.251940	-0.937519	0.163003	-92.054194	0.000000
400822.000000	17	18	-2199446.730127	5174780.910328	3000811.545336	66.585121	0.045991	0.618220	-0.178275	-90.962646	0.000000
400823.000000	17	18	-2199444.621678	5174771.072876	3000815.119433	59.574838	-0.049480	1.230349	-0.374178	-90.330636	0.000000
400824.000000	17	18	-2199443.009700	5174793.403696	3000805.688289	72.659593	0.049874	1.209230	-0.541680	-90.376233	0.000000
400825.000000	17	18	-2199447.263223	5174784.089599	3000805.838752	66.645403	-0.107297	-1.498702	0.212903	-92.745950	0.000000
400826.000000	17	18	-2199443.286269	5174810.252617	3000802.289259	84.805844	0.118769	1.224992	-0.393958	-90.701067	0.000000
400827.000000	17	18	-2199444.826021	5174788.974869	3000806.464679	70.062401	-0.244888	-0.607548	0.263593	-91.965782	0.000000
400828.000000	18	18	-2199443.826013	5174779.061402	3000809.961805	63.335997	-0.077307	0.036489	0.051028	-91.383994	0.000000
400829.000000	18	19	-2199441.840555	5174787.952989	3000808.790396	69.305968	0.150329	-0.318214	0.044195	-92.055624	0.000000
400830.000000	18	18	-2199443.933644	5174779.691528	3000809.275688	63.559200	0.246422	-0.193625	0.157122	-91.706934	0.000000
400831.000000	18	18	-2199444.334434	5174779.225816	3000812.427194	64.811336	0.113421	-0.371561	0.075704	-92.087437	0.000000
400832.000000	18	18	-2199446.188899	5174780.958860	3000811.983661	66.645427	-0.112004	-0.723189	0.218586	-92.221555	0.000000
400833.000000	18	19	-2199443.319391	5174775.230649	3000813.257416	61.615576	-0.021961	-0.312054	0.108084	-91.556940	0.000000
400834.000000	18	18	-2199441.753086	5174784.665246	3000813.349262	68.768092	-0.067044	1.279380	-0.670028	-90.784084	0.000000
400835.000000	18	18	-2199442.104903	5174791.239645	3000812.439966	73.788916	0.387446	1.436802	-0.411615	-90.608485	0.000000
400836.000000	18	18	-2199442.517695	5174788.332987	3000810.004335	70.421916	0.068734	-1.689536	0.453370	-93.020652	0.000000
400837.000000	18	18	-2199442.683609	5174779.683297	3000814.102225	65.406167	0.110710	0.456101	-0.084026	-91.371769	0.000000
400838.000000	18	18	-2199443.889288	5174784.291886	3000815.090448	70.025588	-0.051694	-0.465625	-0.274903	-91.937090	0.000000
400839.000000	18	18	-2199446.048935	5174779.918814	3000812.842724	66.160609	-0.083880	-0.189266	-0.058045	-91.869925	0.000000
400840.000000	18	18	-2199440.846163	5174796.111980	3000806.659936	74.569607	0.172039	0.043743	-0.025872	-91.553075	0.000000
400841.000000	18	18	-2199441.407775	5174806.885654	3000805.929365	83.151738	0.070694	1.474007	-0.240243	-90.635369	0.000000
400842.000000	18	18	-2199443.244361	5174787.599169	3000808.567678	69.397431	0.112661	-1.148037	0.319130	-92.660632	0.000000
400843.000000	18	18	-2199443.028326	5174785.695097	3000809.938400	68.428085	0.010848	-0.541728	0.234116	-92.331805	0.000000
400844.000000	18	18	-2199442.132760	5174784.539846	3000810.326742	67.366714	-0.160216	-2.312981	0.325914	-93.533735	0.000000
400845.000000	18	18	-2199445.365015	5174776.630643	3000812.193771	62.952032	-0.139683	-0.745965	0.060116	-92.114543	0.000000
400846.000000	18	18	-2199444.626533	5174781.909335	3000809.445846	65.676499	-0.138927	-0.640361	-0.064349	-92.042888	0.000000
400847.000000	18	18	-2199443.010166	5174792.112952	3000806.445296	71.971613	-0.132215	-1.706121	0.505251	-93.036046	0.000000
400848.000000	18	18	-2199441.988501	5174802.549156	3000803.716555	78.788869	0.137870	-0.468194	-0.066376	-92.261185	0.000000
400849.000000	18	18	-2199444.513976	5174794.271636	3000805.543808	73.813204	0.285044	1.722396	-0.319517	-90.863610	0.000000
400850.000000	18	18	-2199443.526783	5174795.305806	3000806.583225	74.803405	0.061171	0.356222	-0.139067	-91.550892	0.000000
400851.000000	18	18	-2199442.127083	5174812.191184	3000802.131181	85.903226	-0.100900	-0.836533	0.187254	-92.498201	0.000000
400852.000000	18	18	-2199444.773032	5174802.356281	3000804.885086	80.145048	-0.120828	-3.039706	0.760420	-94.277353	0.000000
400853.000000	18	18	-2199442.419285	5174806.255095	3000803.978891	82.065934	-0.167706	-1.455710	0.303168	-93.128105	0.000000
400854.000000	18	18	-2199443.895423	5174779.707132	3000810.768942	64.265430	-0.103275	-0.841494	0.061246	-92.649165	0.000000
400855.000000	18	18	-2199443.339947	5174793.487702	3000804.684688	72.366497	-0.268708	-1.725607	0.405598	-93.364066	0.000000
400856.000000	18	18	-2199446.212640	5174796.876728	3000803.632414	75.605866	0.015041	0.381720	-0.283612	-91.780249	0.000000
400857.000000	18	18	-2199442.845186	5174789.881073	3000804.019362	68.957169	0.078425	-1.246604	0.371075	-93.171610	0.000000
400858.000000	18	18	-2199442.185971	5174800.119673	3000801.251896	75.720788	0.023144	-0.032299	-0.114344	-92.392737	0.000000
400859.000000	18	18	-2199438.793271	5174806.680142	3000803.336256	80.856929	-0.239152	-0.769352	0.059162	-92.785770	0.000000
400860.000000	18	18	-2199445.981931	5174799.090501	3000803.773847	77.388048	-0.227682	-1.078264	0.097711	-92.648953	0.000000
400861.000000	18	19	-2199442.627330	5174781.529722	3000812.133967	65.952131	-0.178882	-0.064159	0.021670	-92.186703	0.000000
400862.000000	18	19	-2199442.924358	5174784.625653	3000812.103652	68.550049	0.299535	0.195877	-0.163825	-91.727081	0.000000
400863.000000	18	18	-2199443.760872	5174785.085493	3000809.649207	68.049417	0.041009	-0.936614	0.344255	-92.537568	0.000000
400864.000000	18	19	-2199443.590312	5174789.411620	3000809.753066	71.547056	0.034895	-0.417825	0.083639	-92.670017	0.000000
400865.000000	18	19	-2199444.313291	5174793.275233	3000810.036501	75.062615	0.188375	0.106337	-0.226283	-91.788353	0.000000
400866.000000	18	18	-2199443.247809	5174792.929774	3000811.685759	75.195989	0.306749	0.437211	-0.309529	-91.892034	0.000000
400867.000000	18	18	-2199441.021433	5174793.264144	3000810.209853	74.001369	0.016990	-0.276880	-0.220793	-92.478399	0.000000
400868.000000	18	18	-2199444.529068	5174790.863405	3000808.784366	72.589035	-0.133954	-0.257981	0.178160	-92.491976	0.000000
400869.000000	18	18	-2199443.428514	5174797.020110	3000806.525675	76.132119	0.110782	-1.413706	0.539187	-93.192264	0.000000
400870.000000	18	18	-2199443.942917	5174781.584232	3000811.360022	66.083342	0.056700	-0.687243	0.194730	-92.681958	0.000000
400871.000000	18	18	-2199443.222681	5174797.144595	3000806.865416	76.322912	0.111268	0.218583	-0.166168	-91.902176	0.000000
400872.000000	18	18	-2199445.306080	5174783.387689	3000811.003000	67.846171	-0.222938	-0.016312	-0.205333	-92.085607	0.000000
400873.000000	18	19	-2199443.612704	5174776.813444	3000812.836332	62.800543	0.036941	-0.225600	-0.139686	-92.323531	0.000000
400874.000000	18	19	-2199443.824089	5174797.094907	3000804.894028	75.556817	0.256795	0.151670	0.024311	-92.008409	0.000000
400875.000000	18	18	-2199446.179710	5174774.764270	3000809.990419	60.676830	0.072999	-0.870697	0.220672	-92.917467	0.000000
400876.000000	18	18	-2199443.468856	5174779.356658	3000807.924643	62.488119	-0.028016	-1.002543	0.143075	-92.978761	0.000000
400877.000000	18	18	-2199443.623848	5174780.959855	3000807.682601	63.726704	0.067692	-2.009186	0.429872	-93.749055	0.000000
400878.000000	18	18	-2199444.290893	5174796.792165	3000803.537265	74.830084	0.092706	-1.089522	0.145518	-93.284849	0.000000
400879.000000	18	18	-2199445.177547	5174791.893096	3000804.805686	71.764189	0.079379	-0.813901	0.025560	-93.130101	0.000000
400880.000000	18	18	-2199442.720787	5174784.343216	3000809.156992	66.856289	-0.175420	-1.465172	0.288009	-93.686811	0.000000
400881.000000	18	18	-2199442.124440	5174779.882478	3000812.609969	64.668691	-0.215634	-1.934837	0.224488	-93.930735	0.000000
400882.000000	18	18	-2199446.312041	5174786.873740	3000809.321919	70.223351	0.060537	-1.134390	0.360492	-93.415647	0.000000
400883.000000	18	18	-2199444.452952	5174788.326549	3000808.614806	70.425889	-0.006673	-0.462457	0.265535	-93.042830	0.000000
400884.000000	18	18	-2199441.599753	5174795.482479	3000804.914458	73.492808	0.043135	-0.148752	0.125524	-92.769398	0.000000
400885.000000	18	18	-2199442.751449	5174780.486156	3000813.055716	65.585125	0.084722	1.185318	-0.329360	-91.288325	0.000000
400886.000000	18	18	-2199445.952866	5174786.935827	3000806.286773	68.713404	-0.001253	1.079278	-0.350355	-91.861108	0.000000
400887.000000	18	19	-2199444.795583	5174781.423033	3000810.377905	65.781636	-0.056055	-0.587301	0.023826	-93.151998	0.000000
400888.000000	17	21	-2199444.290230	5174782.886684	3000810.646259	66.921115	0.047164	-0.495762	0.171201	-92.956544	0.000000
400889.000000	17	21	-2199445.780481	5174778.816518	3000811.219656	64.406269	-0.170671	-0.557175	0.139247	-92.710709	0.000000
400890.000000	17	22	-2199447.579766	5174803.172113	3000799.676610	79.308465	3.929544	-17.106343	2.299978	-107.972278	0.000000
400891.000000	16	22	-2199453.921625	5174792.640263	3000814.073694	79.769446	16.500608	-64.043371	8.294010	-151.284920	0.000000
400892.000000	14	21	-2199427.698100	5174692.443379	3000827.706612	-4.045006	34.341943	-104.088405	9.103385	-190.613735	0.000000
400893.000000	14	23	-2199365.046104	5174555.658103	3000836.121167	-132.543600	55.549053	-165.526213	15.189660	-249.548553	0.000000
400894.000000	13	20	-2199445.020541	5174768.000362	3000819.208505	59.156692	-0.159096	0.192053	0.456566	-92.279210	0.000000
400895.000000	13	20	-2199456.154804	5174768.036157	3000826.136214	66.301218	0.341750	0.165598	-0.228037	-92.502722	0.000000
400896.000000	13	20	-2199444.328302	5174770.828969	3000810.895804	57.276984	0.357392	-0.139307	-0.490680	-92.884405	0.000000
400897.000000	13	18	-2199449.657279	5174776.953544	3000825.783785	71.124934	-0.147211	0.343506	-0.102067	-92.218813	0.000000
400898.000000	13	22	-2199451.603876	5174768.881720	3000818.895373	61.991501	-0.429801	-0.303619	0.132101	-92.715270	0.000000
400899.000000	14	20	-2199455.966348	5174813.133563	3000818.806475	99.328228	-0.017838	-0.250166	-0.023471	-92.491659	0.000000
400900.000000	14	23	-2199447.858584	5174807.360979	3000809.239874	87.326738	-0.287682	-0.208863	-0.327415	-92.814931	0.000000
400901.000000	15	21	-2199452.288568	5174805.690094	3000809.042860	87.405358	-0.171816	-0.798170	0.029317	-92.931753	0.000000
400902.000000	15	23	-2199450.657692	5174795.884288	3000807.110529	77.979119	-0.080277	-1.211379	0.262282	-93.330061	0.000000
400903.000000	16	22	-2199449.142032	5174758.541627	3000815.571450	51.187153	0.122168	-0.816395	0.018456	-93.447751	0.000000
400904.000000	16	22	-2199464.094437	5174779.882426	3000821.893317	76.632836	-1.333341	-4.098990	1.647419	-95.929448	0.000000
400905.000000	14	20	-2199464.320884	5174830.425637	3000806.341165	110.326253	-5.661914	-7.969475	3.522077	-97.413390	0.000000
400906.000000	12	18	-2199449.119299	5174782.439890	3000814.247071	69.927134	0.111621	0.007355	0.241029	-92.522810	0.000000
400907.000000	12	20	-2199437.698570	5174827.591927	3000801.381027	96.507866	0.120210	-0.556521	0.177417	-92.537022	0.000000
400908.000000	13	20	-2199450.084696	5174779.417843	3000821.434448	71.211528	0.226206	0.754921	-0.038419	-92.554767	0.000000
400909.000000	15	21	-2199442.653645	5174766.207925	3000815.618529	55.188834	-0.243740	-0.036925	0.081802	-92.998357	0.000000
400910.000000	15	21	-2199444.865644	5174763.209254	3000809.028469	50.400934	0.089092	0.104045	0.302999	-92.562451	0.000000
400911.000000	18	21	-2199443.839127	5174758.534144	3000815.246286	49.199911	-0.139401	-0.564491	-0.013517	-92.887365	0.000000
400912.000000	18	21	-2199446.227504	5174767.725641	3000807.311601	53.719114	0.117985	-0.102197	-0.022182	-92.736404	0.000000
400913.000000	18	22	-2199456.695544	5174773.207021	3000825.637594	70.443635	-0.195878	2.394532	-0.568688	-90.540822	0.000000
400914.000000	19	21	-2199453.383364	5174779.079144	3000820.883953	71.813048	-0.051111	0.067703	-0.150997	-92.869994	0.000000
400915.000000	19	23	-2199457.305756	5174797.214424	3000820.144887	87.517346	0.349374	0.446380	-0.098148	-92.336240	0.000000
400916.000000	18	23	-2199463.321980	5174771.024113	3000821.342544	68.924438	0.248902	-4.159019	1.163174	-96.393956	0.000000
400917.000000	18	23	-2199461.108217	5174782.558011	3000823.646133	78.602572	0.076023	-2.231120	0.491003	-94.390234	0.000000
400918.000000	16	22	-2199463.588073	5174764.169450	3000824.983738	65.182336	-0.086100	5.828503	-1.177437	-87.517903	0.000000
400919.000000	13	18	-2199456.552312	5174803.669194	3000812.474974	88.860578	-4.741732	2.146587	0.107294	-89.288175	0.000000
400920.000000	11	17	-2199460.124399	5174792.566591	3000819.211743	84.278881	0.272676	-0.943285	-0.101003	-93.050135	0.000000
400921.000000	11	17	-2199454.413031	5174749.200598	3000830.539277	52.514792	0.267561	-1.634706	0.370077	-93.056026	0.000000
400922.000000	12	21	-2199453.012935	5174766.315274	3000819.125515	60.505310	0.545655	0.120437	-0.726816	-92.763681	0.000000
400923.000000	14	17	-2199454.825460	5174765.812988	3000810.728706	56.748488	-3.351201	-2.946661	1.508280	-93.943851	0.000000
400924.000000	14	19	-2199452.571294	5174759.460677	3000819.685937	55.061269	-0.137831	-0.204366	0.159057	-92.516196	0.000000
400925.000000	12	18	-2199440.992188	5174765.952510	3000807.410901	50.524628	-0.101638	-1.354965	0.593804	-92.726458	0.000000
400926.000000	14	20	-2199444.589542	5174780.142383	3000808.294506	63.686336	2.558799	2.269438	-0.750011	-91.845155	0.000000
400927.000000	14	20	-2199451.358972	5174778.068314	3000819.387956	69.587940	0.155441	-0.291631	-0.023980	-92.738714	0.000000
400928.000000	14	18	-2199450.511510	5174797.173094	3000810.800908	80.720233	0.121300	-0.444390	-0.128496	-92.851940	0.000000
400929.000000	15	19	-2199448.853738	5174783.942999	3000808.624433	68.393056	-0.559361	4.986921	-0.877403	-88.605799	0.000000
400930.000000	15	20	-2199445.272109	5174786.502824	3000809.299462	69.553676	-1.536400	16.614556	-1.993822	-79.108652	0.000000
400931.000000	15	20	-2199466.816369	5174794.643431	3000825.837625	91.404522	-2.939395	30.081075	-3.566253	-68.281105	0.000000
400932.000000	14	20	-2199464.030005	5174839.113305	3000820.890281	124.155222	-0.603258	53.873081	-12.786268	-51.617129	0.000000
400933.000000	12	17	-2199446.247381	5174780.052349	3000814.477508	67.110983	22.562255	-42.716439	-16.329688	-136.995248	0.000000
400934.000000	11	17	-2199461.179539	5174802.026051	3000827.427701	96.199943	0.194604	-0.338264	-0.068710	-92.620500	0.000000
400935.000000	12	17	-2199445.231067	5174758.837829	3000801.046737	43.205164	0.709657	1.326497	-0.545619	-92.334430	0.000000
400936.000000	12	18	-2199446.269398	5174769.715883	3000820.286925	61.488229	0.103512	0.145318	0.414126	-92.266375	0.000000
400937.000000	13	21	-2199452.513393	5174757.187534	3000813.730659	50.379840	0.175608	-0.641916	-0.638871	-92.989139	0.000000
400938.000000	13	18	-2199448.503891	5174764.963408	3000820.476575	58.495059	0.005374	-0.036879	0.083071	-92.876750	0.000000
400939.000000	14	23	-2199448.069360	5174784.922612	3000811.059725	70.069571	0.049256	-0.439734	0.056884	-93.284477	0.000000
400940.000000	15	20	-2199447.223770	5174787.673946	3000803.465920	68.414645	0.080719	-0.215133	0.110450	-92.970206	0.000000
400941.000000	15	22	-2199444.431802	5174776.748935	3000803.406026	58.567176	0.669768	-3.936367	0.753783	-96.106121	0.000000
400942.000000	15	22	-2199447.128850	5174777.265908	3000806.196426	61.236321	1.961555	-12.116941	1.520709	-103.108950	0.000000
400943.000000	15	20	-2199456.028552	5174775.092756	3000808.368133	63.569035	3.621893	-24.380057	3.090418	-112.855739	0.000000
400944.000000	14	18	-2199470.651807	5174828.332544	3000825.319836	119.793306	1.609967	-2.949867	-0.904543	-95.796696	0.000000
400945.000000	13	16	-2199448.719134	5174772.723703	3000813.334159	61.480124	5.414389	-7.597857	-0.321893	-99.959116	0.000000
400946.000000	12	16	-2199450.426343	5174787.043325	3000823.578056	78.525893	-10.620409	22.949273	9.972751	-58.430034	0.000000
400947.000000	12	16	-2199456.953282	5174792.389331	3000818.458501	82.685963	-26.277758	54.752722	23.570354	-44.683691	0.000000
400948.000000	12	18	-2199482.144115	5174857.489901	3000845.003307	156.707673	-39.570308	83.534889	35.632725	-31.449970	0.000000
400949.000000	12	17	-2199500.130841	5174876.678923	3000855.617222	183.485860	-48.433506	101.749742	43.511385	-23.172877	0.000000
400950.000000	13	17	-2199528.821434	5174954.450404	3000889.426962	272.424466	-1.249988	36.282151	42.997159	-49.765272	0.000000
400951.000000	12	18	-2199444.291491	5174783.561569	3000808.656037	66.526728	0.259191	0.073141	0.098321	-69.210361	0.000000
400952.000000	13	20	-2199448.799589	5174791.981164	3000809.986091	75.535519	-0.034124	0.144744	-0.031123	-69.167058	0.000000
400953.000000	13	19	-2199452.984483	5174776.830456	3000812.068131	65.680073	-0.008314	-0.011170	-0.083602	-93.227088	0.000000
400954.000000	13	18	-2199456.145342	5174776.676898	3000810.931612	66.106844	0.119590	-0.513351	0.021681	-93.494505	0.000000
400955.000000	12	18	-2199457.942826	5174788.834723	3000817.306955	79.600151	0.156288	-0.270467	0.104151	-93.477765	0.000000
400956.000000	14	18	-2199460.808014	5174804.995928	3000822.335358	96.069466	0.075491	0.479363	-0.136994	-92.825032	0.000000
400957.000000	13	18	-2199455.470776	5174798.856244	3000821.530072	88.871696	3.552082	-7.693166	-2.672416	-100.572746	0.000000
400958.000000	12	17	-2199459.335717	5174803.454100	3000819.283220	92.867602	0.556538	-0.621322	-0.210607	-93.787782	0.000000
400959.000000	11	17	-2199463.654365	5174812.653296	3000820.503829	102.391348	-0.212490	0.307208	0.281010	-92.858667	0.000000
400960.000000	10	16	-2199472.316103	5174844.505079	3000834.092153	137.629979	-0.021181	0.304314	-0.312678	-92.796110	0.000000
400961.000000	10	19	-2199463.771198	5174820.881556	3000823.290654	110.421362	-0.175300	0.963028	0.143362	-92.553563	0.000000
400962.000000	12	21	-2199454.250890	5174798.152117	3000812.470469	83.592647	-5.053584	57.889295	-1.412885	-50.701646	0.000000
400963.000000	14	20	-2199450.121418	5174790.995275	3000810.097611	75.244501	-14.291163	52.741788	-4.596942	-52.897498	0.000000
400964.000000	13	21	-2199449.275123	5174789.248993	3000810.546062	73.749398	-14.113369	43.721664	-3.079177	-58.364810	0.000000
400965.000000	14	20	-2199448.920803	5174792.451005	3000808.881330	75.435317	-3.963904	93.976579	-20.013197	-13.674966	0.000000
400966.000000	14	18	-2199448.661192	5174820.293006	3000794.773458	91.240675	-4.321322	93.098758	-19.512325	-14.347305	0.000000
400967.000000	14	20	-2199465.322446	5174806.015157	3000818.416095	96.596391	-3.971161	92.243824	-19.882739	-15.282250	0.000000
400968.000000	14	19	-2199456.634922	5174827.759821	3000803.231700	104.044928	-5.244250	43.811540	-8.892606	-55.002135	0.000000
400969.000000	14	18	-2199453.340507	5174774.508050	3000818.840128	67.125101	-7.705150	5.153545	1.861489	-86.847812	0.000000
400970.000000	14	18	-2199461.943735	5174724.335084	3000820.729689	30.308146	-11.963015	12.045693	3.325893	-80.587529	0.000000
400971.000000	14	19	-2199443.760773	5174824.700303	3000809.899779	100.284322	-11.403698	9.817779	3.248723	-82.070063	0.000000
400972.000000	14	16	-2199452.382598	5174750.272122	3000822.418797	48.840432	-11.569776	10.665315	3.143774	-81.438038	0.000000
400973.000000	13	19	-2199444.748750	5174766.659249	3000813.254278	55.157668	-11.692629	13.876834	2.877806	-78.932355	0.000000
400974.000000	16	17	-2199447.817565	5174780.161737	3000810.002175	65.622567	-11.584745	-1.923027	4.914015	-89.682700	0.000000
400975.000000	16	18	-2199448.963169	5174768.039595	3000813.693899	57.937008	-11.637057	-0.741780	4.775575	-89.008573	0.000000
400976.000000	15	21	-2199448.663360	5174780.212991	3000815.642805	68.625243	1.176253	-11.239556	1.238959	-100.272082	0.000000
400977.000000	17	21	-2199451.463867	5174758.032549	3000818.469985	52.946364	-0.709180	-10.595274	2.169861	-99.972530	0.000000
400978.000000	17	20	-2199450.258194	5174770.597523	3000815.436136	61.281587	-0.832092	-10.174313	2.025968	-99.787117	0.000000
400979.000000	15	18	-2199448.763069	5174803.153349	3000809.785519	84.485464	0.034377	-4.469212	1.103716	-95.994980	0.000000
400980.000000	14	18	-2199460.818756	5174822.275315	3000812.846619	105.590870	0.033739	-15.460039	4.021787	-102.867493	0.000000
400981.000000	13	15	-2199463.079111	5174811.584352	3000817.469202	99.890250	0.566355	-0.353268	-0.016117	-93.547377	0.000000
400982.000000	12	17	-2199448.787989	5174783.901522	3000816.392325	72.013275	-14.096580	31.715543	8.730869	-61.985914	0.000000
400983.000000	11	16	-2199445.949643	5174771.539993	3000811.920647	58.897155	-12.181415	27.119293	7.345523	-66.572666	0.000000
400984.000000	12	17	-2199448.066778	5174758.637767	3000808.305936	47.455845	-8.646499	20.689984	4.701637	-73.346397	0.000000
400985.000000	12	18	-2199435.902498	5174764.510623	3000807.477771	47.633520	-8.957652	19.924336	5.287917	-73.679568	0.000000
400986.000000	14	21	-2199452.253809	5174786.503551	3000816.306165	75.276247	0.647300	-1.223994	-0.377657	-94.289159	0.000000
400987.000000	15	19	-2199453.146359	5174812.358053	3000813.526665	95.228904	0.054048	-0.555833	-0.004140	-93.537274	0.000000
400988.000000	14	19	-2199453.108451	5174800.860288	3000814.776566	86.486001	-0.031304	-0.027723	-0.106418	-93.115668	0.000000
400989.000000	15	20	-2199457.293313	5174813.080282	3000815.304720	98.084920	-0.198586	0.267101	0.111237	-93.384832	0.000000
400990.000000	15	18	-2199459.236706	5174769.730320	3000818.962805	65.341514	-0.032413	1.083296	0.024657	-92.654297	0.000000
400991.000000	13	16	-2199457.370138	5174794.228735	3000819.110020	84.629195	0.348593	-0.092898	-0.196341	-93.513813	0.000000
400992.000000	12	15	-2199440.418386	5174798.727350	3000812.072778	79.104387	-0.122527	-0.057530	-0.130020	-93.253899	0.000000
400993.000000	12	15	-2199463.789957	5174812.395210	3000820.889977	102.411598	-3.648970	1.297790	-0.114147	-91.064841	0.000000
400994.000000	11	16	-2199457.010352	5174818.218420	3000821.916015	105.282064	2.346006	-4.815682	-2.045247	-98.417006	0.000000
400995.000000	11	18	-2199464.406586	5174807.750091	3000824.565780	100.597946	9.394903	-19.582315	-8.199844	-113.792334	0.000000
400996.000000	14	16	-2199450.109789	5174796.866959	3000809.394330	79.667897	11.799162	-7.037288	-22.257768	-107.295247	0.000000
400997.000000	14	20	-2199430.988031	5174755.357138	3000793.905244	32.095431	20.012623	-10.785943	-37.481435	-116.124811	0.000000
400998.000000	15	17	-2199424.239789	5174757.870318	3000787.334351	28.697642	33.296217	-18.988367	-62.981002	-131.930110	0.000000
400999.000000	14	20	-2199443.216566	5174773.611452	3000805.880833	56.776140	0.009858	-0.053799	-0.177293	-93.169837	0.000000
401000.000000	15	23	-2199446.040017	5174765.797448	3000805.046880	51.019417	-7.550559	-4.904040	10.268560	-90.731490	0.000000
401001.000000	17	21	-2199445.034144	5174779.770067	3000810.158451	64.419890	-7.241159	-4.923262	9.990801	-90.827965	0.000000
401002.000000	17	21	-2199452.824776	5174795.391789	3000810.432594	79.898887	-7.303543	-5.056592	10.141856	-91.154807	0.000000
401003.000000	16	19	-2199453.574631	5174802.443050	3000810.771793	86.034373	-7.122425	-5.130814	10.307905	-90.911170	0.000000
401004.000000	15	19	-2199435.456290	5174776.231680	3000805.376821	55.987825	-6.972601	-4.830589	9.829955	-91.156023	0.000000
401005.000000	14	16	-2199459.643320	5174793.869632	3000816.869056	84.060723	0.093333	-19.856381	4.987977	-105.998915	0.000000
401006.000000	14	18	-2199454.039510	5174792.312428	3000810.908833	78.046377	0.082103	-12.642622	3.227827	-101.580650	0.000000
401007.000000	12	15	-2199446.317515	5174781.562700	3000816.000287	69.080336	0.092316	0.026715	0.033249	-93.121316	0.000000
401008.000000	12	17	-2199454.723408	5174781.945406	3000808.247917	68.617948	-1.750725	5.940781	-0.765345	-89.483850	0.000000
401009.000000	11	15	-2199449.391694	5174784.730090	3000820.318067	74.751066	1.413727	-3.964227	0.400275	-95.880116	0.000000
401010.000000	11	17	-2199453.514319	5174798.087979	3000817.039744	85.449451	-0.494391	1.039458	-0.369474	-93.052517	0.000000
401011.000000	12	19	-2199455.369657	5174781.897248	3000811.526201	70.353182	-0.415134	2.698555	-0.872893	-92.093637	0.000000
401012.000000	15	20	-2199456.929854	5174805.458068	3000819.878212	93.944842	0.528903	-0.828850	-0.500347	-94.285229	0.000000
401013.000000	17	22	-2199449.809061	5174785.463631	3000811.325247	71.233318	2.509083	-11.318744	-1.644997	-104.105861	0.000000
401014.000000	17	20	-2199452.297381	5174766.801337	3000818.237347	60.232434	7.601726	-34.652508	-6.641824	-125.674572	0.000000
401015.000000	18	20	-2199451.544550	5174755.813620	3000817.400174	50.668914	5.905872	-25.008877	-4.874905	-116.439834	0.000000
401016.000000	17	20	-2199439.285713	5174747.069481	3000823.888418	42.426653	4.293483	-21.231627	-3.616199	-112.792191	0.000000
401017.000000	16	19	-2199450.494094	5174766.767378	3000824.925380	62.748950	3.518160	-6.271059	-2.521763	-99.425168	0.000000
401018.000000	15	20	-2199463.933200	5174804.981290	3000812.294773	92.382333	-2.660414	7.717613	1.342593	-86.525148	0.000000
401019.000000	15	16	-2199467.058717	5174792.355550	3000828.279213	90.788808	-12.168168	22.726369	8.808188	-69.724199	0.000000
401020.000000	13	17	-2199452.814479	5174773.804612	3000817.598219	65.785765	-0.663020	1.820480	0.114833	-92.279483	0.000000
401021.000000	11	14	-2199458.297515	5174786.161389	3000808.737847	73.499353	-0.310914	0.301089	-0.215153	-93.748722	0.000000
401022.000000	12	16	-2199450.588803	5174769.094008	3000807.293231	56.322590	12.126345	-22.341695	-8.588538	-116.566505	0.000000
401023.000000	12	18	-2199446.035038	5174770.409792	3000813.895677	58.945083	12.652234	-23.935959	-8.854427	-118.206574	0.000000
401024.000000	14	18	-2199448.824898	5174781.285515	3000809.044690	66.427564	-9.572923	-29.222310	-5.159858	-113.084463	0.000000
401025.000000	13	20	-2199449.793567	5174773.766686	3000808.634539	60.471606	12.486973	-23.908255	-8.963454	-118.164053	0.000000
401026.000000	14	21	-2199449.953037	5174795.819543	3000811.473480	79.748775	12.814545	-24.528296	-8.857919	-118.318637	0.000000
401027.000000	14	20	-2199439.044947	5174779.923747	3000806.107018	60.563210	12.290354	-23.076642	-8.409988	-116.990437	0.000000
401028.000000	15	18	-2199430.245944	5174759.576981	3000796.404291	36.443597	10.603999	-20.980192	-7.493661	-114.622354	0.000000
401029.000000	15	19	-2199463.903611	5174812.902505	3000817.529458	101.271522	11.891261	-22.359960	-7.972003	-116.176029	0.000000
401030.000000	15	17	-2199455.035761	5174801.907073	3000819.086746	90.038738	12.408390	-23.511246	-8.437130	-117.443166	0.000000
401031.000000	13	17	-2199448.902499	5174780.023377	3000815.826066	68.640660	12.618941	-23.465036	-8.820323	-117.524158	0.000000
401032.000000	14	15	-2199444.935178	5174745.324088	3000807.939163	35.409595	12.566361	0.692963	-12.021952	-98.067855	0.000000
401033.000000	13	18	-2199444.950539	5174757.552849	3000812.186058	47.338939	12.563067	0.949275	-12.068031	-98.121301	0.000000
401034.000000	14	18	-2199444.907648	5174760.109260	3000808.737992	47.764720	12.709426	1.050775	-12.076159	-97.692834	0.000000
401035.000000	15	18	-2199442.522692	5174761.136683	3000808.135804	47.490844	12.909187	1.381676	-12.435856	-97.613165	0.000000
401036.000000	14	17	-2199461.852467	5174772.762772	3000827.314180	72.653977	-0.055416	-0.309831	-0.012356	-93.401965	0.000000
401037.000000	14	18	-2199452.216227	5174793.504386	3000815.983381	80.786201	0.116550	-0.197619	-0.022166	-93.619782	0.000000
401038.000000	14	18	-2199455.699169	5174783.502145	3000817.999276	74.831509	-0.047938	0.390875	-0.016048	-93.030184	0.000000
401039.000000	14	18	-2199441.750496	5174786.582359	3000814.361407	70.800473	0.841038	-3.605325	0.401483	-96.794369	0.000000
401040.000000	13	17	-2199452.962040	5174787.815180	3000821.105442	78.855119	1.665871	-10.612455	0.730952	-102.404065	0.000000
401041.000000	13	18	-2199463.817786	5174761.954509	3000828.780938	65.263017	3.549488	-22.052734	1.520551	-111.871690	0.000000
401042.000000	13	17	-2199455.949685	5174752.150267	3000826.860183	53.694315	3.016638	-20.359611	2.208876	-110.278699	0.000000
401043.000000	13	16	-2199462.575823	5174759.399602	3000836.440028	66.388800	3.409459	-20.540561	1.198571	-110.818590	0.000000
401044.000000	13	17	-2199455.722834	5174752.067559	3000820.998577	50.774810	3.049829	-20.287164	1.515565	-110.253652	0.000000
401045.000000	13	18	-2199455.673258	5174751.550230	3000821.751983	50.694907	3.231497	-20.794575	1.335784	-110.894821	0.000000
401046.000000	12	20	-2199450.040580	5174765.631176	3000815.320371	57.125527	0.392362	-0.062185	0.054317	-93.791948	0.000000
401047.000000	13	16	-2199446.250664	5174788.681683	3000812.174431	73.018004	-0.097858	0.433289	-0.009683	-93.555611	0.000000
401048.000000	13	20	-2199447.652514	5174786.033032	3000811.668979	71.114525	0.043402	0.103733	0.162997	-93.762023	0.000000
401049.000000	15	18	-2199451.066457	5174762.478747	3000824.648500	59.338283	-0.153281	0.140709	0.066424	-93.883524	0.000000
401050.000000	15	18	-2199453.420661	5174754.538424	3000820.851201	51.914930	-0.299603	-0.596384	0.257889	-94.315004	0.000000
401051.000000	14	17	-2199440.953997	5174796.808896	3000814.848007	79.047127	0.181161	-0.735965	-0.033531	-94.029454	0.000000
401052.000000	14	18	-2199424.690923	5174781.273565	3000806.815144	57.046607	0.241156	0.057982	0.183568	-93.459402	0.000000
401053.000000	15	18	-2199457.103065	5174821.865201	3000818.973026	106.877615	0.277866	-0.160498	0.223086	-94.175159	0.000000
401054.000000	14	18	-2199456.146623	5174816.203363	3000818.479320	101.724240	0.196507	0.065156	-0.231341	-93.673130	0.000000
401055.000000	13	18	-2199460.913287	5174816.824655	3000818.009178	103.647909	0.347559	0.145664	0.081125	-93.900364	0.000000
401056.000000	14	19	-2199455.797955	5174786.356724	3000822.305069	79.217706	0.264468	-0.257353	-0.454615	-94.315505	0.000000
401057.000000	14	20	-2199446.176223	5174799.012550	3000820.010689	85.076594	-0.023893	1.171388	-0.003270	-92.958067	0.000000
401058.000000	15	18	-2199453.050339	5174804.187533	3000814.190837	88.886202	13.439487	-21.225674	-10.749880	-115.907032	0.000000
401059.000000	15	18	-2199451.115468	5174772.974602	3000818.574080	64.989291	13.024978	-20.205275	-10.038754	-114.637155	0.000000
401060.000000	14	18	-2199448.106054	5174777.323566	3000811.509092	64.134245	13.033617	-19.999121	-10.064772	-114.473909	0.000000
401061.000000	15	19	-2199459.204976	5174789.437204	3000821.023084	82.282327	-0.870332	0.456654	0.434498	-93.316510	0.000000
401062.000000	16	19	-2199457.342114	5174790.803994	3000821.675438	83.057253	-0.596879	-0.039259	0.707391	-93.514062	0.000000
401063.000000	14	18	-2199438.028700	5174787.374212	3000809.600773	67.906810	12.328834	-20.151223	-9.831134	-115.106243	0.000000
401064.000000	13	16	-2199444.951208	5174770.012030	3000806.868551	54.923242	16.375630	-19.516709	-10.197668	-116.461081	0.000000
401065.000000	13	18	-2199435.010663	5174792.794358	3000804.236855	68.722348	30.151233	-13.016698	-10.479818	-117.373926	0.000000
401066.000000	13	16	-2199387.862821	5174698.072911	3000774.329161	-38.470957	55.811956	1.005690	-10.764500	-116.865460	0.000000
401067.000000	12	16	-2199376.540542	5174733.979832	3000794.642626	-3.647738	168.612221	-117.832017	-65.030485	-264.310610	0.000000
401068.000000	12	15	-2199226.023405	5174628.585201	3000745.806295	-164.070102	280.322452	-194.832832	-107.981898	-376.198927	0.000000
401069.000000	12	17	-2198927.416405	5174398.106618	3000632.969608	-507.213612	392.852067	-272.499128	-151.165830	-489.639675	0.000000
401070.000000	11	16	-2199412.444855	5174756.349417	3000801.208481	29.966914	-0.091860	0.033917	0.154382	-94.199309	0.000000
401071.000000	12	18	-2199445.072230	5174784.117791	3000812.710586	69.165687	0.107459	-0.287931	-0.075932	-94.328249	0.000000
401072.000000	14	18	-2199427.734872	5174784.989412	3000807.175334	61.278450	0.028955	-0.096556	0.086355	-93.756930	0.000000
401073.000000	14	21	-2199431.226990	5174776.674792	3000812.166568	58.103293	-0.150931	0.070337	-0.030690	-94.192829	0.000000
401074.000000	14	19	-2199432.689894	5174782.902009	3000809.956972	62.610082	-0.024230	0.255213	-0.017425	-93.862772	0.000000
401075.000000	16	21	-2199446.810026	5174796.580528	3000814.116027	80.533403	-0.029212	0.443708	0.116931	-93.530680	0.000000
401076.000000	16	18	-2199430.945911	5174786.008391	3000805.184716	62.268854	0.137888	0.413878	0.319409	-93.898717	0.000000
401077.000000	16	21	-2199434.423361	5174773.722060	3000816.771952	58.990577	1.126637	-7.995377	0.054288	-100.335043	0.000000
401078.000000	15	18	-2199425.931778	5174780.876921	3000813.035203	60.096533	2.417086	-21.765606	-0.024275	-111.235030	0.000000
401079.000000	14	18	-2199427.457154	5174778.858083	3000822.608303	63.516350	2.345899	-20.855129	-0.193847	-110.366924	0.000000
401080.000000	14	18	-2199431.231266	5174773.102760	3000805.456411	52.032983	2.172015	-21.151994	-0.143200	-110.828262	0.000000
401081.000000	15	19	-2199421.173753	5174789.288070	3000814.646418	66.038659	2.235882	-21.033727	0.136555	-110.305918	0.000000
401082.000000	15	20	-2199428.406123	5174790.265289	3000819.189845	71.473387	2.152155	-20.864717	0.073627	-110.538204	0.000000
401083.000000	16	21	-2199427.910112	5174786.252960	3000811.231712	64.283074	2.132515	-20.851703	-0.229757	-110.478405	0.000000
401084.000000	16	20	-2199430.899847	5174775.285733	3000811.066075	56.343578	2.112566	-20.999842	-0.236908	-110.422974	0.000000
401085.000000	16	20	-2199434.158662	5174785.736434	3000808.275707	64.618363	2.244432	-19.882604	-0.008285	-109.651065	0.000000
401086.000000	14	19	-2199442.863260	5174782.955257	3000815.446973	68.757157	-0.028827	-0.084827	-0.087937	-94.211325	0.000000
401087.000000	15	21	-2199435.429067	5174790.089969	3000808.351949	68.621678	-0.847742	-0.912529	0.071216	-94.161477	0.000000
401088.000000	15	18	-2199449.418749	5174793.885471	3000816.780636	80.508536	0.033530	0.248320	0.289206	-93.608169	0.000000
401089.000000	14	18	-2199458.387149	5174788.436955	3000819.463825	80.451616	-2.620468	2.604165	1.148574	-90.478003	0.000000
401090.000000	14	16	-2199452.865380	5174790.183430	3000816.349948	78.491034	-6.759258	5.964147	3.039822	-86.400250	0.000000
401091.000000	14	18	-2199438.976925	5174793.259526	3000823.967229	79.804427	-13.927394	13.615670	6.147456	-77.668933	0.000000
401092.000000	13	18	-2199423.122646	5174759.969248	3000812.607934	41.976195	-0.542268	0.138787	-0.185797	-93.602828	0.000000
401093.000000	13	18	-2199425.756465	5174780.348214	3000813.141517	59.657812	-0.492767	0.734390	-0.061465	-92.764152	0.000000
401094.000000	13	16	-2199426.153046	5174777.268734	3000810.180202	55.896308	-0.125513	-0.191194	0.081589	-94.192670	0.000000
401095.000000	11	17	-2199424.384127	5174777.096081	3000809.162599	54.665181	-0.250895	-0.436793	0.048802	-94.159445	0.000000
401096.000000	14	20	-2199440.845366	5174768.494212	3000817.489606	57.304836	0.217082	0.379824	0.139460	-93.956246	0.000000
401097.000000	14	17	-2199433.338694	5174784.655586	3000814.703087	66.501606	-0.052239	0.006043	0.121531	-93.912736	0.000000
401098.000000	14	22	-2199439.960799	5174784.748002	3000812.549105	67.838890	0.109028	0.107590	0.267142	-93.713220	0.000000
401099.000000	14	17	-2199449.649796	5174781.219044	3000817.469291	70.645237	-0.290650	-0.584744	0.101489	-94.272623	0.000000
401100.000000	14	20	-2199443.837958	5174794.851221	3000810.232373	76.269208	3.287606	-11.431770	-21.251531	-106.082022	0.000000
401101.000000	14	15	-2199439.121567	5174792.430700	3000814.603737	74.750631	5.255115	-7.551033	-32.882842	-103.124485	0.000000
401102.000000	13	17	-2199447.201967	5174794.047624	3000812.206095	77.711036	6.494059	-41.216879	-29.130862	-134.827575	0.000000
401103.000000	12	13	-2199447.963686	5174788.470237	3000791.137891	63.480408	12.498644	-50.664983	-33.300607	-144.975774	0.000000
401104.000000	12	16	-2199421.528886	5174728.629627	3000783.383882	2.187931	23.017105	-59.738114	-34.213176	-156.489290	0.000000
401105.000000	11	13	-2199433.622178	5174787.944090	3000812.477280	68.211864	2.526765	-2.627698	-0.326718	-97.109250	0.000000
401106.000000	12	16	-2199419.123754	5174789.206249	3000823.015762	69.227122	14.957765	-18.426476	-7.028816	-114.792927	0.000000
401107.000000	13	14	-2199434.961635	5174756.706754	3000815.196475	44.635848	0.553374	-21.196316	0.939692	-111.373174	0.000000
401108.000000	13	17	-2199438.717984	5174765.049937	3000809.734343	50.108931	0.691617	-20.888232	1.128469	-111.028888	0.000000
401109.000000	13	16	-2199439.795563	5174767.665523	3000811.973406	53.660471	0.849397	-20.709733	1.338569	-110.989462	0.000000
401110.000000	13	19	-2199440.778143	5174778.695621	3000815.225301	64.480407	0.851921	-20.284691	1.093968	-110.890871	0.000000
401111.000000	14	19	-2199440.990883	5174774.648174	3000805.586044	56.710180	0.731765	-17.528471	0.992383	-108.766023	0.000000
401112.000000	14	16	-2199447.084896	5174781.396025	3000816.026439	69.222012	1.181712	-17.967340	0.050899	-109.048351	0.000000
401113.000000	15	20	-2199437.359809	5174783.860403	3000809.598939	64.826759	3.694004	-18.453687	-9.908900	-107.972806	0.000000
401114.000000	15	19	-2199448.194622	5174766.332320	3000819.126343	58.859226	-5.955929	-21.220235	25.602907	-110.644293	0.000000
401115.000000	14	16	-2199461.295013	5174792.355647	3000820.304417	85.028392	1.944719	14.485063	12.925003	-80.093679	0.000000
401116.000000	13	18	-2199488.568845	5174811.385883	3000819.375359	109.414818	-13.763688	27.824274	12.003336	-65.028540	0.000000
401117.000000	12	17	-2199470.290043	5174848.811788	3000821.480985	134.454591	-13.058283	28.012145	10.663990	-65.495842	0.000000
401118.000000	12	17	-2199469.481752	5174795.847267	3000815.724111	88.512261	-13.308026	28.997494	11.158772	-64.737787	0.000000
401119.000000	13	17	-2199446.860240	5174778.195181	3000814.016028	65.598113	-1.204678	11.293729	9.712702	-82.285800	0.000000
401120.000000	14	18	-2199448.407482	5174786.382799	3000809.447337	70.606742	11.492744	20.792406	15.104390	-79.165316	0.000000
401121.000000	14	16	-2199440.324273	5174791.408610	3000808.195064	71.303247	24.256381	29.432138	19.480972	-76.630823	0.000000
401122.000000	14	17	-2199447.496485	5174812.357861	3000806.720253	90.060500	-1.238214	11.045018	9.878577	-82.375258	0.000000
401123.000000	15	19	-2199449.080632	5174809.076841	3000808.148834	88.622525	-1.197237	15.516929	10.042931	-79.782543	0.000000
401124.000000	15	17	-2199447.701375	5174805.817662	3000811.226643	86.961700	-0.717530	13.471657	10.082907	-81.143150	0.000000
401125.000000	13	17	-2199458.884189	5174783.494989	3000810.615763	72.428629	-1.524296	11.741281	10.102355	-81.884872	0.000000
401126.000000	13	16	-2199457.743587	5174812.308858	3000813.012594	96.529824	-0.741948	10.320211	9.774104	-83.050106	0.000000
401127.000000	12	15	-2199455.558490	5174786.627714	3000818.726761	77.661290	0.274179	-0.237119	0.158975	-94.404467	0.000000
401128.000000	11	15	-2199459.183139	5174785.928573	3000817.657960	77.837612	0.092620	-0.183863	0.123980	-94.097102	0.000000
401129.000000	12	17	-2199452.020827	5174821.925932	3000814.421155	103.021255	-0.984499	16.020420	-8.834733	-80.718268	0.000000
401130.000000	12	16	-2199433.373470	5174747.597766	3000797.256565	28.212934	17.980483	-28.409715	-19.095736	-118.935643	0.000000
401131.000000	12	15	-2199445.937381	5174784.456212	3000817.089032	71.810458	18.586448	-28.774397	-19.160432	-118.571135	0.000000
401132.000000	12	16	-2199444.568722	5174779.094285	3000813.910290	65.487374	18.636160	-28.929993	-18.887272	-118.598008	0.000000
401133.000000	13	18	-2199422.690001	5174780.598480	3000814.383222	59.391769	9.061263	-35.340810	-16.197710	-119.472404	0.000000
401134.000000	14	20	-2199443.600926	5174767.391795	3000815.428366	56.385023	11.695555	-25.535337	-10.133674	-109.180481	0.000000
401135.000000	15	20	-2199444.289079	5174774.640560	3000817.418601	63.440787	12.074340	-31.217283	-10.091245	-113.775977	0.000000
401136.000000	16	22	-2199444.861541	5174773.729776	3000816.397697	62.416472	12.499281	-33.211367	-9.746901	-115.510239	0.000000
401137.000000	16	18	-2199448.385330	5174795.034392	3000815.217505	80.344067	10.102975	-18.737392	-9.928657	-103.574144	0.000000
401138.000000	15	20	-2199450.621896	5174781.886756	3000822.505985	73.905371	2.628960	-7.731583	-3.295322	-96.195516	0.000000
401139.000000	14	17	-2199448.573792	5174797.704218	3000815.808340	82.853113	15.487009	-26.487754	0.130380	-114.960639	0.000000
401140.000000	13	16	-2199452.818118	5174781.295219	3000816.528199	71.353318	3.651983	-11.794866	4.569643	-99.070420	0.000000
401141.000000	13	18	-2199451.575426	5174761.030319	3000809.692348	51.260713	-5.107392	7.605925	11.707121	-79.703835	0.000000
401142.000000	14	17	-2199465.844124	5174814.219793	3000811.177981	100.002022	-13.032389	22.094576	18.391727	-67.596629	0.000000
401143.000000	13	17	-2199470.504437	5174830.463002	3000822.439435	120.106447	-24.932221	40.814764	29.922582	-50.782382	0.000000
401144.000000	13	18	-2199476.858184	5174840.805118	3000837.809084	137.954673	-34.760348	57.073056	42.204198	-33.152262	0.000000
401145.000000	13	18	-2199510.999852	5174909.600680	3000862.728583	217.287021	-46.321112	80.234228	52.465274	-8.976027	0.000000
401146.000000	14	20	-2199609.863508	5175023.083323	3000895.553217	358.891582	-2.107623	53.942125	53.688874	-39.402056	0.000000
401147.000000	13	18	-2199450.279045	5174786.579989	3000812.249580	72.737794	1.148756	-15.516393	8.283064	-107.453362	0.000000
401148.000000	13	20	-2199448.529704	5174786.642865	3000806.584712	69.504834	1.076765	-14.529256	7.767299	-106.437896	0.000000
401149.000000	12	16	-2199457.859522	5174782.429081	3000810.416299	71.116996	-0.201229	-0.088701	-0.006170	-93.803877	0.000000
401150.000000	11	17	-2199474.228452	5174792.842483	3000813.592764	86.703117	-0.038309	0.429799	0.029957	-93.650611	0.000000
401151.000000	12	16	-2199470.743719	5174813.792395	3000816.544498	103.883762	5.422535	-10.791592	-2.677276	-105.515617	0.000000
401152.000000	12	15	-2199444.229114	5174761.853482	3000807.971634	48.582261	19.563343	-40.010209	-10.642568	-134.934781	0.000000
401153.000000	12	15	-2199457.173094	5174780.714645	3000810.669209	69.610250	19.177217	-38.989697	-10.973736	-133.965950	0.000000
401154.000000	13	17	-2199439.540405	5174759.813624	3000808.181861	45.412387	13.948787	-6.120944	-16.601115	-107.303401	0.000000
401155.000000	13	15	-2199435.241206	5174743.427295	3000789.665417	21.882607	17.551454	-8.336266	-21.862907	-112.075793	0.000000
401156.000000	13	18	-2199441.836324	5174764.530387	3000810.289452	51.024970	23.339664	-11.319222	-29.065578	-117.815982	0.000000
401157.000000	12	12	-2199441.929437	5174751.262162	3000798.663898	34.798007	24.398560	-11.842763	-30.450460	-119.046346	0.000000
401158.000000	12	17	-2199443.090420	5174756.293412	3000808.341908	43.857517	23.429322	-11.663938	-29.269322	-118.291422	0.000000
401159.000000	12	17	-2199438.239370	5174750.536894	3000799.176769	33.181238	23.543881	-11.049416	-28.891005	-118.210080	0.000000
401160.000000	11	18	-2199452.165980	5174770.579058	3000808.820849	58.793019	0.234567	-0.778350	-0.049948	-94.516997	0.000000
401161.000000	12	16	-2199462.913429	5174788.003533	3000814.336154	79.233005	-0.219449	0.517791	0.329061	-93.875993	0.000000
401162.000000	11	15	-2199462.442182	5174789.860002	3000816.807796	81.745500	-0.029893	0.161861	0.114956	-93.920897	0.000000
401163.000000	10	12	-2199458.938379	5174811.442410	3000815.077494	97.216385	0.197794	-0.608199	0.123995	-94.720495	0.000000
401164.000000	10	15	-2199467.450419	5174822.622088	3000824.811821	113.820181	0.520413	-0.823016	-0.328822	-94.342977	0.000000
401165.000000	9	11	-2199467.915495	5174803.372123	3000818.885087	95.569131	0.113692	-0.251965	0.029751	-94.166950	0.000000
401166.000000	9	14	-2199465.577158	5174811.128477	3000820.558034	101.843367	0.048034	-0.187280	-0.124114	-94.210234	0.000000
401167.000000	9	13	-2199466.173261	5174812.567715	3000814.975840	100.573570	-0.190120	0.074855	-0.060890	-94.433921	0.000000
401168.000000	9	15	-2199469.647073	5174808.658019	3000812.743231	97.544254	0.105696	-0.073438	-0.180581	-94.519614	0.000000
401169.000000	10	14	-2199456.056222	5174768.211395	3000814.633585	60.965166	-0.097501	0.008611	0.111543	-94.105373	0.000000
401170.000000	10	16	-2199442.638554	5174774.132546	3000807.812410	57.913633	0.033085	-0.225548	-0.164874	-94.389812	0.000000
401171.000000	11	21	-2199433.159962	5174761.439886	3000793.508254	37.587312	27.229505	-6.790623	-29.342292	-111.063292	0.000000
401172.000000	12	18	-2199424.882597	5174780.792742	3000804.983304	55.855843	50.052727	41.085552	-10.115604	-78.165340	0.000000
401173.000000	12	15	-2199387.855036	5174771.574640	3000787.321639	27.264667	65.185199	70.614373	-16.820053	-60.041384	0.000000
401174.000000	12	15	-2199354.413024	5174767.723833	3000769.262501	4.072358	79.359525	103.250466	-23.823199	-39.157913	0.000000
401175.000000	12	15	-2199331.037628	5174791.756437	3000761.907633	12.020734	87.946752	139.461680	-31.821155	-13.649407	0.000000
401176.000000	10	14	-2199462.999628	5174812.640647	3000823.905915	103.765670	0.103571	-0.438959	-0.357595	-94.780921	0.000000
401177.000000	10	15	-2199465.450569	5174809.740330	3000820.221590	100.515119	-3.061417	6.785965	2.706632	-87.674551	0.000000
401178.000000	10	14	-2199465.553979	5174814.774979	3000817.595337	103.389427	-11.223735	23.862563	8.382368	-70.753866	0.000000
401179.000000	10	17	-2199463.480752	5174798.290507	3000811.816422	86.575714	-13.519802	29.930288	10.732483	-64.495195	0.000000
401180.000000	10	13	-2199462.710935	5174812.354956	3000811.986196	97.793057	-14.272550	30.717712	10.922827	-64.039451	0.000000
401181.000000	10	17	-2199460.710772	5174807.783907	3000817.136343	95.835551	-14.311637	30.520460	10.953142	-64.179793	0.000000
401182.000000	11	15	-2199458.740441	5174791.821478	3000816.713861	82.015689	-14.095978	30.322402	10.925773	-64.464101	0.000000
401183.000000	11	17	-2199454.361800	5174789.389803	3000815.916633	78.158180	-14.116934	30.074149	10.641798	-64.418502	0.000000
401184.000000	12	18	-2199459.790002	5174797.362897	3000814.952395	86.036162	-14.377358	31.328772	10.664857	-63.502898	0.000000
401185.000000	12	16	-2199462.287308	5174802.504734	3000816.156777	91.635271	-14.122835	30.948747	11.318415	-63.775339	0.000000
401186.000000	11	15	-2199406.753472	5174728.834856	3000802.771772	6.439254	1.214546	-0.716806	-0.235751	-70.765054	0.000000
401187.000000	11	14	-2199451.004855	5174791.728654	3000813.577807	77.790632	14.000404	-15.928100	-3.791977	-87.638868	0.000000
401188.000000	11	16	-2199444.600425	5174791.341458	3000817.382885	77.070817	40.772446	-47.131350	-11.782333	-121.638076	0.000000
401189.000000	11	14	-2199455.759949	5174788.990020	3000822.432630	81.399832	40.279535	-46.577405	-11.605792	-120.789902	0.000000
401190.000000	12	17	-2199450.096416	5174766.424344	3000807.228135	53.957782	13.764265	10.212114	2.814640	-92.320927	0.000000
401191.000000	12	15	-2199446.052202	5174806.965548	3000828.175227	95.345704	14.179308	10.993476	3.083880	-91.936834	0.000000
401192.000000	12	18	-2199448.602963	5174772.840055	3000811.127691	60.490111	14.576458	11.190039	3.136550	-91.610616	0.000000
401193.000000	12	14	-2199445.766897	5174766.424116	3000806.982405	52.349427	14.181351	10.984810	3.032095	-91.906870	0.000000
401194.000000	12	19	-2199441.937413	5174773.904145	3000808.410586	57.769980	14.362033	10.395637	2.694750	-92.357542	0.000000
401195.000000	13	15	-2199437.236610	5174769.480453	3000801.491803	49.289210	0.475126	2.877595	20.778140	-91.696099	0.000000
401196.000000	12	18	-2199436.821860	5174776.324961	3000801.653989	54.772000	2.611044	-15.274791	22.767685	-107.014890	0.000000
401197.000000	12	15	-2199417.725734	5174717.627730	3000796.166888	-1.991793	6.597510	-39.155851	25.262284	-126.750472	0.000000
401198.000000	11	16	-2199397.161080	5174670.485637	3000792.530309	-49.017779	8.931369	-56.686426	26.724385	-141.453292	0.000000
401199.000000	10	12	-2199433.655074	5174801.625978	3000815.870559	80.921334	-4.544211	46.463508	18.505514	-55.899912	0.000000
401200.000000	10	12	-2199458.521912	5174789.230112	3000810.132797	76.724753	-5.801057	44.276257	17.934271	-57.033873	0.000000
401201.000000	10	17	-2199441.116007	5174779.139552	3000817.334469	65.954989	-3.674934	41.207599	16.675802	-60.048971	0.000000
401202.000000	9	12	-2199450.706392	5174796.500938	3000819.511434	84.365099	1.387835	34.371486	12.102657	-65.075570	0.000000
401203.000000	10	14	-2199443.727205	5174769.713318	3000824.474533	62.592144	8.401971	21.853591	6.308418	-81.128263	0.000000
401204.000000	11	14	-2199446.070790	5174769.374088	3000813.430141	57.897407	11.298962	7.065077	7.793857	-93.521968	0.000000
401205.000000	11	14	-2199440.505465	5174771.625829	3000813.997281	58.073654	12.856302	-0.518809	8.312498	-99.002789	0.000000
401206.000000	11	16	-2199444.043061	5174760.298486	3000808.903164	47.698384	12.757690	-0.355912	8.571507	-98.727893	0.000000
401207.000000	12	17	-2199438.476867	5174776.026895	3000806.184953	57.245113	10.008419	5.132390	20.716418	-91.792363	0.000000
401208.000000	12	18	-2199439.305642	5174771.111056	3000808.378059	54.583336	10.328734	2.856018	20.565747	-92.100083	0.000000
401209.000000	12	18	-2199451.594721	5174793.878143	3000815.267318	80.536144	8.594669	0.902787	20.798093	-92.958105	0.000000
401210.000000	11	18	-2199452.892024	5174796.312031	3000815.473492	83.053937	6.409677	-9.869054	14.780293	-98.246027	0.000000
401211.000000	11	19	-2199449.567454	5174785.356984	3000817.321906	73.901791	6.241007	-8.417718	14.436934	-96.834657	0.000000
401212.000000	11	15	-2199449.140566	5174770.288800	3000817.234349	61.497275	8.327291	-12.859486	15.324588	-100.987687	0.000000
401213.000000	10	16	-2199480.770290	5174810.049027	3000810.182606	101.292901	-15.472477	33.617934	8.798883	-92.629878	0.000000
401214.000000	9	16	-2199473.039755	5174825.319968	3000824.158635	117.624218	-13.772034	12.851890	15.902078	-81.543978	0.000000
401215.000000	8	14	-2199489.261792	5174809.322433	3000834.029626	114.916501	-15.110759	0.524889	22.982970	-77.756887	0.000000
401216.000000	7	14	-2199451.706647	5174768.803627	3000791.013823	48.767421	-0.063392	-0.433169	-0.246797	-94.543531	0.000000
401217.000000	8	15	-2199443.023385	5174786.221575	3000838.115862	82.189483	-0.105544	-0.354058	0.025960	-94.229292	0.000000
401218.000000	8	14	-2199426.565942	5174778.911674	3000818.646567	61.377632	0.076949	0.617223	-0.128934	-94.223324	0.000000
401219.000000	8	14	-2199436.625217	5174760.721212	3000808.765742	45.420016	-0.046408	-0.337289	-0.188599	-94.165535	0.000000
401220.000000	10	17	-2199466.203982	5174809.215726	3000817.000386	98.824853	-27.776975	48.980625	0.744958	-103.683882	0.000000
401221.000000	10	17	-2199472.015097	5174812.600976	3000824.243946	107.000050	-25.579920	44.642845	0.277070	-103.451400	0.000000
401222.000000	11	18	-2199485.399288	5174847.085275	3000819.871056	137.499265	-26.719017	35.852441	2.901264	-59.557971	0.000000
401223.000000	11	18	-2199492.087530	5174857.234522	3000825.602596	150.744746	-33.990664	45.823797	3.617206	-49.478257	0.000000
401224.000000	11	14	-2199526.158080	5174880.249775	3000833.504775	184.883732	-48.120700	65.507846	4.968524	-30.502495	0.000000
401225.000000	10	15	-2199459.434494	5174802.239887	3000818.184387	91.397187	0.510017	0.094814	0.057436	-81.733827	0.000000
401226.000000	10	13	-2199461.153511	5174821.657309	3000821.746379	109.417381	-0.118256	0.467384	0.296785	-66.968418	0.000000
401227.000000	10	13	-2199465.124803	5174805.637464	3000815.567381	94.873808	-0.124732	0.588249	0.141185	-70.060728	0.000000
401228.000000	10	15	-2199458.697278	5174792.121907	3000818.625305	83.149053	-0.195355	0.712231	0.109468	-70.538544	0.000000
401229.000000	10	14	-2199452.356202	5174774.576711	3000811.766498	63.493677	-0.302502	-0.030312	-0.467785	-71.101195	0.000000
401230.000000	10	15	-2199451.023354	5174785.461198	3000818.224945	74.915357	0.026409	0.192138	-0.003618	-69.944609	0.000000
401231.000000	11	16	-2199445.147812	5174778.299296	3000810.242179	63.306310	0.991008	-2.741805	0.053081	-96.680779	0.000000
401232.000000	11	15	-2199453.637855	5174779.631853	3000811.330776	67.827357	-0.042954	-0.080985	-0.208344	-94.057162	0.000000
401233.000000	12	19	-2199453.344704	5174763.325994	3000818.012059	57.669190	0.172650	-0.190150	0.061092	-94.158459	0.000000
401234.000000	12	17	-2199445.948526	5174767.261213	3000809.054271	54.071263	0.070952	0.139310	0.486372	-94.031674	0.000000
401235.000000	12	23	-2199461.779276	5174796.451956	3000815.882073	86.423125	0.114179	0.023599	0.107010	-94.301409	0.000000
401236.000000	14	18	-2199442.589836	5174787.143349	3000811.811089	70.337443	-0.269312	1.070105	1.271231	-93.115825	0.000000
401237.000000	14	17	-2199464.028571	5174761.894125	3000812.159318	57.419743	0.063476	0.021506	0.326657	-94.025630	0.000000
401238.000000	13	15	-2199449.086233	5174796.603836	3000810.276434	79.519377	-0.225372	0.859686	-0.088758	-93.014673	0.000000
401239.000000	13	18	-2199450.167191	5174802.187288	3000819.150548	88.618502	2.034463	-2.335606	-1.175521	-96.820787	0.000000
401240.000000	13	18	-2199459.039013	5174809.495786	3000816.918078	96.544039	4.210194	-5.571913	-0.554745	-99.806796	0.000000
401241.000000	12	16	-2199462.940179	5174807.661041	3000808.816758	92.566553	-0.117793	-0.171328	-0.176807	-94.326919	0.000000
401242.000000	14	19	-2199451.972368	5174786.944995	3000814.325410	74.599673	0.180614	0.657257	-0.115254	-93.478097	0.000000
401243.000000	15	18	-2199456.047567	5174770.482225	3000817.059221	63.951217	-4.531998	26.456465	-1.923768	-72.044024	0.000000
401244.000000	15	18	-2199460.672145	5174787.841798	3000816.939505	79.561731	-6.676299	40.068702	-3.150573	-60.595541	0.000000
401245.000000	16	21	-2199454.996572	5174799.622774	3000815.684391	86.563005	-22.066010	65.943888	12.575868	-32.611813	0.000000
401246.000000	16	21	-2199465.413001	5174834.745678	3000815.412785	118.498417	-31.145486	91.189006	17.693794	-8.731773	0.000000
401247.000000	16	21	-2199472.663069	5174929.125447	3000801.694466	191.019367	-37.414892	105.447508	21.673190	4.870848	0.000000
401248.000000	15	20	-2199464.077623	5174798.358215	3000821.574819	91.454864	-36.057863	25.340329	9.194152	-64.100631	0.000000
401249.000000	14	17	-2199471.622835	5174824.513030	3000810.035445	109.797386	-43.479015	51.255880	4.572099	-40.569514	0.000000
401250.000000	11	15	-2199462.273238	5174812.732613	3000817.103658	100.370465	0.391761	-0.828332	-0.279736	-94.657963	0.000000
401251.000000	11	14	-2199431.413876	5174775.622546	3000803.570792	53.246281	0.769694	-0.575256	-0.139078	-94.433365	0.000000
401252.000000	12	15	-2199449.952740	5174778.337784	3000816.065286	67.749240	0.122912	0.017694	0.236487	-93.886340	0.000000
401253.000000	12	14	-2199451.676694	5174774.828089	3000803.183338	59.400966	0.165112	-0.171531	-0.411871	-94.737896	0.000000
401254.000000	12	16	-2199449.410926	5174788.416878	3000821.058235	78.096940	0.229527	-0.260898	-0.861216	-94.700797	0.000000
401255.000000	12	14	-2199437.056777	5174766.578216	3000809.176404	50.511440	0.124312	0.029491	-0.003210	-94.120659	0.000000
401256.000000	11	18	-2199444.997928	5174754.390542	3000803.823600	40.833629	-0.106472	-0.389555	-0.182496	-94.417777	0.000000
401257.000000	11	17	-2199443.824321	5174771.513446	3000812.184552	58.268196	0.017651	-0.125829	0.192871	-94.300471	0.000000
401258.000000	12	19	-2199431.956339	5174759.980385	3000802.343198	40.170861	0.076570	-0.084361	0.193303	-93.995694	0.000000
401259.000000	15	22	-2199445.136490	5174805.122213	3000808.005785	83.989676	-12.414640	-5.011676	6.250527	-95.648663	0.000000
401260.000000	15	18	-2199461.022120	5174784.011442	3000815.393949	75.845501	-28.448341	-12.260445	14.872530	-98.861295	0.000000
401261.000000	14	20	-2199477.255359	5174851.318705	3000824.442927	140.288956	-50.940350	66.126319	3.222645	-28.381624	0.000000
401262.000000	14	16	-2199514.610825	5174922.836191	3000831.481817	214.472788	-84.950454	109.608718	5.453734	15.820444	0.000000
401263.000000	13	18	-2199454.597894	5174822.327178	3000820.901723	107.301758	16.109061	-10.742414	0.760837	-106.921699	0.000000
401264.000000	11	17	-2199468.181266	5174833.188511	3000815.314316	118.143280	-0.044132	-0.216166	-0.145667	-94.391175	0.000000
401265.000000	12	16	-2199452.190760	5174775.845926	3000819.815096	68.275003	0.269637	-0.370195	-0.128762	-95.042493	0.000000
401266.000000	13	18	-2199455.129473	5174787.257880	3000819.128313	78.214396	-0.137099	-0.106293	0.071090	-94.572838	0.000000
401267.000000	15	18	-2199447.040729	5174762.402139	3000820.593351	55.969699	19.447140	9.669969	-8.298372	-92.526128	0.000000
401268.000000	15	21	-2199449.191419	5174759.566875	3000819.807169	54.040104	19.989030	10.254550	-8.395216	-91.919364	0.000000
401269.000000	16	20	-2199441.128983	5174755.913751	3000805.012881	41.298235	18.305263	-4.675149	-20.252585	-105.638220	0.000000
401270.000000	16	22	-2199424.843159	5174780.712329	3000788.649289	48.046281	21.783076	-4.915293	-23.550051	-106.772642	0.000000
401271.000000	15	22	-2199414.070129	5174792.481526	3000772.087771	46.037226	20.575519	-4.685550	-22.546262	-105.968241	0.000000
401272.000000	16	19	-2199398.781648	5174765.220529	3000759.180261	12.559205	24.850076	-5.479319	-26.760989	-108.616545	0.000000
401273.000000	14	18	-2199380.146641	5174769.228046	3000734.488440	-2.299322	19.190990	-5.081717	-29.913826	-108.333254	0.000000
401274.000000	11	15	-2199449.426830	5174791.246428	3000815.385070	77.711296	2.427493	12.878281	-7.292175	-81.584438	0.000000
401275.000000	11	17	-2199460.947992	5174786.765511	3000802.079359	71.751010	2.865065	19.653882	-11.332401	-74.497757	0.000000
401276.000000	12	15	-2199448.271316	5174773.600421	3000811.136130	60.996266	-2.695738	25.850343	-5.954297	-78.576881	0.000000
401277.000000	13	17	-2199450.591540	5174771.713209	3000819.146350	64.056982	-7.508627	22.495522	0.643005	-75.710361	0.000000
401278.000000	13	15	-2199450.017537	5174767.718602	3000819.689933	60.877987	-8.944007	20.451789	3.836422	-74.831046	0.000000
401279.000000	14	17	-2199444.631991	5174770.230250	3000803.046843	53.181367	-3.844854	21.464746	0.328947	-76.083154	0.000000
401280.000000	15	17	-2199440.150293	5174766.798956	3000801.845535	48.286695	-4.255883	21.652095	0.361390	-75.824347	0.000000
401281.000000	16	19	-2199448.628820	5174780.863348	3000812.593215	67.697239	-4.630124	23.039256	0.301045	-74.897253	0.000000
401282.000000	17	22	-2199454.769164	5174797.925010	3000817.355556	85.899196	-1.893637	23.519194	-2.194999	-73.778394	0.000000
401283.000000	16	23	-2199453.102843	5174801.201108	3000808.139522	83.619108	-0.780584	19.976638	-1.066103	-77.019398	0.000000
401284.000000	17	22	-2199454.571630	5174780.448055	3000820.694980	73.242854	-2.043256	19.502940	1.640769	-76.694650	0.000000
401285.000000	14	18	-2199452.325465	5174796.767255	3000818.370474	84.598894	-8.476006	26.624414	13.822217	-67.786099	0.000000
401286.000000	14	17	-2199460.749816	5174805.729609	3000810.832916	91.200188	-11.464229	22.582024	10.824560	-70.868231	0.000000
401287.000000	14	17	-2199460.664412	5174815.043336	3000817.636077	101.941424	-10.812401	25.078666	12.256642	-68.705344	0.000000
401288.000000	13	18	-2199468.164250	5174790.759657	3000809.245012	80.867163	-13.989429	23.847736	11.954568	-68.817071	0.000000
401289.000000	14	16	-2199465.057266	5174825.950413	3000818.809496	112.853015	-12.705124	24.976142	9.938574	-69.054872	0.000000
401290.000000	15	20	-2199454.826427	5174811.046266	3000819.472460	97.558439	-12.750052	25.693218	10.621567	-68.020724	0.000000
401291.000000	18	19	-2199450.038596	5174756.602953	3000817.833924	50.995206	-5.406892	19.240318	11.010274	-75.420671	0.000000
401292.000000	18	21	-2199457.452818	5174765.287855	3000818.345168	60.832933	-5.477944	19.865625	11.135724	-75.140251	0.000000
401293.000000	20	23	-2199453.629864	5174777.439333	3000816.221489	68.361848	0.073029	-1.154209	0.073067	-95.112817	0.000000
401294.000000	19	24	-2199455.428634	5174789.675630	3000810.804497	76.337969	-0.174485	10.401800	9.764080	-83.204163	0.000000
401295.000000	17	19	-2199451.604594	5174759.243380	3000819.199397	54.321718	0.011828	0.081208	-0.514331	-94.054865	0.000000
401296.000000	15	19	-2199451.605344	5174780.641143	3000811.472616	68.012371	-0.265890	0.277051	-0.091030	-94.417391	0.000000
401297.000000	14	18	-2199454.001918	5174811.525314	3000810.997270	93.651453	3.899881	-0.224893	-1.463042	-96.234747	0.000000
401298.000000	12	15	-2199464.813168	5174795.791735	3000804.578099	81.583203	-7.786753	13.360944	5.184593	-80.322058	0.000000
401299.000000	12	19	-2199445.089094	5174767.534539	3000819.224163	58.810076	-14.724721	25.222063	9.787977	-68.153135	0.000000
401300.000000	13	18	-2199448.133462	5174781.561446	3000819.052354	71.149586	3.436673	8.260468	7.558243	-85.821199	0.000000
401301.000000	13	18	-2199448.247467	5174810.511314	3000835.622254	102.501390	10.554203	25.153686	22.902208	-67.018108	0.000000
401302.000000	13	20	-2199446.774864	5174866.933003	3000891.717479	174.285548	15.799327	38.180315	35.125496	-52.505539	0.000000
401303.000000	14	20	-2199431.052452	5174871.596281	3000886.538692	170.197512	18.606180	45.693915	42.636657	-43.798248	0.000000
401304.000000	16	20	-2199453.881958	5174778.383505	3000843.727478	82.232664	30.137611	59.360235	45.527957	-32.732539	0.000000
401305.000000	17	21	-2199454.438442	5174767.091908	3000834.129673	68.727563	36.015492	58.239655	41.315712	-34.410840	0.000000
401306.000000	18	23	-2199465.879916	5174793.370312	3000830.720751	92.360864	35.637210	58.249875	41.618909	-34.051306	0.000000
401307.000000	18	21	-2199457.547669	5174782.629906	3000830.292099	80.579471	47.470050	43.401038	29.767137	-48.626020	0.000000
401308.000000	17	21	-2199455.094631	5174775.689302	3000815.065339	66.900604	71.923010	15.891415	3.862691	-75.949462	0.000000
401309.000000	15	17	-2199467.096636	5174893.759156	3000834.876224	176.133649	-30.405249	211.198197	55.817247	111.100518	0.000000
401310.000000	15	20	-2199445.646820	5175069.606035	3000809.936691	299.502434	-40.127189	231.645249	40.536721	129.924514	0.000000
401311.000000	16	20	-2199343.659807	5175134.783022	3000766.130413	296.470835	123.670781	60.804146	-89.895323	-56.669898	0.000000
401312.000000	14	18	-2199501.064618	5174789.912402	3000681.866580	31.230980	-8.831521	-93.901165	-146.610050	-203.270665	0.000000
401313.000000	13	18	-2199449.265990	5174758.625736	3000806.220832	46.872446	-0.079204	-0.256897	-0.261746	-95.165367	0.000000
401314.000000	14	19	-2199450.174993	5174760.917280	3000800.664512	46.413679	0.081177	-0.082240	0.082553	-94.504615	0.000000
401315.000000	15	17	-2199451.594220	5174760.072244	3000802.786488	47.221956	0.157750	0.470372	0.896679	-93.691348	0.000000
401316.000000	16	20	-2199451.705116	5174766.627927	3000804.603938	53.435137	3.828439	8.727478	16.225288	-81.272894	0.000000
401317.000000	16	19	-2199457.564333	5174774.549814	3000824.412180	71.251637	-4.009913	-5.244501	8.135118	-94.365845	0.000000
401318.000000	15	20	-2199459.643259	5174781.151829	3000813.246189	72.035523	-3.767227	-5.460738	7.842360	-94.639990	0.000000
401319.000000	15	18	-2199450.373963	5174786.139250	3000818.078615	75.172038	-3.774110	-4.809943	8.117246	-94.053653	0.000000
401320.000000	13	16	-2199457.814178	5174786.891062	3000810.577754	74.795177	1.057349	-20.404039	4.765768	-108.259551	0.000000
401321.000000	13	15	-2199458.801648	5174810.015846	3000806.870580	92.128462	0.752239	-20.716000	5.201602	-108.087970	0.000000
401322.000000	12	15	-2199457.407674	5174803.446461	3000811.312386	88.424500	-7.002777	-6.584111	9.827306	-92.116262	0.000000
401323.000000	12	16	-2199450.964059	5174801.738380	3000831.066143	94.168739	-6.710272	-9.262128	9.796509	-93.964151	0.000000
401324.000000	12	17	-2199457.330976	5174799.083417	3000820.212084	89.073059	-8.225720	-8.795836	11.547655	-92.607677	0.000000
401325.000000	11	14	-2199468.335394	5174821.124390	3000831.165806	115.918220	0.527977	-1.153396	0.632284	-95.810994	0.000000
401326.000000	12	19	-2199448.715581	5174787.619250	3000811.235656	72.561716	2.861918	-7.617592	-2.619978	-102.277265	0.000000
401327.000000	15	18	-2199452.881797	5174757.969435	3000818.558029	53.425459	-8.002048	-5.283534	11.939405	-94.365228	0.000000
401328.000000	15	22	-2199452.281770	5174758.764735	3000823.146368	56.035106	-7.817582	-5.301063	11.420361	-94.424917	0.000000
401329.000000	16	20	-2199453.625792	5174742.035911	3000823.059024	42.894643	-7.150032	-6.383661	11.385167	-95.560792	0.000000
401330.000000	16	22	-2199454.441674	5174776.614518	3000817.382105	68.522207	-7.435352	-5.636897	10.926399	-95.301058	0.000000
401331.000000	16	21	-2199457.072294	5174771.992189	3000802.567031	58.669389	-5.162306	-8.712923	17.129598	-97.225209	0.000000
401332.000000	15	20	-2199459.119407	5174776.891980	3000820.482416	71.826369	1.215946	-0.819330	20.603835	-89.794453	0.000000
401333.000000	14	19	-2199453.911143	5174805.531330	3000819.292773	92.686967	-8.331309	14.496826	1.165916	-81.075911	0.000000
401334.000000	12	19	-2199457.179898	5174797.980767	3000819.387124	87.736618	3.807020	-15.111727	-2.243149	-107.125992	0.000000
401335.000000	13	19	-2199450.638800	5174770.307322	3000814.592182	60.778027	-0.250306	-7.226923	-9.261088	-103.395677	0.000000
401336.000000	12	16	-2199454.110448	5174774.389837	3000811.153532	63.656541	-1.119802	-13.668070	-17.870806	-111.625468	0.000000
401337.000000	13	20	-2199442.570618	5174772.735247	3000812.520998	58.985965	-0.892717	-13.580166	-17.877332	-111.814709	0.000000
401338.000000	15	19	-2199447.419922	5174766.262863	3000792.931223	46.137957	-0.468783	-0.335661	-0.339570	-95.360560	0.000000
401339.000000	14	18	-2199451.179356	5174766.976531	3000808.344288	55.306876	-7.593841	-14.386538	-17.154624	-112.049235	0.000000
401340.000000	14	18	-2199450.808701	5174771.322819	3000810.453791	59.701168	-7.792944	-14.665109	-17.390381	-111.963968	0.000000
401341.000000	17	22	-2199457.389026	5174760.321983	3000814.502316	54.966251	0.289200	-0.113481	0.069511	-95.094655	0.000000
401342.000000	16	21	-2199451.761915	5174788.349802	3000801.090000	69.401818	0.113591	-0.265814	0.096985	-94.951989	0.000000
401343.000000	15	19	-2199448.049227	5174774.273454	3000799.802774	56.101363	0.035716	0.118330	0.078220	-94.622570	0.000000
401344.000000	14	18	-2199457.699481	5174796.700010	3000820.310865	87.314530	-0.687767	0.802703	0.628014	-93.919278	0.000000
401345.000000	14	19	-2199463.994464	5174801.995097	3000816.446538	91.947496	-0.105584	-0.192642	0.013885	-95.065062	0.000000
401346.000000	14	20	-2199465.498351	5174793.040451	3000803.807964	79.224299	1.042655	-1.736218	-0.595218	-96.456748	0.000000
401347.000000	14	18	-2199446.609895	5174757.632754	3000814.182731	48.920518	-0.261604	0.523926	0.017032	-94.422940	0.000000
401348.000000	14	19	-2199444.944561	5174761.484711	3000803.354139	46.344384	-0.088169	-0.013238	-0.473657	-94.598191	0.000000
401349.000000	14	17	-2199453.054687	5174757.836211	3000798.457470	43.863523	-0.090350	0.022902	-0.088741	-94.673092	0.000000
401350.000000	15	19	-2199446.581306	5174772.791384	3000801.769782	55.324984	0.196270	0.170012	-0.218438	-94.586253	0.000000
401351.000000	14	19	-2199446.773039	5174770.455684	3000803.336446	54.238958	0.009466	-0.773278	-0.025687	-95.266499	0.000000
401352.000000	14	17	-2199450.469464	5174812.352021	3000811.853322	93.509632	-0.354051	-0.009407	0.009768	-94.603132	0.000000
401353.000000	14	18	-2199449.179901	5174791.352738	3000811.722091	75.978731	-0.188640	0.126113	0.259528	-94.657785	0.000000
401354.000000	16	21	-2199443.496635	5174792.008080	3000807.851004	72.719531	0.068308	1.676601	-0.489739	-93.538068	0.000000
401355.000000	17	22	-2199465.579805	5174760.434250	3000821.334847	61.113474	-0.572470	4.852728	-0.539455	-90.811452	0.000000
401356.000000	16	19	-2199449.652866	5174836.585602	3000807.275087	110.707972	2.230015	8.453380	-3.009510	-88.143450	0.000000
401357.000000	15	19	-2199463.429061	5174812.307773	3000823.793271	103.590464	8.084857	32.940559	-11.256158	-69.209130	0.000000
401358.000000	15	21	-2199452.871811	5174794.679229	3000809.256069	78.780569	16.833458	92.340747	-28.952040	-21.672026	0.000000
401359.000000	15	20	-2199452.826569	5174796.374040	3000813.491262	82.143478	0.044913	-0.151312	0.038502	-94.504716	0.000000
401360.000000	16	20	-2199447.575519	5174773.266106	3000810.248154	60.065199	-4.124231	-32.594399	13.512219	-122.376820	0.000000
401361.000000	16	21	-2199443.820358	5174807.652416	3000813.131040	88.013188	-3.946762	-31.052089	13.064708	-121.073524	0.000000
401362.000000	18	22	-2199450.489547	5174782.331771	3000812.858728	69.654545	-4.042892	-30.235917	12.777842	-120.744504	0.000000
401363.000000	19	21	-2199458.322128	5174790.122172	3000818.151522	81.174332	0.523722	-31.584525	9.679292	-123.780755	0.000000
401364.000000	19	24	-2199468.989665	5174792.185927	3000833.994518	94.021690	0.545540	-32.919436	10.044402	-124.715200	0.000000
401365.000000	19	21	-2199448.461750	5174787.181859	3000807.937815	70.558804	0.902421	-44.227080	13.678271	-135.082799	0.000000
401366.000000	18	23	-2199445.408945	5174750.311232	3000817.847820	44.305721	1.425666	-90.468484	28.610367	-176.725851	0.000000
401367.000000	17	21	-2199446.441279	5174793.326844	3000814.241591	77.827960	-1.644164	-1.248984	1.609007	-95.340023	0.000000
401368.000000	16	20	-2199458.526811	5174792.850482	3000809.260357	79.248607	-3.935310	7.877882	2.910604	-86.673533	0.000000
401369.000000	14	18	-2199451.209565	5174794.160281	3000814.478378	80.258761	0.508438	-0.230799	0.096069	-95.096509	0.000000
401370.000000	14	15	-2199448.386605	5174770.575480	3000816.171153	60.966684	0.120243	0.948375	0.394428	-94.000249	0.000000
401371.000000	14	14	-2199443.266289	5174753.552289	3000779.457775	28.025161	12.961994	17.524849	10.363102	-78.372252	0.000000
401372.000000	9	9	-2199388.560066	5174798.498575	3000813.576984	61.761817	61.759319	56.628806	5.025399	-84.255089	0.000000
401373.000000	5	5	-2199351.612112	5175077.220284	3000858.504514	296.261230	107.964740	139.945812	15.058637	-57.263613	0.000000
401374.000000	0	0	-2199351.612112	5175077.220284	3000858.504514	296.261230	107.964740	139.945812	15.058637	-57.263613	0.000000
401375.000000	0	0	0.000000	0.000000	0.000000	0.000000	0.000000	0.000000	0.000000	0.000000	0.000000
401376.000000	0	0	0.000000	0.000000	0.000000	0.000000	0.000000	0.000000	0.000000	0.000000	0.000000
401377.000000	0	0	0.000000	0.000000	0.000000	0.000000	0.000000	0.000000	0.000000	0.000000	0.000000
401378.000000	0	0	0.000000	0.000000	0.000000	0.000000	0.000000	0.000000	0.000000	0.000000	0.000000
401379.000000	0	0	0.000000	0.000000	0.000000	0.000000	0.000000	0.000000	0.000000	0.000000	0.000000
401380.000000	0	0	0.000000	0.000000	0.000000	0.000000	0.000000	0.000000	0.000000	0.000000	0.000000
401381.000000	0	0	0.000000	0.000000	0.000000	0.000000	0.000000	0.000000	0.000000	0.000000	0.000000
401382.000000	0	0	0.000000	0.000000	0.000000	0.000000	0.000000	0.000000	0.000000	0.000000	0.000000
401383.000000	0	0	0.000000	0.000000	0.000000	0.000000	0.000000	0.000000	0.000000	0.000000	0.000000
401384.000000	0	0	0.000000	0.000000	0.000000	0.000000	0.000000	0.000000	0.000000	0.000000	0.000000
401385.000000	0	0	0.000000	0.000000	0.000000	0.000000	0.000000	0.000000	0.000000	0.000000	0.000000
401386.000000	0	0	0.000000	0.000000	0.000000	0.000000	0.000000	0.000000	0.000000	0.000000	0.000000
401387.000000	0	0	0.000000	0.000000	0.000000	0.000000	0.000000	0.000000	0.000000	0.000000	0.000000
401388.000000	0	0	0.000000	0.000000	0.000000	0.000000	0.000000	0.000000	0.000000	0.000000	0.000000
401389.000000	0	0	0.000000	0.000000	0.000000	0.000000	0.000000	0.000000	0.000000	0.000000	0.000000
401390.000000	0	0	0.000000	0.000000	0.000000	0.000000	0.000000	0.000000	0.000000	0.000000	0.000000
401391.000000	0	0	0.000000	0.000000	0.000000	0.000000	0.000000	0.000000	0.000000	0.000000	0.000000
401392.000000	0	0	0.000000	0.000000	0.000000	0.000000	0.000000	0.000000	0.000000	0.000000	0.000000
401393.000000	0	0	0.000000	0.000000	0.000000	0.000000	0.000000	0.000000	0.000000	0.000000	0.000000
401394.000000	0	0	0.000000	0.000000	0.000000	0.000000	0.000000	0.000000	0.000000	0.000000	0.000000
401395.000000	0	0	0.000000	0.000000	0.000000	0.000000	0.000000	0.000000	0.000000	0.000000	0.000000
401396.000000	0	0	0.000000	0.000000	0.000000	0.000000	0.000000	0.000000	0.000000	0.000000	0.000000
401397.000000	0	0	0.000000	0.000000	0.000000	0.000000	0.000000	0.000000	0.000000	0.000000	0.000000
401398.000000	0	0	0.000000	0.000000	0.000000	0.000000	0.000000	0.000000	0.000000	0.000000	0.000000
401399.000000	0	0	0.000000	0.000000	0.000000	0.000000	0.000000	0.000000	0.000000	0.000000	0.000000
401400.000000	0	0	0.000000	0.000000	0.000000	0.000000	0.000000	0.000000	0.000000	0.000000	0.000000
401401.000000	0	0	0.000000	0.000000	0.000000	0.000000	0.000000	0.000000	0.000000	0.000000	0.000000
401402.000000	0	0	0.000000	0.000000	0.000000	0.000000	0.000000	0.000000	0.000000	0.000000	0.000000
401403.000000	0	0	0.000000	0.000000	0.000000	0.000000	0.000000	0.000000	0.000000	0.000000	0.000000
401404.000000	0	0	0.000000	0.000000	0.000000	0.000000	0.000000	0.000000	0.000000	0.000000	0.000000
401405.000000	0	0	0.000000	0.000000	0.000000	0.000000	0.000000	0.000000	0.000000	0.000000	0.000000
