# Supplementary material for: A GNSS receiver positioning algorithm based on weighting the statistical properties of discontinuous signals at lower rotation speeds
Source: PLoS One. 2025 Dec 5;20(12):e0336707. doi: 10.1371/journal.pone.0336707 (PMC12680169; doi:10.1371/journal.pone.0336707)
Supplement: S1 Data — S1 File. 90°_20240717110227_003.dat. Data from robustness validation experiments. S2 File. NavSolveKalman.c. Weighted Kalman Filter Algorithm in C Code. S3 File. NavSolveKalman.h. Weighted Kalman Filter Algorithm in C Code. S4 File. Chebshev.c. Chebyshev Polynomial C Code. S5 File. Chebshev.h. Chebyshev Polynomial C Code. S6 File. Antenna Gain Data.xls. Antenna gain data. S7 File. Antenna.m. Antenna gain pattern map MATLAB code. S8 File. WeightSet.m. Weight Fitting Matlab Code. S9 File. aNavData-New-high-4spr.csv. Elevation data obtained using the paper methods at a rotational speed of 1/4 r/s. S10 File. aNavData-New-high-12spr.csv. Elevation data obtained using the paper methods at a rotational speed of 1/12 r/s. S11 File. aNavData-New-high-18spr.csv. Elevation data obtained using the paper methods at a rotational speed of 1/18 r/s. S12 File. aNavData-Tradition-high-4spr.csv. Elevation data obtained using traditional methods at a rotational speed of 1/4 r/s. S13 File. aNavData-Tradition-high-12spr.csv. Elevation data obtained using traditional methods at a rotational speed of 1/12 r/s. S14 File. aNavData-Tradition-high-18spr.csv. Elevation data obtained using traditional methods at a rotational speed of 1/18 r/s. S15 File. aReplayData_RC_4spr.dat. Positioning data acquired at a rotational speed of 1/4 revolutions per second. S16 File. aReplayData_RC_12spr.dat. Positioning data acquired at a rotational speed of 1/12 revolutions per second. S17 File. aReplayData_RC_18spr.dat. Positioning data acquired at a rotational speed of 1/18 revolutions per second. S18 File. func_XYZtoBLH.m. Matlab code for converting positioning data from three-dimensional coordinates to latitude and longitude. S19 File. Nav_CalcBlhHoriErr.m. Latitude and Longitude High-Speed Rotation Horizontal Error MATLAB Code. S20 File. ShuiP.m. Horizontal error output results Matlab code. S21 File. filtering_baseline.m. Robustness Verification Experiment Code. S22 File. satnum.m. Matlab code for PDOP valu [file pone.0336707.s001.zip › Supporting Information/S11.csv]

399943.000000	5	14	-2199449.791943	5174796.061538	3000818.720771	83.319554	0.174264	0.546744	-0.134203	-84.824209
399944.000000	5	14	-2199448.075201	5174803.812998	3000817.614151	88.488467	-0.045077	-0.572773	-0.043213	-85.666682
399945.000000	5	14	-2199450.681775	5174809.069071	3000819.000923	94.304163	-0.252784	-0.447929	-0.056598	-85.570322
399946.000000	5	13	-2199452.701429	5174798.069624	3000817.161656	85.212166	-0.294818	3.759250	-0.552694	-82.622942
399947.000000	5	13	-2199452.152166	5174805.781738	3000816.738137	91.074776	-0.066911	-0.853568	0.006002	-85.755623
399948.000000	5	14	-2199451.900344	5174802.958331	3000819.396413	89.957172	0.009674	0.759482	-0.015231	-84.444536
399949.000000	5	14	-2199448.868076	5174782.761319	3000821.348584	73.462268	0.190741	-3.969610	0.280035	-88.454685
399950.000000	5	13	-2199454.570359	5174808.671498	3000818.484843	95.077510	-0.019800	-1.444411	0.451500	-86.146337
399951.000000	5	14	-2199452.305238	5174794.320189	3000819.377008	83.084440	0.012210	-0.973389	0.153039	-86.064909
399952.000000	5	13	-2199448.519789	5174806.741785	3000815.758320	90.137720	0.489867	-2.108524	0.294886	-86.935838
399953.000000	5	13	-2199451.538728	5174801.359938	3000814.890010	86.403873	0.186702	-0.324612	0.119557	-85.814803
399954.000000	5	13	-2199450.266207	5174775.939104	3000817.722934	66.697170	-0.076521	2.514910	-0.336046	-83.202002
399955.000000	5	15	-2199450.725710	5174806.815343	3000817.236670	91.657161	-0.494641	1.384402	-0.233838	-84.151330
399956.000000	5	16	-2199449.973368	5174802.390642	3000817.251492	87.817765	-0.773382	-1.907742	0.386196	-86.697690
399957.000000	5	13	-2199452.381910	5174819.380017	3000814.352545	101.049190	-0.091679	1.253786	-0.177273	-84.110709
399958.000000	5	13	-2199450.642985	5174818.368072	3000813.884861	99.408243	0.091026	0.596059	-0.000364	-84.756198
399959.000000	5	14	-2199447.950558	5174806.221208	3000815.968273	89.618906	0.347808	-2.893300	0.693933	-88.012137
399960.000000	5	12	-2199451.760976	5174810.205723	3000814.107959	93.281727	-0.143140	-0.863938	-0.094735	-86.055773
399961.000000	5	14	-2199447.573132	5174788.547204	3000816.549114	75.435188	0.237771	-1.040121	0.120002	-86.278429
399962.000000	5	12	-2199450.761518	5174808.763009	3000815.213695	92.291041	-0.114657	-2.551856	0.015029	-87.528158
399963.000000	5	13	-2199450.994738	5174819.526470	3000811.554154	99.365476	0.092294	-0.705966	0.182410	-86.002491
399964.000000	5	13	-2199448.185859	5174813.040375	3000813.262999	93.948002	-0.269858	1.603031	-0.473959	-83.801613
399965.000000	5	13	-2199447.360184	5174801.199351	3000820.282496	87.386077	-0.119644	-0.254697	0.273324	-85.855218
399966.000000	5	13	-2199450.353659	5174802.498648	3000816.310191	87.590855	-0.040047	0.254477	-0.006067	-85.395975
399967.000000	5	13	-2199450.735817	5174784.763309	3000824.062447	77.013352	0.135664	-2.425608	0.301846	-87.267227
399968.000000	5	15	-2199451.921174	5174801.491494	3000821.583100	89.810110	0.384281	-2.309356	0.174565	-87.082588
399969.000000	5	13	-2199451.041629	5174801.280096	3000821.336566	89.218971	-0.353792	1.815735	-0.235564	-83.769819
399970.000000	5	13	-2199449.353290	5174794.304891	3000820.715184	82.688210	0.106425	0.310314	0.140227	-85.501403
399971.000000	5	13	-2199450.614644	5174811.072826	3000813.343603	93.227934	0.251966	-0.271065	-0.065101	-85.856254
399972.000000	5	14	-2199448.211160	5174783.857561	3000823.104764	74.955838	-0.065843	-1.537021	0.221116	-86.510181
399973.000000	5	13	-2199450.530709	5174803.193263	3000815.324765	87.748601	-0.070152	-0.230324	0.045656	-85.660330
399974.000000	5	13	-2199448.439389	5174796.317315	3000819.580176	83.467607	-0.254487	1.783400	-0.332577	-84.133563
399975.000000	5	13	-2199445.900515	5174808.907556	3000814.817829	90.545872	0.129997	0.693318	0.171513	-85.008084
399976.000000	5	13	-2199449.489465	5174812.221968	3000813.710818	93.945650	0.302248	1.744582	-0.317273	-84.476651
399977.000000	5	12	-2199450.200427	5174792.240245	3000815.954877	79.053250	0.054812	-2.216092	-0.001233	-87.355598
399978.000000	5	14	-2199450.295406	5174811.771531	3000810.684501	92.425849	0.235656	-2.039444	0.345937	-87.230862
399979.000000	6	12	-2199449.865132	5174833.376863	3000808.978603	108.985993	-0.037075	0.591239	-0.155879	-85.214067
399980.000000	6	14	-2199448.331389	5174802.130502	3000811.467497	84.303547	-0.427747	1.236627	-0.324429	-84.660721
399981.000000	6	12	-2199448.012067	5174819.313389	3000811.419366	98.101170	-0.037733	1.303244	-0.001039	-84.614812
399982.000000	6	13	-2199450.316699	5174803.163496	3000812.110546	86.129457	0.239438	-1.542030	0.107062	-86.485288
399983.000000	6	12	-2199453.074167	5174813.933648	3000808.559531	94.130481	0.236594	1.731578	-0.373104	-83.799043
399984.000000	6	13	-2199451.198885	5174788.179167	3000813.674269	75.025525	0.043053	0.905355	-0.160137	-84.423343
399985.000000	6	14	-2199449.042260	5174800.048779	3000810.140923	82.232955	-0.122407	-0.263125	0.152701	-85.760606
399986.000000	6	14	-2199451.659438	5174798.001056	3000810.930495	81.848359	-0.384010	1.025272	-0.191929	-84.551049
399987.000000	6	14	-2199449.221730	5174801.149424	3000810.236866	83.232515	-0.191269	1.482823	-0.355447	-84.094210
399988.000000	6	15	-2199451.567356	5174786.397926	3000811.763761	72.804184	-0.536567	2.729197	-0.354899	-83.215649
399989.000000	6	13	-2199454.332956	5174789.189288	3000810.966692	75.642903	-0.460528	2.663640	-0.393004	-83.540037
399990.000000	6	14	-2199451.985394	5174787.490622	3000814.209453	74.991627	0.104275	-0.261048	0.125082	-85.736097
399991.000000	6	14	-2199452.379861	5174823.070226	3000805.800519	99.992591	-0.240377	1.118357	-0.205753	-84.845291
399992.000000	6	15	-2199452.014980	5174813.893308	3000805.289381	92.185068	0.112574	-2.670502	0.274333	-87.849767
399993.000000	6	13	-2199452.811220	5174787.486495	3000814.455416	75.389258	0.009223	0.343176	0.289763	-85.699746
399994.000000	6	15	-2199453.240778	5174812.879279	3000811.383859	94.669831	0.011310	0.646717	-0.136182	-85.278820
399995.000000	6	13	-2199455.791553	5174809.353240	3000810.158562	92.110236	0.059888	-1.775738	0.426364	-87.162795
399996.000000	6	14	-2199453.944478	5174793.469399	3000810.230217	78.630420	-0.114346	-0.729375	0.231936	-86.644706
399997.000000	6	13	-2199455.151923	5174793.730183	3000815.123780	81.573995	0.200676	-2.209716	0.313321	-87.434373
399998.000000	6	14	-2199456.157754	5174803.223864	3000813.459955	88.829771	0.083033	-0.658366	0.129122	-86.365096
399999.000000	6	15	-2199451.428434	5174790.313492	3000812.036456	76.059784	0.120301	0.369327	-0.040464	-85.736660
400000.000000	6	15	-2199452.234034	5174796.970271	3000813.794020	82.565968	0.123159	-1.385652	0.279435	-87.137133
400001.000000	6	13	-2199455.290778	5174782.837613	3000817.123478	73.737530	-0.091286	-1.964080	0.140418	-87.772949
400002.000000	6	14	-2199454.525090	5174798.867757	3000814.201945	85.086807	-0.080237	0.798128	-0.208849	-85.369189
400003.000000	6	13	-2199449.980770	5174786.589053	3000812.639878	72.827089	-0.025008	-0.110074	0.040472	-86.203624
400004.000000	6	13	-2199450.171403	5174792.336514	3000811.866418	77.186252	0.160852	-1.970210	0.312901	-87.609966
400005.000000	6	13	-2199451.486826	5174796.559272	3000811.794555	81.028959	-0.353767	1.115069	-0.218520	-84.847852
400006.000000	6	14	-2199451.202231	5174794.872875	3000808.447426	77.979533	-0.051320	1.199166	-0.103083	-85.272000
400007.000000	6	14	-2199449.944274	5174792.924487	3000812.512437	77.890423	0.268483	-0.594819	-0.079459	-86.849960
400008.000000	6	13	-2199452.662260	5174812.773926	3000807.741552	92.661199	0.074218	0.830882	-0.236070	-85.388389
400009.000000	6	15	-2199449.982859	5174803.872966	3000809.047686	85.139971	-0.528135	3.368446	-0.658376	-83.169009
400010.000000	6	15	-2199453.163747	5174813.710384	3000810.367643	94.836110	-0.433916	1.488615	-0.304096	-84.918998
400011.000000	6	14	-2199447.206370	5174808.900144	3000809.845748	88.636581	0.065994	-1.406858	0.291504	-87.582647
400012.000000	6	14	-2199450.230017	5174812.764845	3000807.502972	91.702820	-0.124985	0.315699	0.129014	-86.053778
400013.000000	6	14	-2199450.356558	5174802.814387	3000814.013523	86.760830	0.516484	0.701390	0.223015	-85.866988
400014.000000	6	15	-2199449.882777	5174792.918371	3000812.603499	77.907373	-0.147018	-0.379802	0.170306	-86.749994
400015.000000	6	14	-2199450.654385	5174803.015104	3000810.638930	85.429007	0.232010	-0.421487	-0.025313	-86.365389
400016.000000	6	15	-2199451.442849	5174818.607115	3000809.264277	97.690769	-0.370964	3.977223	-0.769475	-83.250650
400017.000000	6	15	-2199449.309890	5174802.448460	3000810.440806	84.412564	0.056982	-0.557526	0.208865	-86.633381
400018.000000	6	16	-2199450.743536	5174810.537708	3000805.986915	89.356655	-0.260948	1.791489	-0.053834	-84.979283
400019.000000	6	15	-2199448.343666	5174813.453220	3000806.645489	91.205061	0.100507	-0.522826	0.044074	-86.693184
400020.000000	6	15	-2199448.635246	5174799.412519	3000808.183206	80.650307	0.130146	-1.588871	0.321664	-87.553234
400021.000000	6	15	-2199448.516809	5174800.317570	3000812.588509	83.428235	-0.607176	2.298373	-0.396075	-84.322053
400022.000000	6	14	-2199450.773655	5174788.791219	3000812.483157	74.811453	-0.359549	1.457539	-0.394038	-85.167510
400023.000000	6	16	-2199451.123464	5174805.256194	3000806.519196	85.457687	-0.002808	-0.797188	0.265379	-87.085040
400024.000000	6	15	-2199451.587347	5174798.987784	3000806.384587	80.471926	0.176552	2.258507	-0.392838	-84.727174
400025.000000	6	14	-2199448.524980	5174798.729163	3000811.599305	81.675121	-0.074559	0.038732	-0.137106	-86.130842
400026.000000	6	15	-2199450.453298	5174811.475949	3000809.192825	91.534623	-0.148655	0.188154	0.115144	-86.306630
400027.000000	6	16	-2199449.388753	5174792.396749	3000810.287290	76.218009	-0.656039	-0.042793	-0.031117	-86.581571
400028.000000	6	15	-2199452.042866	5174795.197825	3000810.275364	79.397791	0.121486	0.777355	-0.493322	-86.275741
400029.000000	6	16	-2199448.905484	5174789.672330	3000815.934888	76.515734	0.057953	-1.340630	0.168105	-87.723072
400030.000000	6	15	-2199447.519162	5174783.666006	3000813.420047	69.978364	0.060583	-1.356960	0.332759	-87.872282
400031.000000	6	15	-2199446.670165	5174785.321468	3000813.952959	71.280148	-0.409420	0.391977	-0.184656	-86.114845
400032.000000	6	15	-2199447.053322	5174792.278940	3000812.146081	76.197514	-0.239605	3.895683	-0.730996	-83.824275
400033.000000	6	15	-2199453.694786	5174826.429389	3000808.358551	104.379710	-0.269389	-0.478508	-0.091538	-86.865029
400034.000000	6	15	-2199449.576953	5174818.170777	3000808.675305	96.415320	0.273713	-1.480051	0.175395	-87.489505
400035.000000	6	15	-2199451.300854	5174798.494665	3000813.928772	83.544040	-0.042955	2.019594	0.020566	-85.494623
400036.000000	6	16	-2199449.779509	5174805.510497	3000812.542378	88.051485	0.185059	-3.695705	0.621149	-89.855018
400037.000000	6	15	-2199447.200352	5174797.428090	3000811.174212	79.962689	-0.352040	-0.048867	0.102593	-86.742875
400038.000000	6	16	-2199448.877142	5174791.833148	3000812.358008	76.564857	0.428217	-0.036788	0.185355	-87.263772
400039.000000	6	15	-2199449.366416	5174785.010317	3000819.270699	74.473825	-0.400723	0.894705	-0.098129	-86.143901
400040.000000	6	16	-2199446.453515	5174785.432436	3000819.122331	73.742096	-0.147903	-0.254338	0.045874	-86.807829
400041.000000	6	15	-2199450.998825	5174790.371184	3000816.598788	78.117847	0.024792	0.696531	-0.123216	-86.386372
400042.000000	6	15	-2199446.479505	5174798.897252	3000815.220045	82.820240	0.567585	-3.397295	0.467406	-89.657842
400043.000000	6	15	-2199452.080348	5174818.128819	3000812.975191	99.279021	-0.145880	0.708898	-0.106363	-86.189023
400044.000000	6	15	-2199451.227934	5174808.527705	3000816.009018	92.637415	-0.063318	0.096835	0.060528	-86.431596
400045.000000	6	15	-2199453.747315	5174812.744550	3000808.981960	93.598345	0.015610	1.103422	-0.095644	-86.043769
400046.000000	6	15	-2199451.736868	5174800.897019	3000812.984790	85.195125	-0.120979	-0.640164	0.079683	-87.394661
400047.000000	6	15	-2199454.877051	5174789.093147	3000817.443305	78.817788	-0.104396	0.202480	0.097543	-86.897082
400048.000000	6	15	-2199454.849724	5174790.866898	3000815.800351	79.468774	-0.164882	1.048140	-0.173331	-86.398962
400049.000000	6	15	-2199452.601460	5174810.589595	3000811.988989	92.879657	0.320365	1.884157	-0.457639	-85.521217
400050.000000	6	15	-2199449.541721	5174799.145059	3000811.551349	82.339944	-0.081912	-0.186740	0.120239	-87.190429
400051.000000	6	15	-2199452.488060	5174812.101601	3000813.610070	94.833634	-0.125326	-0.431891	0.003392	-87.280573
400052.000000	6	14	-2199451.525927	5174808.503758	3000812.137184	90.888170	0.155595	0.251022	0.257107	-86.863871
400053.000000	6	16	-2199449.891091	5174817.173465	3000812.784409	97.659834	0.272856	-0.311881	0.168564	-87.338252
400054.000000	6	16	-2199447.865935	5174783.305381	3000817.838242	71.896600	-0.098279	1.381280	0.036950	-85.815968
400055.000000	6	14	-2199449.169472	5174810.252667	3000809.603173	90.294725	-0.428251	2.963680	-0.630005	-84.830121
400056.000000	6	16	-2199451.781331	5174793.815921	3000815.402775	80.614114	-0.051463	-1.089354	0.201887	-87.904479
400057.000000	6	16	-2199450.451593	5174791.643582	3000811.881095	76.727976	-0.160089	1.327781	-0.224434	-85.810728
400058.000000	6	16	-2199453.890949	5174789.142472	3000814.979464	77.351863	-0.499368	1.371376	-0.147076	-86.069893
400059.000000	6	16	-2199454.601788	5174804.874719	3000812.890209	89.362332	0.019871	-0.086110	0.056887	-87.112220
400060.000000	6	16	-2199453.348630	5174814.847743	3000809.807029	95.556558	-0.174650	1.112773	-0.270107	-86.276995
400061.000000	6	16	-2199448.423803	5174800.595349	3000815.253775	84.882840	-0.002497	-0.474749	-0.005866	-87.646926
400062.000000	6	16	-2199450.389504	5174788.259126	3000813.036371	74.509540	-0.074869	-0.367527	0.213922	-87.335749
400063.000000	7	15	-2199453.179822	5174792.666190	3000814.670852	79.817486	-0.216366	-0.223843	0.248321	-87.551027
400064.000000	7	16	-2199449.541230	5174821.707380	3000806.388547	98.187888	-0.155679	-2.493979	0.423713	-89.183426
400065.000000	7	15	-2199449.778309	5174812.387667	3000808.703253	91.809470	0.124549	-0.598985	-0.130993	-87.452418
400066.000000	7	16	-2199450.884698	5174799.665904	3000809.290815	82.155068	-0.262931	0.774958	-0.061626	-86.421047
400067.000000	7	15	-2199450.527269	5174790.573820	3000813.546814	76.675156	0.333606	0.548551	-0.300525	-86.776777
400068.000000	7	15	-2199453.766397	5174790.703571	3000815.879660	79.000608	0.451312	-1.454177	0.049247	-87.969524
400069.000000	7	14	-2199451.395368	5174806.295696	3000811.330617	88.671330	-0.065692	0.240273	0.037897	-86.747635
400070.000000	7	15	-2199452.503734	5174803.589617	3000811.847225	87.103898	0.142648	-0.945536	0.068492	-88.061507
400071.000000	7	18	-2199450.875271	5174791.538792	3000810.896581	76.323048	-0.087145	-0.861345	0.450522	-88.045136
400072.000000	7	17	-2199454.115561	5174787.244630	3000812.599279	74.764124	-0.060325	1.086978	-0.371906	-86.119421
400073.000000	7	18	-2199458.967509	5174824.704789	3000805.011950	103.214500	-0.349694	1.873175	-0.224268	-85.413796
400074.000000	7	19	-2199447.640809	5174768.820801	3000815.839012	59.129956	0.021102	0.772735	-0.349605	-86.821367
400075.000000	7	18	-2199451.396705	5174780.609479	3000818.733585	71.351388	-1.096847	4.656334	-0.622810	-83.204127
400076.000000	7	18	-2199453.392787	5174829.509143	3000807.029160	106.143265	0.005129	-4.310558	0.723967	-90.940211
400077.000000	7	21	-2199455.114551	5174814.242967	3000807.749433	94.700912	1.947066	-2.590837	0.297576	-90.469414
400078.000000	6	21	-2199449.253963	5174745.981983	3000815.262276	40.897135	5.802542	-17.115134	2.849519	-103.230655
400079.000000	5	19	-2199443.644798	5174718.150876	3000818.071061	17.730725	-0.527987	-0.066864	1.001025	-87.608033
400080.000000	5	19	-2199452.393060	5174710.426225	3000820.266405	15.521825	4.317273	-8.089801	-4.649447	-95.961019
400081.000000	4	18	-2199451.865565	5174736.484024	3000831.386061	41.728304	0.536850	-1.669847	-0.478948	-89.056545
400082.000000	4	17	-2199459.122726	5174762.110342	3000832.496176	65.529934	0.599200	-2.084158	-0.331047	-89.402203
400083.000000	4	17	-2199460.041957	5174837.692356	3000837.013414	129.260006	0.883633	-0.954008	-1.038222	-88.464639
400084.000000	4	18	-2199459.459017	5174836.248365	3000829.414316	124.291868	0.234492	-0.135063	-0.049782	-87.680966
400085.000000	4	17	-2199454.311861	5174759.022964	3000827.661927	59.081189	0.074277	-0.702876	-0.438243	-88.262009
400086.000000	4	15	-2199457.986819	5174738.320493	3000831.086758	45.184762	0.230133	-0.912169	-0.588728	-88.068130
400087.000000	5	16	-2199453.803421	5174730.600402	3000836.673825	40.128842	-0.268370	-0.268649	0.107400	-87.515218
400088.000000	6	18	-2199448.617479	5174728.224301	3000829.803724	33.163913	-0.401087	0.572803	0.307715	-87.170766
400089.000000	7	17	-2199454.483578	5174769.657602	3000818.261972	63.313022	0.213077	0.286357	-0.121983	-87.629526
400090.000000	7	19	-2199456.574188	5174801.568969	3000816.527301	89.083372	-0.463160	2.043177	-0.500752	-85.919558
400091.000000	7	21	-2199455.282195	5174760.076687	3000817.228314	55.331616	0.356854	-1.513506	0.237083	-89.002290
400092.000000	7	22	-2199453.760791	5174773.581701	3000817.438504	65.855537	0.084199	-0.667597	0.001984	-88.559814
400093.000000	7	20	-2199452.272891	5174775.691299	3000814.743362	65.777516	-0.094918	0.685445	0.181691	-87.200601
400094.000000	7	20	-2199456.849780	5174797.372720	3000813.221070	84.211558	-1.258217	5.284267	-0.633610	-83.265340
400095.000000	7	19	-2199453.937393	5174787.652954	3000814.305417	75.841270	0.195803	4.322513	-0.755039	-84.715520
400096.000000	7	19	-2199458.823374	5174795.886876	3000820.080927	86.933753	2.730165	24.762611	-4.295002	-69.063388
400097.000000	7	18	-2199450.420511	5174774.821115	3000806.911818	60.727124	5.690260	50.958331	-7.145210	-48.864371
400098.000000	5	18	-2199461.330671	5174767.988921	3000821.954916	66.067436	-1.274519	5.373470	1.206261	-82.762147
400099.000000	5	20	-2199458.814102	5174746.171412	3000829.029388	50.860899	-1.592672	4.389251	1.780256	-83.607705
400100.000000	4	19	-2199454.636147	5174744.879622	3000835.187013	51.288381	0.092900	-0.129573	0.059316	-88.074336
400101.000000	4	19	-2199458.672551	5174808.297478	3000828.537037	100.945462	0.095347	-0.411893	-0.070961	-88.071152
400102.000000	4	20	-2199458.308102	5174761.553642	3000836.212025	66.556612	0.260195	-8.618372	-1.225529	-95.904651
400103.000000	4	19	-2199465.328578	5174802.224464	3000831.749159	99.835801	0.243956	-12.076430	-2.041540	-99.144365
400104.000000	4	19	-2199456.340131	5174745.125253	3000830.077829	49.656507	-0.204806	-1.882802	0.497658	-89.531038
400105.000000	4	21	-2199458.088199	5174773.802985	3000832.274950	74.548111	-0.432098	0.210998	0.211638	-87.332480
400106.000000	5	18	-2199454.490503	5174779.721801	3000823.057486	73.744280	3.998785	-10.584927	-4.449385	-98.683616
400107.000000	6	21	-2199452.791953	5174764.660458	3000823.645604	61.226926	0.820504	-0.254679	-6.184811	-88.889341
400108.000000	6	20	-2199449.894683	5174745.457725	3000820.089970	42.977828	1.165214	-1.077613	-6.036031	-89.630648
400109.000000	6	21	-2199455.756479	5174754.335323	3000819.109932	51.731016	1.086663	-2.709254	-5.520829	-91.135644
400110.000000	6	21	-2199454.993354	5174784.250986	3000812.315676	72.505377	1.253203	-4.329613	-5.093690	-92.865032
400111.000000	6	20	-2199450.744988	5174781.670683	3000824.916113	74.913316	0.708536	-1.561875	-6.839253	-90.196392
400112.000000	6	20	-2199448.146293	5174775.879113	3000817.631399	65.874731	3.027276	-5.510645	-19.963773	-96.217092
400113.000000	6	20	-2199455.479092	5174768.717966	3000821.142482	64.257616	-3.868410	14.727393	-27.561717	-78.356034
400114.000000	5	19	-2199438.480416	5174694.342657	3000799.602973	-12.091326	25.070766	-66.191137	-28.372057	-154.781557
400115.000000	4	19	-2199489.389102	5174769.692692	3000861.174217	95.679587	1.147544	0.810621	-1.592688	-88.171083
400116.000000	4	20	-2199469.728990	5174813.412226	3000839.133663	113.917214	0.120893	-0.978736	0.010617	-89.211790
400117.000000	4	18	-2199444.984704	5174745.421497	3000828.317390	45.150598	0.382832	-0.925645	-0.106700	-88.886427
400118.000000	4	20	-2199456.876587	5174740.477328	3000842.909613	52.146519	0.608759	-9.609956	-1.627033	-96.639544
400119.000000	4	17	-2199456.717474	5174763.303839	3000843.785996	71.012168	0.312029	-2.483313	0.075988	-90.201705
400120.000000	4	20	-2199456.165521	5174761.102599	3000835.342382	65.041053	0.182478	0.553485	-0.243441	-87.563373
400121.000000	5	19	-2199454.640528	5174743.094406	3000837.335530	50.859490	-11.584777	29.805083	13.697844	-57.809065
400122.000000	5	20	-2199453.783257	5174753.244445	3000829.847656	55.248832	-11.960720	29.726715	13.434244	-58.302240
400123.000000	5	19	-2199455.053149	5174748.568190	3000827.539119	50.802695	-11.520470	28.001662	13.941281	-59.512308
400124.000000	5	20	-2199458.165388	5174761.552082	3000816.895476	57.363701	-11.696412	30.519343	13.566729	-57.057836
400125.000000	7	19	-2199454.581199	5174785.165339	3000819.582315	76.543897	-4.200211	18.522857	14.964452	-69.641050
400126.000000	7	21	-2199454.723881	5174767.274578	3000824.679260	64.501157	-4.079768	22.205586	14.458201	-66.994247
400127.000000	7	21	-2199453.849899	5174782.990819	3000818.650627	74.088030	-4.059308	21.689184	14.720932	-66.916849
400128.000000	7	21	-2199452.498299	5174753.391152	3000820.311954	50.411771	-4.330146	22.498595	14.040441	-66.644650
400130.000000	8	22	-2199456.814831	5174808.358418	3000825.595762	98.962645	-4.268412	18.241885	13.921940	-69.036411
400131.000000	8	20	-2199451.860003	5174731.793969	3000832.663129	38.528548	-4.509880	13.819005	15.857344	-71.108579
400132.000000	7	17	-2199460.252434	5174770.784153	3000823.707397	68.791467	-20.828893	53.804995	23.745210	-34.132306
400133.000000	7	22	-2199481.026081	5174840.726336	3000837.276622	139.074968	-23.006559	59.336146	26.294617	-28.465203
400134.000000	6	18	-2199468.728893	5174835.651316	3000834.174903	129.255187	-22.122481	23.648814	11.401995	-58.627753
400135.000000	6	18	-2199465.265067	5174812.712455	3000828.731250	106.888313	-39.435985	42.513721	20.573351	-34.296859
400136.000000	6	15	-2199458.303707	5174792.040257	3000816.675269	82.024301	-35.124484	37.023467	17.838238	-41.350063
400137.000000	6	16	-2199460.362409	5174794.773368	3000824.366003	88.589443	-36.208998	39.436149	19.162617	-38.808777
400138.000000	6	15	-2199451.465794	5174779.586326	3000814.694142	68.633862	-35.332693	37.814953	18.082708	-41.053070
400139.000000	6	15	-2199453.254440	5174797.683593	3000819.799242	86.338115	-35.947625	38.214185	18.463056	-40.250072
400140.000000	6	19	-2199454.793235	5174796.747910	3000816.553572	84.573624	-35.595503	37.967578	18.153122	-40.507097
400141.000000	8	20	-2199448.265854	5174784.850520	3000818.640295	73.666677	-6.626763	-21.083749	-5.463574	-101.167745
400142.000000	8	22	-2199456.699305	5174791.130996	3000817.895802	81.311976	-6.827482	-21.437670	-5.350342	-101.710752
400143.000000	8	23	-2199455.739326	5174791.907515	3000820.904552	83.034747	-6.827687	-20.294108	-5.235093	-100.420954
400144.000000	8	21	-2199455.363449	5174788.145252	3000819.251667	79.072807	-6.298023	-21.235010	-5.162198	-101.159163
400145.000000	8	19	-2199457.151129	5174786.648319	3000816.189322	77.025831	-6.892354	-20.929452	-5.424205	-100.603562
400146.000000	8	22	-2199461.663439	5174797.156562	3000814.017615	86.072007	-7.007314	-21.480465	-5.563506	-101.387106
400147.000000	8	20	-2199455.091328	5174796.699515	3000816.154967	84.448449	-6.963796	-24.783436	-4.453324	-104.170339
400148.000000	8	20	-2199459.691243	5174812.570696	3000815.038410	98.372026	-6.612404	-24.607070	-4.361058	-104.516169
400149.000000	8	18	-2199455.723451	5174790.698179	3000814.226599	78.888213	-6.933453	-25.319627	-4.460225	-104.756848
400150.000000	8	20	-2199452.228943	5174765.644602	3000819.521248	59.878738	-4.282174	-26.299053	-4.772619	-106.240808
400151.000000	7	21	-2199437.069965	5174775.457432	3000815.568562	60.739869	-15.918282	-20.940101	-2.086403	-98.036111
400152.000000	7	18	-2199455.039343	5174790.140163	3000834.967402	88.016619	-30.092948	24.791766	17.400741	-53.072363
400153.000000	7	17	-2199463.620448	5174796.450587	3000838.082481	97.563792	-30.296549	25.540939	17.460031	-52.237929
400154.000000	6	17	-2199389.404546	5174712.422581	3000773.906215	-26.506405	0.099749	-0.550303	-0.215141	-88.777333
400155.000000	7	17	-2199450.087345	5174797.963701	3000821.875865	86.456743	-0.081977	0.463596	0.054486	-87.804186
400156.000000	7	18	-2199433.428704	5174766.382583	3000803.628351	46.476816	-0.052022	0.424985	0.193455	-87.841019
400157.000000	7	19	-2199444.784287	5174786.558633	3000821.469392	75.190792	0.249950	0.123761	0.247201	-88.202330
400158.000000	8	20	-2199431.426421	5174794.608369	3000814.423564	73.779255	27.911940	-55.602552	-25.757375	-146.341948
400159.000000	8	21	-2199451.810192	5174784.185930	3000821.432023	75.670503	2.753049	-7.564500	-3.558980	-96.146489
400160.000000	8	19	-2199445.092105	5174771.463100	3000815.797138	60.374052	4.077852	-10.177536	-4.890523	-98.571188
400161.000000	8	21	-2199441.624752	5174768.032934	3000811.543322	54.385080	1.485075	-8.299393	-4.362060	-96.638330
400162.000000	8	19	-2199440.404278	5174801.311253	3000811.727737	81.031030	1.175534	-8.666963	-4.252447	-96.563056
400163.000000	8	22	-2199444.975094	5174778.945948	3000816.069009	66.528855	1.050599	-8.937718	-4.486283	-96.867592
400164.000000	8	19	-2199441.125700	5174764.664983	3000813.944054	52.618930	1.094228	-8.602372	-4.272522	-96.484472
400165.000000	8	22	-2199454.795507	5174796.535271	3000811.132283	81.836156	1.405222	-8.945947	-4.204867	-96.750657
400166.000000	8	20	-2199448.328608	5174787.224626	3000813.907523	73.373025	1.484427	-8.697776	-4.367990	-96.840498
400167.000000	8	20	-2199458.327520	5174802.391254	3000817.253899	90.698068	1.195034	-8.603882	-4.385369	-96.858726
400168.000000	8	21	-2199449.018124	5174781.897640	3000811.568518	68.184917	2.952779	-9.214637	-4.504713	-97.878629
400169.000000	8	21	-2199448.805404	5174771.697731	3000816.013057	61.945992	2.419350	-8.545979	-4.451244	-97.223102
400170.000000	8	21	-2199449.588468	5174780.517255	3000813.786704	68.312205	-3.190637	-8.509321	-4.309100	-95.273738
400171.000000	8	21	-2199463.000062	5174758.055895	3000815.190993	55.388516	-8.593156	-13.879660	-7.474069	-98.965241
400172.000000	8	21	-2199445.960533	5174751.988513	3000810.276801	42.272241	13.907645	-35.491968	-17.178820	-124.663598
400173.000000	7	19	-2199456.195021	5174798.849661	3000829.363389	92.823389	0.259981	-1.117871	-0.335759	-89.618783
400174.000000	7	19	-2199432.506445	5174740.994347	3000794.554121	21.281639	-0.929609	0.863251	0.778944	-87.293566
400175.000000	7	21	-2199473.484527	5174826.157619	3000840.037017	125.971712	-25.154637	21.302816	14.729339	-58.477413
400176.000000	7	20	-2199465.299504	5174801.007343	3000833.972698	99.891438	-48.171989	39.222362	27.432257	-32.346625
400177.000000	7	18	-2199485.097575	5174817.527163	3000836.685464	121.390255	-86.809549	71.861407	49.912237	13.891674
400178.000000	7	18	-2199497.245661	5174814.833276	3000840.727617	125.305443	-109.291297	88.518051	61.235901	38.147838
400179.000000	6	17	-2199419.658593	5174755.149080	3000805.303400	33.417576	-0.482882	0.850234	0.509646	-87.717358
400180.000000	6	16	-2199419.242920	5174766.363670	3000811.828186	45.454330	-0.522917	-0.116330	0.182905	-88.292711
400181.000000	6	16	-2199403.582705	5174744.937385	3000801.520901	17.809198	0.469605	-1.236684	-0.441876	-89.998701
400182.000000	7	14	-2199437.726742	5174772.250230	3000823.028527	61.896831	-0.422649	0.203777	0.150368	-88.983520
400183.000000	8	16	-2199443.547821	5174782.095596	3000818.701209	69.836318	-0.140716	0.073226	0.099402	-88.579086
400184.000000	8	18	-2199444.614917	5174785.080591	3000819.383461	72.946900	0.067623	-0.564086	-0.040819	-89.135196
400185.000000	8	19	-2199441.532344	5174783.926206	3000815.334771	69.032610	0.047769	-0.800531	-0.024227	-89.269296
400186.000000	8	20	-2199449.157221	5174779.886664	3000814.666890	68.068965	-0.052061	-0.020015	-0.116612	-89.136267
400187.000000	8	21	-2199442.022697	5174772.549577	3000814.520774	59.593122	0.318562	-1.011140	-0.004567	-89.877569
400188.000000	8	18	-2199444.669569	5174793.530288	3000816.280296	78.347309	0.013420	-0.237413	0.173575	-89.041563
400189.000000	8	21	-2199447.836759	5174792.966748	3000816.297761	78.990051	-0.373745	0.510268	0.343636	-88.533064
400190.000000	8	20	-2199454.889243	5174796.592095	3000822.046203	87.080016	-0.179729	0.120109	-0.070813	-88.485188
400191.000000	8	19	-2199443.943331	5174783.279821	3000819.291224	71.211921	-1.044672	1.337270	0.206749	-87.525419
400192.000000	8	19	-2199461.998857	5174803.321385	3000826.413308	97.052302	-0.166468	-0.388754	-0.044279	-89.018578
400193.000000	8	18	-2199460.337307	5174787.653707	3000820.403023	80.933130	-0.034491	0.710128	0.157909	-88.020287
400194.000000	8	18	-2199429.933083	5174794.882436	3000815.485398	73.989437	0.024849	-0.051935	0.133739	-88.797977
400195.000000	8	19	-2199444.547787	5174801.029590	3000830.213165	90.979496	3.035389	-7.445430	-3.533165	-96.180728
400196.000000	7	16	-2199456.731913	5174787.454395	3000826.112897	82.231653	0.193637	-0.557500	-0.197245	-89.334259
400197.000000	7	16	-2199446.981243	5174760.878318	3000819.594047	54.240854	0.365457	-0.620056	-0.337886	-89.609629
400198.000000	7	17	-2199452.214545	5174800.313518	3000839.752433	97.555663	-0.288470	-0.118878	0.052314	-88.524993
400199.000000	7	17	-2199451.346867	5174788.766547	3000824.016740	80.447753	0.526628	-0.462186	-0.199654	-89.433308
400200.000000	7	18	-2199430.316444	5174767.294497	3000816.244239	52.114746	0.191505	0.707008	0.174191	-88.273881
400201.000000	7	17	-2199440.986926	5174762.795857	3000819.276447	53.579590	-0.383092	0.705035	0.119383	-88.099033
400202.000000	8	19	-2199449.718387	5174796.820022	3000820.679823	84.836331	-1.694573	-8.471308	-2.092445	-94.532021
400203.000000	8	18	-2199444.550816	5174799.797515	3000820.216591	85.250349	-2.339278	-7.089280	-1.607028	-92.898090
400204.000000	8	22	-2199448.040149	5174766.913785	3000826.198248	62.624509	-2.233764	-7.231156	-1.661083	-93.101323
400205.000000	8	21	-2199441.874835	5174774.470678	3000820.169273	63.773046	-2.232170	-7.668870	-1.711194	-93.679778
400206.000000	8	18	-2199458.415992	5174796.722936	3000817.934178	86.455139	-2.203292	-6.697199	-1.596710	-92.743588
400207.000000	8	21	-2199458.695638	5174805.191420	3000822.666464	95.656783	-2.411882	-6.066450	-0.939023	-91.927036
400208.000000	8	20	-2199451.429292	5174796.918583	3000826.144789	88.092318	-9.307442	-28.812792	-5.507713	-105.627647
400209.000000	7	19	-2199499.125388	5174834.188705	3000852.305198	147.124457	-92.299428	74.461249	52.068440	18.904901
400210.000000	6	19	-2199404.191622	5174719.524622	3000774.341508	-15.447377	-0.254991	0.138958	0.126002	-88.711653
400211.000000	6	19	-2199409.928052	5174731.846155	3000784.099523	1.136934	-0.171185	0.138165	0.067855	-88.476591
400212.000000	6	16	-2199413.424040	5174722.932907	3000783.648840	-5.097831	0.995826	-1.059479	-0.613705	-89.859788
400213.000000	6	17	-2199421.771701	5174742.487228	3000802.231492	22.426642	-0.636026	0.395408	0.411846	-87.888343
400214.000000	6	16	-2199420.010530	5174747.036203	3000800.684512	24.775519	0.529746	-1.530729	-0.649343	-90.325432
400215.000000	6	14	-2199422.415224	5174759.983112	3000807.478850	39.316098	-6.799924	17.061496	12.449231	-67.840529
400216.000000	6	17	-2199426.298666	5174782.421786	3000816.688196	63.204344	-6.504193	16.122143	11.619997	-69.249773
400217.000000	7	18	-2199445.187643	5174787.457313	3000816.102177	73.518076	0.375872	-2.098042	-1.513680	-90.977369
400218.000000	8	19	-2199439.918645	5174802.592383	3000816.700244	84.255781	-0.070831	0.062736	0.081096	-88.372923
400219.000000	8	19	-2199448.134534	5174777.241498	3000823.263953	69.641048	0.243749	-0.664507	-0.021186	-88.793086
400220.000000	8	21	-2199448.160542	5174774.682666	3000817.055525	64.637107	-0.233568	-0.715367	-0.251005	-88.977778
400221.000000	8	22	-2199442.860006	5174773.408216	3000817.199457	61.845561	-0.116445	0.356838	0.075309	-87.870147
400222.000000	8	20	-2199453.783466	5174801.626509	3000817.941132	88.837553	0.164948	-0.022373	0.242585	-88.503553
400223.000000	8	21	-2199446.492750	5174790.442960	3000817.944973	77.260480	-0.420827	0.903922	0.146326	-88.057358
400224.000000	8	20	-2199445.729654	5174781.212951	3000822.705106	71.767586	-0.122496	-0.009709	0.032465	-88.831314
400225.000000	8	20	-2199449.534841	5174792.755206	3000820.530824	81.407160	0.223865	-1.210326	0.314944	-89.978403
400226.000000	8	20	-2199442.327195	5174791.655629	3000813.009310	74.472225	1.725044	-0.930983	0.058756	-89.821175
400227.000000	7	18	-2199454.383266	5174786.191927	3000814.200286	74.760677	0.139457	0.080526	0.145919	-88.541374
400228.000000	7	19	-2199439.246575	5174773.601064	3000805.610692	55.271887	-2.220894	6.080557	2.839303	-82.760453
400229.000000	7	19	-2199460.985488	5174798.098739	3000825.333397	91.957928	-5.483155	13.806875	6.199896	-74.749792
400230.000000	7	18	-2199465.905647	5174811.395628	3000811.700228	97.980804	-8.247527	20.421536	8.946482	-68.132104
400231.000000	7	17	-2199462.384725	5174796.850430	3000816.167625	87.089949	-6.701648	16.079796	0.515104	-73.710089
400232.000000	7	17	-2199455.714136	5174796.934515	3000826.202389	89.608965	-6.402218	16.092737	0.712744	-73.818128
400233.000000	7	17	-2199468.703352	5174813.340796	3000811.678274	100.511426	-6.559208	23.323790	6.280499	-65.254951
400234.000000	7	14	-2199456.869590	5174787.172556	3000814.870100	76.729444	-9.122926	27.879804	7.635915	-61.222763
400235.000000	7	15	-2199444.740492	5174764.930162	3000815.592357	54.859633	-10.640847	37.054015	13.474252	-51.170005
400236.000000	7	15	-2199446.645422	5174776.045789	3000819.218852	66.244023	-10.599381	36.289383	13.016357	-52.281817
400237.000000	8	19	-2199459.209698	5174787.905221	3000817.848232	79.539314	-2.470235	35.183302	17.541397	-51.715470
400238.000000	8	16	-2199455.548000	5174784.821630	3000817.044399	75.397205	6.925805	39.430918	18.580950	-49.371291
400239.000000	8	20	-2199455.871548	5174804.929178	3000813.907293	90.325395	8.886388	25.876286	21.802684	-60.647738
400240.000000	8	21	-2199454.879144	5174796.221342	3000814.186637	83.056075	4.003738	38.762234	19.893316	-49.502106
400241.000000	8	19	-2199459.126742	5174820.135932	3000818.607888	106.000170	-2.665781	62.476959	13.524423	-28.377509
400242.000000	8	21	-2199459.701092	5174827.718544	3000810.133623	108.334619	-11.002115	95.509836	4.623395	0.299075
400243.000000	7	21	-2199453.606556	5174813.952267	3000812.552053	96.218656	5.575867	32.984477	21.916083	-54.114135
400244.000000	8	19	-2199445.821387	5174817.363036	3000821.474425	100.524118	12.359551	20.618851	22.551468	-65.664610
400245.000000	7	16	-2199436.007618	5174790.360646	3000823.957014	76.426272	5.671787	22.927169	22.457357	-62.108732
400246.000000	7	17	-2199445.273032	5174793.671054	3000822.927502	81.815460	3.965377	27.477145	24.002649	-57.694806
400247.000000	6	17	-2199435.261407	5174766.659470	3000801.507949	46.329227	-1.203287	39.934245	29.665518	-44.521537
400248.000000	6	15	-2199468.941737	5174814.523185	3000821.670868	106.281570	-0.471349	44.169539	33.561537	-39.793195
400249.000000	6	15	-2199456.686844	5174831.188098	3000841.820365	125.105913	-1.574546	68.979464	51.889669	-12.693963
400250.000000	6	14	-2199463.682347	5174881.512640	3000877.220228	185.069841	-1.887810	81.478088	60.943657	0.921530
400251.000000	5	14	-2199459.859493	5174805.663586	3000824.758645	97.430832	0.466054	-0.107601	0.306964	-88.648599
400252.000000	5	14	-2199457.379038	5174798.451703	3000815.154418	86.183718	-0.145305	-0.259824	-0.180588	-89.289347
400253.000000	5	16	-2199455.096614	5174796.865239	3000816.536070	84.764999	0.107626	0.786929	0.496824	-87.997040
400254.000000	6	18	-2199451.972916	5174776.976824	3000820.231985	69.314083	0.024328	1.118045	0.994290	-87.533209
400255.000000	8	16	-2199457.159396	5174790.575583	3000815.453912	79.864501	24.301389	-10.088801	9.291843	-96.700025
400256.000000	8	20	-2199454.818283	5174773.147585	3000816.915827	65.620604	40.207163	-21.830506	9.529330	-110.817689
400257.000000	7	19	-2199454.972932	5174771.408904	3000813.851333	62.813911	16.833581	-6.268136	9.469875	-91.422261
400258.000000	7	20	-2199461.912108	5174787.116538	3000811.419373	76.788375	17.198433	-5.640512	9.662610	-91.265957
400259.000000	7	17	-2199452.533578	5174783.353784	3000814.978920	72.190913	17.104019	-6.085231	9.593615	-91.589740
400260.000000	7	20	-2199464.922071	5174787.042453	3000814.984965	79.453063	16.931777	-5.434598	9.541059	-91.342388
400261.000000	7	18	-2199443.294010	5174785.066243	3000816.577509	71.152068	17.385281	-6.086608	9.573440	-91.455489
400262.000000	7	19	-2199448.084379	5174794.807533	3000818.472310	81.596928	17.676659	-5.924804	9.670791	-91.295302
400263.000000	7	20	-2199462.359857	5174782.762960	3000820.064714	77.504949	14.165243	0.807551	12.498991	-84.441234
400264.000000	7	19	-2199466.157262	5174800.465179	3000820.369663	93.309218	8.872923	13.756771	18.027382	-71.192827
400265.000000	6	18	-2199451.825738	5174801.616920	3000831.534517	94.588866	-0.807879	38.365043	28.872318	-46.385333
400266.000000	6	19	-2199448.399719	5174794.680673	3000834.829686	89.344615	-1.373132	39.936798	29.793408	-44.708090
400267.000000	5	16	-2199645.809059	5175077.157366	3000978.682666	454.460825	-59.461229	99.072773	57.401309	30.538958
400268.000000	6	18	-2199461.168580	5174850.716267	3000861.051457	151.583975	-1.440872	43.099728	32.116229	-41.284405
400269.000000	6	16	-2199460.581199	5174787.378536	3000813.631462	77.589143	-0.109776	0.624409	0.566116	-87.845806
400270.000000	6	17	-2199458.396693	5174795.704969	3000828.205447	90.484547	0.564180	-0.271315	-0.150065	-89.103740
400271.000000	7	16	-2199454.903542	5174772.226315	3000805.657125	59.574411	0.423033	-0.517244	-0.260430	-89.293002
400272.000000	7	18	-2199457.314649	5174758.092399	3000814.216353	52.997725	-0.012545	0.583258	0.298167	-87.979700
400273.000000	8	18	-2199451.840456	5174770.285808	3000826.510061	66.815338	-0.513687	-6.597291	-4.410207	-95.002033
400274.000000	8	20	-2199451.052870	5174791.661079	3000823.530766	82.463076	-0.840868	-7.254670	-4.437434	-95.461833
400275.000000	8	19	-2199453.456158	5174776.373671	3000816.989454	67.801520	-1.117805	-8.033318	-4.705035	-96.180395
400276.000000	8	22	-2199452.830668	5174812.418426	3000819.441713	97.968621	-1.488513	-7.503125	-4.611885	-95.891664
400277.000000	8	23	-2199449.706929	5174798.952177	3000820.034258	86.255410	-1.203520	-6.353487	-4.402960	-94.933931
400278.000000	8	19	-2199451.096910	5174796.593850	3000810.091109	80.116405	-1.839370	-10.830238	-6.190738	-98.701361
400279.000000	8	21	-2199453.151061	5174802.702818	3000813.764262	87.515332	-1.839656	-10.461545	-6.249010	-98.939203
400280.000000	8	17	-2199458.894242	5174807.823452	3000813.451910	93.497855	-2.171433	-8.534999	-6.790355	-97.278543
400281.000000	8	17	-2199462.177938	5174796.132274	3000810.581393	83.792547	-7.732020	-7.810665	-14.289604	-99.271980
400282.000000	8	16	-2199453.205855	5174763.857460	3000795.356651	47.329524	2.159340	-35.356076	-29.535662	-129.405328
400283.000000	7	14	-2199450.112412	5174740.322042	3000776.570904	18.291925	19.571745	-83.976138	-48.718281	-177.187466
400284.000000	7	16	-2199422.028759	5174643.155592	3000727.240754	-93.506984	34.524228	-122.696939	-65.808060	-215.961650
400285.000000	6	18	-2199463.416502	5174798.160899	3000813.951849	87.459183	0.840143	-39.302736	-29.463998	-131.563893
400286.000000	6	14	-2199468.552134	5174800.155435	3000809.596380	88.784410	1.803311	-40.223193	-29.593606	-132.305113
400287.000000	6	16	-2199471.429649	5174836.955866	3000828.422331	128.520779	1.657155	-38.845394	-28.788562	-131.278555
400288.000000	6	14	-2199463.564764	5174814.749857	3000826.539490	106.916825	1.356756	-38.593212	-28.838664	-131.043101
400289.000000	5	15	-2199453.236235	5174831.198584	3000853.160273	129.292542	0.184506	-0.213090	-0.107528	-89.016772
400290.000000	5	12	-2199446.532025	5174778.892696	3000827.898947	72.621231	-0.000324	0.576738	0.281632	-87.938919
400291.000000	5	14	-2199452.577123	5174764.291495	3000810.450951	54.608799	0.183191	0.043822	-0.000340	-88.233371
400292.000000	6	16	-2199452.601843	5174770.364184	3000812.811077	60.657562	0.137781	-0.845319	-0.704260	-89.611371
400293.000000	6	15	-2199457.132350	5174769.788281	3000806.976086	58.990126	-0.369421	0.952344	0.261991	-87.510119
400294.000000	6	18	-2199453.713181	5174776.574268	3000820.629600	69.775576	-0.033553	1.415605	0.879904	-86.885837
400295.000000	7	20	-2199454.265179	5174767.889521	3000818.309394	61.826804	-0.407992	0.338507	0.032581	-88.341034
400296.000000	8	18	-2199460.365744	5174780.756537	3000817.420922	73.939888	-0.166088	-0.261738	-0.091247	-88.701171
400297.000000	8	20	-2199453.860504	5174793.473413	3000814.464969	80.609020	-0.335236	0.118968	0.035117	-88.509313
400298.000000	8	21	-2199464.761361	5174794.704629	3000816.180974	86.175580	1.239647	-0.695348	0.001101	-89.489250
400299.000000	8	18	-2199462.295961	5174803.315755	3000821.303801	94.731813	0.058918	-0.285132	0.121369	-89.069871
400300.000000	8	18	-2199464.114359	5174796.568032	3000815.465911	87.124887	-2.914538	2.042263	-0.100301	-86.033194
400301.000000	7	16	-2199470.212793	5174788.095648	3000813.208342	81.289124	0.164641	-0.260502	0.054255	-88.932696
400302.000000	7	19	-2199459.904136	5174791.995848	3000819.053247	83.665258	-0.672320	2.098843	1.042985	-86.120790
400303.000000	7	18	-2199463.077170	5174819.155639	3000839.398206	116.406600	1.305602	-2.930285	-1.370763	-91.483379
400304.000000	6	17	-2199468.067429	5174830.623931	3000839.972369	127.695393	0.281812	-1.288191	-0.399476	-90.024749
400305.000000	7	17	-2199454.202918	5174818.315162	3000841.137317	113.490451	0.180625	-0.146860	0.006355	-88.801151
400306.000000	7	16	-2199449.207690	5174855.504241	3000880.044494	160.333571	0.042786	0.354308	0.231602	-88.251343
400307.000000	7	17	-2199463.738793	5174811.134150	3000833.612909	107.393299	0.367314	-0.579870	-0.207824	-89.193244
400308.000000	8	18	-2199453.132161	5174793.976802	3000816.258074	81.614818	-1.838209	9.657467	4.229337	-79.803271
400309.000000	8	18	-2199451.699117	5174766.745528	3000822.083610	61.801463	-1.697191	9.051365	3.986329	-80.249425
400310.000000	8	19	-2199454.377819	5174769.381361	3000819.840210	63.799600	-1.491232	8.702922	3.950927	-80.823533
400311.000000	8	19	-2199456.137095	5174785.569295	3000813.910893	74.723267	-1.703371	8.760742	4.026327	-80.158932
400312.000000	8	21	-2199450.296636	5174792.228037	3000814.817799	78.538332	-1.746738	8.721953	4.197540	-80.651805
400313.000000	8	21	-2199451.198950	5174778.955947	3000814.551606	67.963394	-1.109252	8.138558	4.298837	-81.139608
400314.000000	8	20	-2199449.009701	5174784.286757	3000815.753319	72.099549	-1.890058	8.944232	3.915623	-80.106060
400315.000000	8	21	-2199460.899854	5174787.571264	3000811.596483	76.892050	-1.403552	9.170660	4.317214	-79.839511
400316.000000	8	20	-2199466.379934	5174811.317563	3000818.867931	101.473368	-1.273381	8.598940	4.130529	-80.511056
400317.000000	8	19	-2199469.290975	5174820.128370	3000820.570383	110.425264	-5.958113	27.339585	12.228931	-62.893690
400318.000000	8	20	-2199460.106962	5174822.664365	3000821.261177	109.643556	-14.565185	51.725674	21.875476	-39.396383
400319.000000	8	19	-2199509.185393	5174908.095501	3000856.286166	212.392382	-36.333876	93.696681	36.633607	3.332998
400320.000000	7	19	-2199459.822203	5174805.831476	3000826.941196	98.587082	0.020979	0.487744	0.181744	-88.401174
400321.000000	7	19	-2199473.016081	5174834.072397	3000834.197240	129.462985	0.070957	-0.178762	-0.127885	-88.742863
400322.000000	7	19	-2199467.620549	5174833.823989	3000822.049240	121.652844	-0.449730	0.089542	0.382564	-88.403398
400323.000000	7	16	-2199453.428704	5174823.952854	3000836.170855	115.443629	0.151271	1.955928	1.123278	-86.692320
400324.000000	7	19	-2199456.711948	5174774.030174	3000816.850047	66.957517	0.038394	-0.823684	-0.186677	-89.399458
400325.000000	8	16	-2199452.469048	5174785.258965	3000807.782393	70.307159	0.312139	0.205316	0.028954	-88.799308
400326.000000	8	19	-2199453.742058	5174782.428122	3000818.489144	73.518255	0.183631	-0.706819	-0.152624	-89.509653
400327.000000	8	18	-2199455.734979	5174802.658345	3000818.909944	90.805061	0.019199	-0.374681	-0.213746	-89.354368
400328.000000	8	18	-2199452.565639	5174788.871452	3000822.120954	80.055498	0.222454	-0.632918	-0.277852	-89.267368
400329.000000	8	19	-2199453.118444	5174776.122705	3000815.980191	67.004010	-0.059781	-0.202286	-0.108750	-88.911792
400330.000000	8	20	-2199451.537158	5174776.504097	3000813.968703	65.816301	0.260486	-0.839911	-0.266606	-89.791248
400331.000000	8	19	-2199459.437479	5174790.576522	3000815.854701	80.839936	0.102602	-1.284886	-0.455069	-90.260343
400332.000000	8	21	-2199459.436933	5174786.173694	3000816.725681	77.682545	-0.040491	-0.506287	-0.008829	-89.038536
400333.000000	8	20	-2199457.419108	5174797.612158	3000820.312202	87.958043	-1.146443	2.045698	0.609705	-86.412032
400334.000000	8	20	-2199465.096862	5174816.729723	3000823.054073	107.400236	-0.134026	0.776475	0.284219	-88.366237
400335.000000	8	21	-2199467.584495	5174818.908480	3000825.482511	111.173138	-0.194595	0.122570	0.204548	-88.522076
400336.000000	8	20	-2199470.303495	5174815.233421	3000831.623978	112.037349	3.838213	-7.764628	-2.494806	-96.462340
400337.000000	8	19	-2199450.151527	5174775.509143	3000815.237609	65.132785	15.181039	-31.279041	-10.856918	-120.280191
400338.000000	8	18	-2199462.544688	5174796.347479	3000821.578474	89.298242	0.223584	-0.168364	-0.047250	-89.261036
400339.000000	8	20	-2199447.977472	5174789.067609	3000821.928756	78.542572	0.071432	0.125628	0.163998	-88.595712
400340.000000	7	18	-2199451.102898	5174775.051051	3000814.441810	64.712579	0.024963	-0.034920	-0.028893	-89.054489
400341.000000	7	19	-2199466.949645	5174821.129446	3000824.285695	112.188506	0.044549	0.256596	-0.010399	-88.578425
400342.000000	7	16	-2199460.706805	5174833.018600	3000823.523484	119.315319	0.058499	-0.639740	-0.193027	-89.515095
400343.000000	7	19	-2199458.664738	5174802.297034	3000812.151852	88.323115	-0.084305	-15.806781	-9.486705	-104.957055
400344.000000	7	17	-2199463.160063	5174817.019523	3000829.315795	109.931433	-0.375924	-34.014895	-19.964346	-122.915897
400345.000000	8	19	-2199452.134734	5174821.286240	3000828.516739	109.213241	-10.761479	-14.031861	-10.052330	-103.272399
400346.000000	8	18	-2199456.875335	5174802.632026	3000818.466875	90.966965	-12.418754	-8.896476	-7.749208	-98.439621
400347.000000	8	19	-2199454.284250	5174806.087060	3000812.309099	89.960743	-12.133506	-9.571675	-7.536892	-98.965176
400348.000000	8	18	-2199455.575158	5174800.937379	3000810.521913	85.384777	-11.920340	-9.577583	-7.737322	-99.345318
400349.000000	8	18	-2199453.974471	5174796.784530	3000809.845641	81.146362	-11.251632	-9.785857	-7.806165	-99.581407
400350.000000	8	19	-2199448.728020	5174794.424214	3000810.823726	77.887921	-11.883554	-9.879399	-7.655988	-99.438498
400351.000000	8	20	-2199453.366261	5174800.359733	3000812.201066	84.950063	-11.268921	-9.373814	-7.487256	-99.044487
400352.000000	8	20	-2199459.410970	5174810.042073	3000814.925613	96.172072	-12.086281	-9.154646	-7.911415	-98.466778
400353.000000	8	19	-2199452.715664	5174785.868407	3000805.626030	69.865629	-11.070442	-9.020801	-7.488876	-98.998020
400354.000000	8	18	-2199455.100412	5174794.973450	3000813.086247	81.599828	-15.093054	-1.781105	-8.538296	-91.751159
400355.000000	8	19	-2199453.879770	5174821.278987	3000823.534715	107.450701	-15.678162	-1.633738	-8.869568	-91.746629
400356.000000	8	18	-2199460.598133	5174792.976596	3000821.587910	85.899144	-16.670802	0.699106	-8.137204	-89.213723
400357.000000	8	19	-2199445.171368	5174762.871900	3000808.650022	50.053666	-7.156041	-22.024424	-16.612983	-111.779858
400358.000000	8	18	-2199465.115128	5174815.975916	3000826.688033	108.515337	0.364956	-41.214749	-23.453313	-130.231394
400359.000000	8	17	-2199459.003060	5174769.856274	3000792.243104	52.716836	0.460665	-47.181142	-26.738824	-136.037985
400360.000000	7	15	-2199453.121102	5174737.157692	3000772.143881	14.668008	3.177148	-48.185052	-33.673266	-141.633763
400361.000000	6	16	-2199461.450846	5174844.722375	3000844.580995	139.026511	0.254176	-0.257804	0.053229	-89.379786
400362.000000	5	15	-2199469.550852	5174785.039996	3000829.846722	86.458635	0.258786	-0.429728	-0.466115	-89.664229
400363.000000	6	17	-2199464.764246	5174798.227777	3000826.518797	93.925671	0.185506	0.879806	0.424543	-88.609250
400364.000000	8	18	-2199458.801061	5174779.752677	3000811.938419	69.992046	7.079635	-2.885160	0.676126	-92.573632
400365.000000	8	19	-2199452.369015	5174778.182686	3000818.678785	69.693056	-0.096005	-0.347053	-0.092779	-89.383677
400366.000000	8	18	-2199450.567451	5174794.046957	3000821.084102	83.072081	0.017321	-0.547477	-0.219559	-89.436941
400367.000000	8	22	-2199458.097629	5174803.721450	3000813.712777	90.021271	-0.034088	-0.584063	-0.140927	-89.459876
400368.000000	8	19	-2199460.578206	5174792.083137	3000809.332200	79.367384	-0.314352	0.185652	-0.251946	-89.446576
400369.000000	8	23	-2199456.636333	5174804.658549	3000817.236410	91.945170	0.360970	0.346019	0.245811	-89.163261
400370.000000	8	21	-2199448.580590	5174811.648846	3000814.244075	93.420219	7.650216	2.346501	4.029170	-86.507630
400371.000000	8	20	-2199448.359487	5174808.484506	3000815.174495	91.219013	8.579221	5.128480	4.058568	-84.856016
400372.000000	8	17	-2199443.277716	5174776.459774	3000810.901091	61.482447	10.916176	14.127208	4.093644	-79.111617
400373.000000	8	18	-2199449.325698	5174812.490605	3000814.644938	94.549120	14.919567	29.212926	3.953374	-69.899103
400374.000000	8	17	-2199465.617717	5174807.186354	3000821.326876	99.025295	7.555511	2.206212	4.998531	-86.704451
400375.000000	8	17	-2199450.272716	5174793.763341	3000828.111622	86.066683	16.777428	-22.665993	-4.673773	-111.381486
400376.000000	8	17	-2199452.221517	5174764.625086	3000800.666217	50.125648	28.756720	-53.350525	-16.615131	-141.101639
400377.000000	7	17	-2199469.554330	5174815.316109	3000823.191421	107.855161	0.136238	24.378636	14.591045	-64.758127
400378.000000	7	16	-2199460.634992	5174809.930388	3000830.999547	104.110995	-0.144035	35.350047	20.634150	-54.151662
400379.000000	7	18	-2199460.268041	5174827.585828	3000841.644532	123.336282	0.368632	40.920121	24.456650	-48.414382
400380.000000	8	16	-2199455.375938	5174828.773198	3000842.869136	123.192788	13.313300	13.509386	24.280238	-74.391222
400381.000000	7	17	-2199458.183654	5174786.258765	3000817.568614	77.718613	13.031903	-24.289066	1.727154	-112.653838
400382.000000	7	18	-2199452.696729	5174746.438005	3000806.834309	38.464223	13.099413	-27.378241	0.173705	-115.330208
400383.000000	7	19	-2199455.973957	5174784.275433	3000806.804250	70.254570	12.944885	-26.117317	0.896408	-113.944116
400384.000000	7	17	-2199459.793229	5174773.569515	3000806.553363	62.772440	13.558150	-25.823785	1.149978	-113.910046
400385.000000	8	20	-2199459.437618	5174793.963049	3000811.769982	81.652217	10.802007	-14.319155	6.854322	-102.624158
400386.000000	8	19	-2199461.402005	5174784.376187	3000814.975193	76.073911	15.112308	-19.474427	10.281916	-107.323612
400387.000000	7	20	-2199468.215799	5174791.612949	3000809.943414	81.907251	-0.216800	0.265094	-0.023026	-89.237622
400388.000000	7	20	-2199468.575255	5174802.994089	3000808.014165	90.344864	-0.167644	-0.299288	-0.016583	-89.845068
400389.000000	8	18	-2199451.847129	5174794.709037	3000816.336453	81.802752	15.176822	1.812451	8.748312	-87.134444
400390.000000	8	17	-2199448.838562	5174767.837927	3000803.495003	52.903490	15.850809	1.131093	8.979662	-87.624980
400391.000000	8	18	-2199455.659111	5174802.006695	3000826.361335	93.777318	15.254714	1.182868	8.617405	-87.569650
400392.000000	8	19	-2199448.681097	5174794.389423	3000828.713889	86.310867	15.588333	1.714772	8.654622	-86.919768
400393.000000	8	18	-2199455.376129	5174803.059520	3000825.226332	93.996157	16.874215	-2.192802	7.362436	-91.070447
400394.000000	7	16	-2199456.228229	5174800.083812	3000825.426210	91.971927	0.531024	39.155410	23.183950	-50.302136
400395.000000	7	17	-2199467.932103	5174798.001271	3000803.429048	83.905396	0.712289	38.749140	24.544491	-49.660091
400396.000000	7	16	-2199466.306187	5174809.790315	3000825.790494	103.486199	-0.601356	45.878351	30.546760	-41.224898
400397.000000	7	17	-2199456.396260	5174819.220812	3000833.178128	111.213405	-1.981511	46.727852	35.956328	-37.725515
400398.000000	7	17	-2199446.612159	5174740.814844	3000798.589557	27.906620	-5.878649	50.050109	38.559609	-31.571234
400399.000000	7	18	-2199458.478153	5174774.028191	3000806.140818	62.495889	-5.091744	49.990213	39.010143	-31.969528
400400.000000	7	18	-2199450.018019	5174781.846987	3000817.681356	71.381570	-5.493266	51.291661	39.784892	-30.666353
400401.000000	8	19	-2199456.296778	5174757.667422	3000801.994761	46.518029	9.269624	-18.547268	5.501073	-99.762570
400402.000000	8	18	-2199452.919212	5174782.659912	3000814.907968	71.727682	8.539620	-17.683360	5.148138	-99.612489
400403.000000	8	19	-2199449.068322	5174783.515252	3000815.383094	71.319054	8.379385	-17.706930	5.142918	-99.402058
400404.000000	8	19	-2199453.003342	5174787.869354	3000811.477012	74.356186	8.566337	-18.413514	5.179455	-99.995555
400405.000000	8	22	-2199455.173350	5174783.451323	3000815.087254	73.230876	8.763572	-18.121406	5.015661	-99.674396
400406.000000	8	23	-2199452.492545	5174786.348166	3000808.854665	71.705787	2.172649	-21.770280	2.262138	-103.035863
400407.000000	8	18	-2199459.414094	5174786.187456	3000807.712358	73.419880	3.976060	-22.578877	3.006490	-103.729789
400408.000000	8	19	-2199456.012461	5174773.494326	3000813.212270	64.560325	4.077987	-23.512242	2.810959	-105.338295
400409.000000	8	16	-2199458.057153	5174786.819557	3000813.159694	76.042948	3.886460	-22.357778	2.520345	-104.170451
400410.000000	8	18	-2199450.538279	5174802.710291	3000833.642957	96.029561	4.004294	-23.080618	2.727583	-104.473532
400411.000000	8	16	-2199464.608043	5174809.378334	3000832.629155	105.803755	3.036443	-17.138736	2.098070	-100.677825
400412.000000	8	19	-2199490.683102	5174855.789697	3000844.225550	157.903556	5.317092	-27.091956	2.307647	-107.900804
400413.000000	8	18	-2199455.147652	5174820.768314	3000833.623340	112.248461	0.102436	-11.847695	-1.154448	-94.581138
400414.000000	8	17	-2199452.511836	5174780.308847	3000815.580213	69.999438	-11.031984	13.614765	11.006806	-68.802812
400415.000000	7	14	-2199438.572399	5174743.146031	3000804.296471	29.727255	-5.599308	13.203969	-0.511506	-77.541703
400416.000000	7	15	-2199460.919098	5174812.900934	3000826.370791	104.426391	-5.060961	2.844397	-8.694397	-89.190628
400417.000000	6	13	-2199452.566473	5174775.596682	3000813.698896	65.307631	-5.690191	3.267822	-8.104138	-88.453716
400418.000000	6	16	-2199450.986090	5174769.695350	3000815.919312	61.029687	-5.115143	4.194915	-7.569204	-87.860751
400419.000000	7	14	-2199454.091088	5174793.332786	3000812.978468	79.870914	-6.205750	8.832532	-4.130535	-82.746233
400420.000000	8	19	-2199456.974899	5174787.507368	3000817.125638	78.104701	-5.958730	12.944211	-6.046131	-80.123721
400421.000000	8	17	-2199453.817868	5174802.926381	3000812.465428	87.311617	-10.660654	41.875300	-13.197625	-58.044758
400422.000000	8	21	-2199455.139912	5174806.618704	3000808.508271	88.887694	-15.931201	75.187949	-23.894095	-30.264055
400423.000000	7	18	-2199457.941340	5174788.415411	3000808.739647	75.204841	-8.363967	23.496183	-6.813954	-74.993523
400424.000000	8	21	-2199461.488205	5174802.582042	3000811.018242	88.990557	-4.884181	27.708711	-3.766433	-70.305705
400425.000000	8	20	-2199448.166911	5174777.815561	3000815.995358	66.677409	-4.438410	27.965920	-3.804893	-69.894749
400426.000000	8	18	-2199462.168172	5174796.591877	3000809.891947	83.835480	3.068097	22.344588	-3.667383	-76.824642
400427.000000	8	18	-2199461.400530	5174787.298396	3000822.224414	81.873495	-4.070833	23.963116	-2.814264	-74.211613
400428.000000	8	17	-2199482.369361	5174842.749198	3000833.844196	139.553258	-7.246142	42.166337	-5.052099	-62.467477
400429.000000	8	15	-2199477.892242	5174882.439012	3000859.337559	182.253490	-5.499385	34.588294	-5.681783	-68.079854
400430.000000	7	15	-2199465.180661	5174796.960529	3000817.479559	88.763565	2.189195	1.936705	-5.590732	-91.953745
400431.000000	7	14	-2199472.726998	5174808.301372	3000823.954024	103.622392	-1.189766	-3.753311	5.595915	-88.625257
400432.000000	6	14	-2199463.154629	5174776.206888	3000794.682648	60.450543	-0.437951	3.256716	2.435261	-85.993900
400433.000000	6	15	-2199466.795017	5174824.073308	3000822.062374	113.469574	0.760594	-20.161698	-15.305272	-111.963194
400434.000000	6	16	-2199462.267934	5174806.575763	3000822.162866	97.771680	2.083760	-14.333731	-9.079024	-104.713097
400435.000000	6	17	-2199463.462855	5174801.748202	3000816.834878	91.747951	1.847389	-12.933357	-8.589238	-103.160539
400436.000000	6	16	-2199461.866167	5174779.027510	3000808.700668	68.927913	1.613598	-12.545348	-8.560393	-103.421434
400437.000000	8	17	-2199458.878598	5174789.768082	3000806.374621	75.505081	-0.592312	-12.270167	-10.136775	-103.449298
400438.000000	8	15	-2199456.097025	5174794.965024	3000809.631324	80.301217	-1.863672	-11.115598	-10.599417	-102.594642
400439.000000	8	18	-2199451.869073	5174777.702560	3000811.452974	65.711601	-9.424842	0.155576	-15.053823	-95.437201
400440.000000	8	19	-2199455.232766	5174809.376934	3000810.934193	92.303999	25.794303	12.015113	2.514533	-82.482744
400441.000000	8	19	-2199451.249701	5174802.893786	3000818.457488	89.236259	34.415820	15.119311	6.849087	-79.368730
400442.000000	8	18	-2199451.874320	5174793.943095	3000813.031969	79.627169	41.179408	17.485689	10.292357	-76.815489
400443.000000	8	19	-2199443.481655	5174775.004937	3000812.398034	61.081760	56.448379	32.405507	18.899062	-63.721912
400444.000000	7	18	-2199464.007412	5174797.653307	3000814.584511	87.550722	-5.278583	-4.460589	-19.473703	-102.488810
400445.000000	7	19	-2199460.563295	5174803.740501	3000813.759233	90.908323	-9.240554	-0.609009	-25.204226	-102.515698
400446.000000	6	18	-2199455.241777	5174785.177862	3000817.727176	75.903644	3.805445	-24.462266	-16.027776	-116.455251
400447.000000	6	16	-2199451.748842	5174824.698487	3000848.587947	121.346236	0.492842	-0.137116	0.974420	-89.832104
400448.000000	6	15	-2199460.881709	5174795.790302	3000829.649170	92.093322	-0.102807	0.616114	0.488987	-89.231437
400449.000000	6	16	-2199450.106510	5174807.404108	3000836.242776	100.916610	0.242033	1.595029	1.228864	-88.419126
400450.000000	6	15	-2199458.420305	5174795.459871	3000820.375105	86.587918	-0.370224	2.546372	1.741365	-87.281495
400451.000000	6	14	-2199454.941564	5174787.174523	3000814.097256	75.700895	0.362516	-0.087349	0.018760	-90.565688
400452.000000	6	17	-2199461.839110	5174783.633140	3000806.576154	71.646918	0.037040	-0.814382	-0.440992	-90.955938
400453.000000	7	18	-2199457.556783	5174764.708303	3000808.105041	55.552301	0.067090	0.782504	0.231798	-89.641569
400454.000000	8	17	-2199456.631373	5174777.035905	3000812.352448	67.237847	4.716469	35.199414	25.711663	-53.571864
400455.000000	8	19	-2199454.678694	5174808.092594	3000832.485452	101.271925	6.739930	48.880026	36.512485	-38.752863
400456.000000	8	19	-2199452.487842	5174810.819432	3000814.711249	94.315264	11.336579	77.838857	45.222251	-13.300719
400457.000000	8	21	-2199440.280478	5174792.785947	3000828.490240	82.010387	12.958224	86.210413	53.421600	-3.351424
400458.000000	8	21	-2199455.113131	5174806.572202	3000818.634871	93.633615	12.719313	85.990430	53.277674	-3.859002
400459.000000	8	20	-2199456.340426	5174805.999623	3000815.418241	92.069908	13.276997	86.033645	53.599734	-3.485540
400460.000000	8	21	-2199457.417674	5174821.907104	3000825.727646	110.216910	7.236823	96.037218	50.954880	1.782704
400461.000000	8	21	-2199467.897198	5174849.688470	3000836.709531	141.548357	6.092337	82.149765	43.380084	-11.421693
400462.000000	8	20	-2199465.859986	5174861.249998	3000847.261869	155.213838	5.948681	73.862194	40.178953	-18.816355
400463.000000	8	17	-2199445.012422	5174771.010540	3000811.644651	58.014345	-17.068643	-86.996742	-59.629753	-177.459243
400464.000000	7	16	-2199463.333831	5174774.623447	3000803.009102	63.169427	-0.814389	-118.522617	-70.282250	-209.083516
400465.000000	7	17	-2199463.711000	5174757.181235	3000788.346774	42.219177	-0.277132	-127.136980	-75.118776	-217.768179
400466.000000	6	15	-2199484.459348	5174848.139159	3000837.033218	146.152488	-0.223959	0.464348	0.160140	-89.578334
400467.000000	6	17	-2199461.987602	5174814.905265	3000823.090529	104.866987	-0.026838	-0.309781	-0.149553	-90.305092
400468.000000	6	13	-2199457.109802	5174781.245462	3000812.085045	70.688888	0.357402	2.306547	1.966961	-87.416311
400469.000000	6	14	-2199450.398397	5174795.635650	3000832.789435	89.841885	3.359881	-0.856446	6.307473	-89.643607
400470.000000	6	15	-2199458.537490	5174799.791589	3000830.011615	94.700992	3.608886	-1.409165	5.738599	-90.036138
400471.000000	6	16	-2199466.462201	5174805.361363	3000827.365095	100.694596	3.534108	-0.204270	6.467094	-89.133749
400472.000000	7	14	-2199454.032389	5174825.092573	3000832.880810	115.018472	4.404391	0.875525	9.570825	-87.242628
400473.000000	7	17	-2199456.487361	5174794.748560	3000808.765522	79.850450	16.442053	-2.980340	32.283860	-85.325012
400474.000000	8	18	-2199447.934404	5174778.192123	3000820.389306	68.982213	5.010688	-45.519312	15.133830	-131.315796
400475.000000	7	17	-2199456.221904	5174781.454783	3000809.929217	69.532294	-3.239829	7.325433	-2.251082	-85.708699
400476.000000	8	19	-2199459.742688	5174803.932288	3000810.260043	89.124901	-4.627356	10.812715	-3.646702	-84.083149
400477.000000	8	16	-2199460.742447	5174774.350634	3000804.212949	62.625083	-9.218279	21.172325	-6.666715	-77.690183
400478.000000	8	20	-2199448.964891	5174779.048403	3000816.700163	68.285440	-9.859493	21.716766	-6.619694	-77.280302
400479.000000	8	15	-2199453.609879	5174785.180109	3000813.096613	73.151526	-9.297061	20.633493	-6.515987	-78.399662
400480.000000	8	19	-2199458.275251	5174766.848972	3000810.061650	58.461393	0.480942	12.372467	-3.327335	-84.797355
400481.000000	8	16	-2199472.355108	5174793.723662	3000822.631490	91.049953	-2.496019	15.658808	-1.693968	-80.390631
400482.000000	8	15	-2199448.612414	5174822.911024	3000844.582787	116.920747	-0.917039	7.307273	-1.126169	-85.975282
400483.000000	7	16	-2199449.578537	5174774.322056	3000819.939358	66.198274	-1.478213	-0.577567	2.886918	-88.786293
400484.000000	7	15	-2199462.524995	5174809.175161	3000835.069147	106.076100	-5.326212	-7.863502	16.393428	-85.117697
400485.000000	7	15	-2199454.846398	5174773.451030	3000808.283967	61.790882	0.373393	-1.069192	-0.012082	-91.196740
400486.000000	7	15	-2199450.145195	5174800.315392	3000833.146926	93.717766	-1.516971	18.419965	12.660461	-70.251858
400487.000000	7	17	-2199454.833942	5174806.899793	3000847.087929	107.269698	-3.124087	45.845049	31.956018	-40.428305
400488.000000	6	17	-2199452.228630	5174787.743124	3000814.819955	75.569095	-0.059620	0.149730	0.390110	-89.926560
400489.000000	7	18	-2199458.238506	5174784.950297	3000811.327672	73.722919	-4.960036	31.660136	20.640939	-55.970667
400490.000000	7	18	-2199451.723974	5174797.156841	3000813.092691	82.209532	-5.814674	37.701971	24.671691	-49.602497
400491.000000	8	19	-2199458.435618	5174794.835631	3000820.185717	85.997478	-18.914128	88.808283	41.997122	-3.213637
400492.000000	8	17	-2199457.463454	5174828.234378	3000841.015632	122.598015	-27.546111	134.937231	67.882260	44.192803
400493.000000	8	20	-2199467.045320	5174882.689370	3000873.631864	185.484276	-43.675354	212.634476	106.825946	121.879546
400494.000000	7	18	-2199463.272455	5174804.899710	3000820.510239	95.976840	0.030060	-0.897627	-0.700006	-91.644817
400495.000000	7	19	-2199456.612156	5174802.270516	3000823.172752	92.810462	0.505508	69.837271	41.925051	-20.118516
400496.000000	7	14	-2199453.804669	5174802.038358	3000829.185293	94.500552	-0.159784	77.034225	45.822206	-12.857811
400497.000000	7	17	-2199461.264940	5174852.620915	3000856.273231	150.899790	0.553621	83.970149	50.451950	-5.744222
400498.000000	7	14	-2199457.413863	5174817.031220	3000837.687301	111.923086	0.589515	106.214929	63.309247	16.406275
400499.000000	7	16	-2199475.527481	5174866.661364	3000864.554114	171.116439	0.090219	139.453311	83.036427	49.975787
400500.000000	6	16	-2199466.793305	5174810.968199	3000820.570369	102.138326	0.014214	-0.194374	-0.277762	-90.810351
400501.000000	6	16	-2199462.771822	5174821.886053	3000826.515971	112.417880	0.106867	0.447871	0.103209	-90.183444
400502.000000	6	14	-2199474.819341	5174823.308902	3000819.328471	114.320949	-0.289130	0.814403	0.347550	-90.006951
400503.000000	6	17	-2199465.629111	5174806.560450	3000817.344828	96.637115	0.213377	-0.122350	-0.078769	-90.767136
400504.000000	5	20	-2199461.715335	5174849.349426	3000823.373265	132.831401	0.170634	-0.975407	-0.296721	-91.630142
400505.000000	7	18	-2199457.175236	5174815.307301	3000820.537017	102.326122	-0.510420	0.266783	0.013040	-90.393630
400506.000000	8	19	-2199462.106862	5174801.162531	3000818.778233	91.725668	-2.813249	-8.087090	-6.078807	-98.680649
400507.000000	8	21	-2199454.834219	5174798.885230	3000813.566805	84.906885	-2.424388	-8.549369	-6.203986	-99.044462
400508.000000	8	19	-2199461.210196	5174785.654508	3000805.827584	72.714664	-2.141655	-8.486793	-6.241618	-99.181470
400509.000000	8	20	-2199454.965618	5174774.106024	3000808.936519	62.671825	-3.206242	-6.918479	-5.762476	-97.599584
400510.000000	8	16	-2199446.853399	5174785.977648	3000821.704542	75.544046	-2.414202	-8.404946	-6.265304	-98.837923
400511.000000	8	17	-2199464.900653	5174787.864339	3000803.310686	74.586638	0.589184	-14.909399	-8.173977	-105.261390
400512.000000	7	15	-2199456.681550	5174784.584697	3000815.315381	74.777385	0.833660	-13.377434	-7.808629	-104.473446
400513.000000	7	14	-2199448.499994	5174773.756758	3000818.223440	64.556199	0.167511	-43.311101	-25.832901	-134.491234
400514.000000	7	16	-2199455.311585	5174781.157255	3000819.364007	73.442842	0.177733	-88.060796	-52.443311	-179.648662
400515.000000	8	16	-2199448.400177	5174745.364981	3000792.187188	29.181384	2.540598	-181.642731	-104.740475	-273.468095
400516.000000	7	17	-2199454.637290	5174809.547886	3000833.838716	103.077977	0.336479	-0.774188	-0.375759	-91.808545
400517.000000	7	17	-2199456.426534	5174785.320826	3000812.980032	74.180994	-0.177054	0.633452	0.315073	-90.521604
400518.000000	7	17	-2199460.876624	5174778.960899	3000816.477494	72.213660	0.196463	-0.491441	-0.294167	-91.579135
400519.000000	7	20	-2199448.681586	5174814.663120	3000833.955732	105.228149	-0.264094	1.426928	0.578395	-89.326388
400520.000000	7	18	-2199452.069474	5174804.271142	3000816.251648	89.591367	0.264843	0.236204	0.067240	-90.885288
400521.000000	8	23	-2199455.189219	5174800.645698	3000816.714699	87.946325	-0.180586	-0.027155	-0.122793	-91.115840
400522.000000	8	22	-2199448.380198	5174777.168478	3000818.631938	67.474187	-0.346458	-0.505218	0.129045	-91.331060
400523.000000	8	20	-2199456.016600	5174762.341330	3000809.312686	53.674219	0.756580	-1.356263	0.300052	-92.233234
400524.000000	8	20	-2199461.705653	5174804.103931	3000813.914178	91.669929	-1.779493	-4.583065	-3.371278	-95.467536
400525.000000	8	17	-2199464.687217	5174804.053441	3000812.817720	92.137439	0.053081	0.023399	0.119820	-90.916861
400526.000000	8	17	-2199446.654792	5174808.738001	3000825.041862	95.507291	0.174529	-0.487881	-0.093524	-91.502357
400527.000000	8	17	-2199458.527674	5174810.286975	3000822.270112	99.542354	-7.685817	14.860898	5.189474	-75.909661
400528.000000	8	17	-2199481.137929	5174826.517877	3000825.291131	121.921861	-22.798762	43.881781	15.197718	-46.719450
400529.000000	7	15	-2199453.003820	5174806.372359	3000824.020110	95.293578	0.077807	-0.219830	-0.174147	-91.470103
400530.000000	7	17	-2199458.515241	5174792.443089	3000813.753192	81.040771	-0.006534	-0.309318	0.069681	-91.476675
400531.000000	8	18	-2199443.815464	5174775.791950	3000807.373209	59.456602	-13.298481	30.429857	2.022286	-61.749610
400532.000000	8	16	-2199464.238660	5174809.562512	3000825.249457	102.333018	-12.640043	28.962029	0.984307	-63.163369
400533.000000	8	18	-2199460.052878	5174818.021121	3000831.880669	110.886711	-12.679649	9.179844	-10.819822	-83.137185
400534.000000	8	19	-2199453.666255	5174766.442457	3000801.590364	52.534239	-11.741300	-32.125074	-33.954358	-124.768986
400535.000000	7	18	-2199454.860237	5174774.832498	3000811.656682	64.511913	-12.949074	25.145125	-1.470253	-67.404553
400536.000000	7	17	-2199448.657941	5174743.991080	3000786.678278	25.549031	-13.019907	24.704161	-1.642928	-67.262153
400537.000000	8	16	-2199453.086828	5174788.518516	3000805.818250	72.232983	-10.795667	13.740171	-7.098502	-78.424403
400538.000000	8	17	-2199460.335296	5174805.472853	3000818.821571	94.630173	-10.204890	13.983424	-7.426754	-79.107385
400539.000000	8	18	-2199460.804895	5174802.086701	3000814.688457	90.090609	-10.568740	14.242998	-7.160542	-77.974051
400540.000000	8	18	-2199464.043958	5174774.407639	3000805.932758	64.622913	-10.441265	14.217518	-7.165128	-78.161554
400541.000000	8	20	-2199463.672909	5174798.572887	3000807.366433	84.764709	-14.855424	19.880657	-10.098917	-72.719207
400542.000000	8	19	-2199466.540346	5174803.105128	3000809.979035	90.663651	-3.924103	-0.617256	-2.088653	-91.646589
400543.000000	8	18	-2199453.423040	5174797.066143	3000818.159123	85.119377	-3.672880	-1.033696	-2.377183	-91.810486
400544.000000	8	18	-2199436.034111	5174782.909163	3000820.592937	68.802174	-3.636585	-0.857506	-2.199002	-91.502976
400545.000000	8	16	-2199455.407640	5174773.345163	3000809.315588	62.386709	-4.226898	-0.850431	-2.419874	-91.630063
400546.000000	8	17	-2199476.364313	5174818.027812	3000816.237001	109.108692	-4.073379	-0.208720	-2.410117	-91.409501
400547.000000	8	18	-2199462.016271	5174815.406469	3000825.271019	106.315211	-1.196318	-1.360349	-1.250045	-92.414817
400548.000000	8	17	-2199453.354468	5174770.394268	3000807.201144	58.286140	-3.340138	8.684445	3.229585	-82.810792
400549.000000	7	15	-2199460.767244	5174822.451993	3000841.504816	119.280098	0.366728	0.306725	-0.089090	-90.533674
400550.000000	7	17	-2199460.718320	5174812.874725	3000825.532915	103.939397	0.509808	-1.225524	-0.072714	-91.933616
400551.000000	7	16	-2199450.786632	5174798.820925	3000816.768147	84.975212	0.520891	-1.405642	-0.418273	-92.538551
400552.000000	7	18	-2199452.923399	5174772.760789	3000805.954501	59.466143	-0.356413	-12.338802	-7.652685	-103.272133
400553.000000	7	19	-2199451.779612	5174758.388884	3000804.254092	46.615726	0.142300	-41.619981	-24.994942	-133.173322
400554.000000	7	19	-2199457.682819	5174792.484877	3000811.462329	79.703561	0.538557	-40.489373	-23.889469	-131.845275
400555.000000	7	18	-2199458.103281	5174790.575157	3000815.167012	80.053612	0.364814	-40.105257	-23.626288	-131.244007
400556.000000	6	17	-2199454.779029	5174779.827189	3000809.492648	67.508970	-0.029808	-0.340792	-0.286113	-91.757875
400557.000000	6	18	-2199452.139588	5174797.678619	3000808.334238	80.523614	0.146481	-1.146731	-0.325478	-91.979442
400558.000000	5	17	-2199459.026691	5174871.316438	3000832.266848	153.923237	0.021233	-0.618503	-0.527300	-91.949807
400559.000000	6	21	-2199460.417251	5174783.013147	3000808.160833	71.404353	-0.103640	-0.207655	-0.077624	-91.553568
400560.000000	7	17	-2199448.698957	5174780.915963	3000811.510874	67.251797	-0.117341	0.535367	0.179803	-90.780751
400561.000000	8	21	-2199444.268396	5174785.748604	3000814.688507	71.146965	-2.240786	5.407202	2.244769	-85.931510
400562.000000	8	17	-2199444.638500	5174769.445994	3000814.746565	58.085223	-3.069794	7.577309	3.034008	-83.646408
400563.000000	8	18	-2199441.731881	5174774.633583	3000812.588794	60.268049	-11.646960	28.390817	11.152077	-63.188287
400564.000000	8	19	-2199470.287153	5174793.298228	3000818.243836	87.915817	-30.241319	73.918691	28.693337	-17.657388
400565.000000	8	18	-2199478.925653	5174853.811738	3000844.876983	152.556927	-53.309193	129.910227	50.338525	37.889074
400566.000000	7	17	-2199456.070947	5174788.608712	3000813.527829	76.983269	0.223778	0.031776	0.035253	-90.858594
400567.000000	7	16	-2199456.679430	5174781.298841	3000810.303898	69.740859	0.282831	-1.299934	-0.220227	-92.248567
400568.000000	6	15	-2199465.680997	5174793.905132	3000809.466543	82.666409	-0.340703	0.237795	-0.289843	-90.906624
400569.000000	6	14	-2199457.794709	5174804.090171	3000832.192607	98.962217	0.114415	0.231018	0.125164	-90.800199
400570.000000	6	17	-2199468.121293	5174788.731447	3000803.956370	76.704986	-0.311875	-1.338867	-1.008583	-92.269114
400571.000000	6	15	-2199455.917848	5174792.519225	3000827.059279	86.505186	0.407306	0.621162	0.860101	-90.143798
400572.000000	7	15	-2199457.823217	5174782.887740	3000814.945959	73.620189	-0.316077	-0.401064	-0.296131	-91.573171
400573.000000	7	16	-2199458.002809	5174775.738246	3000811.064838	66.048970	-0.036849	-0.367412	-0.053006	-91.296124
400574.000000	7	15	-2199452.968255	5174776.646311	3000812.479179	65.719740	0.187307	-0.132761	0.129017	-91.189835
400575.000000	7	15	-2199453.998118	5174792.570390	3000815.626273	80.473984	-0.394661	0.031934	-0.202323	-91.170497
400576.000000	7	16	-2199455.308350	5174794.271470	3000808.315927	78.844612	-0.097591	0.030507	-0.004156	-90.815158
400577.000000	8	18	-2199452.959738	5174773.308930	3000815.594122	64.485433	0.235483	-0.302690	0.129826	-91.344309
400578.000000	8	19	-2199453.213711	5174786.303360	3000813.247841	73.997225	0.398616	-0.990659	0.247030	-91.399848
400579.000000	8	20	-2199457.949558	5174784.242649	3000810.031056	72.435972	0.099777	-0.334399	-0.045881	-91.636448
400580.000000	8	16	-2199449.021073	5174786.323261	3000814.227406	73.032284	-0.550568	-0.040717	-0.127761	-90.902052
400581.000000	8	17	-2199462.736345	5174803.546498	3000814.877262	92.028987	0.353811	-0.272443	0.115011	-91.628749
400582.000000	8	12	-2199448.217874	5174779.032489	3000816.199127	67.777994	-4.184977	2.479758	0.115865	-87.888559
400583.000000	8	15	-2199451.289242	5174781.454885	3000817.777974	71.547455	-8.462137	4.806500	-0.262543	-84.519366
400584.000000	7	13	-2199464.755275	5174798.875078	3000816.146566	89.538238	0.022791	0.191897	0.065219	-90.764881
400585.000000	7	13	-2199452.668185	5174797.574754	3000819.202866	85.765605	-0.034078	0.707472	0.372284	-90.734704
400586.000000	6	11	-2199460.780331	5174804.489271	3000821.146956	95.086710	0.173643	-0.240595	-0.092499	-91.298237
400587.000000	6	12	-2199452.683870	5174801.127107	3000828.516089	93.058853	0.102241	-0.065560	-0.031068	-91.246312
400588.000000	6	12	-2199453.114458	5174798.831982	3000819.101012	86.890428	0.146896	-0.172968	-0.023652	-91.341393
400589.000000	6	12	-2199462.065186	5174797.177895	3000812.412653	85.468119	0.210990	-0.088688	-0.062081	-91.343389
400590.000000	6	15	-2199457.872276	5174795.131985	3000818.878400	85.424874	-0.240918	0.335105	0.112014	-90.946880
400591.000000	8	17	-2199457.632537	5174794.390621	3000809.823425	80.455567	-5.163880	3.126497	-0.117112	-87.047990
400592.000000	8	18	-2199456.055601	5174800.614439	3000818.646882	89.134011	0.414675	-0.537202	-0.026262	-91.627299
400593.000000	7	18	-2199455.717935	5174789.962769	3000817.188827	79.692111	-0.157014	-0.502959	-0.031382	-91.618370
400594.000000	8	17	-2199457.046420	5174789.817825	3000816.891205	79.891510	-0.542949	-2.465726	0.194323	-92.818868
400595.000000	8	18	-2199457.405848	5174792.819333	3000811.358096	79.829939	-4.509874	5.871338	-2.510135	-87.441825
400596.000000	8	17	-2199453.247154	5174789.633645	3000809.967091	75.155899	-4.835174	6.389061	-2.846929	-87.285205
400597.000000	8	18	-2199454.480726	5174788.895447	3000811.339084	75.631851	-3.265866	4.945054	-2.124728	-88.427800
400598.000000	8	16	-2199464.812013	5174796.777966	3000810.561296	85.214160	-10.854060	15.795036	-6.093432	-81.191684
400599.000000	8	15	-2199454.996401	5174787.753801	3000818.919000	78.471525	-4.482127	25.987215	-3.297213	-74.432754
400600.000000	8	15	-2199449.691611	5174789.324593	3000815.606809	76.349424	-3.178649	18.087074	-2.233638	-79.372606
400601.000000	8	16	-2199474.008898	5174826.677525	3000826.830202	120.323191	0.410097	-1.111699	0.089969	-92.087337
400602.000000	7	14	-2199462.420623	5174802.180387	3000819.576209	93.036652	-2.061155	-4.857379	6.980427	-90.365296
400603.000000	7	17	-2199455.778081	5174788.906756	3000809.792168	75.355917	-7.088797	-13.341496	21.563355	-86.221208
400604.000000	6	16	-2199459.452367	5174806.816445	3000812.277692	92.318029	0.457793	-0.953889	-0.158105	-91.821843
400605.000000	6	17	-2199464.875125	5174808.908216	3000823.152745	101.029523	0.049066	-0.368211	0.110276	-91.579780
400606.000000	6	14	-2199426.624287	5174703.965493	3000801.121212	-7.656805	-4.024237	7.493767	4.464156	-83.697278
400607.000000	6	12	-2199448.811074	5174746.093134	3000824.884012	45.388580	-51.839446	79.560954	32.444361	-6.190782
400608.000000	4	8	-2199319.051571	5174875.574865	3001272.165378	317.358317	-45.786300	112.576999	150.327453	87.088091
400609.000000	1	2	-2199319.051571	5174875.574865	3001272.165378	317.358317	-45.786300	112.576999	150.327453	87.088091
400610.000000	0	0	0.000000	0.000000	0.000000	0.000000	0.000000	0.000000	0.000000	0.000000
