# Supplementary material for: A GNSS receiver positioning algorithm based on weighting the statistical properties of discontinuous signals at lower rotation speeds
Source: PLoS One. 2025 Dec 5;20(12):e0336707. doi: 10.1371/journal.pone.0336707 (PMC12680169; doi:10.1371/journal.pone.0336707)
Supplement: S1 Data — S1 File. 90°_20240717110227_003.dat. Data from robustness validation experiments. S2 File. NavSolveKalman.c. Weighted Kalman Filter Algorithm in C Code. S3 File. NavSolveKalman.h. Weighted Kalman Filter Algorithm in C Code. S4 File. Chebshev.c. Chebyshev Polynomial C Code. S5 File. Chebshev.h. Chebyshev Polynomial C Code. S6 File. Antenna Gain Data.xls. Antenna gain data. S7 File. Antenna.m. Antenna gain pattern map MATLAB code. S8 File. WeightSet.m. Weight Fitting Matlab Code. S9 File. aNavData-New-high-4spr.csv. Elevation data obtained using the paper methods at a rotational speed of 1/4 r/s. S10 File. aNavData-New-high-12spr.csv. Elevation data obtained using the paper methods at a rotational speed of 1/12 r/s. S11 File. aNavData-New-high-18spr.csv. Elevation data obtained using the paper methods at a rotational speed of 1/18 r/s. S12 File. aNavData-Tradition-high-4spr.csv. Elevation data obtained using traditional methods at a rotational speed of 1/4 r/s. S13 File. aNavData-Tradition-high-12spr.csv. Elevation data obtained using traditional methods at a rotational speed of 1/12 r/s. S14 File. aNavData-Tradition-high-18spr.csv. Elevation data obtained using traditional methods at a rotational speed of 1/18 r/s. S15 File. aReplayData_RC_4spr.dat. Positioning data acquired at a rotational speed of 1/4 revolutions per second. S16 File. aReplayData_RC_12spr.dat. Positioning data acquired at a rotational speed of 1/12 revolutions per second. S17 File. aReplayData_RC_18spr.dat. Positioning data acquired at a rotational speed of 1/18 revolutions per second. S18 File. func_XYZtoBLH.m. Matlab code for converting positioning data from three-dimensional coordinates to latitude and longitude. S19 File. Nav_CalcBlhHoriErr.m. Latitude and Longitude High-Speed Rotation Horizontal Error MATLAB Code. S20 File. ShuiP.m. Horizontal error output results Matlab code. S21 File. filtering_baseline.m. Robustness Verification Experiment Code. S22 File. satnum.m. Matlab code for PDOP valu [file pone.0336707.s001.zip › Supporting Information/S12.csv]

401507.000000	7	19	-2199441.494586	5174770.698352	3000818.899773	59.982896	0.047395	-0.030615	-0.014071	-95.826371
401508.000000	7	19	-2199444.978128	5174771.685198	3000818.604731	61.843658	0.020016	-0.237753	0.080095	-96.442936
401509.000000	10	19	-2199446.142786	5174762.031308	3000820.211487	55.178915	0.146536	-0.234329	-0.064208	-96.545775
401510.000000	10	19	-2199446.622868	5174764.869635	3000819.311254	57.219331	-0.042294	-0.611595	-0.093618	-96.623555
401511.000000	10	19	-2199449.823403	5174758.392956	3000819.843708	53.323456	-0.174313	-0.033995	0.325613	-96.066535
401512.000000	10	19	-2199446.156298	5174760.976227	3000815.663173	52.175501	-0.097773	-0.707151	-0.085130	-96.901994
401513.000000	10	19	-2199449.094245	5174760.711261	3000819.293832	54.691427	-0.104174	-0.010516	0.162919	-96.413280
401514.000000	10	19	-2199446.303377	5174760.690231	3000816.098354	52.200291	-0.155391	-0.237801	0.072100	-96.535678
401515.000000	10	19	-2199446.759104	5174762.453726	3000820.839826	56.031135	-0.000828	-0.221351	-0.040908	-96.516501
401516.000000	10	19	-2199448.415020	5174756.402811	3000815.303949	49.076067	-0.042114	-0.178204	0.098838	-96.675535
401517.000000	10	19	-2199446.238338	5174759.196743	3000814.948198	50.422725	-0.119701	-0.320516	0.097595	-96.670456
401518.000000	10	19	-2199447.979667	5174755.416325	3000814.597318	47.791850	0.246339	0.133415	0.061034	-96.143024
401519.000000	10	19	-2199449.058017	5174758.918000	3000812.274186	49.902751	-0.005736	-0.192354	0.065303	-96.875487
401520.000000	10	19	-2199445.651856	5174754.867370	3000813.145952	45.857761	0.217411	0.092171	0.095011	-96.423626
401521.000000	11	19	-2199451.069169	5174758.217569	3000817.868867	52.675849	-0.090249	-0.112895	0.167204	-96.764024
401522.000000	11	19	-2199453.094161	5174759.436114	3000818.594497	54.704949	0.062577	0.144909	-0.131830	-96.610344
401523.000000	11	19	-2199452.799254	5174761.694097	3000821.484931	57.801937	0.309612	0.070270	-0.260030	-96.326699
401524.000000	11	19	-2199449.006025	5174762.220781	3000819.517837	55.990835	-0.333825	-0.415191	0.099702	-96.716328
401525.000000	17	19	-2199450.461558	5174760.952015	3000822.117553	56.694216	-0.118534	-0.027411	0.112747	-97.003097
401526.000000	17	19	-2199453.753479	5174757.098954	3000819.699622	53.560426	0.013173	-0.035257	-0.053590	-96.871742
401527.000000	17	19	-2199452.518193	5174763.580271	3000820.836032	58.927112	0.049573	-0.025074	0.155769	-96.925581
401528.000000	17	19	-2199450.963437	5174757.586950	3000817.048276	51.739782	-0.103901	-0.144096	-0.086330	-97.016348
401529.000000	17	19	-2199450.155087	5174760.380436	3000818.894573	54.599800	0.002824	-0.244710	-0.015098	-97.494523
401530.000000	17	19	-2199451.166723	5174763.782865	3000819.057541	57.783914	-0.114364	-0.424537	-0.016715	-97.274419
401531.000000	17	19	-2199454.046941	5174761.274838	3000819.170360	56.796489	0.041663	-0.014018	0.154652	-96.872261
401532.000000	17	19	-2199449.128661	5174766.760014	3000821.434883	60.620438	0.016679	-0.407711	-0.187061	-97.243076
401533.000000	18	19	-2199450.017362	5174761.600237	3000817.868844	55.055777	0.078015	0.083054	-0.085982	-96.719431
401534.000000	18	19	-2199452.926281	5174764.537967	3000820.334783	59.606908	-0.258024	-0.449616	0.118786	-97.100008
401535.000000	18	19	-2199448.949040	5174765.336762	3000819.941212	58.697746	-0.276299	-0.484201	-0.059016	-96.841161
401536.000000	18	20	-2199449.865673	5174765.428395	3000820.748278	59.469869	-0.349643	-0.271490	0.173116	-96.910704
401537.000000	18	19	-2199448.857523	5174764.279553	3000818.464161	57.110036	-0.243400	-0.208738	0.274354	-96.923891
401538.000000	18	20	-2199449.886149	5174765.530076	3000821.360537	59.849139	0.262799	-0.306393	-0.168929	-97.190826
401539.000000	18	19	-2199453.493887	5174757.209436	3000818.352790	52.923094	-0.092491	-0.280491	0.087015	-97.011777
401540.000000	18	19	-2199450.329966	5174760.865700	3000818.678501	54.951203	-0.043001	-0.143181	0.002823	-97.054002
401541.000000	18	19	-2199450.287129	5174764.362050	3000816.112396	56.556449	0.453845	0.020934	-0.131888	-96.993661
401542.000000	18	19	-2199452.336554	5174759.654993	3000819.165545	54.891616	0.292858	-0.010562	-0.064980	-96.834802
401543.000000	18	19	-2199451.704375	5174762.670072	3000820.181903	57.599180	0.020930	-0.237297	-0.026337	-97.223302
401544.000000	18	19	-2199448.982977	5174766.725140	3000819.922094	59.825967	0.016735	-0.038804	0.024527	-97.242271
401545.000000	18	19	-2199451.194491	5174766.465213	3000819.964975	60.397581	-0.111777	-0.127056	0.231765	-97.047624
401546.000000	18	19	-2199455.507965	5174763.715475	3000820.870367	60.083193	0.124232	-0.138229	-0.045552	-97.193982
401547.000000	18	19	-2199454.411353	5174762.607216	3000821.220495	58.972557	0.148851	0.100101	0.109716	-97.003172
401548.000000	18	19	-2199450.622949	5174768.060604	3000820.503733	61.749034	0.507230	0.218771	-0.062160	-96.973406
401549.000000	18	19	-2199451.639038	5174759.574123	3000821.969625	55.912866	0.004757	-0.037949	0.051362	-97.304954
401550.000000	18	19	-2199449.182500	5174764.105733	3000820.431704	58.012329	-0.637115	-0.688710	0.153710	-97.371495
401551.000000	18	19	-2199448.455622	5174764.759055	3000820.912768	58.519204	-0.319665	-0.406928	0.182055	-97.521144
401552.000000	18	19	-2199448.162584	5174764.823448	3000820.013997	58.045048	-0.366206	-0.451803	0.092193	-97.365188
401553.000000	18	19	-2199447.703639	5174768.177464	3000818.765577	60.015175	-0.042465	-0.337647	-0.295251	-97.242364
401554.000000	18	19	-2199448.925534	5174765.122649	3000818.876755	58.012258	-0.029002	-0.150390	0.048063	-97.466072
401555.000000	18	19	-2199451.113376	5174762.765597	3000819.519614	57.159517	0.109960	-0.034482	0.152549	-97.627299
401556.000000	18	19	-2199451.227633	5174763.249707	3000819.987169	57.812654	-0.005915	-0.237160	0.045800	-97.556143
401557.000000	18	19	-2199447.788909	5174770.181844	3000817.174881	60.916664	-0.056794	-0.091006	-0.042377	-97.143934
401558.000000	18	19	-2199451.470935	5174770.076530	3000819.603522	63.249504	-0.028150	0.286204	0.165950	-96.735240
401559.000000	18	19	-2199451.203746	5174762.482975	3000822.667910	58.451610	-0.059441	-0.231011	0.022405	-97.501695
401560.000000	18	19	-2199453.026127	5174762.257460	3000820.063934	57.664286	-0.212811	-0.480891	0.034193	-97.475792
401561.000000	18	19	-2199453.246978	5174760.988381	3000820.402086	56.871575	-0.143940	-0.069036	0.005641	-97.195406
401562.000000	18	19	-2199452.252378	5174763.179321	3000821.882247	59.005633	0.012765	0.087464	0.126356	-97.085471
401563.000000	19	19	-2199449.248242	5174762.142934	3000820.209242	56.338426	0.128544	-0.193351	0.085128	-97.470285
401564.000000	19	19	-2199451.115397	5174765.759390	3000820.389556	59.999060	-0.055738	-0.124085	0.217187	-97.290487
401565.000000	19	19	-2199449.489761	5174765.294990	3000820.239279	58.991277	-0.236366	-0.151978	0.173734	-97.195779
401566.000000	19	19	-2199451.811759	5174765.715312	3000824.607133	62.199442	-0.407983	-0.675826	0.083861	-97.485864
401567.000000	19	19	-2199450.991424	5174764.363381	3000820.126338	58.699999	0.097448	-0.135031	0.062215	-97.694842
401568.000000	19	19	-2199451.418606	5174765.258865	3000820.251856	59.632585	-0.246183	-0.441904	0.193230	-97.427544
401569.000000	19	19	-2199447.461256	5174761.770870	3000820.139494	55.388018	-0.118279	-0.057649	0.154246	-96.979481
401570.000000	19	19	-2199449.607745	5174761.548672	3000819.749947	55.763145	-0.152635	-0.255795	0.050639	-97.017546
401571.000000	19	19	-2199448.463438	5174765.557268	3000820.672339	59.055224	-0.240257	-0.455925	0.096090	-97.761541
401572.000000	19	19	-2199450.130457	5174766.808155	3000821.318860	60.949752	-0.090722	-0.166076	0.052018	-97.380592
401573.000000	19	20	-2199448.635345	5174763.949048	3000818.948242	56.994646	-0.380102	-0.513023	0.144978	-97.714419
401574.000000	19	19	-2199450.523136	5174758.075164	3000820.587751	53.659086	0.099516	0.176633	0.121480	-97.515007
401575.000000	19	19	-2199448.357242	5174763.668643	3000820.301394	57.311932	-0.034210	0.009558	0.087795	-97.436398
401576.000000	19	19	-2199453.210517	5174758.523005	3000818.168323	53.803068	0.228558	-0.017935	-0.027776	-97.473330
401577.000000	19	19	-2199449.284622	5174766.504833	3000821.624460	60.557026	-0.077139	-0.292481	0.085670	-97.476654
401578.000000	19	19	-2199448.991765	5174764.169445	3000820.203029	57.890027	-0.096866	0.028147	0.108642	-97.037131
401579.000000	19	19	-2199446.788758	5174762.750586	3000818.961927	55.393218	-0.059842	-0.210697	0.146067	-97.446078
401580.000000	19	19	-2199447.000018	5174765.316013	3000816.611893	56.433576	0.173207	0.147049	-0.003034	-97.283990
401581.000000	19	19	-2199453.660061	5174759.250875	3000821.708266	56.223509	0.104332	-0.135441	-0.060414	-97.505344
401582.000000	19	19	-2199451.470957	5174760.352804	3000819.538540	55.335609	0.208791	-0.013463	0.049237	-97.410620
401583.000000	19	19	-2199451.244681	5174757.645364	3000820.076401	53.317252	-0.163855	0.022614	0.147713	-97.382030
401584.000000	19	19	-2199452.005717	5174761.098800	3000819.205176	55.966885	-0.215604	-0.286248	0.044892	-97.741595
401585.000000	19	19	-2199449.923563	5174760.445103	3000822.118613	56.098376	-0.166411	-0.566401	-0.090402	-97.810377
401586.000000	19	19	-2199448.052023	5174763.072841	3000819.228665	56.216016	-0.357236	-0.676968	0.057911	-97.885674
401587.000000	19	19	-2199451.128868	5174762.671193	3000820.054470	57.341466	0.080939	0.009250	0.114384	-96.984938
401588.000000	19	19	-2199449.357310	5174757.809191	3000820.582682	53.039338	-0.101024	-0.119082	0.328446	-97.100655
401589.000000	19	19	-2199451.080200	5174760.161898	3000820.303745	55.408361	0.053228	-0.093944	0.012335	-97.146136
401590.000000	19	19	-2199454.386219	5174762.368132	3000822.761536	59.499437	0.204995	0.351331	0.039372	-97.053059
401591.000000	19	19	-2199450.511884	5174761.194626	3000819.998619	55.905360	-0.274884	0.104807	0.221375	-97.268238
401592.000000	19	20	-2199453.291223	5174760.913948	3000820.954593	57.087977	-0.172195	-0.637960	-0.242519	-97.959779
401593.000000	19	19	-2199451.818128	5174766.167414	3000822.739072	61.684015	-0.224289	-0.469800	0.009033	-97.583809
401594.000000	19	19	-2199446.866233	5174766.766469	3000820.264191	59.292000	-0.366132	-0.225048	0.171730	-97.761933
401595.000000	19	19	-2199450.561766	5174761.081473	3000821.010567	56.309766	-0.151055	-0.139247	0.130892	-97.333714
401596.000000	19	19	-2199451.198560	5174757.663719	3000820.687981	53.605700	-0.120581	-0.322574	0.198432	-97.576448
401597.000000	19	19	-2199451.552804	5174760.218604	3000819.856236	55.405379	0.224943	0.391174	0.177256	-97.168642
401598.000000	19	19	-2199451.645302	5174759.903639	3000819.965695	55.233712	-0.183229	-0.336987	0.141624	-97.606413
401599.000000	19	20	-2199449.912893	5174763.297289	3000820.680313	57.726259	-0.434478	-0.912430	0.012591	-98.025655
401600.000000	19	19	-2199450.415043	5174765.044686	3000820.772954	59.359772	0.226879	-0.096472	-0.218632	-97.698208
401601.000000	19	19	-2199450.677158	5174762.055617	3000819.604571	56.473825	-0.013692	-0.192139	-0.080009	-97.522054
401602.000000	19	19	-2199453.027763	5174766.245239	3000822.170508	61.894826	-0.046642	0.055568	0.295634	-97.210231
401603.000000	19	19	-2199452.538194	5174757.010702	3000820.053231	53.237477	-0.214735	-0.210567	0.314267	-97.507643
401604.000000	19	19	-2199450.867532	5174761.563749	3000821.204537	56.897920	0.113619	-0.143691	-0.031624	-97.458738
401605.000000	19	19	-2199451.461131	5174765.159337	3000822.248413	60.511513	0.020426	-0.300732	0.094273	-97.833288
401606.000000	19	19	-2199449.226347	5174760.670077	3000823.813012	56.842472	-0.245664	-0.457959	0.105789	-97.870476
401607.000000	19	19	-2199451.773287	5174763.739937	3000822.443583	59.560723	-0.182291	-0.276753	0.081959	-97.608172
401608.000000	19	19	-2199450.965189	5174764.861549	3000823.585895	60.732227	0.001240	0.035609	0.068880	-97.594376
401609.000000	19	19	-2199453.499043	5174758.564620	3000821.430159	55.480044	-0.231937	-0.267254	0.005189	-97.624787
401610.000000	19	20	-2199451.590338	5174762.100384	3000818.881894	56.482742	0.079733	-0.105540	0.075192	-97.565459
401611.000000	19	19	-2199449.563879	5174761.982274	3000821.604660	56.977387	0.029664	0.107574	0.061325	-97.132865
401612.000000	19	19	-2199451.569352	5174762.901387	3000822.775719	58.967828	0.106973	-0.126075	-0.069214	-97.404014
401613.000000	19	19	-2199450.050076	5174762.663742	3000821.564463	57.678370	0.082322	-0.073681	0.056890	-97.153986
401614.000000	19	19	-2199450.321955	5174760.141533	3000818.878814	54.456159	0.157469	0.017242	-0.112262	-97.440345
401615.000000	19	19	-2199451.997502	5174763.335946	3000821.332608	58.784643	0.102679	-0.391024	0.042486	-97.443032
401616.000000	19	19	-2199451.077801	5174762.459896	3000820.103411	57.175732	0.142601	0.098979	0.052546	-97.115779
401617.000000	19	19	-2199450.238279	5174760.190386	3000819.140981	54.591014	-0.189047	-0.231294	0.093077	-97.344089
401618.000000	19	19	-2199450.536133	5174767.243690	3000821.305057	61.436100	0.393855	0.221572	-0.336370	-97.543963
401619.000000	19	19	-2199450.181091	5174762.236655	3000819.752032	56.519452	0.093794	-0.329825	-0.039092	-97.757958
401620.000000	19	19	-2199449.489041	5174759.454985	3000820.235552	54.254700	0.099172	0.018890	0.013095	-97.262852
401621.000000	19	20	-2199454.079870	5174764.760387	3000824.137486	61.984538	0.168751	-0.092204	0.177376	-97.576768
401622.000000	19	19	-2199448.445398	5174766.596616	3000820.580927	59.848356	-0.121991	0.090525	0.077680	-97.086045
401623.000000	19	19	-2199447.903113	5174766.278386	3000819.432646	58.860025	-0.040240	-0.309751	0.036288	-97.338220
401624.000000	19	19	-2199452.588944	5174768.417018	3000820.883360	62.895103	0.157045	-0.209260	-0.066021	-97.682702
401625.000000	19	19	-2199450.599684	5174759.688004	3000820.229080	54.823254	-0.006329	-0.197150	-0.110634	-97.833869
401626.000000	19	20	-2199449.996535	5174762.491735	3000822.387463	57.909996	-0.243076	-0.461334	0.192622	-97.718761
401627.000000	19	19	-2199450.676546	5174760.920115	3000821.482020	56.441640	-0.229941	-0.197893	0.083991	-97.622136
401628.000000	19	19	-2199450.792097	5174765.101621	3000816.990631	57.745697	-0.212228	-0.147313	-0.037130	-97.604333
401629.000000	19	19	-2199456.029947	5174762.966140	3000822.574147	60.461957	0.008080	-0.009069	0.094191	-97.730458
401630.000000	19	19	-2199452.824770	5174758.446968	3000824.002925	56.370003	0.097623	0.125973	0.111278	-97.466659
401631.000000	19	19	-2199452.200564	5174764.546492	3000821.829111	60.071012	-0.052770	-0.021122	0.173135	-97.467763
401632.000000	19	19	-2199449.381457	5174765.279710	3000819.324974	58.508833	-0.253954	-0.163444	0.306961	-97.445998
401633.000000	19	19	-2199452.589949	5174761.262573	3000821.477599	57.376503	-0.366365	-0.034767	0.359387	-97.461830
401634.000000	19	19	-2199451.277596	5174761.179601	3000822.104698	57.153829	-0.032058	-0.191093	-0.151891	-97.747268
401635.000000	19	19	-2199452.340333	5174764.389575	3000821.005356	59.602078	0.266552	0.171404	-0.149748	-97.657430
401636.000000	19	19	-2199446.877930	5174765.218492	3000820.319628	58.067303	-0.242411	-0.388196	0.103488	-97.833948
401637.000000	19	19	-2199452.057802	5174763.758012	3000824.361361	60.581094	-0.065555	-0.069102	0.010453	-98.116868
401638.000000	19	20	-2199452.644476	5174767.779997	3000825.800362	64.724998	0.111225	0.190392	0.009796	-97.540535
401639.000000	19	23	-2199451.045715	5174764.736614	3000819.542292	58.744864	-0.222809	0.335004	-0.157478	-97.719152
401640.000000	19	24	-2199452.209795	5174761.618649	3000824.791067	59.102439	0.990230	-0.095622	0.006620	-97.860146
401641.000000	18	25	-2199452.758256	5174771.354610	3000830.517541	69.894814	12.451644	7.353200	-4.191267	-94.408273
401642.000000	18	24	-2199442.302668	5174772.234343	3000823.744674	63.799667	30.985641	21.527469	-11.399617	-87.660700
401643.000000	18	24	-2199446.096240	5174768.327921	3000825.208052	62.632478	29.573541	18.952845	-10.228143	-88.763976
401644.000000	17	22	-2199447.882186	5174756.505574	3000820.817816	51.585470	17.878291	21.091501	-2.969704	-86.335679
401645.000000	17	24	-2199446.643454	5174757.056916	3000818.439673	50.480039	-0.375056	-3.297087	1.142761	-100.261807
401646.000000	17	21	-2199434.067407	5174772.384209	3000815.127768	57.005122	-0.322271	-9.787992	2.837460	-106.013327
401647.000000	17	22	-2199457.023492	5174752.547343	3000821.679251	51.934120	-14.551644	-28.122629	20.678850	-116.946355
401648.000000	16	19	-2199453.856579	5174755.753333	3000819.499951	52.410538	-12.670635	-21.330598	21.568768	-113.202183
401649.000000	16	21	-2199449.195170	5174768.222848	3000823.749929	62.924997	-14.441179	-21.288334	23.370984	-112.625577
401650.000000	16	21	-2199453.132824	5174760.982846	3000824.313005	58.678779	-14.665478	-20.880818	23.662929	-112.173809
401651.000000	16	23	-2199452.782187	5174743.120689	3000824.623264	44.223745	-14.783553	-21.349361	23.492773	-112.491397
401652.000000	18	24	-2199443.178554	5174725.987661	3000830.390485	29.754210	-3.267257	-32.632887	23.477193	-121.542209
401653.000000	18	23	-2199452.058360	5174733.773339	3000830.517237	39.185944	-3.181492	-40.939841	25.267289	-129.314515
401654.000000	18	24	-2199453.697071	5174738.112619	3000839.971386	47.743160	-5.014399	-54.233472	33.803411	-138.689934
401655.000000	18	23	-2199451.705374	5174756.394863	3000841.159294	62.440699	-5.672969	-62.284413	41.572440	-144.459008
401656.000000	18	22	-2199449.163580	5174723.074462	3000836.058330	32.137373	-6.371569	-58.483942	43.600054	-140.719108
401657.000000	17	22	-2199451.844660	5174724.242021	3000874.125524	52.025100	-5.744446	-41.942959	41.783407	-126.990619
401658.000000	16	21	-2199455.412223	5174707.746850	3000904.240324	54.135258	-4.739738	-19.054032	43.804778	-107.284995
401659.000000	15	23	-2199494.402400	5174773.265360	3000916.632325	126.551990	-18.020113	-14.501945	43.521311	-101.816838
401660.000000	14	21	-2199432.654544	5174782.644028	3000827.454721	70.670361	-2.226277	-22.648444	7.607003	-116.915256
401661.000000	14	22	-2199445.461102	5174758.364178	3000814.669135	49.347855	-14.952855	-43.552552	-4.796986	-137.065662
401662.000000	15	22	-2199441.544260	5174766.469390	3000806.387682	50.649617	-14.389036	-42.469466	-3.812575	-135.772954
401663.000000	16	24	-2199449.255152	5174748.977441	3000810.264838	40.960728	-14.381583	-40.159256	-4.533449	-134.272135
401664.000000	16	21	-2199460.656789	5174747.353306	3000825.674822	50.866319	-9.421644	-45.039482	-8.507436	-139.735739
401665.000000	17	22	-2199459.009164	5174763.866972	3000827.111532	64.366385	-7.825959	-42.732198	-11.549015	-138.393219
401666.000000	16	21	-2199456.629036	5174792.124553	3000814.470044	80.471862	-4.995802	-24.735280	-15.013404	-122.093561
401667.000000	16	23	-2199458.884331	5174774.888864	3000819.884842	69.838585	-5.557866	-27.598484	-16.544634	-124.600959
401668.000000	16	22	-2199451.050002	5174775.796071	3000812.344568	64.305735	-5.378055	-28.473882	-16.057961	-125.147790
401669.000000	17	24	-2199459.727533	5174780.493703	3000820.213030	74.828381	-8.875088	5.951604	-21.229192	-95.287639
401670.000000	18	23	-2199453.253482	5174776.080952	3000822.510403	70.107412	-9.585688	6.075892	-21.074769	-94.781946
401671.000000	18	24	-2199446.901450	5174773.220715	3000821.951313	65.335184	-11.413997	0.813892	-18.338949	-99.129235
401672.000000	17	21	-2199447.077133	5174771.814312	3000827.809685	67.028280	-8.846426	1.178819	-21.483708	-99.684895
401673.000000	17	23	-2199454.714617	5174763.134186	3000814.666805	56.402439	-9.196571	1.264482	-20.095419	-99.403881
401674.000000	16	21	-2199457.994063	5174770.253863	3000815.026782	63.474862	-8.557283	3.782175	-20.931417	-97.143216
401675.000000	15	22	-2199456.744114	5174760.641717	3000826.027347	60.457996	-7.965594	-1.041228	-21.178534	-101.677472
401676.000000	14	21	-2199448.547189	5174765.227505	3000816.375161	56.782901	-16.855327	1.296463	-12.195602	-97.670493
401677.000000	13	20	-2199450.839087	5174763.938842	3000820.167682	58.322895	-14.884708	0.541566	-14.765100	-98.582611
401678.000000	13	20	-2199441.849915	5174767.412502	3000804.251677	50.508573	-15.417676	0.281297	-14.418063	-98.632434
401679.000000	15	23	-2199462.384308	5174795.906559	3000820.326485	88.292960	-14.222118	-1.326585	-14.844729	-100.208078
401680.000000	15	21	-2199439.409451	5174764.461350	3000817.046381	53.330778	-13.251025	-2.589960	-14.975279	-101.768731
401681.000000	15	22	-2199448.531766	5174771.329743	3000819.534027	63.219829	-15.858308	-0.998045	-4.336325	-97.517079
401682.000000	14	22	-2199458.506554	5174788.574143	3000818.719170	80.251538	-21.764999	5.027402	-1.948964	-90.940347
401683.000000	14	23	-2199454.915451	5174781.299439	3000815.902943	71.783508	-26.823319	15.384170	2.300612	-80.345886
401684.000000	14	23	-2199458.295386	5174768.166103	3000827.969969	68.012081	-6.203697	27.437917	14.478932	-70.249638
401685.000000	15	20	-2199458.985721	5174752.648729	3000829.372985	56.333890	11.401553	45.256545	11.681888	-56.676372
401686.000000	15	22	-2199438.491630	5174773.505185	3000823.746777	63.517748	12.652421	48.655976	13.332054	-53.855760
401687.000000	15	22	-2199454.070950	5174751.196895	3000820.353597	49.194476	12.100377	45.571747	9.850852	-56.507090
401688.000000	15	22	-2199450.409730	5174757.330698	3000821.196166	53.304422	10.275209	41.783650	10.827350	-60.004824
401689.000000	16	22	-2199448.860772	5174773.610840	3000834.713744	72.367026	12.916594	47.187108	10.378292	-55.379006
401690.000000	16	23	-2199455.280635	5174763.792743	3000829.216409	64.017658	16.931350	49.288051	9.029706	-54.519346
401691.000000	15	19	-2199446.873902	5174762.728512	3000821.235026	56.480512	14.717925	46.748278	8.952491	-56.196666
401692.000000	15	20	-2199450.649871	5174760.075762	3000816.641874	53.457095	14.745114	46.449126	8.691563	-56.029489
401693.000000	15	21	-2199455.957477	5174770.517152	3000797.089447	54.496907	8.464732	28.371063	-8.281578	-74.072951
401694.000000	15	21	-2199470.688065	5174741.298695	3000808.946753	41.497046	12.819394	26.450058	-13.605748	-77.447049
401695.000000	15	21	-2199456.441791	5174743.376030	3000807.009928	37.355444	16.807012	14.766159	-31.288152	-90.360298
401696.000000	14	19	-2199456.824751	5174726.766679	3000794.884133	18.282921	10.996958	-99.639298	-44.807174	-194.891336
401697.000000	13	21	-2199456.847318	5174775.474911	3000804.042597	62.113734	-0.303956	0.153872	0.105965	-98.035861
401698.000000	14	22	-2199457.717970	5174791.748131	3000810.428660	78.629154	0.312836	-0.646153	0.042702	-99.011097
401699.000000	13	22	-2199440.982575	5174736.597195	3000779.026558	13.288407	0.281035	-0.245852	-0.054144	-171.572381
401700.000000	14	20	-2199456.987795	5174789.133006	3000812.503910	77.239635	2.590255	-7.142733	-2.465051	-105.434567
401701.000000	14	21	-2199458.235057	5174793.307142	3000812.673275	81.133607	-0.105764	0.900593	0.151980	-97.809185
401702.000000	14	20	-2199446.307908	5174757.127417	3000818.126129	50.273173	-0.112935	-0.144533	-0.211974	-98.598004
401703.000000	15	22	-2199443.204310	5174789.885209	3000812.788115	73.234464	0.341237	1.461540	-0.055117	-96.710221
401704.000000	15	22	-2199478.841021	5174738.677903	3000820.245467	47.529372	2.574300	2.474610	0.496880	-96.496985
401705.000000	15	20	-2199441.278186	5174770.338721	3000825.733245	62.851031	6.784330	6.010490	-0.468204	-94.116559
401706.000000	15	21	-2199443.193725	5174767.366520	3000820.012856	58.394042	6.784013	4.795723	-1.429363	-94.776228
401707.000000	15	21	-2199448.484471	5174764.621957	3000816.102664	56.141393	6.085203	4.178350	-1.536726	-95.269887
401708.000000	15	22	-2199460.857579	5174742.677631	3000813.360710	41.316650	5.826206	3.649952	-1.121215	-96.091770
401709.000000	15	19	-2199455.416289	5174759.033804	3000825.867676	58.621327	11.475472	8.433275	-1.713153	-92.540930
401710.000000	15	19	-2199441.576466	5174758.858362	3000813.695462	47.949093	19.883149	14.495201	-3.867877	-88.646543
401711.000000	15	22	-2199449.547320	5174763.960157	3000818.474319	57.093595	19.940041	14.651951	-3.992152	-88.603292
401712.000000	14	22	-2199454.537744	5174766.225862	3000796.831793	50.406739	6.532733	-10.680525	-16.553936	-112.922827
401713.000000	14	21	-2199450.874780	5174753.212753	3000808.196459	43.973485	5.904170	-8.655980	-14.302159	-110.174320
401714.000000	14	20	-2199451.161089	5174745.090212	3000804.171660	35.582176	6.346701	-10.857025	-17.960669	-113.451588
401715.000000	15	22	-2199450.237708	5174744.392904	3000798.146844	31.847162	6.375701	-10.906736	-17.549982	-113.079898
401716.000000	14	23	-2199445.196501	5174749.083946	3000790.213565	30.158369	0.023734	0.143971	0.153175	-98.516264
401717.000000	14	22	-2199453.363410	5174746.090028	3000792.272392	31.519756	-1.482792	5.487256	2.334632	-92.889517
401718.000000	13	21	-2199448.780705	5174747.110628	3000790.329546	29.848516	-7.328929	28.209029	11.797008	-70.187329
401719.000000	14	20	-2199450.573863	5174750.915987	3000814.584008	45.030982	-6.948043	15.344385	-3.893840	-84.627720
401720.000000	14	21	-2199453.063943	5174759.339331	3000818.794162	54.710575	-6.584087	15.576194	-3.875594	-84.421049
401721.000000	14	24	-2199458.181989	5174758.256627	3000818.315061	55.369640	-6.792726	16.037274	-3.532410	-83.939929
401722.000000	15	22	-2199434.621851	5174781.804979	3000812.680910	63.675638	5.008155	23.746644	-4.538442	-77.980229
401723.000000	15	23	-2199472.764468	5174755.415157	3000826.206838	61.826051	8.421000	30.330499	-5.987969	-72.674139
401724.000000	15	21	-2199452.902211	5174753.235983	3000814.651512	47.746084	8.511408	33.797361	-0.662316	-68.427650
401725.000000	15	21	-2199446.428888	5174761.341984	3000816.572707	52.996433	12.310420	46.858266	11.530180	-55.456895
401726.000000	15	23	-2199439.489929	5174777.324356	3000815.631814	63.117214	11.916202	45.110490	10.279617	-57.193810
401727.000000	16	24	-2199450.577779	5174761.541481	3000819.521177	55.983294	8.929757	29.285668	13.168556	-70.414124
401728.000000	16	23	-2199464.245027	5174760.328206	3000838.453229	68.669651	12.573820	22.083006	12.970594	-78.023782
401729.000000	16	20	-2199450.191247	5174757.078094	3000818.416800	51.708883	6.708293	4.999701	-0.599612	-94.928311
401730.000000	16	20	-2199451.182466	5174756.891730	3000814.336176	49.968005	-1.438552	-15.726585	-19.661046	-116.118764
401731.000000	15	20	-2199456.759182	5174747.081810	3000802.189304	38.187552	7.285733	-2.709964	0.079970	-97.739808
401732.000000	15	24	-2199459.072335	5174743.946625	3000799.828723	35.325639	7.688506	-2.149328	-0.271559	-97.552054
401733.000000	15	22	-2199459.232980	5174749.740984	3000818.028360	48.692366	7.898714	-3.120348	-3.239662	-99.736193
401734.000000	14	19	-2199450.328892	5174754.282489	3000814.892323	47.821758	0.615613	0.920257	2.693308	-97.004486
401735.000000	14	20	-2199453.201667	5174747.125291	3000800.846948	36.361615	0.147912	0.135275	0.103229	-98.622497
401736.000000	14	22	-2199453.473039	5174766.185215	3000808.909457	55.723197	-0.090654	0.076559	0.418971	-98.390610
401737.000000	14	22	-2199456.847318	5174748.458825	3000807.879787	42.027565	0.229444	-0.865316	-0.509970	-99.561119
401738.000000	15	22	-2199454.085721	5174749.433499	3000814.715428	45.101432	1.679502	2.122838	-0.288385	-97.221290
401739.000000	14	20	-2199453.576003	5174755.062384	3000818.248002	51.161152	-0.364645	-0.273695	-0.125240	-99.069699
401740.000000	14	21	-2199455.555579	5174762.796215	3000819.155584	58.542743	-0.401082	-0.106567	-0.092627	-98.747801
401741.000000	14	23	-2199456.322527	5174781.118746	3000808.836154	68.777198	0.121812	0.288850	0.508620	-98.581864
401742.000000	14	21	-2199454.013311	5174764.342412	3000821.530959	60.389085	0.384715	-0.380288	-0.407187	-99.327343
401743.000000	14	20	-2199446.918937	5174763.149715	3000824.024985	58.157984	0.184815	3.483226	3.913304	-95.023348
401744.000000	13	21	-2199458.046892	5174799.848551	3000808.031016	84.174834	0.245833	-0.274798	0.130934	-99.214891
401745.000000	13	21	-2199454.766665	5174789.254670	3000810.202708	75.483767	-0.247552	-0.205202	0.103862	-99.124689
401746.000000	13	22	-2199454.130471	5174793.867606	3000811.272442	79.510619	0.135523	-0.333912	0.015033	-99.103734
401747.000000	14	22	-2199464.604189	5174802.553911	3000809.896578	89.510583	-0.091214	-0.964927	-0.642148	-100.084069
401748.000000	14	20	-2199452.211656	5174777.324899	3000815.920902	67.638121	-0.031020	-0.106316	-0.014787	-99.077180
401749.000000	14	20	-2199456.478622	5174777.240905	3000811.695775	67.040608	0.107008	-0.032764	0.025215	-99.265665
401750.000000	14	20	-2199449.125385	5174765.755695	3000816.159017	57.308047	0.542779	-5.512709	-0.862499	-104.124224
401751.000000	14	20	-2199456.318395	5174753.090687	3000813.182273	48.110060	3.355370	-28.893018	-5.404480	-125.261651
401752.000000	14	18	-2199456.896876	5174737.450509	3000796.462542	27.716336	2.337505	-26.026318	-4.530462	-122.656050
401753.000000	14	19	-2199454.390370	5174742.438459	3000801.809478	33.427109	2.254043	-26.234992	-4.396354	-122.610818
401754.000000	14	22	-2199456.757252	5174738.764151	3000806.421085	33.446545	2.109158	-26.458639	-4.249682	-122.539375
401755.000000	14	22	-2199450.024020	5174772.847892	3000829.507118	69.685043	2.250649	-21.545125	-2.309678	-118.288801
401756.000000	14	20	-2199455.920324	5174739.471838	3000795.660723	28.639052	2.650307	-26.390396	-4.275995	-122.890203
401757.000000	14	18	-2199449.632114	5174746.662618	3000805.278693	36.854043	2.493030	-26.198626	-4.176556	-122.972363
401758.000000	14	19	-2199455.904094	5174750.614969	3000811.667594	45.243313	2.143918	-25.638402	-3.808361	-122.065702
401759.000000	14	22	-2199458.232308	5174746.141117	3000810.482342	41.857594	2.605003	-27.584357	-4.231678	-123.921464
401760.000000	14	20	-2199453.019038	5174725.387035	3000812.009810	23.958570	4.947813	-48.874302	-7.676286	-143.241395
401761.000000	15	22	-2199453.505570	5174764.939312	3000832.491816	65.885785	-13.589397	-89.532936	18.285743	-177.287899
401762.000000	14	19	-2199448.521408	5174785.488393	3000814.115225	72.130176	0.021182	0.301095	0.139852	-98.466355
401763.000000	14	20	-2199455.775475	5174790.709255	3000812.158973	77.936524	-0.210985	-0.544681	-0.169878	-99.479986
401764.000000	14	21	-2199456.078749	5174794.165330	3000814.103616	81.763303	0.067467	0.179040	0.277215	-98.632902
401765.000000	15	18	-2199469.426123	5174795.637744	3000817.192755	89.018329	0.068146	0.198716	0.734137	-98.475883
401766.000000	15	20	-2199453.727938	5174786.880366	3000814.938790	75.442521	0.052841	-0.082781	-0.142706	-99.500019
401767.000000	15	17	-2199457.581580	5174798.269132	3000809.318714	83.343498	0.094842	-0.450572	-0.174804	-99.460217
401768.000000	15	20	-2199463.869869	5174786.199169	3000805.239831	73.794523	-0.283426	-0.334670	-0.147545	-99.111909
401769.000000	15	18	-2199453.254533	5174786.776669	3000812.479828	74.031513	0.063148	-1.158681	-0.392708	-99.824443
401770.000000	15	18	-2199465.398715	5174797.050975	3000812.434171	86.524077	-0.476777	1.817758	0.271374	-96.923654
401771.000000	15	19	-2199448.292848	5174788.314079	3000808.695505	71.777121	0.725723	-0.193797	0.891889	-98.913391
401772.000000	13	17	-2199449.483324	5174778.503005	3000809.966568	64.834943	-15.980808	12.218826	-2.619861	-86.481033
401773.000000	13	20	-2199440.398313	5174805.214109	3000822.451294	89.268476	-15.927717	12.890990	-2.213967	-85.890576
401774.000000	14	17	-2199423.028509	5174759.274724	3000832.849227	50.960859	30.301350	-44.019290	12.068122	-135.870133
401775.000000	14	17	-2199436.926245	5174766.667004	3000830.250334	60.512665	37.180042	-47.774300	18.576075	-138.439926
401776.000000	14	17	-2199408.144935	5174738.937230	3000827.804181	26.956657	48.520724	-68.385565	19.553564	-157.030536
401777.000000	14	21	-2199372.897252	5174662.022702	3000836.641354	-43.361583	63.060447	-90.145763	24.928874	-175.509479
401778.000000	15	21	-2199290.000832	5174573.748208	3000880.535662	-122.714186	85.727768	-121.991453	33.831157	-203.119568
401779.000000	14	21	-2199454.578098	5174793.729065	3000815.896746	81.741201	-11.874884	9.648774	-1.688845	-89.115353
401780.000000	14	18	-2199452.999844	5174769.932336	3000807.846820	58.095043	-0.009323	-0.512108	-0.034787	-99.390734
401781.000000	14	20	-2199456.365490	5174797.435704	3000812.068037	83.550021	-0.146739	-0.562758	0.009607	-99.031527
401782.000000	15	23	-2199447.251778	5174770.214152	3000822.912209	63.473229	0.400443	-1.043272	0.258547	-99.439405
401783.000000	15	20	-2199451.416308	5174777.572809	3000829.772737	74.121064	0.359747	-0.202929	-0.105465	-99.289678
401784.000000	15	21	-2199446.461204	5174766.925387	3000817.961116	58.191234	-0.536536	-0.429060	-0.285123	-99.317447
401785.000000	14	17	-2199441.049013	5174756.861701	3000813.513619	46.062559	-0.204416	-0.236334	-0.004458	-99.035668
401786.000000	13	22	-2199447.471915	5174778.782747	3000817.334613	67.855902	0.249139	-0.035177	0.085931	-98.854886
401787.000000	13	17	-2199453.929287	5174760.423150	3000819.986739	56.451864	0.383518	0.547678	0.075596	-98.213364
401788.000000	13	18	-2199455.107563	5174767.504448	3000831.726046	68.154949	0.038754	-0.404338	-0.098567	-98.942942
401789.000000	13	16	-2199447.263179	5174761.248998	3000816.820500	53.325808	0.272497	0.373472	0.186817	-98.234745
401790.000000	13	19	-2199450.007654	5174768.181630	3000816.390814	59.688505	-0.159784	-0.385300	-0.106216	-99.024776
401791.000000	13	22	-2199455.079335	5174751.390407	3000816.167351	47.717492	-0.064993	-0.221804	0.206460	-98.803199
401792.000000	13	19	-2199455.404431	5174745.060492	3000810.205186	39.875905	-3.168301	-0.915372	2.560316	-98.086615
401793.000000	14	19	-2199450.425129	5174758.327137	3000816.288971	51.794994	45.522155	34.120427	-8.428689	-75.323025
401794.000000	13	19	-2199440.526000	5174749.992523	3000819.456573	43.126193	55.216217	-33.344078	14.299877	-134.919816
401795.000000	13	22	-2199404.788728	5174710.807159	3000810.706704	-5.097443	77.275626	-65.300652	16.104721	-164.191632
401796.000000	12	18	-2199234.106745	5174650.325036	3000862.553560	-88.402709	146.814786	-73.496135	35.120797	-181.967157
401797.000000	12	17	-2199092.253299	5174542.512425	3000883.390583	-214.820311	173.958530	-97.765017	38.242194	-206.104215
401798.000000	12	18	-2199450.583237	5174793.110503	3000811.040910	77.564938	-16.187197	49.772577	5.988511	-57.242737
401799.000000	12	18	-2199452.456894	5174794.070022	3000812.284395	79.576991	-16.443852	49.961671	6.165761	-56.522767
401800.000000	13	19	-2199445.427259	5174776.718241	3000822.143314	67.753572	-2.840631	16.989707	11.257249	-85.259559
401801.000000	13	16	-2199447.672460	5174783.148315	3000830.309246	77.605073	-3.901095	18.779363	13.637676	-83.229291
401802.000000	13	18	-2199451.009044	5174765.551207	3000822.302827	60.699181	-3.204855	17.071530	11.179834	-85.589698
401803.000000	13	19	-2199450.407173	5174765.275427	3000816.021652	57.295352	-3.175817	17.027095	11.070514	-85.185981
401804.000000	14	22	-2199457.476226	5174771.867392	3000828.034966	70.761257	-2.029632	17.070765	10.189899	-86.275260
401805.000000	16	19	-2199441.045732	5174762.950863	3000820.851333	54.470907	-1.350642	7.575825	14.313883	-90.202156
401806.000000	15	18	-2199443.754409	5174761.009830	3000812.879270	50.057490	-0.291118	8.004594	-2.620742	-96.454173
401807.000000	15	22	-2199447.458985	5174761.425042	3000809.496032	50.069359	-0.317681	8.055052	-2.482895	-96.117444
401808.000000	15	21	-2199453.539252	5174760.647603	3000817.119038	55.142159	0.158042	12.170633	-3.260937	-92.618360
401809.000000	15	19	-2199443.351822	5174765.812469	3000812.729318	53.741359	-0.356845	8.484417	-2.637437	-96.171283
401810.000000	16	18	-2199447.167630	5174762.387451	3000815.934199	53.796359	1.545107	-5.207248	-9.906607	-105.039089
401811.000000	16	19	-2199446.094269	5174757.628098	3000814.336160	48.811686	1.313506	-6.323888	-11.910423	-106.445035
401812.000000	15	22	-2199445.928990	5174798.291998	3000802.189507	75.972591	6.398002	85.726232	-37.582579	-32.310547
401813.000000	15	18	-2199449.792972	5174804.307384	3000812.714721	87.162311	8.349046	73.367398	-35.147656	-42.967529
401814.000000	15	18	-2199445.389135	5174796.347410	3000813.496327	79.561502	14.119225	57.261168	-34.154277	-57.793490
401815.000000	14	20	-2199446.030450	5174789.693037	3000805.006057	70.369295	13.865504	58.937246	-34.145335	-56.371131
401816.000000	13	22	-2199448.977621	5174772.143893	3000814.582134	61.689794	9.152287	-26.306301	-10.199655	-124.243377
401817.000000	12	17	-2199445.654100	5174768.675778	3000817.400898	59.067038	6.211114	-3.611917	-11.829985	-107.384284
401818.000000	12	18	-2199439.317843	5174763.955185	3000821.279671	54.892460	6.421523	-3.982953	-12.763164	-108.152041
401819.000000	12	18	-2199443.312256	5174763.790242	3000812.026869	51.755812	6.047846	-3.492361	-12.166102	-107.420446
401820.000000	12	21	-2199445.078068	5174758.412790	3000811.114606	47.572935	5.663684	-4.142731	-12.150863	-107.894151
401821.000000	13	18	-2199447.641450	5174759.103325	3000814.667913	50.697817	1.543594	-5.804059	-11.197592	-106.524651
401822.000000	13	19	-2199439.116046	5174761.887459	3000811.078757	48.318536	1.812136	-0.387135	-1.926934	-100.175668
401823.000000	13	15	-2199442.760390	5174759.530374	3000810.449991	47.365790	5.657669	-0.378691	-5.166381	-101.714759
401824.000000	13	17	-2199445.275398	5174760.686164	3000811.968298	49.888033	10.123527	-2.342563	-11.350033	-106.267025
401825.000000	13	20	-2199447.214843	5174769.645979	3000813.684459	58.632418	10.634621	-1.906121	-10.788133	-104.910725
401826.000000	13	20	-2199439.447005	5174760.692099	3000805.792138	44.961350	10.683735	-1.934055	-10.656608	-105.657251
401827.000000	13	20	-2199435.375011	5174761.132652	3000808.059623	44.988579	14.781665	-2.498977	-14.878495	-107.872492
401828.000000	15	20	-2199418.490815	5174767.539335	3000806.515113	43.633646	20.334703	-4.608979	-22.161746	-112.592012
401829.000000	14	17	-2199440.869902	5174764.378316	3000806.414773	48.734807	35.610875	-58.087534	-17.240826	-159.325250
401830.000000	14	21	-2199435.614794	5174766.314588	3000800.324822	45.611429	41.429986	-67.239930	-19.725299	-168.582994
401831.000000	14	20	-2199399.740907	5174704.076755	3000791.830638	-21.227249	40.694206	-65.609440	-18.901654	-166.804971
401832.000000	14	21	-2199419.025036	5174748.868237	3000798.818235	25.037896	40.240030	-64.605065	-19.078161	-165.763446
401833.000000	13	15	-2199446.031001	5174793.585280	3000814.592556	78.062215	2.017346	0.509612	1.353002	-98.545267
401834.000000	13	20	-2199454.391306	5174778.538630	3000812.897079	67.942013	0.620576	-0.349907	0.289583	-99.361586
401835.000000	13	17	-2199454.352594	5174793.096307	3000811.380423	79.012962	0.107509	-0.643426	0.094376	-99.541010
401836.000000	13	18	-2199457.298010	5174787.914595	3000817.053982	78.512269	0.638311	-0.337145	-0.002928	-99.557788
401837.000000	13	17	-2199459.427992	5174773.329468	3000809.166319	63.688674	0.446213	-0.222645	0.045883	-99.455364
401838.000000	13	19	-2199456.682058	5174798.878373	3000811.656592	84.633962	-3.609570	-0.882876	-2.607469	-100.068135
401839.000000	13	20	-2199459.113048	5174789.944975	3000809.836702	77.367858	-5.861813	-1.878794	-3.852787	-101.228763
401840.000000	13	23	-2199439.946027	5174770.810460	3000811.165851	55.879750	-2.477199	-5.229252	-6.055687	-105.348058
401841.000000	13	20	-2199441.537454	5174764.325489	3000809.566771	50.413830	-1.987442	-6.888918	-6.926067	-107.169772
401842.000000	13	16	-2199436.933861	5174766.252118	3000811.363032	51.239636	-3.081551	-11.113837	-12.068426	-111.886654
401843.000000	13	20	-2199440.454899	5174753.995399	3000805.553214	39.766463	-4.757118	-14.519442	-14.379584	-115.097574
401844.000000	13	19	-2199440.878273	5174764.801441	3000806.340443	49.045545	-6.125106	-19.123459	-19.110492	-120.398287
401845.000000	13	21	-2199443.140076	5174752.897940	3000800.102619	37.222255	-6.183134	-19.101067	-18.974124	-120.319044
401846.000000	14	20	-2199451.826078	5174748.327452	3000808.519103	40.493417	-9.375952	-17.910762	-15.290523	-117.467427
401847.000000	15	18	-2199438.106669	5174770.637276	3000817.406228	58.059088	-8.229220	-15.352334	-13.028632	-114.779675
401848.000000	15	20	-2199442.414805	5174759.936307	3000814.114059	49.309992	-6.618082	-12.314754	-10.328760	-111.484397
401849.000000	15	20	-2199444.186758	5174768.032826	3000812.500225	55.720704	-6.794558	-12.171422	-9.994779	-111.597925
401850.000000	16	21	-2199449.347089	5174751.615485	3000808.865263	42.468688	-7.036053	-8.448678	-10.941157	-108.793077
401851.000000	16	19	-2199456.192284	5174755.918504	3000822.542245	54.789193	-7.015648	-7.230662	-10.484769	-107.656530
401852.000000	14	19	-2199440.643167	5174782.159328	3000820.346427	69.665779	-0.213943	-0.774837	-0.407794	-100.283001
401853.000000	14	22	-2199445.514037	5174781.526073	3000808.268721	65.114471	-0.058878	0.371871	0.070220	-98.913699
401854.000000	14	17	-2199445.801279	5174775.386352	3000808.304775	60.252954	-0.359288	-0.197829	-0.213388	-98.670584
401855.000000	15	20	-2199450.916110	5174740.418027	3000789.319139	24.680338	0.074281	0.032147	0.269865	-99.034859
401856.000000	15	17	-2199453.948850	5174738.713842	3000789.813212	24.577603	0.053888	-0.091806	-0.011176	-99.397877
401857.000000	15	17	-2199449.953162	5174740.124523	3000793.635547	26.153507	0.562373	0.421125	1.576114	-98.240508
401858.000000	15	19	-2199449.340604	5174737.499803	3000797.180639	25.492412	0.066035	0.049375	-0.047204	-99.166912
401859.000000	15	20	-2199445.327728	5174759.666372	3000799.007706	42.945120	-0.344515	-0.042471	-0.125627	-99.197756
401860.000000	15	21	-2199445.840048	5174758.049619	3000806.564463	45.387507	-0.127134	-0.593201	-0.407721	-99.765552
401861.000000	15	20	-2199452.167694	5174739.939889	3000797.541654	28.615651	0.087302	-0.123644	-0.193037	-99.469955
401862.000000	15	18	-2199494.793954	5174667.082610	3000729.588529	-47.923831	-35.570830	-65.199498	-54.871329	-165.437165
401863.000000	14	17	-2199442.987306	5174755.818571	3000797.927975	38.508162	0.046924	0.006336	0.029712	-99.001139
401864.000000	14	20	-2199453.232708	5174751.535735	3000788.863961	34.276437	0.440803	-0.839638	0.672381	-99.482481
401865.000000	14	19	-2199451.412966	5174747.335991	3000794.395732	32.862752	2.172639	-4.679824	2.304391	-102.848816
401866.000000	14	18	-2199445.850179	5174752.795547	3000807.513619	41.580685	2.253508	-5.035988	1.615033	-103.351162
401867.000000	14	17	-2199444.779650	5174749.463739	3000795.986990	33.055162	2.027074	-5.193683	1.420645	-103.232832
401868.000000	14	19	-2199446.786006	5174754.119676	3000798.130083	38.535459	3.504298	-9.007587	3.158411	-105.980910
401869.000000	15	21	-2199448.684411	5174747.890060	3000797.097804	33.650609	6.214355	-15.461343	5.775709	-110.837844
401870.000000	15	19	-2199448.994050	5174741.612427	3000796.185886	28.236340	6.418634	-15.576770	4.599274	-111.285217
401871.000000	15	17	-2199443.933906	5174749.759592	3000796.596889	33.292249	6.239636	-15.272923	4.637903	-111.135860
401872.000000	15	19	-2199448.002931	5174750.393632	3000795.203493	34.548895	6.284131	-15.892939	4.781433	-111.659558
401873.000000	15	22	-2199439.972844	5174744.601140	3000804.711228	31.585799	5.848003	-13.298570	4.719724	-109.232600
401874.000000	15	20	-2199459.137694	5174743.757911	3000802.576981	36.495906	6.181448	-16.102523	4.604358	-111.322853
401875.000000	15	20	-2199455.901984	5174738.170885	3000786.073199	23.040312	6.086643	-15.515840	4.338197	-111.191082
401876.000000	15	19	-2199442.399898	5174748.419890	3000798.799697	32.720123	6.418512	-15.684382	4.776628	-111.481809
401877.000000	15	21	-2199444.397825	5174753.189359	3000800.096771	37.889141	6.050638	-15.703798	4.490399	-111.931574
401878.000000	15	20	-2199455.448260	5174736.075626	3000799.644468	27.608524	8.306284	-21.728537	5.715619	-116.282140
401879.000000	15	18	-2199442.122386	5174726.602081	3000805.754113	18.228026	13.464217	-34.577824	11.728111	-125.655098
401880.000000	15	17	-2199442.702293	5174731.647481	3000796.410662	18.095995	19.382190	-49.743991	14.171623	-138.120258
401881.000000	14	20	-2199440.058606	5174714.671732	3000800.544735	5.379229	22.499375	-59.293746	16.409449	-145.589408
401882.000000	14	22	-2199402.990137	5174638.039651	3000831.989756	-54.637177	22.206554	-57.520938	16.666073	-144.185134
401883.000000	14	17	-2199391.306318	5174582.607933	3000842.011608	-98.858543	19.117414	-47.357550	14.787521	-135.528688
401884.000000	13	16	-2199439.532941	5174776.475640	3000817.116092	63.146472	1.806473	6.183820	4.521051	-92.893683
401885.000000	13	18	-2199448.290841	5174783.879743	3000804.587214	66.237020	7.445253	18.833270	17.670465	-79.806956
401886.000000	12	19	-2199446.186429	5174780.480935	3000806.314803	63.574077	7.000238	17.653415	17.002163	-80.776619
401887.000000	12	20	-2199445.280561	5174789.871957	3000817.179530	76.017584	6.955517	19.344388	17.989041	-79.274270
401888.000000	12	16	-2199446.625225	5174778.607427	3000819.147610	68.280099	7.284605	18.846917	17.543522	-79.552560
401889.000000	12	18	-2199443.223728	5174780.258757	3000816.766523	67.319814	7.241545	18.496971	16.923650	-79.756209
401890.000000	12	19	-2199447.765762	5174771.258522	3000808.351981	57.605728	6.661968	17.951623	16.933139	-80.773101
401891.000000	13	23	-2199443.167670	5174779.343966	3000811.580011	64.104113	1.295253	-2.864987	1.457414	-101.301996
401892.000000	14	20	-2199445.627473	5174769.042660	3000820.903386	61.013013	3.205927	-6.898815	2.799705	-104.585920
401893.000000	14	20	-2199447.776334	5174751.016792	3000801.230821	37.828721	6.332607	-15.509686	4.262499	-111.589165
401894.000000	15	21	-2199444.696549	5174748.208007	3000799.075927	33.470467	6.390186	-15.743239	4.799698	-111.593825
401895.000000	15	22	-2199446.796299	5174745.583583	3000795.781681	30.507195	6.053785	-16.728965	4.405676	-112.386678
401896.000000	16	22	-2199457.693443	5174733.329250	3000795.010967	23.962641	3.683146	-17.724078	5.462702	-113.270686
401897.000000	16	21	-2199455.538630	5174737.470031	3000800.427148	29.140563	3.538035	-18.060533	4.617492	-113.722920
401898.000000	16	20	-2199456.379671	5174739.233354	3000799.930724	30.624964	3.379654	-18.085205	5.164937	-113.792127
401899.000000	16	20	-2199455.066449	5174729.403755	3000803.584836	23.932955	3.347957	-17.821450	5.486538	-113.145555
401900.000000	16	23	-2199453.103675	5174764.383406	3000816.435224	57.697083	3.753114	-20.774029	6.206790	-115.645168
401901.000000	16	22	-2199460.534699	5174731.948991	3000807.370751	29.672534	2.566274	-23.322079	7.651302	-116.617386
401902.000000	16	21	-2199453.234055	5174746.029219	3000802.432415	36.234571	2.585728	-18.815526	5.972541	-113.869300
401903.000000	15	18	-2199451.372978	5174762.921310	3000796.991927	46.712964	-0.094360	-0.335485	-0.537743	-100.053160
401904.000000	14	21	-2199457.335506	5174761.581130	3000793.884823	46.210467	-0.142980	0.177262	0.407836	-99.536992
401905.000000	14	20	-2199454.659044	5174776.460750	3000796.178574	58.436941	-1.015483	1.404836	0.677084	-97.982243
401906.000000	13	18	-2199450.577801	5174749.783669	3000803.109984	38.683744	0.463934	1.525111	0.881202	-98.332683
401907.000000	13	18	-2199453.186684	5174763.853229	3000797.801874	48.476795	-0.242742	0.132105	-0.110177	-99.518786
401908.000000	12	21	-2199452.736745	5174758.575136	3000798.014544	44.143389	-0.447548	-0.199549	-0.169827	-105.960467
401909.000000	12	19	-2199451.423337	5174752.983009	3000794.195482	37.349661	-0.167432	0.291693	0.417390	-105.232196
401910.000000	13	19	-2199449.247317	5174744.147608	3000802.906933	33.559955	0.432772	-0.001176	0.138181	-99.803162
401911.000000	13	17	-2199449.163317	5174740.137582	3000797.744506	27.836678	0.359626	0.347294	0.363431	-99.233054
401912.000000	13	16	-2199446.491420	5174749.181396	3000799.455360	35.057668	-0.225376	-0.156645	-0.182073	-100.111509
401913.000000	13	18	-2199449.103814	5174758.515143	3000798.078793	42.873320	-0.164901	-0.053866	0.178307	-99.647145
401914.000000	13	21	-2199452.587968	5174759.638802	3000797.213889	44.575506	-0.140174	-0.106832	-0.011865	-99.641083
401915.000000	13	20	-2199445.729868	5174750.689666	3000813.390643	42.613537	0.170401	0.378954	0.728137	-99.405472
401916.000000	15	17	-2199439.310844	5174779.105568	3000825.496550	69.168498	-0.006038	-0.376206	-0.215176	-100.528286
401917.000000	15	17	-2199437.584213	5174765.979375	3000815.715866	53.302795	0.344348	0.698140	0.310618	-99.170371
401918.000000	15	20	-2199447.853886	5174755.809056	3000810.971383	46.350759	0.002160	0.017483	0.135996	-99.794251
401919.000000	15	23	-2199457.510660	5174771.234080	3000809.119087	61.306884	0.220620	0.522316	0.733520	-99.031183
401920.000000	15	18	-2199447.241612	5174769.927639	3000831.677717	67.386136	0.395753	5.618166	6.944669	-93.150618
401921.000000	14	17	-2199455.209387	5174744.022920	3000790.966066	29.861740	-1.731074	17.626870	22.318207	-76.908162
401922.000000	12	16	-2199451.629711	5174770.825870	3000797.164910	53.291638	-7.919389	31.644882	16.372766	-91.009769
401923.000000	12	19	-2199445.243407	5174774.276376	3000798.090334	54.326416	-7.841172	31.949745	16.698737	-89.361185
401924.000000	12	18	-2199456.891887	5174801.954892	3000816.902060	89.683090	-7.294577	31.044236	16.617479	-91.233442
401925.000000	12	18	-2199450.303178	5174783.467303	3000804.088148	66.359855	-7.526108	31.899484	16.590284	-90.782016
401926.000000	12	16	-2199454.108746	5174767.969785	3000790.793617	48.814910	-8.198516	32.635481	16.864436	-89.477452
401927.000000	12	19	-2199455.529282	5174754.222946	3000793.461913	39.422535	-7.990067	32.231637	16.879613	-90.420008
401928.000000	10	17	-2199445.031530	5174770.895459	3000801.189959	52.979482	-8.001118	32.691245	17.134572	-76.595454
401929.000000	11	19	-2199453.350146	5174783.733754	3000815.672557	73.108627	-4.465474	18.842880	10.157227	-85.872594
401930.000000	11	14	-2199451.080325	5174757.988685	3000794.914433	41.629909	2.827996	-10.907350	-5.613736	-107.659939
401931.000000	11	17	-2199449.851242	5174762.334682	3000793.660947	44.136484	7.647089	-31.561404	-16.467036	-122.277968
401932.000000	11	20	-2199448.184866	5174764.819980	3000801.728227	49.395343	7.875505	-33.267809	-16.925157	-123.243673
401933.000000	12	22	-2199451.454071	5174747.145292	3000796.197092	33.574887	1.967787	-16.547347	-21.156703	-121.282230
401934.000000	12	20	-2199443.904737	5174750.325192	3000803.381237	36.951736	1.837481	-16.114450	-20.932324	-121.045551
401935.000000	15	17	-2199450.449614	5174744.422324	3000800.173517	32.903247	6.426993	-11.436446	-17.614265	-115.242216
401936.000000	15	19	-2199448.458190	5174747.884542	3000803.091105	36.404784	6.398511	-11.191904	-17.560960	-114.541434
401937.000000	15	21	-2199448.363943	5174770.037732	3000801.752028	53.698418	6.537092	-11.325178	-17.411910	-114.643443
401938.000000	15	19	-2199456.828642	5174728.226258	3000796.329324	20.151561	7.867541	-12.498503	-19.791135	-116.838462
401939.000000	15	18	-2199450.475211	5174726.524807	3000783.095746	10.319503	13.142109	-21.980590	-34.493388	-129.795651
401940.000000	15	16	-2199444.536735	5174748.799326	3000795.657226	32.276734	21.967447	-38.214769	-59.592810	-150.738329
401941.000000	15	19	-2199439.357646	5174736.342592	3000780.397205	13.170796	29.301471	-50.125289	-78.254149	-167.088172
401942.000000	14	22	-2199445.165152	5174751.797453	3000794.303158	34.283024	-0.332900	-0.247154	0.028359	-99.592139
401943.000000	14	18	-2199441.681825	5174736.036835	3000795.183168	20.721898	0.296843	0.081086	0.470681	-99.373654
401944.000000	14	17	-2199448.938725	5174753.203971	3000807.173984	42.815305	0.717428	0.722696	0.601234	-99.146689
401945.000000	14	19	-2199447.256703	5174752.910421	3000800.140193	38.668668	-0.010750	0.220617	0.371717	-99.620786
401946.000000	14	21	-2199441.422237	5174742.424988	3000790.705993	23.692385	-0.269319	0.140343	0.147606	-99.623111
401947.000000	12	19	-2199446.765714	5174773.685750	3000812.601822	61.240348	-0.020861	-0.127920	0.297571	-99.929717
401948.000000	13	17	-2199442.218729	5174758.383260	3000811.587603	46.787591	0.002627	-0.161102	-0.461269	-100.120599
401949.000000	13	15	-2199443.647225	5174754.797355	3000811.115890	44.149422	-1.397769	-1.845168	-1.858652	-101.762380
401950.000000	13	18	-2199444.454050	5174756.364720	3000807.339068	43.910567	-0.053776	-0.066691	-0.232272	-100.196624
401951.000000	13	20	-2199454.281130	5174743.706550	3000799.923085	33.524703	-0.002930	0.089396	0.166636	-100.068030
401952.000000	13	19	-2199444.300873	5174761.416618	3000805.961495	47.301427	0.198536	0.398971	0.674771	-99.398597
401953.000000	14	18	-2199453.773063	5174737.723614	3000803.803239	30.335653	0.335736	0.331515	0.315445	-99.606774
401954.000000	14	17	-2199445.738499	5174758.648034	3000806.176741	45.654151	0.037577	0.183822	-0.156676	-99.847879
401955.000000	14	18	-2199445.521423	5174751.011750	3000803.525595	38.133740	-0.041302	-0.482952	-0.399961	-100.155415
401956.000000	14	20	-2199449.164363	5174752.867834	3000796.312210	37.479722	-0.188472	-0.138964	0.050526	-99.881755
401957.000000	14	23	-2199445.537495	5174768.276326	3000800.856004	50.872401	0.114920	0.564841	0.400200	-98.996289
401958.000000	14	19	-2199451.410062	5174728.825955	3000794.016875	17.676120	-0.350582	0.655906	1.375311	-98.818225
401959.000000	14	18	-2199453.603486	5174740.453541	3000806.642269	33.834106	-1.649445	-2.657257	-3.211008	-103.295323
401960.000000	13	16	-2199444.282220	5174739.253229	3000787.509704	20.593707	-0.042418	-0.052628	-0.002785	-99.688582
401961.000000	13	17	-2199445.729083	5174736.384697	3000785.099534	17.625993	-0.182455	-0.297566	-0.248299	-100.218738
401962.000000	13	20	-2199445.829148	5174745.664785	3000785.251005	25.255657	-0.062719	-0.313040	0.147699	-99.596886
401963.000000	13	20	-2199456.401502	5174758.734337	3000792.966642	43.146123	0.162314	0.042713	0.530091	-99.266578
401964.000000	15	19	-2199452.270446	5174749.120479	3000826.158558	49.638157	3.137005	2.601251	0.186525	-98.538274
401965.000000	13	16	-2199447.127732	5174741.729937	3000794.171669	26.735190	0.296927	0.353260	0.270242	-99.546481
401966.000000	13	17	-2199441.745064	5174742.812868	3000786.771098	22.255721	0.062393	0.024115	0.029888	-99.643546
401967.000000	13	20	-2199446.574702	5174741.660071	3000789.718287	24.380223	-0.155696	0.037927	0.052578	-99.679528
401968.000000	13	20	-2199452.827306	5174730.788898	3000776.131090	11.290621	0.612127	-1.880647	-0.525270	-100.871297
401969.000000	14	20	-2199449.686584	5174745.914718	3000802.822258	35.103861	0.139729	-0.420128	-0.579415	-100.860805
401970.000000	14	17	-2199442.846864	5174753.228968	3000806.706013	40.514945	0.019781	0.075293	0.018986	-99.673580
401971.000000	14	17	-2199446.412181	5174746.176732	3000795.727000	30.829829	0.113439	0.609566	0.553192	-99.520662
401972.000000	13	20	-2199447.402891	5174742.809540	3000794.447901	27.835992	-0.540680	-0.918321	-0.611747	-100.949542
401973.000000	13	21	-2199447.436387	5174756.797431	3000792.094968	38.074076	0.145545	-0.364012	-0.057746	-100.390106
401974.000000	13	17	-2199449.851250	5174752.315198	3000804.976277	41.369039	0.085594	-0.840646	-0.942624	-100.965167
401975.000000	14	17	-2199447.631102	5174745.739281	3000798.011354	31.976372	-0.081013	-0.234148	-0.291797	-100.494695
401976.000000	14	17	-2199445.148171	5174750.029872	3000795.682346	33.496933	-0.058226	0.176962	-0.241890	-100.161597
401977.000000	14	20	-2199441.804793	5174774.828637	3000807.673081	58.124723	-0.196131	-0.071389	0.228493	-100.171361
401978.000000	14	22	-2199445.945849	5174760.889021	3000808.450791	48.618695	-0.008303	-0.136770	-1.051008	-100.675773
401979.000000	14	20	-2199442.787184	5174752.503962	3000805.988389	39.566960	0.884488	-8.124711	-10.381295	-110.598343
401980.000000	15	18	-2199461.531927	5174716.651831	3000771.994933	0.871380	-11.596352	-53.907651	-59.615782	-160.975444
401981.000000	15	21	-2199465.844097	5174697.615633	3000751.379601	-22.832671	-24.169065	-85.809824	-89.873010	-194.041148
401982.000000	15	23	-2199515.632875	5174579.813768	3000642.715864	-152.608296	-37.349863	-124.184630	-127.218371	-234.968585
401983.000000	14	19	-2199443.546808	5174752.720298	3000792.536105	33.637201	3.298085	-26.548173	-34.212924	-134.871969
401984.000000	15	17	-2199446.069699	5174724.799984	3000762.345342	-2.417923	4.052859	-35.201277	-45.173701	-145.628989
401985.000000	15	19	-2199446.432966	5174745.239458	3000791.435163	28.045828	4.105106	-37.887701	-48.426573	-149.117508
401986.000000	15	24	-2199454.251761	5174725.025741	3000762.210266	0.520575	4.086031	-38.331982	-48.409060	-149.237151
401987.000000	15	19	-2199433.082432	5174721.503187	3000772.191890	-4.905559	10.460127	-34.232250	-40.318729	-144.682106
401988.000000	15	18	-2199438.867543	5174706.884805	3000750.935239	-24.824061	10.217229	-32.900387	-39.274352	-143.443681
401989.000000	15	19	-2199447.384913	5174749.503906	3000802.407131	37.024071	11.455061	-37.116566	-45.321026	-149.154684
401990.000000	15	20	-2199445.587239	5174743.428911	3000788.894103	25.083902	14.790952	-53.910437	-53.515389	-166.168638
401991.000000	15	22	-2199447.845157	5174711.217253	3000766.807003	-10.706162	16.099696	-61.008235	-50.732458	-171.236581
401992.000000	15	18	-2199432.398334	5174720.908176	3000773.286472	-5.105611	16.548938	-60.452319	-55.738489	-172.599500
401993.000000	16	18	-2199450.996711	5174741.469858	3000792.693857	27.158079	15.915467	-59.304542	-53.425389	-171.144914
401994.000000	16	20	-2199449.840440	5174747.506642	3000796.805502	33.599768	15.899126	-58.883140	-53.183868	-170.819344
401995.000000	16	24	-2199445.331607	5174714.166344	3000771.100622	-7.149281	16.550177	-58.888294	-56.312206	-171.570781
401996.000000	15	20	-2199429.177116	5174704.004982	3000739.868695	-35.735627	17.701941	-63.904106	-60.469501	-177.599100
401997.000000	16	17	-2199461.711416	5174727.307305	3000788.952173	17.597510	2.064134	-71.985562	-52.360047	-176.788265
401998.000000	16	19	-2199457.227407	5174736.914375	3000797.632439	27.949288	1.698816	-71.333500	-51.795785	-176.471956
401999.000000	16	21	-2199463.281654	5174715.485580	3000795.171017	11.497934	1.578734	-73.584758	-51.882836	-178.063299
402000.000000	16	21	-2199463.629814	5174676.125336	3000744.662869	-44.197103	-1.105078	-72.126694	-51.106455	-179.445199
402001.000000	16	21	-2199445.567994	5174662.030274	3000710.204034	-78.157080	0.989865	-65.289037	-46.744970	-173.952255
402002.000000	16	18	-2199460.057423	5174767.574690	3000809.659221	59.473378	4.067621	-11.104118	13.434450	-108.925063
402003.000000	16	20	-2199455.749682	5174755.747210	3000812.693416	49.836393	2.772825	-19.677083	8.605983	-117.349220
402004.000000	16	21	-2199469.838610	5174794.959451	3000820.228785	90.047497	3.722340	-21.051382	9.804556	-118.203554
402005.000000	16	20	-2199453.234713	5174777.423342	3000818.368042	69.228676	10.445952	-20.494756	9.251209	-119.274155
402006.000000	16	19	-2199451.542991	5174748.496353	3000809.542210	41.017033	-4.980436	-37.763000	9.939644	-134.263945
402007.000000	16	19	-2199453.737561	5174760.911782	3000811.501635	52.765972	-9.049083	-41.164343	9.394789	-136.526123
402008.000000	17	19	-2199462.101799	5174733.282529	3000823.988826	39.158940	-8.635961	-36.460587	8.315298	-131.943785
402009.000000	17	22	-2199446.206737	5174750.972750	3000824.075913	48.064666	-3.881444	-35.257446	10.955842	-131.386239
402010.000000	16	21	-2199441.463669	5174760.687807	3000822.382849	53.505093	2.075781	-17.743246	8.728794	-115.596647
402011.000000	16	19	-2199443.662966	5174756.910084	3000819.018456	49.607920	1.901599	-17.606610	8.426742	-115.367862
402012.000000	16	23	-2199456.923597	5174762.280654	3000819.650562	58.830437	1.967585	-17.823046	9.031695	-115.359226
402013.000000	17	19	-2199448.918830	5174780.663367	3000817.016930	69.728766	1.311388	-20.461495	6.881123	-117.806272
402014.000000	15	17	-2199453.206395	5174743.459327	3000790.745777	28.610370	1.507863	-3.899846	0.994568	-103.539786
402015.000000	15	18	-2199444.655327	5174752.121845	3000796.287684	35.309601	1.246366	-4.365934	0.738349	-103.891064
402016.000000	15	22	-2199452.867650	5174753.091255	3000800.315504	40.831673	3.540126	-10.152427	2.675764	-108.207541
402017.000000	15	18	-2199439.352880	5174744.537004	3000811.424958	34.497761	7.032268	-18.046109	6.291029	-113.942221
402018.000000	14	18	-2199448.501887	5174726.844318	3000772.873548	5.060458	7.549053	-29.419732	-13.557189	-135.273135
402019.000000	14	17	-2199447.604452	5174739.020886	3000779.437124	17.729423	7.653761	-29.686179	-13.302292	-139.413158
402020.000000	13	18	-2199461.784144	5174809.213635	3000831.602248	104.211143	0.365584	-30.321795	-23.004709	-133.192627
402021.000000	14	19	-2199443.655574	5174728.562542	3000782.285596	9.238154	0.077969	-0.188906	-0.156609	-124.314866
402022.000000	14	18	-2199462.401808	5174752.920125	3000777.227090	33.050651	0.085548	0.886005	0.341714	-124.363406
402023.000000	14	17	-2199455.449171	5174756.478890	3000789.980729	39.576232	0.370862	0.482614	0.164557	-123.244471
402024.000000	13	17	-2199456.805683	5174763.099912	3000792.560843	46.632566	-0.087194	0.243288	0.274564	-108.644270
402025.000000	14	19	-2199444.445669	5174761.187264	3000805.213311	46.811268	0.177416	0.657927	0.805064	-99.553084
402026.000000	14	17	-2199453.428763	5174752.210259	3000799.845799	40.088478	-0.067461	2.351659	2.999198	-97.433821
402027.000000	14	15	-2199452.290177	5174737.381999	3000789.131857	22.603830	0.046914	-0.031265	-0.028749	-100.563274
402028.000000	14	18	-2199442.065594	5174752.716910	3000798.185675	35.797967	-0.067893	-0.082996	-0.056994	-100.557298
402029.000000	14	23	-2199449.707756	5174748.005902	3000791.736650	31.559745	-0.249022	-0.061870	0.258183	-100.106810
402030.000000	14	19	-2199452.674016	5174743.742725	3000805.811750	35.787327	1.390759	-2.945905	0.471725	-102.943062
402031.000000	14	19	-2199445.313702	5174760.296403	3000821.212990	53.960727	1.852998	-5.543566	1.837013	-104.892538
402032.000000	15	19	-2199447.826702	5174760.129300	3000819.143647	53.711771	1.433288	-5.843495	1.884797	-105.140376
402033.000000	15	18	-2199442.380576	5174765.007170	3000812.937211	52.852215	1.184271	-6.270905	1.766274	-105.348771
402034.000000	14	20	-2199434.272690	5174762.441683	3000814.562628	48.747838	9.795525	-13.013928	4.540096	-111.406259
402035.000000	15	16	-2199437.781869	5174783.293574	3000835.604554	76.821010	18.892112	-20.864626	12.631655	-116.980668
402036.000000	15	17	-2199442.007030	5174751.434710	3000816.708775	43.505199	32.591728	-32.034265	25.008979	-124.946452
402037.000000	14	17	-2199462.534886	5174781.465297	3000806.662245	70.169914	-4.773282	26.068332	14.743408	-80.530311
402038.000000	14	18	-2199461.052836	5174796.773850	3000811.181018	84.208793	-4.717159	26.336616	14.836426	-79.714971
402039.000000	15	18	-2199452.063832	5174779.423362	3000812.986936	67.899806	6.429393	17.436130	16.332078	-82.437217
402040.000000	15	17	-2199444.923195	5174782.931418	3000817.864452	70.591822	8.087560	17.318269	17.033409	-82.863742
402041.000000	15	17	-2199445.934553	5174774.568668	3000813.776201	62.225567	7.065179	18.432666	16.891385	-81.704395
402042.000000	15	19	-2199444.591834	5174773.937670	3000814.432586	61.562000	6.727035	17.918287	16.965923	-81.604715
402043.000000	14	20	-2199456.137316	5174772.644105	3000796.972271	56.227768	0.169568	0.090463	0.579885	-100.256634
402044.000000	15	19	-2199436.786608	5174741.576371	3000804.370387	27.874348	17.740892	-45.491594	13.042851	-136.157281
402045.000000	15	19	-2199440.887027	5174729.453039	3000804.295012	19.423062	24.954356	-64.495577	18.863819	-150.740258
402046.000000	15	17	-2199412.011137	5174670.093852	3000822.127297	-30.210084	32.461794	-84.649091	24.845093	-166.254322
402047.000000	15	19	-2199379.888614	5174569.518707	3000846.444117	-111.306366	45.179468	-117.058669	34.535260	-191.691269
402048.000000	15	20	-2199322.378491	5174427.999068	3000902.760545	-219.197094	58.187748	-149.810486	44.178225	-217.100491
402049.000000	14	17	-2199438.652241	5174756.400269	3000815.666517	45.881551	2.767994	-9.874224	-4.785128	-107.286093
402050.000000	14	17	-2199448.848010	5174756.910475	3000800.470296	42.616134	2.558245	-10.913337	-5.868554	-108.471855
402051.000000	13	17	-2199463.976534	5174836.644129	3000839.162847	130.783275	-0.880292	0.714243	0.366959	-100.247806
402052.000000	13	17	-2199450.014067	5174770.954057	3000807.385744	57.676301	0.167323	0.127007	0.324041	-100.695797
402053.000000	14	17	-2199451.268276	5174783.591358	3000800.708731	65.193526	6.121673	-22.079472	-11.332775	-116.783381
402054.000000	14	18	-2199453.529695	5174786.963580	3000811.132075	73.639977	0.723153	-2.232747	-1.333821	-102.450336
402055.000000	14	16	-2199456.095640	5174794.050085	3000803.805903	76.801854	-0.544782	0.589970	0.204509	-100.587056
402056.000000	13	21	-2199445.040914	5174760.097778	3000797.294951	42.385400	0.551706	0.186248	0.631044	-100.525950
402057.000000	14	17	-2199441.702423	5174701.533286	3000760.650782	-23.587463	17.151996	-65.375812	-28.781189	-144.499150
402058.000000	14	19	-2199440.721853	5174714.820656	3000781.368414	-3.347575	27.607173	-106.720906	-47.017123	-172.252184
402059.000000	14	18	-2199416.878345	5174600.493401	3000721.806276	-132.440594	40.553776	-156.826739	-69.227431	-205.406400
402060.000000	14	21	-2199365.963432	5174426.223491	3000649.224108	-325.620405	54.788914	-212.778864	-93.813143	-241.469820
402061.000000	14	18	-2199293.840099	5174188.173203	3000561.356026	-585.050208	69.588035	-269.119320	-118.611138	-280.360127
402062.000000	14	19	-2199453.489624	5174805.742027	3000806.537676	86.675636	0.150231	0.534228	0.328173	-100.586221
402063.000000	14	18	-2199463.209923	5174779.887184	3000804.248322	67.980629	0.006090	0.112366	0.109101	-100.981879
402064.000000	14	19	-2199462.224149	5174785.059645	3000814.142392	76.517136	0.306888	-0.444668	0.439685	-100.824096
402065.000000	15	20	-2199440.315077	5174768.013542	3000810.151008	53.259096	0.298594	-1.060748	0.553662	-101.816010
402066.000000	15	17	-2199439.182629	5174771.478578	3000813.227375	57.134062	0.328357	0.049899	-0.198217	-101.241302
402067.000000	15	18	-2199441.712613	5174761.132769	3000811.885297	48.983154	-0.049366	-0.313905	0.011385	-101.247567
402068.000000	15	20	-2199442.996567	5174772.752091	3000812.345252	59.063214	1.955787	-2.467694	1.091245	-102.788268
402069.000000	15	19	-2199440.305773	5174778.586035	3000827.737894	70.150958	6.825259	-8.408999	2.761337	-108.491462
402070.000000	15	19	-2199444.132540	5174763.910594	3000810.020567	51.186462	10.265693	-13.982275	4.709092	-112.708774
402071.000000	15	17	-2199442.764955	5174761.975908	3000817.543070	52.707116	10.086266	-14.204973	4.315586	-113.138940
402072.000000	15	20	-2199441.045785	5174755.086507	3000818.252477	46.865160	10.505215	-14.406030	4.596184	-113.197429
402073.000000	15	18	-2199442.087185	5174765.056557	3000816.735369	54.588811	10.243931	-12.738395	4.877697	-111.595350
402074.000000	14	16	-2199448.291261	5174730.933032	3000775.739119	9.658911	7.641115	-29.517348	-12.815475	-120.474686
402075.000000	14	16	-2199444.361609	5174740.105918	3000782.192011	18.795519	7.576191	-29.626436	-13.320954	-120.944018
402076.000000	14	16	-2199450.309438	5174731.062896	3000788.453981	16.477490	7.456581	-29.673996	-13.303681	-120.318188
402077.000000	13	18	-2199442.008270	5174761.266349	3000803.406081	45.180153	0.228174	-0.292863	0.128845	-100.920074
402078.000000	12	17	-2199442.577051	5174804.615322	3000834.395738	95.187023	0.596701	-1.858672	-0.771778	-102.533775
402079.000000	12	15	-2199454.202828	5174772.529421	3000798.660182	56.267081	0.242283	0.312762	-0.221488	-101.068110
402080.000000	12	18	-2199465.782562	5174813.637309	3000828.243928	107.585777	0.137435	-0.411715	-0.274270	-101.064761
402081.000000	12	18	-2199459.571888	5174810.479616	3000826.902599	102.250875	0.006607	-0.778764	-0.355578	-101.583030
402082.000000	13	19	-2199445.237638	5174777.269015	3000816.250289	65.345608	0.191079	0.796566	0.719822	-100.224349
402083.000000	14	18	-2199446.544934	5174797.008032	3000824.373271	85.643340	0.511226	-1.002727	-0.018167	-101.231215
402084.000000	14	19	-2199457.646018	5174750.128173	3000787.631042	34.072524	0.093641	0.278085	-0.001088	-100.636653
402085.000000	14	17	-2199452.157537	5174761.833551	3000791.514964	43.509236	-0.007155	0.338815	0.007395	-100.692708
402086.000000	14	18	-2199449.221997	5174773.692404	3000795.365357	53.934211	-0.054823	0.501463	0.419271	-100.094486
402087.000000	14	20	-2199449.317370	5174744.769191	3000790.014182	27.985947	-0.196750	0.459156	0.420411	-103.698569
402088.000000	14	17	-2199447.365456	5174767.927977	3000810.965146	56.004471	0.199042	0.148553	0.054752	-101.113569
402089.000000	14	17	-2199455.393957	5174766.339260	3000790.258041	47.682396	0.246360	-0.271104	-0.152813	-101.036183
402090.000000	14	18	-2199451.602519	5174758.424856	3000794.570378	42.000618	-0.033803	-0.527207	-0.376994	-101.795753
402091.000000	14	19	-2199450.810876	5174770.597102	3000797.734210	53.093465	-0.068039	-0.395961	-0.037869	-100.418816
402092.000000	14	22	-2199440.799151	5174765.216271	3000806.077765	49.230265	0.178016	-0.101312	0.193439	-97.056343
402093.000000	14	20	-2199445.086765	5174746.295568	3000798.541106	31.801360	0.528111	-1.907511	-0.881112	-101.616627
402094.000000	15	18	-2199445.030073	5174767.992437	3000816.836946	58.031102	-2.093068	-9.039890	-5.091047	-108.316513
402095.000000	14	19	-2199442.159125	5174762.040450	3000813.478016	50.626710	-7.061702	-39.344472	-26.452736	-136.106258
402096.000000	14	20	-2199433.947067	5174760.920111	3000795.523223	38.390815	-12.862569	-73.456741	-53.577432	-169.521111
402097.000000	14	22	-2199448.855905	5174691.469787	3000762.039585	-28.623782	-19.255308	-107.168821	-74.350933	-197.936894
402098.000000	15	19	-2199476.703884	5174576.694552	3000672.159019	-154.616911	-24.877906	-141.291043	-92.560385	-226.279038
402099.000000	15	17	-2199498.809841	5174454.562418	3000616.534195	-272.339317	-30.875830	-173.724408	-110.601085	-252.950011
402100.000000	15	19	-2199532.443349	5174268.756041	3000492.730679	-469.977289	-38.401243	-209.891687	-122.500088	-277.534029
402101.000000	13	18	-2199432.887174	5174767.167354	3000807.806336	48.903861	-3.361159	-18.511008	-26.628302	-129.670310
402102.000000	13	23	-2199440.435033	5174754.496693	3000802.838815	38.881310	-2.792801	-13.946018	-21.066837	-123.746092
402103.000000	13	18	-2199448.885931	5174743.864209	3000798.535678	31.136778	-2.808412	-17.165197	-24.639404	-127.686962
402104.000000	14	20	-2199439.388950	5174748.901639	3000794.297845	29.942467	0.319831	-0.077616	-0.085730	-101.292814
402105.000000	14	18	-2199452.450819	5174728.194974	3000770.933571	6.598012	-0.117431	-0.509757	-0.600871	-101.467111
402106.000000	13	17	-2199455.446777	5174789.032828	3000822.544310	81.379482	-0.117767	-28.664960	-22.681230	-132.563641
402107.000000	13	18	-2199457.452007	5174810.811728	3000826.574569	101.634400	-0.299223	-27.805155	-22.368589	-132.342984
402108.000000	13	19	-2199459.377864	5174830.108493	3000834.621712	121.750844	-0.084411	-30.460585	-23.734331	-134.103615
402109.000000	14	20	-2199449.394403	5174726.162159	3000767.039480	2.053747	1.424971	1.278537	5.453660	-96.437504
402110.000000	15	17	-2199443.996116	5174765.524730	3000822.574423	58.389748	0.252904	0.525573	-0.329380	-100.820829
402111.000000	15	18	-2199445.397497	5174764.320405	3000815.895137	54.734990	-0.215664	-0.593225	-0.279643	-101.558456
402112.000000	16	20	-2199436.137442	5174773.765707	3000819.419446	60.869645	-0.342571	-0.373173	-0.083655	-101.269209
402113.000000	16	22	-2199441.397248	5174782.386928	3000817.564474	68.793451	-3.669309	5.291239	-1.218410	-96.657572
402114.000000	15	19	-2199443.374041	5174773.297246	3000830.955257	68.443296	-7.617391	11.480361	-2.905057	-90.750696
402115.000000	15	19	-2199445.721657	5174766.783753	3000808.868582	53.518119	-10.543688	11.847187	-6.782713	-91.484062
402116.000000	14	17	-2199450.463155	5174763.990153	3000813.565315	55.110080	-11.601300	2.154566	-22.176910	-107.730181
402117.000000	14	19	-2199446.928402	5174769.399407	3000819.591456	61.129575	-11.991546	3.205924	-21.176360	-106.608742
402118.000000	14	21	-2199449.299794	5174764.003407	3000815.125531	55.458398	-12.628036	5.948054	-20.401019	-104.159661
402119.000000	14	17	-2199440.963987	5174766.471563	3000817.486467	55.704436	-10.487161	10.022822	-11.584482	-96.894787
402121.000000	14	20	-2199448.414086	5174796.404995	3000819.209561	83.354561	-15.863758	71.203453	-14.596888	-59.794996
402122.000000	13	18	-2199381.552339	5174340.849723	3000473.814016	-472.481857	66.826710	-384.887794	-285.068900	-466.730623
402123.000000	13	18	-2199305.624398	5173893.472097	3000146.195404	-1016.396126	71.716876	-417.895103	-311.632593	-498.156588
402124.000000	12	15	-2199327.578675	5173714.229153	2999874.939699	-1282.519412	45.775233	-361.797558	-308.827811	-482.676225
402125.000000	11	17	-2199426.603414	5174750.816897	3000815.358594	37.057534	11.042646	-13.276164	6.210292	-118.344829
402126.000000	12	21	-2199434.568824	5174761.917188	3000815.285491	48.766793	6.734971	18.138675	31.861921	-87.758671
402127.000000	12	15	-2199441.742554	5174753.524138	3000812.900826	43.305702	6.702991	21.017645	33.578281	-84.680469
402128.000000	13	16	-2199447.103341	5174734.933971	3000787.569298	18.092340	2.774790	26.017019	44.210155	-83.449250
402129.000000	13	19	-2199445.983869	5174738.245054	3000783.780669	18.597794	2.381160	25.250363	42.331678	-85.505487
402130.000000	13	19	-2199451.621553	5174736.363520	3000771.925736	13.404197	2.171783	27.196823	43.378272	-84.310239
402131.000000	14	16	-2199445.173269	5174759.096641	3000814.674571	49.845063	5.657743	1.965193	12.986736	-92.668220
402132.000000	14	15	-2199449.073018	5174746.210077	3000797.520562	32.622620	8.841159	6.302815	26.864099	-82.282997
402133.000000	14	16	-2199441.088840	5174755.435722	3000814.625371	45.446411	12.064108	8.568425	36.516197	-75.757685
402134.000000	14	21	-2199451.506687	5174750.297158	3000814.843393	44.973488	15.591234	10.881354	45.939724	-68.801308
402135.000000	14	20	-2199432.618502	5174751.510815	3000844.314317	53.397484	18.015195	14.093845	54.488187	-62.630622
402136.000000	14	16	-2199402.111603	5174782.186806	3000928.323974	107.517156	19.472158	13.796036	57.159415	-61.328313
402137.000000	12	18	-2199443.820605	5174754.444846	3000798.938223	38.159747	-0.421090	-0.530150	-0.479598	-125.545423
402138.000000	11	21	-2199449.805499	5174756.171672	3000800.054491	42.150311	1.266004	-2.813251	1.936009	-104.094020
402139.000000	11	16	-2199445.623342	5174750.077201	3000810.320127	40.627033	8.673172	-17.700832	10.623024	-119.686044
402140.000000	11	20	-2199447.040740	5174745.526653	3000798.167354	31.674399	7.710336	-14.948299	9.486430	-116.391902
402141.000000	12	17	-2199436.729500	5174765.665460	3000805.930020	48.122186	5.753235	-16.591789	4.216510	-114.333735
402142.000000	12	20	-2199451.353432	5174749.479286	3000804.534733	39.378572	5.045524	-13.005547	4.347324	-111.558214
402143.000000	11	18	-2199442.127821	5174750.856112	3000808.831525	39.349469	2.782398	-11.581687	-5.433854	-113.844144
402144.000000	12	22	-2199442.699178	5174766.892753	3000813.231637	54.630017	-7.753229	10.669313	-3.372453	-92.113190
402145.000000	13	20	-2199441.590938	5174770.687262	3000819.271266	60.182932	-10.230790	13.356187	-4.433123	-90.094234
402146.000000	13	18	-2199442.746345	5174780.879491	3000816.244390	67.411432	-9.761098	13.928157	-3.751550	-89.363413
402147.000000	14	21	-2199441.802973	5174774.143841	3000831.574845	68.881535	-7.593705	15.456443	-4.747095	-88.232479
402148.000000	14	17	-2199441.155914	5174774.994060	3000816.827658	62.368061	-4.477576	17.492567	-5.869622	-87.419700
402149.000000	14	17	-2199442.663628	5174769.204436	3000816.283108	57.936128	-4.102408	17.351226	-5.357680	-87.589116
402150.000000	14	21	-2199445.721311	5174777.371356	3000817.163007	66.027226	-4.492414	18.015880	-5.478908	-87.075079
402151.000000	14	21	-2199439.108971	5174787.090111	3000821.362933	73.615692	-3.939201	17.348371	-5.825146	-87.896381
402152.000000	14	20	-2199449.862147	5174772.504655	3000821.974942	65.786044	-5.095170	15.511471	-7.352901	-89.666839
402153.000000	14	20	-2199444.887818	5174770.385154	3000818.349173	60.637622	-4.324321	17.003739	-5.978301	-87.827104
402154.000000	14	19	-2199445.489871	5174767.469672	3000817.382049	58.023722	-4.330042	18.086876	-5.511498	-86.911398
402155.000000	15	21	-2199450.398045	5174776.376341	3000817.552252	67.016289	-4.423364	17.279366	-5.328897	-87.505524
402156.000000	15	22	-2199456.886386	5174770.679394	3000824.608053	67.972938	-5.535441	18.676537	-7.574722	-86.770316
402157.000000	15	18	-2199444.158176	5174773.149545	3000826.153496	66.321089	-4.089678	17.754903	-5.593775	-87.658845
402158.000000	15	20	-2199445.439199	5174773.765134	3000812.540098	60.818402	-0.267890	-0.053033	-0.367923	-101.683199
402159.000000	14	21	-2199458.239697	5174790.042018	3000812.122112	78.227262	-0.275327	-0.626406	0.201372	-102.150420
402160.000000	13	22	-2199457.437294	5174796.858039	3000821.377055	87.856923	0.503778	0.875376	0.972751	-101.678210
402161.000000	15	19	-2199440.033448	5174778.081046	3000825.516662	68.596417	10.485830	-14.528526	4.241034	-113.932129
402162.000000	15	19	-2199445.944987	5174771.178293	3000815.400553	60.249339	10.257534	-14.014062	4.295768	-113.533696
402163.000000	15	21	-2199442.209169	5174759.292013	3000815.598662	49.419454	10.567473	-15.019033	4.850504	-114.635667
402164.000000	15	22	-2199443.716338	5174761.194227	3000814.915913	51.157800	12.761975	-19.160878	4.169745	-118.352706
402165.000000	16	19	-2199436.508458	5174772.099541	3000833.074108	66.109418	10.163000	-17.153388	7.652688	-115.557092
402166.000000	15	20	-2199440.193029	5174770.704814	3000818.874036	59.527465	8.264569	-15.049739	4.928141	-114.218686
402167.000000	14	20	-2199446.631766	5174764.782259	3000821.719336	58.291298	8.098766	-16.260627	5.007858	-115.064144
402168.000000	14	20	-2199448.434208	5174766.375327	3000826.446621	62.441313	4.731270	-12.015566	3.313175	-111.535685
402169.000000	15	21	-2199441.224426	5174762.649642	3000821.277955	54.490195	8.446041	7.819501	0.429775	-95.672113
402170.000000	15	21	-2199445.433037	5174760.192363	3000823.354707	54.931170	29.407509	31.002902	1.125734	-76.981081
402171.000000	15	19	-2199441.960350	5174763.949387	3000819.240860	54.833349	34.485199	36.782878	1.181357	-72.716413
402172.000000	15	21	-2199436.080203	5174757.762732	3000815.844962	46.184305	-4.828289	-3.798144	-2.895953	-104.925151
402173.000000	15	15	-2199449.992369	5174751.494761	3000819.120060	47.446729	-23.723939	-18.460076	-9.520026	-120.402037
402174.000000	13	13	-2199542.808507	5174665.822024	3000755.716090	-20.034229	-75.120366	-75.560132	-39.826768	-150.778346
402175.000000	5	5	-2200119.552469	5173750.682912	3000082.207234	-881.896037	-276.149732	-389.780585	-378.139191	-481.905391
402176.000000	0	0	-2200119.552469	5173750.682912	3000082.207234	-881.896037	-276.149732	-389.780585	-378.139191	-481.905391
402177.000000	0	0	0.000000	0.000000	0.000000	0.000000	0.000000	0.000000	0.000000	0.000000
402178.000000	0	0	0.000000	0.000000	0.000000	0.000000	0.000000	0.000000	0.000000	0.000000
402179.000000	0	0	0.000000	0.000000	0.000000	0.000000	0.000000	0.000000	0.000000	0.000000
402180.000000	0	0	0.000000	0.000000	0.000000	0.000000	0.000000	0.000000	0.000000	0.000000
402181.000000	0	0	0.000000	0.000000	0.000000	0.000000	0.000000	0.000000	0.000000	0.000000
