# Supplementary material for: A GNSS receiver positioning algorithm based on weighting the statistical properties of discontinuous signals at lower rotation speeds
Source: PLoS One. 2025 Dec 5;20(12):e0336707. doi: 10.1371/journal.pone.0336707 (PMC12680169; doi:10.1371/journal.pone.0336707)
Supplement: S1 Data — S1 File. 90°_20240717110227_003.dat. Data from robustness validation experiments. S2 File. NavSolveKalman.c. Weighted Kalman Filter Algorithm in C Code. S3 File. NavSolveKalman.h. Weighted Kalman Filter Algorithm in C Code. S4 File. Chebshev.c. Chebyshev Polynomial C Code. S5 File. Chebshev.h. Chebyshev Polynomial C Code. S6 File. Antenna Gain Data.xls. Antenna gain data. S7 File. Antenna.m. Antenna gain pattern map MATLAB code. S8 File. WeightSet.m. Weight Fitting Matlab Code. S9 File. aNavData-New-high-4spr.csv. Elevation data obtained using the paper methods at a rotational speed of 1/4 r/s. S10 File. aNavData-New-high-12spr.csv. Elevation data obtained using the paper methods at a rotational speed of 1/12 r/s. S11 File. aNavData-New-high-18spr.csv. Elevation data obtained using the paper methods at a rotational speed of 1/18 r/s. S12 File. aNavData-Tradition-high-4spr.csv. Elevation data obtained using traditional methods at a rotational speed of 1/4 r/s. S13 File. aNavData-Tradition-high-12spr.csv. Elevation data obtained using traditional methods at a rotational speed of 1/12 r/s. S14 File. aNavData-Tradition-high-18spr.csv. Elevation data obtained using traditional methods at a rotational speed of 1/18 r/s. S15 File. aReplayData_RC_4spr.dat. Positioning data acquired at a rotational speed of 1/4 revolutions per second. S16 File. aReplayData_RC_12spr.dat. Positioning data acquired at a rotational speed of 1/12 revolutions per second. S17 File. aReplayData_RC_18spr.dat. Positioning data acquired at a rotational speed of 1/18 revolutions per second. S18 File. func_XYZtoBLH.m. Matlab code for converting positioning data from three-dimensional coordinates to latitude and longitude. S19 File. Nav_CalcBlhHoriErr.m. Latitude and Longitude High-Speed Rotation Horizontal Error MATLAB Code. S20 File. ShuiP.m. Horizontal error output results Matlab code. S21 File. filtering_baseline.m. Robustness Verification Experiment Code. S22 File. satnum.m. Matlab code for PDOP valu [file pone.0336707.s001.zip › Supporting Information/S13.csv]

400775.000000	11	18	-2199447.176598	5174770.180563	3000813.085696	58.769242	-0.368345	-0.043029	-0.038648	-90.661018	0.000000
400776.000000	11	18	-2199446.865876	5174769.053105	3000812.537915	57.488866	0.273110	0.411389	-0.295114	-90.364026	0.000000
400777.000000	11	18	-2199445.744740	5174778.213307	3000809.174475	62.936949	0.046514	0.165317	0.359712	-90.417460	0.000000
400778.000000	11	18	-2199447.993750	5174757.256137	3000815.275560	49.609271	0.251666	0.065019	0.083609	-90.231783	0.000000
400779.000000	11	18	-2199448.291464	5174762.695207	3000813.280858	53.177296	0.105574	-0.224698	0.311592	-90.631832	0.000000
400780.000000	11	18	-2199445.863300	5174778.247575	3000811.072236	63.903783	-0.053580	-0.384783	0.186822	-91.264051	0.000000
400781.000000	11	18	-2199447.689046	5174765.554095	3000811.876922	54.622975	0.082986	0.790578	-0.354144	-89.635390	0.000000
400782.000000	11	18	-2199448.200083	5174764.624605	3000813.304504	54.721187	-0.226689	-0.533142	0.221987	-91.461631	0.000000
400783.000000	12	18	-2199446.868818	5174769.894397	3000812.156711	57.991505	0.160673	1.925354	-0.558245	-89.050067	0.000000
400784.000000	12	18	-2199447.964761	5174773.204235	3000810.044179	60.052624	-0.344266	0.312425	-0.069758	-90.607716	0.000000
400785.000000	12	18	-2199446.498550	5174771.741388	3000811.289626	58.950911	-0.093574	0.004490	0.112217	-91.142779	0.000000
400786.000000	12	18	-2199446.427264	5174772.036768	3000814.097630	60.494831	0.050392	-0.213537	0.093271	-90.996703	0.000000
400787.000000	12	18	-2199446.454955	5174767.015101	3000813.147294	55.983451	0.439894	0.093697	0.014201	-90.762974	0.000000
400788.000000	12	18	-2199448.360291	5174777.803701	3000811.565251	64.637681	-0.160134	0.354883	-0.206556	-90.340720	0.000000
400789.000000	12	18	-2199447.053044	5174773.870641	3000809.485097	60.014119	0.160128	0.115697	0.009559	-91.220612	0.000000
400790.000000	12	18	-2199445.238322	5174778.534495	3000810.218777	63.517102	0.266245	-0.410493	0.214510	-91.737500	0.000000
400791.000000	12	18	-2199446.923394	5174789.127278	3000808.753750	71.992075	-0.147932	1.152928	-0.098485	-90.264389	0.000000
400792.000000	12	18	-2199444.672769	5174779.991063	3000809.228466	64.034376	-0.083864	0.648526	-0.259787	-90.489696	0.000000
400793.000000	15	18	-2199446.708767	5174777.952743	3000813.634555	65.168822	-0.188979	0.789992	-0.336918	-90.125665	0.000000
400794.000000	15	18	-2199445.294680	5174790.131866	3000809.567485	72.630425	0.010474	0.818007	-0.046333	-90.307998	0.000000
400795.000000	15	18	-2199447.567685	5174791.216235	3000806.224602	72.710603	0.041339	-1.215556	0.486431	-92.071613	0.000000
400796.000000	15	18	-2199444.790219	5174784.672077	3000810.012557	68.240917	0.341087	0.696690	-0.067188	-90.631018	0.000000
400797.000000	15	18	-2199446.041086	5174775.089128	3000814.930027	63.230322	-0.041184	-0.147186	-0.046528	-91.256429	0.000000
400798.000000	15	18	-2199445.891231	5174783.999446	3000809.852480	67.999228	0.020912	-0.547774	-0.001304	-91.599350	0.000000
400799.000000	15	18	-2199447.516827	5174780.827670	3000809.833464	65.978970	0.071172	0.234722	-0.091411	-90.918855	0.000000
400800.000000	15	18	-2199447.832337	5174771.487460	3000815.142815	61.028340	0.247905	0.298786	-0.026041	-90.956219	0.000000
400801.000000	15	18	-2199447.300045	5174763.685690	3000814.858948	54.385574	-0.260041	-0.849592	-0.092519	-91.792175	0.000000
400802.000000	15	18	-2199446.149850	5174765.087309	3000814.354527	54.886810	-0.212869	-1.060267	0.245433	-92.341987	0.000000
400803.000000	15	18	-2199449.521305	5174767.019933	3000812.113351	56.554611	0.188195	0.278879	-0.171642	-91.015465	0.000000
400804.000000	15	18	-2199449.713441	5174768.138120	3000812.857541	57.879568	0.022379	0.915528	-0.326819	-90.502026	0.000000
400805.000000	16	18	-2199450.980383	5174755.227906	3000817.232404	49.920262	0.222456	0.513351	-0.169174	-90.888806	0.000000
400806.000000	16	18	-2199448.275357	5174762.716969	3000816.353711	54.643758	0.166863	-0.701958	-0.031406	-91.707338	0.000000
400807.000000	16	18	-2199448.761788	5174748.159925	3000818.914708	44.221910	0.152215	0.133531	0.062928	-90.977047	0.000000
400808.000000	16	18	-2199450.361408	5174745.777229	3000819.281937	43.015238	-0.519062	-1.401671	0.248436	-92.161050	0.000000
400809.000000	16	18	-2199450.753237	5174751.671243	3000818.824904	47.712288	-0.055035	-0.111520	-0.197782	-91.333973	0.000000
400810.000000	16	18	-2199449.971513	5174753.122974	3000816.799847	47.661404	-0.032576	0.872339	0.045271	-90.583495	0.000000
400811.000000	16	18	-2199450.239981	5174754.671261	3000816.173431	48.712647	-0.056455	-0.333806	-0.032526	-91.412894	0.000000
400812.000000	16	18	-2199450.536453	5174745.601677	3000818.983306	42.791892	0.235779	0.573120	0.056615	-90.620072	0.000000
400813.000000	16	18	-2199450.540974	5174743.615171	3000818.601762	41.002383	-0.070416	-0.297842	-0.060808	-91.343626	0.000000
400814.000000	16	18	-2199449.405023	5174754.348705	3000815.463209	47.827291	-0.107544	-0.588411	0.158562	-92.064205	0.000000
400815.000000	16	18	-2199447.284343	5174757.346580	3000818.263125	50.852151	0.032810	-0.087095	0.038132	-91.454235	0.000000
400816.000000	17	18	-2199444.946513	5174785.821190	3000809.399608	68.936270	0.134430	1.577366	-0.403879	-90.169424	0.000000
400817.000000	17	18	-2199446.126209	5174797.074885	3000808.486140	78.033968	0.037876	-0.501813	-0.135759	-91.634935	0.000000
400818.000000	17	18	-2199446.248603	5174789.824409	3000810.289534	73.051608	0.046792	-0.862892	-0.008406	-92.074868	0.000000
400819.000000	17	18	-2199445.281593	5174778.246426	3000809.796617	63.098664	0.324554	1.366086	-0.282526	-90.652501	0.000000
400820.000000	17	18	-2199444.946244	5174782.133208	3000810.834837	66.625563	0.166963	-0.375384	0.126293	-92.007085	0.000000
400821.000000	17	18	-2199446.478381	5174790.852603	3000805.762868	71.821914	-0.251940	-0.937519	0.163003	-92.054194	0.000000
400822.000000	17	18	-2199446.730127	5174780.910328	3000811.545336	66.585121	0.045991	0.618220	-0.178275	-90.962646	0.000000
400823.000000	17	18	-2199444.621678	5174771.072876	3000815.119433	59.574838	-0.049480	1.230349	-0.374178	-90.330636	0.000000
400824.000000	17	18	-2199443.009700	5174793.403696	3000805.688289	72.659593	0.049874	1.209230	-0.541680	-90.376233	0.000000
400825.000000	17	18	-2199447.263224	5174784.089599	3000805.838752	66.645403	-0.107297	-1.498702	0.212903	-92.745950	0.000000
400826.000000	17	18	-2199443.286269	5174810.252617	3000802.289259	84.805844	0.118769	1.224992	-0.393958	-90.701067	0.000000
400827.000000	17	18	-2199444.826021	5174788.974869	3000806.464679	70.062401	-0.244888	-0.607548	0.263593	-91.965782	0.000000
400828.000000	18	18	-2199443.369528	5174774.778699	3000811.217499	60.300967	-0.077407	0.036010	0.051295	-91.384405	0.000000
400829.000000	18	19	-2199442.177602	5174791.151816	3000807.844165	71.567598	0.150404	-0.317855	0.043996	-92.055316	0.000000
400830.000000	18	18	-2199443.978172	5174780.083499	3000809.166930	63.840846	0.246430	-0.193583	0.157098	-91.706898	0.000000
400831.000000	18	18	-2199444.334957	5174779.227465	3000812.427481	64.812989	0.113421	-0.371561	0.075703	-92.087437	0.000000
400832.000000	18	18	-2199446.188902	5174780.958870	3000811.983662	66.645437	-0.112004	-0.723189	0.218586	-92.221555	0.000000
400833.000000	18	19	-2199443.319391	5174775.230649	3000813.257416	61.615576	-0.021961	-0.312054	0.108084	-91.556940	0.000000
400834.000000	18	18	-2199441.753086	5174784.665246	3000813.349262	68.768092	-0.067044	1.279380	-0.670028	-90.784084	0.000000
400835.000000	18	18	-2199442.104903	5174791.239645	3000812.439966	73.788916	0.387446	1.436802	-0.411615	-90.608485	0.000000
400836.000000	18	18	-2199442.517695	5174788.332987	3000810.004335	70.421916	0.068734	-1.689536	0.453370	-93.020652	0.000000
400837.000000	18	18	-2199442.683609	5174779.683297	3000814.102225	65.406167	0.110710	0.456101	-0.084026	-91.371769	0.000000
400838.000000	18	18	-2199443.889288	5174784.291886	3000815.090448	70.025587	-0.051694	-0.465625	-0.274903	-91.937090	0.000000
400839.000000	18	18	-2199446.048935	5174779.918814	3000812.842724	66.160609	-0.083880	-0.189266	-0.058045	-91.869925	0.000000
400840.000000	18	18	-2199440.846163	5174796.111980	3000806.659936	74.569607	0.172039	0.043743	-0.025872	-91.553075	0.000000
400841.000000	18	18	-2199441.407775	5174806.885654	3000805.929365	83.151738	0.070694	1.474007	-0.240243	-90.635369	0.000000
400842.000000	18	18	-2199443.244361	5174787.599169	3000808.567678	69.397431	0.112661	-1.148037	0.319130	-92.660632	0.000000
400843.000000	18	18	-2199443.028326	5174785.695097	3000809.938400	68.428085	0.010848	-0.541728	0.234116	-92.331805	0.000000
400844.000000	18	18	-2199442.132760	5174784.539846	3000810.326742	67.366714	-0.160216	-2.312981	0.325914	-93.533735	0.000000
400845.000000	18	18	-2199445.365015	5174776.630643	3000812.193771	62.952032	-0.139683	-0.745965	0.060116	-92.114543	0.000000
400846.000000	18	18	-2199444.626533	5174781.909335	3000809.445846	65.676499	-0.138927	-0.640361	-0.064349	-92.042888	0.000000
400847.000000	18	18	-2199443.010166	5174792.112952	3000806.445296	71.971613	-0.132215	-1.706121	0.505251	-93.036046	0.000000
400848.000000	18	18	-2199441.988501	5174802.549156	3000803.716555	78.788869	0.137870	-0.468194	-0.066376	-92.261185	0.000000
400849.000000	18	18	-2199444.513976	5174794.271636	3000805.543808	73.813204	0.285044	1.722396	-0.319517	-90.863610	0.000000
400850.000000	18	18	-2199443.526783	5174795.305806	3000806.583225	74.803405	0.061171	0.356222	-0.139067	-91.550892	0.000000
400851.000000	18	18	-2199442.127083	5174812.191184	3000802.131181	85.903226	-0.100900	-0.836533	0.187254	-92.498201	0.000000
400852.000000	18	18	-2199444.773032	5174802.356281	3000804.885086	80.145048	-0.120828	-3.039706	0.760420	-94.277353	0.000000
400853.000000	18	18	-2199442.419285	5174806.255095	3000803.978891	82.065934	-0.167706	-1.455710	0.303168	-93.128105	0.000000
400854.000000	18	18	-2199443.895423	5174779.707132	3000810.768942	64.265430	-0.103275	-0.841494	0.061246	-92.649165	0.000000
400855.000000	18	18	-2199443.339947	5174793.487703	3000804.684688	72.366497	-0.268708	-1.725607	0.405598	-93.364066	0.000000
400856.000000	18	18	-2199446.212640	5174796.876728	3000803.632414	75.605866	0.015041	0.381720	-0.283612	-91.780249	0.000000
400857.000000	18	18	-2199442.845186	5174789.881073	3000804.019362	68.957169	0.078425	-1.246604	0.371075	-93.171610	0.000000
400858.000000	18	18	-2199442.185971	5174800.119673	3000801.251896	75.720788	0.023144	-0.032299	-0.114344	-92.392737	0.000000
400859.000000	18	18	-2199438.793271	5174806.680142	3000803.336256	80.856929	-0.239152	-0.769352	0.059162	-92.785770	0.000000
400860.000000	18	18	-2199445.981931	5174799.090501	3000803.773847	77.388048	-0.227682	-1.078264	0.097711	-92.648953	0.000000
400861.000000	18	19	-2199442.627330	5174781.529722	3000812.133967	65.952131	-0.178882	-0.064159	0.021670	-92.186703	0.000000
400862.000000	18	19	-2199442.924358	5174784.625653	3000812.103652	68.550049	0.299535	0.195877	-0.163825	-91.727081	0.000000
400863.000000	18	18	-2199443.760872	5174785.085493	3000809.649207	68.049417	0.041009	-0.936614	0.344255	-92.537568	0.000000
400864.000000	18	19	-2199443.590312	5174789.411620	3000809.753066	71.547056	0.034895	-0.417825	0.083639	-92.670017	0.000000
400865.000000	18	19	-2199444.313291	5174793.275233	3000810.036501	75.062615	0.188375	0.106337	-0.226283	-91.788353	0.000000
400866.000000	18	18	-2199443.247809	5174792.929774	3000811.685759	75.195989	0.306749	0.437211	-0.309529	-91.892034	0.000000
400867.000000	18	18	-2199441.021433	5174793.264144	3000810.209853	74.001369	0.016990	-0.276880	-0.220793	-92.478399	0.000000
400868.000000	18	18	-2199444.529068	5174790.863405	3000808.784366	72.589035	-0.133954	-0.257981	0.178160	-92.491976	0.000000
400869.000000	18	18	-2199443.428514	5174797.020110	3000806.525675	76.132119	0.110782	-1.413706	0.539187	-93.192264	0.000000
400870.000000	18	18	-2199443.942917	5174781.584232	3000811.360022	66.083342	0.056700	-0.687243	0.194730	-92.681958	0.000000
400871.000000	18	18	-2199443.222681	5174797.144595	3000806.865416	76.322912	0.111268	0.218583	-0.166168	-91.902176	0.000000
400872.000000	18	18	-2199445.306080	5174783.387689	3000811.003000	67.846171	-0.222938	-0.016312	-0.205333	-92.085607	0.000000
400873.000000	18	19	-2199443.612704	5174776.813444	3000812.836332	62.800543	0.036941	-0.225600	-0.139686	-92.323531	0.000000
400874.000000	18	19	-2199443.824089	5174797.094907	3000804.894028	75.556817	0.256795	0.151670	0.024311	-92.008409	0.000000
400875.000000	18	18	-2199446.179710	5174774.764270	3000809.990419	60.676830	0.072999	-0.870697	0.220672	-92.917467	0.000000
400876.000000	18	18	-2199443.468856	5174779.356658	3000807.924643	62.488119	-0.028016	-1.002543	0.143075	-92.978761	0.000000
400877.000000	18	18	-2199443.623848	5174780.959855	3000807.682601	63.726704	0.067692	-2.009186	0.429872	-93.749055	0.000000
400878.000000	18	18	-2199444.290893	5174796.792165	3000803.537265	74.830084	0.092706	-1.089522	0.145518	-93.284849	0.000000
400879.000000	18	18	-2199445.177547	5174791.893096	3000804.805686	71.764189	0.079379	-0.813901	0.025560	-93.130101	0.000000
400880.000000	18	18	-2199442.720787	5174784.343216	3000809.156992	66.856289	-0.175420	-1.465172	0.288009	-93.686811	0.000000
400881.000000	18	18	-2199442.124440	5174779.882478	3000812.609969	64.668691	-0.215634	-1.934837	0.224488	-93.930735	0.000000
400882.000000	18	18	-2199446.312041	5174786.873740	3000809.321919	70.223351	0.060537	-1.134390	0.360492	-93.415647	0.000000
400883.000000	18	18	-2199444.452952	5174788.326549	3000808.614806	70.425889	-0.006673	-0.462457	0.265535	-93.042830	0.000000
400884.000000	18	18	-2199441.599753	5174795.482479	3000804.914458	73.492808	0.043135	-0.148752	0.125524	-92.769398	0.000000
400885.000000	18	18	-2199442.751449	5174780.486156	3000813.055716	65.585125	0.084722	1.185318	-0.329360	-91.288325	0.000000
400886.000000	18	18	-2199445.952866	5174786.935827	3000806.286773	68.713405	-0.001253	1.079278	-0.350355	-91.861108	0.000000
400887.000000	18	19	-2199444.795583	5174781.423033	3000810.377905	65.781636	-0.056055	-0.587301	0.023826	-93.151998	0.000000
400888.000000	17	21	-2199444.290230	5174782.886684	3000810.646260	66.921115	0.047164	-0.495762	0.171201	-92.956544	0.000000
400889.000000	17	21	-2199445.780481	5174778.816518	3000811.219656	64.406269	-0.170671	-0.557175	0.139247	-92.710709	0.000000
400890.000000	17	22	-2199447.579766	5174803.172113	3000799.676610	79.308465	3.929544	-17.106343	2.299978	-107.972278	0.000000
400891.000000	16	22	-2199453.921625	5174792.640263	3000814.073694	79.769446	16.500608	-64.043371	8.294010	-151.284920	0.000000
400892.000000	14	21	-2199426.701863	5174704.829664	3000824.419744	4.097710	34.342277	-104.087088	9.102751	-190.612607	0.000000
400893.000000	14	23	-2199365.062271	5174555.695994	3000836.132032	-132.502169	55.549050	-165.526218	15.189659	-249.548556	0.000000
400894.000000	11	20	-2199446.088109	5174773.792509	3000819.521751	64.368582	-0.197396	0.354857	0.503785	-92.138861	0.000000
400895.000000	11	20	-2199464.195579	5174818.795353	3000822.763713	108.626882	0.548471	-1.233157	-0.059764	-92.752796	0.000000
400896.000000	13	20	-2199442.688363	5174760.947468	3000811.204379	48.846876	0.357079	-0.139677	-0.489684	-92.885164	0.000000
400897.000000	12	18	-2199447.726039	5174768.445386	3000825.563315	63.457448	0.342618	0.436070	-0.578209	-92.508704	0.000000
400898.000000	12	22	-2199450.138547	5174759.217604	3000819.329118	53.857047	0.017493	-0.219198	-0.302655	-92.292784	0.000000
400899.000000	13	20	-2199454.143904	5174763.807242	3000827.395642	62.775952	-0.120409	-0.125369	0.134581	-92.357047	0.000000
400900.000000	13	23	-2199448.966800	5174775.779411	3000816.841310	65.702686	-0.514445	-0.644542	0.150860	-93.137433	0.000000
400901.000000	14	21	-2199447.037726	5174780.791439	3000803.839544	62.947622	-0.028687	0.334419	-0.281609	-92.025182	0.000000
400902.000000	14	23	-2199448.701268	5174790.494503	3000805.372734	72.112910	-0.082441	-1.099318	0.210906	-93.240721	0.000000
400903.000000	15	22	-2199442.767260	5174731.922363	3000807.242051	23.467690	0.123629	-0.816316	0.019556	-93.447756	0.000000
400904.000000	15	22	-2199460.715856	5174795.343167	3000812.409515	83.514240	-1.332405	-4.096723	1.646700	-95.927498	0.000000
400905.000000	14	20	-2199461.849256	5174891.925467	3000793.931368	153.460219	-5.661320	-7.964565	3.519466	-97.409086	0.000000
400906.000000	12	18	-2199451.873865	5174788.369216	3000816.134044	76.576383	0.111061	0.006424	0.241016	-92.523058	0.000000
400907.000000	12	20	-2199431.873547	5174815.080777	3000797.406054	82.476374	0.121392	-0.554559	0.177448	-92.536501	0.000000
400908.000000	12	20	-2199444.091818	5174783.308456	3000813.551078	68.569519	0.143606	-0.364428	0.313154	-93.032902	0.000000
400909.000000	13	21	-2199440.528400	5174773.325761	3000811.576697	58.314064	-0.237271	0.082210	0.047515	-92.896992	0.000000
400910.000000	14	21	-2199445.140590	5174757.657323	3000810.606639	46.741593	0.088944	0.103638	0.303197	-92.562796	0.000000
400911.000000	15	21	-2199442.599215	5174760.242100	3000813.138869	49.159893	-0.162895	-0.506385	0.095232	-92.826252	0.000000
400912.000000	15	21	-2199444.665052	5174770.299546	3000804.578106	53.973677	0.127317	0.043760	0.012027	-92.658866	0.000000
400913.000000	17	22	-2199450.309975	5174772.644688	3000818.154935	64.245889	-0.141477	2.441566	-0.564298	-90.507134	0.000000
400914.000000	17	21	-2199450.053928	5174777.457779	3000816.118820	67.096012	-0.076052	0.038892	-0.148227	-92.886606	0.000000
400915.000000	18	23	-2199453.405338	5174798.693752	3000814.473434	84.688389	0.350186	0.447028	-0.097918	-92.335729	0.000000
400916.000000	18	23	-2199451.340123	5174771.114950	3000808.369469	58.729264	0.250835	-4.157642	1.164000	-96.392882	0.000000
400917.000000	18	23	-2199454.052231	5174790.986511	3000824.507578	83.412032	0.076252	-2.230789	0.490537	-94.390028	0.000000
400918.000000	16	22	-2199461.120308	5174769.861635	3000824.278631	68.612987	-0.085837	5.828843	-1.177735	-87.517646	0.000000
400919.000000	13	18	-2199456.203679	5174795.330991	3000815.059453	83.203761	-4.741978	2.146386	0.107616	-89.288312	0.000000
400920.000000	11	17	-2199448.695736	5174786.967054	3000807.790712	70.395662	0.273268	-0.939583	-0.099196	-93.047347	0.000000
400921.000000	11	17	-2199445.912635	5174784.259691	3000812.807756	69.616303	0.265134	-1.623668	0.372245	-93.049458	0.000000
400922.000000	11	21	-2199441.305811	5174773.249001	3000804.667442	55.249599	0.189012	1.039697	-0.521923	-92.411659	0.000000
400923.000000	11	17	-2199456.363594	5174786.476104	3000808.104578	72.788382	0.226531	-0.146774	-0.181208	-92.833956	0.000000
400924.000000	12	19	-2199432.769366	5174759.343709	3000797.094856	37.450837	-0.156220	-0.139262	0.238352	-92.216957	0.000000
400925.000000	11	18	-2199439.161043	5174757.698457	3000807.655940	43.317956	0.046499	-0.149284	-0.142787	-92.528164	0.000000
400926.000000	11	20	-2199441.136146	5174777.792058	3000804.525025	58.806853	0.009219	-0.423067	0.054401	-92.320908	0.000000
400927.000000	12	20	-2199447.755248	5174779.701525	3000814.296735	67.260586	0.119139	-0.268598	-0.052521	-92.743218	0.000000
400928.000000	13	18	-2199445.437966	5174793.048097	3000805.150771	72.953628	0.122345	-0.443839	-0.128093	-92.851655	0.000000
400929.000000	13	19	-2199442.317772	5174780.559733	3000801.361364	59.960470	-0.653597	4.697110	-0.722257	-88.677882	0.000000
400930.000000	14	20	-2199448.512284	5174783.758981	3000814.036499	70.687712	-2.064115	16.072942	-1.837432	-79.421684	0.000000
400931.000000	15	20	-2199468.000573	5174796.063940	3000826.468705	93.262889	-2.939538	30.081047	-3.566366	-68.281108	0.000000
400932.000000	14	20	-2199463.719895	5174839.525300	3000819.908606	123.917757	-0.603117	53.873207	-12.786262	-51.617048	0.000000
400933.000000	12	17	-2199446.528809	5174779.671359	3000814.577571	66.946443	22.562245	-42.716463	-16.329694	-136.995268	0.000000
400934.000000	11	17	-2199461.245618	5174799.664580	3000828.110653	94.631474	0.194280	-0.337857	-0.068448	-92.620623	0.000000
400935.000000	10	17	-2199458.530953	5174786.942409	3000810.017958	74.818843	-1.313377	5.876564	0.690281	-90.177747	0.000000
400936.000000	10	18	-2199468.839529	5174834.781721	3000830.499696	126.848866	0.853274	-1.545967	-0.051105	-92.840050	0.000000
400937.000000	12	21	-2199444.712959	5174751.307711	3000803.654186	38.155960	-0.187243	-0.590948	-0.200385	-92.751897	0.000000
400938.000000	11	18	-2199443.609467	5174763.928137	3000814.225088	53.010426	-0.037077	-0.024429	0.146197	-92.414383	0.000000
400939.000000	12	23	-2199441.655782	5174767.804502	3000808.609079	52.821816	0.050117	-0.440188	0.057872	-93.284915	0.000000
400940.000000	13	20	-2199446.721093	5174775.318341	3000803.989528	58.472384	0.098437	-0.237830	0.118213	-92.960589	0.000000
400941.000000	14	22	-2199445.769398	5174777.328729	3000800.771556	58.251254	0.981883	-4.015836	0.705491	-95.904869	0.000000
400942.000000	15	22	-2199447.948257	5174769.792220	3000809.579664	57.060918	1.961222	-12.117606	1.520884	-103.109466	0.000000
400943.000000	15	20	-2199457.577542	5174761.733324	3000814.391798	56.123094	3.621301	-24.381249	3.090727	-112.856667	0.000000
400944.000000	14	18	-2199471.421656	5174825.532999	3000825.041161	117.657054	1.610053	-2.949891	-0.904512	-95.796754	0.000000
400945.000000	13	16	-2199446.396321	5174761.281949	3000803.091658	46.556020	5.416234	-7.597619	-0.320769	-99.958990	0.000000
400946.000000	12	16	-2199442.977920	5174771.358560	3000816.856358	60.062121	-10.619558	22.950058	9.974184	-58.429475	0.000000
400947.000000	12	16	-2199466.195668	5174811.843744	3000826.791843	105.586792	-26.278799	54.751719	23.568565	-44.684429	0.000000
400948.000000	12	18	-2199483.571786	5174860.496895	3000846.293729	160.248182	-39.570467	83.534730	35.632447	-31.450091	0.000000
400949.000000	12	17	-2199503.512995	5174883.795852	3000858.666498	191.864283	-48.433879	101.749360	43.510725	-23.173171	0.000000
400950.000000	12	17	-2199552.734159	5174996.800504	3000901.085763	320.516233	-53.866401	113.269373	48.509035	-18.285359	0.000000
400951.000000	11	18	-2199447.580931	5174789.933442	3000811.052544	73.960222	-14.879592	29.723567	9.304021	-63.616597	0.000000
400952.000000	12	20	-2199444.295590	5174783.248910	3000806.847888	65.418877	-0.033361	0.144495	-0.030497	-69.167050	0.000000
400953.000000	11	19	-2199450.038648	5174771.040198	3000809.916557	58.952427	-0.009158	0.014414	-0.053507	-63.049368	0.000000
400954.000000	12	18	-2199449.151526	5174763.817191	3000806.923227	51.374226	0.122060	-0.540781	-0.008554	-58.254774	0.000000
400955.000000	12	18	-2199456.908618	5174789.910510	3000820.415647	81.587266	0.155818	-0.270639	0.103992	-93.477884	0.000000
400956.000000	12	18	-2199460.809138	5174800.819582	3000818.854358	91.036494	0.036039	0.744219	-0.020817	-92.591335	0.000000
400957.000000	11	18	-2199440.349545	5174766.959624	3000808.107441	51.449337	3.578502	-7.769347	-2.660163	-99.522969	0.000000
400958.000000	12	17	-2199456.373055	5174794.452316	3000820.031563	84.903041	0.555733	-0.619841	-0.209492	-93.785535	0.000000
400959.000000	11	17	-2199462.227739	5174808.316387	3000820.873161	98.558569	-0.212879	0.307921	0.281548	-92.857584	0.000000
400960.000000	10	16	-2199470.815958	5174839.949191	3000834.461563	133.594372	-0.021586	0.305064	-0.312114	-92.794974	0.000000
400961.000000	10	19	-2199464.667217	5174823.603352	3000823.067523	112.831107	-0.175057	0.962581	0.143025	-92.554242	0.000000
400962.000000	9	21	-2199451.946651	5174779.165185	3000813.382450	67.837314	-0.110463	-0.248597	-0.371383	-92.929933	0.000000
400963.000000	9	20	-2199446.352585	5174778.402530	3000808.916618	63.177762	-0.305385	0.227185	0.088484	-93.002950	0.000000
400964.000000	11	21	-2199445.109806	5174778.228678	3000806.991927	61.697637	-15.426944	45.068171	3.374465	-56.057175	0.000000
400965.000000	13	20	-2199446.845476	5174797.559595	3000809.102483	78.966485	-13.436191	44.353474	-3.071029	-58.270097	0.000000
400966.000000	13	18	-2199451.147852	5174802.719364	3000799.054620	79.876519	-13.624356	43.860738	-2.732304	-58.541614	0.000000
400967.000000	14	20	-2199467.859994	5174797.815883	3000822.444569	92.730169	-3.971733	92.242459	-19.882378	-15.283349	0.000000
400968.000000	14	19	-2199453.554020	5174868.374617	3000788.213065	128.802331	-5.242408	43.816676	-8.894621	-54.997929	0.000000
400969.000000	14	18	-2199458.711431	5174766.095657	3000816.779451	61.180475	-7.704740	5.154034	1.861616	-86.847428	0.000000
400970.000000	14	18	-2199457.613331	5174742.904087	3000816.328960	41.787193	-11.962661	12.046140	3.325552	-80.587228	0.000000
400971.000000	14	19	-2199437.378803	5174783.253837	3000813.562014	66.217255	-11.403244	9.817955	3.250211	-82.069908	0.000000
400972.000000	14	16	-2199452.393184	5174756.442603	3000820.536545	52.955696	-11.569619	10.665529	3.143618	-81.437886	0.000000
400973.000000	13	19	-2199444.447158	5174766.327146	3000813.207759	54.762488	-11.692610	13.876834	2.877832	-78.932355	0.000000
400974.000000	13	17	-2199443.592666	5174792.542035	3000807.417400	72.980285	-11.411471	13.409258	2.844205	-79.362116	0.000000
400975.000000	13	18	-2199445.732415	5174779.738474	3000810.900159	64.985933	-11.557202	13.537386	2.881786	-79.456115	0.000000
400976.000000	15	21	-2199448.209894	5174781.745175	3000814.717954	69.273424	1.176419	-11.239508	1.238941	-100.272066	0.000000
400977.000000	13	21	-2199447.073607	5174770.987795	3000812.827292	59.265887	-2.093436	-3.366829	4.041753	-92.388884	0.000000
400978.000000	13	20	-2199449.161054	5174781.884099	3000812.947435	68.875824	-1.781034	-4.217383	3.615489	-93.401461	0.000000
400979.000000	15	18	-2199443.667913	5174791.741336	3000807.837387	72.555852	0.034991	-4.469059	1.104294	-95.994990	0.000000
400980.000000	14	18	-2199460.410424	5174811.006314	3000815.139687	97.399507	0.033647	-15.460435	4.022105	-102.867846	0.000000
400981.000000	13	15	-2199464.919375	5174803.106647	3000819.886113	94.795280	0.566159	-0.353715	-0.015991	-93.547732	0.000000
400982.000000	12	17	-2199450.300877	5174772.208941	3000819.436010	64.495816	-14.096937	31.714806	8.731362	-61.986376	0.000000
400983.000000	11	16	-2199442.192194	5174760.193305	3000812.784400	48.812314	-12.181395	27.118860	7.346308	-66.572927	0.000000
400984.000000	11	17	-2199447.203471	5174758.357063	3000806.054055	45.864991	-8.646188	20.690208	4.701743	-73.346254	0.000000
400985.000000	11	18	-2199434.918631	5174763.087986	3000806.076001	45.477697	-8.957444	19.924437	5.288073	-73.679502	0.000000
400986.000000	12	21	-2199443.209967	5174766.105355	3000809.934275	52.607043	-9.040644	20.379608	5.536995	-73.090448	0.000000
400987.000000	12	19	-2199443.072006	5174771.792253	3000809.551175	56.988632	-9.008664	20.268101	5.404518	-73.209182	0.000000
400988.000000	13	19	-2199450.775276	5174782.692165	3000819.055680	72.978164	-0.234982	0.190420	0.040164	-92.857504	0.000000
400989.000000	14	20	-2199451.113490	5174790.038032	3000817.911900	78.508756	-0.198950	0.268197	0.112692	-93.383748	0.000000
400990.000000	13	18	-2199451.416529	5174772.692946	3000813.833610	62.621045	-0.129816	0.402208	0.127788	-93.232306	0.000000
400991.000000	12	16	-2199460.663218	5174805.678952	3000819.332914	95.152271	0.447214	-1.061864	-0.447791	-94.408406	0.000000
400992.000000	12	15	-2199445.041202	5174796.825785	3000811.773077	79.013834	-0.122631	-0.057272	-0.130073	-93.253652	0.000000
400993.000000	12	15	-2199469.596106	5174809.252746	3000818.661594	100.809964	-3.648962	1.298471	-0.114101	-91.064226	0.000000
400994.000000	11	16	-2199451.935699	5174795.253280	3000818.885715	83.481048	2.346052	-4.814650	-2.043778	-98.416001	0.000000
400995.000000	11	18	-2199454.987576	5174787.428468	3000817.016377	77.304232	9.395703	-19.580959	-8.198144	-113.791171	0.000000
400996.000000	11	16	-2199453.135698	5174791.696759	3000807.851406	75.788750	20.245039	-42.541577	-18.209349	-137.548601	0.000000
400997.000000	11	20	-2199407.620510	5174698.354314	3000774.273989	-31.460885	34.185513	-69.983924	-30.753343	-166.572809	0.000000
400998.000000	14	17	-2199407.389188	5174745.542465	3000757.527375	-1.210498	33.300547	-18.985198	-62.978488	-131.927868	0.000000
400999.000000	13	20	-2199440.465524	5174760.020759	3000805.485504	44.622917	0.083230	-0.043250	-0.255075	-93.188897	0.000000
401000.000000	14	23	-2199443.665825	5174757.910532	3000804.261082	43.435374	-0.191735	-0.190812	0.200039	-93.323276	0.000000
401001.000000	14	21	-2199441.269862	5174772.432377	3000807.557626	55.943071	0.046743	-0.079841	-0.020562	-93.329941	0.000000
401002.000000	15	21	-2199452.964684	5174792.554115	3000811.340942	78.076467	-7.303664	-5.056785	10.141990	-91.154941	0.000000
401003.000000	16	19	-2199452.729758	5174800.836196	3000810.178875	84.159923	-7.122301	-5.130787	10.308016	-90.911169	0.000000
401004.000000	15	19	-2199439.548321	5174775.702548	3000810.417332	59.354523	-6.973472	-4.831222	9.829826	-91.156386	0.000000
401005.000000	14	16	-2199451.145649	5174762.657790	3000814.836079	54.866537	0.094438	-19.856394	4.989253	-105.999219	0.000000
401006.000000	14	18	-2199449.880526	5174776.820262	3000809.964367	63.606547	0.082640	-12.642633	3.228457	-101.580801	0.000000
401007.000000	12	15	-2199443.457635	5174764.093641	3000814.620377	53.279373	0.092201	0.027416	0.034286	-93.120601	0.000000
401008.000000	12	17	-2199459.490883	5174780.665249	3000813.679348	71.793552	-1.751562	5.940291	-0.765709	-89.484154	0.000000
401009.000000	11	15	-2199441.507283	5174768.437871	3000813.235019	55.473563	1.414490	-3.963011	0.401702	-95.879081	0.000000
401010.000000	11	17	-2199448.984157	5174788.726560	3000812.968314	74.372030	-0.493953	1.040158	-0.368654	-93.051920	0.000000
401011.000000	11	19	-2199453.296155	5174775.410388	3000808.397469	62.898897	-0.951173	3.569245	-0.527280	-91.154366	0.000000
401012.000000	11	20	-2199450.479504	5174783.230543	3000814.147151	70.989535	-0.196508	0.044278	-0.078727	-93.356788	0.000000
401013.000000	12	22	-2199452.868564	5174795.501149	3000812.100401	80.791997	0.154764	-0.330666	0.241946	-93.919993	0.000000
401014.000000	15	20	-2199450.676221	5174799.259634	3000809.776535	81.983749	-0.459739	0.115767	0.289843	-93.320833	0.000000
401015.000000	17	20	-2199445.796983	5174743.255354	3000809.059225	34.559529	5.907387	-25.005307	-4.875273	-116.436970	0.000000
401016.000000	16	20	-2199445.544884	5174743.149958	3000826.056011	42.431754	4.293195	-21.232078	-3.616422	-112.792583	0.000000
401017.000000	16	19	-2199443.724442	5174800.676927	3000813.934432	82.705242	3.519112	-6.268161	-2.522701	-99.422677	0.000000
401018.000000	15	20	-2199459.048971	5174794.314575	3000809.424637	80.693247	-2.659687	7.717900	1.343137	-86.525065	0.000000
401019.000000	14	16	-2199466.960078	5174804.843280	3000824.078086	98.890415	-12.167812	22.726997	8.807862	-69.723726	0.000000
401020.000000	12	17	-2199452.198277	5174781.557259	3000814.273022	70.284810	-0.661751	1.819178	0.114003	-92.281780	0.000000
401021.000000	11	14	-2199458.298457	5174786.163914	3000808.739318	73.502421	-0.310914	0.301088	-0.215153	-93.748723	0.000000
401022.000000	11	16	-2199458.227149	5174783.348951	3000812.737143	73.087867	0.261741	-0.201781	-0.134343	-93.297880	0.000000
401023.000000	11	18	-2199451.426962	5174780.472388	3000817.740046	70.780435	0.379440	-1.039873	-0.111969	-94.265647	0.000000
401024.000000	12	18	-2199443.879868	5174759.959786	3000808.026064	46.952435	12.442132	-23.421832	-8.846787	-117.725645	0.000000
401025.000000	12	20	-2199444.119897	5174763.183711	3000804.591868	48.023435	12.487868	-23.908283	-8.962753	-118.164212	0.000000
401026.000000	13	21	-2199446.546726	5174774.357423	3000811.277793	61.082767	12.663737	-23.969834	-8.954668	-118.131634	0.000000
401027.000000	13	20	-2199432.852777	5174758.067965	3000803.169214	39.320278	12.131840	-22.280701	-8.564746	-116.661551	0.000000
401028.000000	14	18	-2199419.897961	5174736.914166	3000790.003587	11.475417	10.605604	-20.979579	-7.492516	-114.622194	0.000000
401029.000000	14	19	-2199465.130462	5174809.964221	3000819.734834	100.355950	11.890975	-22.360266	-7.971991	-116.176243	0.000000
401030.000000	15	17	-2199455.332312	5174805.575316	3000818.490154	92.832457	12.408396	-23.511138	-8.437242	-117.443065	0.000000
401031.000000	13	17	-2199441.101564	5174765.501187	3000810.284940	51.556692	12.620168	-23.465074	-8.819360	-117.524375	0.000000
401032.000000	12	15	-2199443.123847	5174747.434972	3000804.342137	34.794308	12.339027	-22.635394	-8.817945	-116.857354	0.000000
401033.000000	11	18	-2199442.836483	5174768.921226	3000806.473643	53.123313	12.403522	-23.194322	-8.890999	-117.560503	0.000000
401034.000000	13	18	-2199447.429192	5174756.030845	3000815.607853	48.578649	12.708378	1.049753	-12.076158	-97.693529	0.000000
401035.000000	13	18	-2199442.190901	5174762.035877	3000808.291811	48.179342	12.909143	1.381703	-12.435857	-97.613136	0.000000
401036.000000	13	17	-2199455.915084	5174771.204819	3000819.442855	65.619547	-0.054110	-0.308805	-0.011829	-93.401224	0.000000
401037.000000	14	18	-2199453.448503	5174793.365343	3000816.838029	81.502594	0.116385	-0.197755	-0.022223	-93.619874	0.000000
401038.000000	14	18	-2199455.312231	5174784.071456	3000817.035557	74.703603	-0.047789	0.391030	-0.016031	-93.030073	0.000000
401039.000000	14	18	-2199446.133193	5174789.292605	3000819.201842	76.798845	0.840212	-3.605887	0.401050	-96.794777	0.000000
401040.000000	13	17	-2199456.533797	5174792.434006	3000823.631871	85.026166	1.665401	-10.612621	0.730530	-102.404191	0.000000
401041.000000	13	18	-2199460.215933	5174755.555472	3000826.741329	57.868770	3.549887	-22.052715	1.521046	-111.871665	0.000000
401042.000000	13	17	-2199449.221035	5174750.463474	3000818.271085	45.943047	3.018074	-20.358490	2.209455	-110.277891	0.000000
401043.000000	13	16	-2199456.069171	5174758.193940	3000828.349343	59.339978	3.410819	-20.539484	1.199101	-110.817817	0.000000
401044.000000	13	17	-2199455.179479	5174751.351429	3000820.610082	49.823131	3.049901	-20.287139	1.515630	-110.253634	0.000000
401045.000000	13	18	-2199454.586880	5174751.875363	3000820.331979	49.912066	3.231735	-20.794361	1.335848	-110.894670	0.000000
401046.000000	12	20	-2199445.836633	5174777.787763	3000811.967085	63.945346	0.393210	-0.062323	0.054019	-93.792256	0.000000
401047.000000	12	16	-2199445.202717	5174783.723837	3000813.287701	69.164411	-0.098057	0.433312	-0.009466	-93.555542	0.000000
401048.000000	12	20	-2199446.756251	5174782.366488	3000812.217749	68.092902	0.043291	0.103790	0.163172	-93.761942	0.000000
401049.000000	13	18	-2199445.432603	5174779.137410	3000819.977845	68.691758	-0.191963	-0.188883	0.117786	-94.112000	0.000000
401050.000000	13	18	-2199446.200741	5174773.086338	3000815.177749	61.778892	-0.166745	-0.232649	0.153295	-93.995174	0.000000
401051.000000	14	17	-2199442.237627	5174793.325645	3000817.073176	77.718674	0.180771	-0.736129	-0.033498	-94.029526	0.000000
401052.000000	14	18	-2199425.457936	5174780.986294	3000807.821589	57.554352	0.241001	0.057835	0.183519	-93.459501	0.000000
401053.000000	14	18	-2199458.946407	5174817.166536	3000822.109144	105.187817	0.277320	-0.160741	0.223121	-94.175271	0.000000
401054.000000	13	18	-2199456.045593	5174811.842062	3000819.133805	98.463419	0.196336	0.065296	-0.231165	-93.672977	0.000000
401055.000000	13	18	-2199464.232193	5174810.440756	3000822.676750	101.825148	0.346104	0.146797	0.081657	-93.899025	0.000000
401056.000000	13	19	-2199454.761757	5174786.918839	3000820.826180	78.616416	0.264809	-0.257448	-0.454645	-94.315667	0.000000
401057.000000	12	20	-2199452.098193	5174791.799011	3000825.556233	83.893740	0.185672	0.323629	0.103750	-93.755765	0.000000
401058.000000	12	18	-2199464.056698	5174815.362407	3000821.647414	105.267551	0.041261	-0.480103	-0.377979	-94.074755	0.000000
401059.000000	13	18	-2199444.697441	5174776.365392	3000815.379958	64.014964	0.362539	-0.685994	-0.212221	-94.081362	0.000000
401060.000000	14	18	-2199443.184341	5174760.475173	3000810.463972	48.284452	13.034302	-19.998586	-10.064264	-114.473602	0.000000
401061.000000	14	19	-2199443.064322	5174760.959244	3000809.448228	48.154792	12.881268	-20.728585	-10.193993	-115.635719	0.000000
401062.000000	14	19	-2199441.646246	5174759.013524	3000811.182722	46.909659	13.321062	-21.239115	-9.980615	-115.900549	0.000000
401063.000000	13	18	-2199436.723528	5174787.062709	3000808.734596	66.794579	12.328990	-20.151124	-9.831053	-115.106182	0.000000
401064.000000	13	16	-2199433.197119	5174752.750369	3000800.359889	33.798242	16.377141	-19.516132	-10.196616	-116.460818	0.000000
401065.000000	13	18	-2199424.634052	5174771.788559	3000799.938129	46.082518	30.152475	-13.016379	-10.478760	-117.373844	0.000000
401066.000000	13	16	-2199377.231021	5174680.608498	3000766.007268	-60.231791	55.813737	1.006454	-10.763480	-116.865095	0.000000
401067.000000	12	16	-2199378.547975	5174738.602043	3000794.450607	0.700384	168.612559	-117.832724	-65.031057	-264.311352	0.000000
401068.000000	12	15	-2199234.496049	5174648.100813	3000745.029016	-145.696983	280.323780	-194.835730	-107.984289	-376.201935	0.000000
401069.000000	12	17	-2198949.201827	5174448.286243	3000630.969461	-459.972559	392.855237	-272.506353	-151.171918	-489.647091	0.000000
401070.000000	11	16	-2199409.410011	5174753.412432	3000800.312414	26.116019	-0.091916	0.034421	0.154831	-94.199631	0.000000
401071.000000	11	18	-2199425.000470	5174765.883990	3000804.969093	43.802984	0.408465	-0.544038	-0.208736	-94.453534	0.000000
401072.000000	11	18	-2199420.631212	5174769.166750	3000804.640724	44.803406	0.777275	-0.818157	-0.247161	-93.859184	0.000000
401073.000000	12	21	-2199451.791984	5174787.522612	3000821.583492	78.441012	-0.285182	-0.078788	0.049968	-94.226796	0.000000
401074.000000	14	19	-2199434.305089	5174798.185171	3000811.193584	76.142215	-0.025352	0.254719	-0.018178	-93.862860	0.000000
401075.000000	14	21	-2199444.018288	5174802.711126	3000812.687880	83.865666	-0.029400	0.443634	0.116781	-93.530620	0.000000
401076.000000	14	18	-2199429.543708	5174793.199612	3000810.428256	70.097458	0.136828	0.413433	0.319218	-93.898878	0.000000
401077.000000	16	21	-2199443.258576	5174761.017251	3000821.971375	54.195915	1.126730	-7.995363	0.054469	-100.335272	0.000000
401078.000000	15	18	-2199435.602876	5174766.905551	3000818.728729	54.796910	2.417192	-21.765596	-0.024074	-111.235288	0.000000
401079.000000	14	18	-2199431.831838	5174771.540282	3000825.227829	60.330936	2.346004	-20.855100	-0.193711	-110.367041	0.000000
401080.000000	14	18	-2199437.770589	5174768.465068	3000809.044859	52.224843	2.171815	-21.152101	-0.143283	-110.828434	0.000000
401081.000000	14	19	-2199428.374350	5174782.543094	3000818.683991	64.962524	2.235755	-21.033806	0.136539	-110.306109	0.000000
401082.000000	14	20	-2199429.885055	5174788.295881	3000820.049377	70.793177	2.152162	-20.864719	0.073650	-110.538243	0.000000
401083.000000	15	21	-2199429.877487	5174782.052676	3000812.458212	62.136248	2.132614	-20.851668	-0.229654	-110.478458	0.000000
401084.000000	15	20	-2199433.188592	5174770.568889	3000812.483865	53.979249	2.112670	-20.999806	-0.236796	-110.423036	0.000000
401085.000000	16	20	-2199434.823874	5174784.693498	3000808.670135	64.188737	2.244444	-19.882601	-0.008267	-109.651083	0.000000
401086.000000	14	19	-2199449.636568	5174788.766719	3000818.481617	77.238812	-0.029061	-0.085691	-0.088772	-94.212123	0.000000
401087.000000	14	21	-2199443.191773	5174782.013739	3000812.293729	66.614639	-0.803080	0.465947	-0.096641	-93.378191	0.000000
401088.000000	14	18	-2199455.902833	5174794.699978	3000819.825741	84.844381	0.076734	0.612129	0.238722	-93.372195	0.000000
401089.000000	14	18	-2199466.645794	5174795.558373	3000823.068765	90.777014	-2.620792	2.602816	1.147599	-90.479170	0.000000
401090.000000	14	16	-2199467.916471	5174804.521804	3000822.783386	98.346571	-6.759856	5.961554	3.037957	-86.402483	0.000000
401091.000000	14	18	-2199449.049437	5174800.197689	3000828.537898	91.063336	-13.927773	13.614196	6.146377	-77.670228	0.000000
401092.000000	13	18	-2199416.084215	5174753.810481	3000809.070902	32.883853	-0.541967	0.139869	-0.184948	-93.601902	0.000000
401093.000000	12	18	-2199432.757318	5174778.195039	3000816.274638	61.807426	0.341884	-0.805827	-0.448870	-94.367947	0.000000
401094.000000	12	16	-2199430.786786	5174772.956803	3000812.256992	54.980179	-0.071422	-0.386350	0.055573	-94.381007	0.000000
401095.000000	11	17	-2199424.983745	5174777.622476	3000809.443049	55.431287	-0.250976	-0.436833	0.048755	-94.159461	0.000000
401096.000000	11	20	-2199424.385508	5174777.273243	3000807.497490	54.021197	0.032315	0.279783	0.253851	-93.996423	0.000000
401097.000000	11	17	-2199428.478964	5174782.284024	3000812.325481	61.779085	0.082604	0.070343	0.040946	-93.896858	0.000000
401098.000000	14	22	-2199441.021338	5174784.358205	3000812.839223	68.025626	0.109006	0.107576	0.267111	-93.713241	0.000000
401099.000000	14	17	-2199446.247396	5174789.691407	3000814.939369	75.144105	-0.290837	-0.584803	0.101246	-94.272518	0.000000
401100.000000	13	20	-2199443.471646	5174795.522540	3000809.788981	76.477379	-0.259927	0.155275	-0.012896	-94.078434	0.000000
401101.000000	13	15	-2199435.012451	5174798.547105	3000809.725264	75.984434	-1.371648	7.695596	-1.052275	-87.253494	0.000000
401102.000000	13	17	-2199454.589608	5174781.892075	3000801.285740	65.233453	6.496064	-41.214402	-29.130136	-134.825971	0.000000
401103.000000	12	13	-2199468.607212	5174767.373811	3000777.428709	47.002165	12.501398	-50.661167	-33.299688	-144.973338	0.000000
401104.000000	12	16	-2199443.232871	5174704.972312	3000756.177952	-22.388991	23.021653	-59.732274	-34.211963	-156.485426	0.000000
401105.000000	10	13	-2199447.922484	5174795.142252	3000818.055405	81.615186	0.127768	0.116473	0.184921	-94.034097	0.000000
401106.000000	10	16	-2199401.337742	5174766.521362	3000818.846277	42.734141	0.095344	-0.276116	-0.369494	-94.086315	0.000000
401107.000000	11	14	-2199424.380060	5174743.862906	3000810.399616	28.306653	0.210169	-0.950477	-0.479882	-94.652562	0.000000
401108.000000	12	17	-2199427.584111	5174765.240612	3000803.102381	43.288147	13.442264	-16.410630	-6.240851	-112.039422	0.000000
401109.000000	13	16	-2199441.727382	5174766.207785	3000815.342672	54.738987	0.848999	-20.709987	1.338616	-110.989644	0.000000
401110.000000	12	19	-2199439.055847	5174784.657481	3000817.068736	69.592796	0.851265	-20.285051	1.093852	-110.890985	0.000000
401111.000000	12	19	-2199440.744618	5174773.957789	3000806.760353	56.621411	0.731645	-17.528554	0.992454	-108.766078	0.000000
401112.000000	12	16	-2199443.028164	5174788.366548	3000815.764548	73.351298	1.181307	-17.967544	0.050809	-109.048344	0.000000
401113.000000	14	20	-2199436.782755	5174783.219638	3000808.381958	63.532451	3.694226	-18.453557	-9.908874	-107.972736	0.000000
401114.000000	13	19	-2199441.016078	5174770.036865	3000810.536886	55.323616	2.263111	-24.836678	4.895532	-114.666525	0.000000
401115.000000	13	16	-2199450.129645	5174809.367802	3000825.482553	97.423814	1.943142	14.482849	12.924105	-80.095041	0.000000
401116.000000	13	18	-2199475.316132	5174820.782840	3000828.246208	116.664921	-13.763890	27.821069	12.003101	-65.031226	0.000000
401117.000000	12	17	-2199467.534833	5174827.039853	3000819.882315	115.097716	-13.058536	28.013505	10.665173	-65.494613	0.000000
401118.000000	12	17	-2199467.287852	5174798.866940	3000819.904379	92.182869	-13.308299	28.996462	11.158532	-64.738609	0.000000
401119.000000	12	17	-2199459.839153	5174780.839939	3000823.565808	76.734396	-12.991257	27.987220	10.527815	-65.829041	0.000000
401120.000000	12	18	-2199458.249443	5174792.031965	3000813.129822	80.320840	-13.521385	28.760848	11.016509	-65.196660	0.000000
401121.000000	13	16	-2199441.098152	5174787.810099	3000808.854424	68.964613	-1.255323	11.496583	9.905542	-82.281149	0.000000
401122.000000	13	17	-2199442.133053	5174804.219455	3000807.200919	81.841941	-1.238018	11.044830	9.879115	-82.375420	0.000000
401123.000000	13	19	-2199445.468313	5174799.823591	3000806.971211	79.318683	-1.322016	11.917792	9.926417	-81.944275	0.000000
401124.000000	14	17	-2199448.124713	5174797.648047	3000808.790112	79.331148	-1.131872	11.407152	9.763071	-82.336761	0.000000
401125.000000	13	17	-2199451.410908	5174768.246311	3000808.543003	56.510143	-1.523542	11.741480	10.103351	-81.884785	0.000000
401126.000000	13	16	-2199450.709951	5174800.848030	3000812.188178	84.424523	-0.741460	10.320197	9.774888	-83.050158	0.000000
401127.000000	12	15	-2199453.535982	5174777.006346	3000820.283169	69.900844	0.274178	-0.237422	0.159360	-94.404724	0.000000
401128.000000	11	15	-2199451.254663	5174756.700407	3000813.603270	49.490893	0.093935	-0.184075	0.125344	-94.097543	0.000000
401129.000000	11	17	-2199454.987606	5174806.034276	3000817.177264	92.464382	0.168212	-0.040975	-0.262102	-94.378396	0.000000
401130.000000	10	16	-2199444.299941	5174746.370175	3000801.852987	33.158218	19.631724	-45.382918	-9.925229	-127.980441	0.000000
401131.000000	11	15	-2199448.734767	5174785.745227	3000822.084327	76.183650	8.047863	-19.628471	-12.333763	-108.507670	0.000000
401132.000000	12	16	-2199438.150413	5174761.541836	3000812.740031	48.491872	18.636758	-28.930458	-18.886367	-118.598411	0.000000
401133.000000	12	18	-2199434.327947	5174765.569348	3000815.389566	51.693906	18.400408	-28.831681	-18.958358	-118.429716	0.000000
401134.000000	12	20	-2199439.454951	5174759.511224	3000804.647535	43.465001	18.233164	-28.182588	-18.504658	-118.025038	0.000000
401135.000000	13	20	-2199443.384326	5174768.635650	3000812.522031	55.943241	10.053540	-40.500144	-16.796933	-124.097667	0.000000
401136.000000	14	22	-2199445.299503	5174774.849511	3000816.602687	63.572189	12.499223	-33.211382	-9.746985	-115.510248	0.000000
401137.000000	15	18	-2199449.176886	5174790.835225	3000815.248980	77.227393	10.103094	-18.737338	-9.928427	-103.574128	0.000000
401138.000000	15	20	-2199451.891665	5174771.011172	3000812.388181	60.737216	2.629944	-7.730907	-3.294324	-96.194927	0.000000
401139.000000	14	17	-2199441.721025	5174800.464116	3000814.169659	81.953711	15.487379	-26.488004	0.130583	-114.960857	0.000000
401140.000000	13	16	-2199460.309453	5174797.361759	3000822.606630	89.836936	3.651325	-11.796225	4.568349	-99.071518	0.000000
401141.000000	13	18	-2199465.815413	5174791.566678	3000821.246975	86.392516	-5.108630	7.603313	11.704651	-79.705955	0.000000
401142.000000	13	17	-2199476.941592	5174825.545271	3000820.762163	117.543849	-14.530914	29.784015	15.945367	-60.755217	0.000000
401143.000000	12	17	-2199491.989597	5174865.897162	3000840.498356	164.783966	-28.897016	61.477073	23.358575	-32.405951	0.000000
401144.000000	13	18	-2199476.979158	5174835.114538	3000843.327495	135.994755	-34.761153	57.072433	42.204230	-33.152664	0.000000
401145.000000	13	18	-2199512.745733	5174904.662008	3000871.940430	218.244659	-46.322416	80.232972	52.465068	-8.976906	0.000000
401146.000000	13	20	-2199578.667006	5175052.340733	3000936.918747	391.438949	-57.973793	102.207936	62.562951	13.391296	0.000000
401147.000000	12	18	-2199444.939969	5174769.415935	3000816.687808	59.083516	12.119885	-26.896600	0.631395	-120.051950	0.000000
401148.000000	13	20	-2199444.002518	5174764.491347	3000812.775818	52.916532	1.076356	-14.529944	7.768033	-106.438399	0.000000
401149.000000	12	16	-2199451.171859	5174769.611106	3000806.274394	56.460509	-0.200250	-0.088623	-0.005350	-93.803972	0.000000
401150.000000	11	17	-2199457.027461	5174757.424833	3000803.785820	47.420838	-0.035743	0.429428	0.032131	-93.653588	0.000000
401151.000000	11	16	-2199464.602078	5174801.151414	3000813.047994	89.864374	5.423453	-10.791731	-2.676502	-105.516687	0.000000
401152.000000	11	15	-2199432.130241	5174736.952558	3000801.079810	20.963856	19.565171	-40.010518	-10.641054	-134.936934	0.000000
401153.000000	12	15	-2199447.056448	5174759.898202	3000804.909346	46.521967	19.178744	-38.989954	-10.972470	-133.967748	0.000000
401154.000000	12	17	-2199428.177825	5174736.756744	3000801.580155	19.679998	24.607436	-49.620288	-13.624554	-145.001192	0.000000
401155.000000	12	15	-2199414.260595	5174699.559202	3000778.019249	-26.423415	31.307389	-64.471352	-18.019590	-162.824157	0.000000
401156.000000	13	18	-2199440.132208	5174759.674022	3000809.872253	46.303188	23.339871	-11.319355	-29.065328	-117.816123	0.000000
401157.000000	12	12	-2199440.941919	5174749.150121	3000798.134579	32.494943	24.398705	-11.842788	-30.450335	-119.046386	0.000000
401158.000000	12	17	-2199442.682770	5174756.844633	3000807.527235	43.778349	23.429435	-11.663842	-29.269310	-118.291353	0.000000
401159.000000	12	17	-2199438.531209	5174756.124615	3000797.253618	36.901624	23.544023	-11.049038	-28.891182	-118.209770	0.000000
401160.000000	11	18	-2199449.922508	5174765.571339	3000807.712346	53.435488	0.234826	-0.778394	-0.049583	-94.516800	0.000000
401161.000000	11	16	-2199458.699568	5174778.627801	3000812.184216	69.161455	-0.209249	0.457170	0.412569	-94.097583	0.000000
401162.000000	10	15	-2199455.903902	5174775.290933	3000813.522742	66.126396	-0.035149	0.199344	0.064610	-93.872333	0.000000
401163.000000	10	12	-2199453.798218	5174799.525899	3000813.535975	85.054708	0.196835	-0.605258	0.125578	-94.717852	0.000000
401164.000000	10	15	-2199469.121458	5174826.494295	3000825.308031	117.770096	0.520726	-0.823972	-0.329336	-94.343836	0.000000
401165.000000	9	11	-2199461.685742	5174788.933893	3000817.025486	80.837068	0.112527	-0.248401	0.031669	-94.162881	0.000000
401166.000000	9	14	-2199461.965770	5174802.757862	3000819.476261	93.300780	0.047359	-0.185215	-0.123003	-94.207876	0.000000
401167.000000	9	13	-2199460.898046	5174800.342728	3000813.400227	88.099132	-0.191106	0.077872	-0.059266	-94.430477	0.000000
401168.000000	9	15	-2199464.852108	5174797.546480	3000811.310806	86.205759	0.104799	-0.070696	-0.179105	-94.516485	0.000000
401169.000000	9	14	-2199470.756405	5174801.249671	3000821.280251	95.960971	-0.432425	0.742179	0.295366	-93.473476	0.000000
401170.000000	9	16	-2199454.406273	5174799.737083	3000815.018146	86.136943	0.306690	-0.830771	-0.320154	-94.818066	0.000000
401171.000000	10	21	-2199437.666277	5174751.052033	3000799.103843	33.366876	-0.308612	0.898213	0.199472	-93.544171	0.000000
401172.000000	10	18	-2199450.876332	5174779.493290	3000812.070864	67.113736	-5.146673	11.026911	3.092766	-83.843024	0.000000
401173.000000	11	15	-2199365.359295	5174778.397213	3000714.859924	-9.250882	52.596970	14.267979	-63.958741	-105.677608	0.000000
401174.000000	12	15	-2199261.628065	5174971.317433	3000768.911240	136.995295	79.346710	103.238423	-23.835434	-39.163690	0.000000
401175.000000	12	15	-2199175.818711	5175094.381973	3000750.192606	198.345002	87.929155	139.444077	-31.838617	-13.657966	0.000000
401176.000000	10	14	-2199460.143083	5174806.742244	3000820.969461	96.609636	0.103905	-0.438385	-0.357099	-94.780464	0.000000
401177.000000	10	15	-2199462.949423	5174804.520842	3000817.786787	94.269383	-3.061145	6.786459	2.707064	-87.674155	0.000000
401178.000000	10	14	-2199465.056135	5174813.894599	3000816.670653	102.066497	-11.223616	23.862694	8.382465	-70.753764	0.000000
401179.000000	10	17	-2199464.773046	5174801.343278	3000812.063697	89.612972	-13.519792	29.930105	10.732283	-64.495351	0.000000
401180.000000	10	13	-2199457.412670	5174799.882055	3000811.113063	85.442167	-14.272612	30.718445	10.923641	-64.038824	0.000000
401181.000000	10	17	-2199458.099397	5174802.155733	3000815.154663	89.434966	-14.311438	30.520938	10.953581	-64.179403	0.000000
401182.000000	10	15	-2199458.130062	5174790.515713	3000816.264349	80.534011	-14.095934	30.322512	10.925874	-64.464011	0.000000
401183.000000	10	17	-2199454.479039	5174789.656952	3000816.026264	78.467047	-14.116946	30.074124	10.641777	-64.418522	0.000000
401184.000000	11	18	-2199458.799382	5174795.224510	3000814.194641	83.602553	-14.377282	31.328954	10.665024	-63.502750	0.000000
401185.000000	11	16	-2199461.835197	5174801.528661	3000815.810594	90.524320	-14.122801	30.948830	11.318491	-63.775271	0.000000
401186.000000	11	15	-2199406.753231	5174728.834203	3000802.771404	6.438468	1.214547	-0.716806	-0.235751	-70.765054	0.000000
401187.000000	11	14	-2199451.004855	5174791.728654	3000813.577807	77.790631	14.000404	-15.928100	-3.791977	-87.638868	0.000000
401188.000000	11	16	-2199444.600425	5174791.341458	3000817.382885	77.070817	40.772446	-47.131350	-11.782333	-121.638076	0.000000
401189.000000	11	14	-2199455.759949	5174788.990020	3000822.432630	81.399832	40.279535	-46.577405	-11.605792	-120.789902	0.000000
401190.000000	11	17	-2199457.230626	5174782.066705	3000811.178215	70.967117	40.403664	-48.198920	-11.936661	-123.011173	0.000000
401191.000000	11	15	-2199460.224862	5174838.037216	3000836.022930	129.133823	41.018620	-47.848202	-11.773854	-115.206379	0.000000
401192.000000	12	18	-2199442.200513	5174758.810483	3000807.592597	45.236850	14.577239	11.190020	3.137520	-91.610721	0.000000
401193.000000	12	14	-2199441.388355	5174756.826661	3000804.557632	41.912250	14.181886	10.984797	3.032758	-91.906942	0.000000
401194.000000	12	19	-2199437.897430	5174765.050631	3000806.174941	48.142100	14.362526	10.395624	2.695362	-92.357609	0.000000
401195.000000	12	15	-2199442.809500	5174761.344541	3000807.663745	47.534763	20.394932	-3.271159	-0.669778	-105.199945	0.000000
401196.000000	11	18	-2199436.431658	5174762.055682	3000803.342876	43.868576	29.067288	-22.999265	-5.578672	-124.346982	0.000000
401197.000000	12	15	-2199426.219576	5174682.706358	3000815.024994	-18.450605	6.595258	-39.159173	25.263018	-126.753141	0.000000
401198.000000	11	16	-2199415.262765	5174617.800299	3000826.993824	-69.181053	8.926952	-56.692138	26.725247	-141.457804	0.000000
401199.000000	10	12	-2199449.618405	5174833.119583	3000825.875115	116.689380	-4.546502	46.463153	18.503586	-55.899819	0.000000
401200.000000	10	12	-2199459.301878	5174790.743459	3000810.591214	78.437372	-5.801164	44.276240	17.934178	-57.033869	0.000000
401201.000000	10	17	-2199441.205697	5174779.291720	3000817.361035	66.121832	-3.674941	41.207597	16.675793	-60.048971	0.000000
401202.000000	9	12	-2199447.206525	5174789.681827	3000817.264100	76.567117	1.388367	34.371329	12.103113	-65.075195	0.000000
401203.000000	9	14	-2199436.131300	5174754.940220	3000819.627229	45.703802	8.403123	21.853243	6.309403	-77.114262	0.000000
401204.000000	9	14	-2199442.836375	5174764.791630	3000810.797226	51.821687	7.818414	24.190115	6.645251	-74.927939	0.000000
401205.000000	10	14	-2199440.319279	5174773.329716	3000813.178228	59.003209	8.751900	19.673653	6.957426	-80.557602	0.000000
401206.000000	11	16	-2199442.517990	5174754.664244	3000808.769398	42.541810	12.757856	-0.356130	8.571783	-98.728088	0.000000
401207.000000	11	17	-2199436.619534	5174760.698332	3000807.064138	44.594147	12.708798	0.139815	9.087029	-98.506066	0.000000
401208.000000	10	18	-2199440.109368	5174767.030973	3000808.923389	51.810604	12.731145	-0.373291	8.842145	-79.170993	0.000000
401209.000000	10	18	-2199452.287581	5174783.864271	3000817.127047	73.536703	13.986296	4.812760	18.919279	-69.681010	0.000000
401210.000000	10	18	-2199450.117516	5174800.879536	3000817.453902	86.738159	6.080096	-10.208716	14.745376	-80.444417	0.000000
401211.000000	11	19	-2199453.266397	5174777.673031	3000819.635655	70.041975	6.241045	-8.417642	14.437326	-96.834698	0.000000
401212.000000	11	15	-2199448.658863	5174763.652591	3000825.290970	59.764402	8.326913	-12.859163	15.324943	-100.987854	0.000000
401213.000000	10	16	-2199478.401113	5174829.908803	3000815.755637	119.214805	-15.473289	33.617501	8.797499	-92.629392	0.000000
401214.000000	9	16	-2199459.462982	5174807.059313	3000829.804471	100.813900	-13.770242	12.850421	15.903888	-81.543401	0.000000
401215.000000	8	14	-2199472.112077	5174769.515748	3000855.104354	86.709895	-15.110851	0.523162	22.984800	-77.758622	0.000000
401216.000000	7	14	-2199440.407580	5174772.121249	3000791.792934	47.932379	-0.063965	-0.431300	-0.246123	-94.542945	0.000000
401217.000000	7	15	-2199439.033348	5174781.395104	3000836.769648	76.264563	0.007821	-0.162585	0.009618	-94.164503	0.000000
401218.000000	7	14	-2199418.765420	5174786.681883	3000820.228522	65.737917	-0.036029	0.429146	-0.111996	-94.286990	0.000000
401219.000000	8	14	-2199435.312096	5174756.949694	3000811.818426	43.354746	-0.046697	-0.338075	-0.188654	-94.166118	0.000000
401220.000000	8	17	-2199443.217834	5174759.031246	3000807.377772	45.664698	-0.226399	0.350815	0.148484	-93.605742	0.000000
401221.000000	8	17	-2199458.147899	5174778.225276	3000816.764413	70.812812	-0.054120	-0.284968	-0.360081	-94.195141	0.000000
401222.000000	10	18	-2199495.142297	5174869.553291	3000810.208922	154.498728	-30.583277	53.524434	0.752817	-105.522695	0.000000
401223.000000	10	18	-2199504.829756	5174887.340699	3000814.024611	174.063327	-38.759429	67.635244	0.965360	-108.338063	0.000000
401224.000000	11	14	-2199538.400392	5174895.595136	3000820.401810	195.341505	-48.118911	65.507563	4.968035	-30.502571	0.000000
401225.000000	10	15	-2199455.168380	5174795.240966	3000819.396194	84.826587	0.509790	0.095082	0.057862	-81.734458	0.000000
401226.000000	10	13	-2199461.086118	5174812.803813	3000818.284839	100.578175	-0.117976	0.467744	0.297378	-66.968689	0.000000
401227.000000	10	13	-2199464.673796	5174805.445019	3000815.688257	94.619592	-0.124741	0.588255	0.141204	-70.060746	0.000000
401228.000000	10	15	-2199454.194715	5174780.335700	3000815.464488	70.546322	-0.195051	0.712698	0.110341	-70.538947	0.000000
401229.000000	10	14	-2199449.329268	5174767.602735	3000810.273998	56.090367	-0.302367	-0.030038	-0.467274	-71.101475	0.000000
401230.000000	10	15	-2199454.246489	5174794.434631	3000816.777799	82.615944	0.026761	0.191790	-0.004092	-69.943730	0.000000
401231.000000	10	16	-2199457.190282	5174804.441606	3000808.657273	87.899725	-0.128386	0.249382	-0.132941	-70.661460	0.000000
401232.000000	10	15	-2199462.279291	5174799.689527	3000810.524335	86.684383	-0.007334	-0.175925	-0.203758	-70.174280	0.000000
401233.000000	11	19	-2199452.993103	5174758.060438	3000817.343437	52.962727	0.172766	-0.190334	0.061413	-94.158555	0.000000
401234.000000	10	17	-2199444.889371	5174757.093480	3000807.240817	44.604883	0.036748	0.147363	0.527328	-69.911648	0.000000
401235.000000	11	23	-2199464.609277	5174796.577413	3000817.513649	88.272214	0.200287	0.002509	0.005967	-69.537832	0.000000
401236.000000	12	18	-2199445.783828	5174778.088787	3000810.068710	63.272704	-0.113928	0.358624	0.019311	-94.026067	0.000000
401237.000000	11	17	-2199451.868282	5174741.028956	3000803.811078	32.362690	0.196258	-0.075531	0.052786	-94.200171	0.000000
401238.000000	12	15	-2199441.653210	5174777.278939	3000816.964331	64.456488	-0.293979	0.587067	0.001432	-93.254532	0.000000
401239.000000	13	18	-2199445.608324	5174800.349034	3000827.368639	89.446896	2.033376	-2.336529	-1.175602	-96.821447	0.000000
401240.000000	13	18	-2199452.779770	5174799.926480	3000816.963427	86.650720	4.210466	-5.572046	-0.554115	-99.806923	0.000000
401241.000000	12	16	-2199455.799733	5174774.255888	3000811.366083	64.230641	-0.118594	-0.170829	-0.175087	-94.326186	0.000000
401242.000000	12	19	-2199449.710559	5174773.239079	3000813.354512	62.249204	0.129911	0.544166	-0.092800	-93.566093	0.000000
401243.000000	12	18	-2199454.701067	5174787.884347	3000810.838321	74.651055	-0.189514	0.073631	0.160274	-94.020317	0.000000
401244.000000	14	18	-2199452.755707	5174785.883630	3000814.221359	73.959885	0.120453	-0.262653	-0.004283	-94.201682	0.000000
401245.000000	15	21	-2199456.077225	5174796.889292	3000815.645826	84.701051	-10.278591	63.008615	-5.049629	-41.648315	0.000000
401246.000000	15	21	-2199467.689740	5174847.024936	3000810.878142	127.091725	-14.717007	87.124600	-6.832349	-21.294524	0.000000
401247.000000	16	21	-2199477.129489	5174969.137050	3000814.879265	231.236825	-37.418075	105.447487	21.671998	4.871137	0.000000
401248.000000	15	20	-2199479.720559	5174809.662313	3000823.298368	106.825261	-36.058634	25.339741	9.193213	-64.101068	0.000000
401249.000000	14	17	-2199489.025319	5174833.548597	3000811.715808	123.914538	-43.479675	51.255859	4.571031	-40.569482	0.000000
401250.000000	11	15	-2199463.806256	5174807.119644	3000819.436645	97.452384	0.390779	-0.827374	-0.279206	-94.656248	0.000000
401251.000000	11	14	-2199435.807457	5174769.010766	3000808.702579	51.828795	0.768035	-0.574081	-0.138560	-94.431025	0.000000
401252.000000	11	15	-2199466.601499	5174814.345451	3000824.839753	106.830890	0.203241	-0.156804	0.190338	-93.827764	0.000000
401253.000000	11	14	-2199463.193237	5174798.919081	3000809.261348	85.776937	-0.400468	1.033903	-0.116661	-93.871147	0.000000
401254.000000	12	16	-2199440.691356	5174769.765399	3000816.478110	57.803598	0.230342	-0.261084	-0.859654	-94.700870	0.000000
401255.000000	12	14	-2199437.628695	5174765.877315	3000809.504395	50.295518	0.124262	0.029420	-0.003208	-94.120705	0.000000
401256.000000	11	18	-2199444.495686	5174753.781046	3000803.563913	40.043532	-0.106427	-0.389547	-0.182432	-94.417770	0.000000
401257.000000	10	17	-2199440.866942	5174767.998361	3000806.272660	51.601347	0.045869	-0.149218	0.125271	-94.411606	0.000000
401258.000000	10	19	-2199441.799403	5174745.333685	3000808.622778	34.660400	0.169486	-0.167292	-0.039740	-93.882914	0.000000
401259.000000	11	22	-2199454.147187	5174799.975095	3000813.123014	85.343674	-0.170151	-0.190281	-0.041429	-94.100976	0.000000
401260.000000	12	18	-2199458.170257	5174783.537797	3000814.550586	74.079655	0.172439	-0.684262	0.154828	-94.977003	0.000000
401261.000000	14	20	-2199489.539165	5174851.975299	3000821.387893	143.608114	-50.940131	66.127214	3.222223	-28.380989	0.000000
401262.000000	14	16	-2199568.662806	5174948.703603	3000819.801108	248.541168	-84.950031	109.612123	5.450963	15.822804	0.000000
401263.000000	13	18	-2199454.998720	5174814.882245	3000818.866805	100.441041	16.109132	-10.741534	0.761209	-106.920953	0.000000
401264.000000	11	17	-2199470.084966	5174818.663745	3000818.045860	108.316626	-0.044907	-0.215907	-0.145176	-94.389117	0.000000
401265.000000	11	16	-2199448.396020	5174768.414823	3000816.683970	59.460970	0.270054	-0.369985	-0.128094	-95.041764	0.000000
401266.000000	11	18	-2199455.174773	5174787.503019	3000818.902176	78.321714	-0.239517	0.172561	-0.015146	-94.510221	0.000000
401267.000000	12	18	-2199450.838525	5174781.676753	3000817.215247	71.305682	-0.229901	0.135831	-0.120012	-94.483175	0.000000
401268.000000	13	21	-2199450.411506	5174781.664387	3000816.163606	70.650778	0.030002	0.121764	-0.010007	-94.029709	0.000000
401269.000000	14	20	-2199434.036952	5174776.101962	3000810.697720	57.911942	20.025207	9.767190	-8.550237	-92.667945	0.000000
401270.000000	14	22	-2199406.872487	5174802.614832	3000797.681526	63.885660	23.794515	11.960921	-9.886447	-91.621443	0.000000
401271.000000	14	22	-2199396.733940	5174800.640611	3000755.033852	38.606924	19.331027	0.672071	-20.226202	-105.448342	0.000000
401272.000000	14	19	-2199375.565023	5174772.030108	3000737.615319	-0.126415	23.158711	0.352038	-23.933620	-108.218474	0.000000
401273.000000	13	18	-2199363.743476	5174739.622726	3000699.898680	-48.323945	19.196771	-5.080313	-29.911450	-108.332332	0.000000
401274.000000	11	15	-2199449.201917	5174792.644313	3000814.574112	78.383260	2.427778	12.878017	-7.292304	-81.584843	0.000000
401275.000000	11	17	-2199459.466544	5174796.596366	3000796.600152	76.617286	2.867022	19.652031	-11.333307	-74.500559	0.000000
401276.000000	11	15	-2199458.729089	5174815.134029	3000809.060847	97.289486	2.279893	15.168913	-8.302751	-78.980280	0.000000
401277.000000	11	17	-2199458.319071	5174790.379482	3000822.035129	83.219974	0.624392	5.036352	-3.191125	-88.996265	0.000000
401278.000000	12	15	-2199444.833771	5174763.013071	3000814.898966	53.009384	-8.943220	20.452204	3.837006	-74.830788	0.000000
401279.000000	13	17	-2199446.090638	5174760.804307	3000805.869503	47.378196	-9.159378	20.168654	4.434813	-74.927147	0.000000
401280.000000	13	17	-2199440.140205	5174752.449450	3000804.432197	37.874132	-9.405077	20.401113	4.328641	-74.681491	0.000000
401281.000000	14	19	-2199446.612673	5174769.885271	3000812.084301	57.861573	-4.699876	21.792488	0.544527	-75.347600	0.000000
401282.000000	15	22	-2199450.079898	5174798.137440	3000811.930466	81.887931	-4.375176	21.617255	0.393976	-75.744371	0.000000
401283.000000	15	23	-2199446.583556	5174805.680807	3000806.038020	84.009836	-3.525431	18.797498	0.884032	-78.708978	0.000000
401284.000000	15	22	-2199450.904107	5174782.315678	3000816.248007	71.388475	-4.103114	18.670181	3.079063	-77.941250	0.000000
401285.000000	13	18	-2199454.500781	5174804.599980	3000821.246408	93.059728	-8.476227	26.623770	13.821658	-67.786689	0.000000
401286.000000	14	17	-2199461.439735	5174810.752079	3000815.229193	97.590438	-11.464553	22.581203	10.824114	-70.868964	0.000000
401287.000000	14	17	-2199457.761192	5174818.119250	3000820.923798	104.990780	-10.812561	25.077970	12.256453	-68.705972	0.000000
401288.000000	13	18	-2199470.301091	5174786.015723	3000817.040545	81.447087	-13.990553	23.846681	11.954413	-68.817779	0.000000
401289.000000	13	16	-2199466.971694	5174827.816372	3000819.937110	115.559140	-12.705295	24.975920	9.938385	-69.055042	0.000000
401290.000000	13	20	-2199451.118086	5174805.725561	3000815.215575	89.952292	-12.749522	25.694156	10.622079	-68.019993	0.000000
401291.000000	14	19	-2199450.727388	5174790.548488	3000809.051090	74.595777	-12.823529	25.325034	10.510301	-68.401802	0.000000
401292.000000	15	21	-2199456.431788	5174790.875377	3000811.936828	78.192214	-13.026461	25.398616	10.750609	-68.495155	0.000000
401293.000000	18	23	-2199453.141997	5174768.774418	3000819.662811	62.797742	-4.995657	19.523517	11.095283	-75.073254	0.000000
401294.000000	18	24	-2199454.771337	5174791.537335	3000810.354629	77.407869	-5.382754	19.930411	11.164128	-74.673509	0.000000
401295.000000	17	19	-2199451.099013	5174744.540004	3000818.570328	41.929568	0.012178	0.081384	-0.513993	-94.054728	0.000000
401296.000000	15	19	-2199446.589930	5174774.880703	3000806.701106	59.355763	-0.265200	0.277303	-0.090485	-94.417203	0.000000
401297.000000	14	18	-2199452.537996	5174808.135421	3000811.831460	90.793594	3.899857	-0.225003	-1.462870	-96.234832	0.000000
401298.000000	12	15	-2199467.908452	5174787.238024	3000809.337788	77.967894	-7.787344	13.360427	5.184617	-80.322405	0.000000
401299.000000	12	19	-2199449.446798	5174775.510847	3000821.730004	67.964153	-14.725285	25.222096	9.787428	-68.153048	0.000000
401300.000000	11	18	-2199457.779882	5174795.025861	3000824.687553	88.056443	-2.427391	18.768474	11.430120	-76.795754	0.000000
401301.000000	11	18	-2199465.978519	5174830.180608	3000846.007676	129.472670	-9.297432	61.994000	35.992698	-34.293702	0.000000
401302.000000	13	20	-2199418.335069	5174819.371184	3000865.484926	113.511080	15.803960	38.181501	35.129184	-52.504731	0.000000
401303.000000	13	20	-2199410.972792	5174830.010134	3000873.600231	123.440372	18.608699	45.693818	42.639558	-43.798264	0.000000
401304.000000	13	20	-2199426.896160	5174773.192874	3000820.612546	57.785595	22.522434	55.876222	51.775895	-33.028148	0.000000
401305.000000	14	21	-2199435.096845	5174763.254680	3000813.678121	49.272298	21.806335	52.911573	49.683064	-36.032406	0.000000
401306.000000	16	23	-2199454.748261	5174796.107908	3000822.361592	86.788172	29.210918	56.671891	43.465145	-35.448344	0.000000
401307.000000	17	21	-2199451.546832	5174784.289036	3000826.169768	77.905698	47.470738	43.401561	29.767399	-48.625622	0.000000
401308.000000	17	21	-2199438.679868	5174768.021718	3000798.426567	47.153150	71.925939	15.892932	3.863791	-75.948405	0.000000
401309.000000	15	17	-2199474.708579	5174891.269677	3000840.872635	179.576330	-30.406766	211.198457	55.817262	111.101062	0.000000
401310.000000	15	20	-2199496.273020	5175049.098602	3000850.072427	319.316193	-40.137614	231.647647	40.537172	129.928823	0.000000
401311.000000	15	20	-2199531.433510	5175256.961789	3000903.587036	525.279122	-47.784080	252.837391	32.851847	149.455924	0.000000
401312.000000	13	18	-2199571.459862	5174969.589442	3000704.303723	211.775619	-60.928603	99.994774	-53.092592	-4.938844	0.000000
401313.000000	13	18	-2199446.079532	5174759.207720	3000814.536728	50.182156	-0.079950	-0.257614	-0.261986	-95.165927	0.000000
401314.000000	13	19	-2199445.750537	5174763.785437	3000814.493449	53.759522	0.079939	-0.083315	0.082053	-94.505455	0.000000
401315.000000	13	17	-2199446.502173	5174764.323379	3000817.191760	55.731736	-0.009289	-0.210205	0.159671	-94.443398	0.000000
401316.000000	14	20	-2199449.435400	5174767.601418	3000815.853529	58.766637	0.143984	0.134869	0.179171	-94.738060	0.000000
401317.000000	14	19	-2199448.612157	5174775.698116	3000811.000083	62.749952	-0.076072	-0.158806	0.246977	-94.252679	0.000000
401318.000000	14	20	-2199451.261340	5174780.515814	3000801.172161	62.917087	3.768287	8.157769	16.172714	-81.141360	0.000000
401319.000000	15	18	-2199458.030359	5174783.571029	3000823.563942	78.324368	-3.774750	-4.810698	8.116786	-94.054272	0.000000
401320.000000	13	16	-2199448.305210	5174778.879878	3000806.484442	63.086455	1.057722	-20.402680	4.766863	-108.258357	0.000000
401321.000000	13	15	-2199456.182531	5174809.718019	3000810.252997	92.585387	0.752048	-20.716780	5.201614	-108.088607	0.000000
401322.000000	12	15	-2199462.065303	5174786.584952	3000814.843419	78.030779	-7.005058	-6.581019	9.828717	-92.112995	0.000000
401323.000000	12	16	-2199453.112428	5174783.958951	3000828.666888	79.359443	-6.711510	-9.258783	9.798074	-93.960893	0.000000
401324.000000	12	17	-2199463.327359	5174795.569064	3000829.326537	92.603984	-8.227840	-8.795258	11.547788	-92.606695	0.000000
401325.000000	11	14	-2199466.741574	5174810.362161	3000824.734466	103.600017	0.528049	-1.151513	0.633535	-95.810259	0.000000
401326.000000	11	19	-2199459.196726	5174811.984325	3000818.261782	99.251846	1.157423	-4.021750	-1.756571	-98.700662	0.000000
401327.000000	11	18	-2199459.715254	5174793.246525	3000816.226771	83.276359	-0.152190	0.680956	-0.085452	-93.649008	0.000000
401328.000000	12	22	-2199443.537931	5174763.204095	3000810.806211	50.780646	3.006280	-6.798760	-1.566110	-100.924306	0.000000
401329.000000	14	20	-2199447.592904	5174739.239494	3000815.132552	34.797153	-7.148900	-6.383139	11.385702	-95.560313	0.000000
401330.000000	14	22	-2199450.348881	5174778.273272	3000813.930857	66.823226	-7.434900	-5.636489	10.926628	-95.300708	0.000000
401331.000000	15	21	-2199453.324717	5174778.965931	3000803.967660	63.694664	8.405205	5.577285	27.509588	-79.886817	0.000000
401332.000000	14	20	-2199457.781413	5174771.697597	3000815.093497	64.603617	-2.928562	-14.349698	8.501696	-102.907724	0.000000
401333.000000	14	19	-2199449.932464	5174809.466925	3000820.144649	94.909832	-8.331344	14.496848	1.165911	-81.075893	0.000000
401334.000000	12	19	-2199457.857571	5174792.916970	3000821.344452	84.791233	3.806517	-15.111799	-2.243109	-107.125980	0.000000
401335.000000	12	19	-2199459.439202	5174788.733828	3000813.659786	78.307792	5.287369	-23.859715	-5.621006	-115.057596	0.000000
401336.000000	11	16	-2199460.012555	5174784.412435	3000808.969529	72.782075	6.153989	-27.052712	-15.432322	-121.314780	0.000000
401337.000000	12	20	-2199437.727545	5174767.444910	3000817.665774	55.463198	-0.893179	-13.580966	-17.877176	-111.815333	0.000000
401338.000000	12	19	-2199441.544429	5174769.206884	3000811.126657	55.111934	-1.108203	-13.526958	-17.714744	-111.933587	0.000000
401339.000000	12	18	-2199444.764753	5174756.544939	3000812.052792	46.394721	-2.611710	-12.499967	-19.080102	-106.766055	0.000000
401340.000000	13	18	-2199444.730942	5174764.701706	3000812.288175	53.107274	-7.793041	-14.665699	-17.390001	-111.964432	0.000000
401341.000000	14	22	-2199446.256703	5174769.847185	3000811.903555	57.622490	-7.448039	-14.518975	-17.132473	-111.910477	0.000000
401342.000000	14	21	-2199457.037395	5174777.667208	3000803.827413	63.854711	-7.555654	-14.674857	-17.122630	-111.867011	0.000000
401343.000000	15	19	-2199442.167892	5174773.811873	3000805.913312	56.592646	0.034907	0.117755	0.078519	-94.622899	0.000000
401344.000000	14	18	-2199460.111616	5174801.142883	3000818.492975	90.887206	-0.687611	0.802878	0.627770	-93.919169	0.000000
401345.000000	14	19	-2199464.428668	5174796.294834	3000813.308118	85.990437	-0.105031	-0.192664	0.014108	-95.065158	0.000000
401346.000000	14	20	-2199469.958217	5174787.015740	3000803.322081	75.646805	1.042768	-1.736433	-0.595253	-96.456954	0.000000
401347.000000	14	18	-2199442.454648	5174761.087620	3000814.068492	50.235539	-0.261588	0.524091	0.017146	-94.422793	0.000000
401348.000000	14	19	-2199434.997095	5174769.808090	3000815.887542	55.596575	-0.090014	-0.013437	-0.473625	-94.598055	0.000000
401349.000000	14	17	-2199447.581836	5174760.533253	3000805.421062	47.460042	-0.091342	0.022736	-0.088663	-94.673066	0.000000
401350.000000	14	19	-2199446.253861	5174766.614226	3000805.579761	52.007486	-0.043955	-0.194403	-0.074257	-94.802937	0.000000
401351.000000	13	19	-2199447.757717	5174757.838034	3000807.492987	46.316229	0.038319	-0.745612	-0.038313	-95.254870	0.000000
401352.000000	13	17	-2199449.775839	5174797.260285	3000813.746415	81.931513	-0.354378	-0.009020	0.010568	-94.602683	0.000000
401353.000000	12	18	-2199456.485567	5174796.281279	3000817.956270	85.442352	-0.441693	1.273428	0.318136	-93.679919	0.000000
401354.000000	13	21	-2199452.173682	5174790.534600	3000815.000717	77.898804	-0.425020	0.544263	0.260457	-94.339096	0.000000
401355.000000	14	22	-2199455.693871	5174758.550956	3000809.196077	50.434918	-0.916765	4.956076	0.111904	-91.014730	0.000000
401356.000000	15	19	-2199459.178626	5174845.761488	3000820.428139	127.654603	1.349128	3.604352	-0.689071	-92.646797	0.000000
401357.000000	15	19	-2199467.130183	5174834.685519	3000825.468194	123.800494	8.083968	32.939071	-11.256319	-69.210329	0.000000
401358.000000	15	21	-2199446.411042	5174813.688893	3000804.655334	89.788260	16.833706	92.340127	-28.951703	-21.672600	0.000000
401359.000000	14	20	-2199444.885710	5174784.485978	3000810.035365	68.133743	0.045769	-0.150934	0.039275	-94.504534	0.000000
401360.000000	14	20	-2199437.744311	5174790.725219	3000807.016636	69.302471	0.134664	-0.231712	-0.192050	-94.647693	0.000000
401361.000000	15	21	-2199437.453408	5174795.773061	3000809.073110	74.267911	0.143349	-0.110427	-0.025669	-94.563992	0.000000
401362.000000	16	22	-2199446.266677	5174758.974794	3000814.687316	50.129079	-4.042550	-30.235575	12.778477	-120.744269	0.000000
401363.000000	16	21	-2199445.723814	5174765.513071	3000811.431870	53.701896	-3.964168	-30.066557	12.499913	-120.775891	0.000000
401364.000000	18	24	-2199450.142296	5174766.330378	3000821.282658	60.549358	-4.174641	-31.052034	13.033568	-121.344458	0.000000
401365.000000	19	21	-2199442.218451	5174769.016412	3000809.319145	54.334283	0.901389	-44.224491	13.679929	-135.080253	0.000000
401366.000000	18	23	-2199445.568781	5174734.309556	3000823.091449	33.869853	1.423990	-90.466489	28.611618	-176.723777	0.000000
401367.000000	17	21	-2199444.458549	5174801.787981	3000811.561274	82.735747	-1.643953	-1.249085	1.609055	-95.340132	0.000000
401368.000000	16	20	-2199458.065878	5174788.079611	3000809.877091	75.513861	-3.935309	7.877815	2.910753	-86.673593	0.000000
401369.000000	14	18	-2199453.757478	5174788.081291	3000817.633379	77.701640	0.507247	-0.229712	0.096549	-95.095270	0.000000
401370.000000	13	15	-2199446.963716	5174767.591505	3000815.463130	57.722133	0.120367	0.948338	0.394681	-94.000263	0.000000
401371.000000	13	14	-2199441.975919	5174750.846531	3000778.815796	25.083084	12.962106	17.524820	10.363333	-78.372261	0.000000
401372.000000	9	9	-2199376.093213	5174838.078435	3000857.189101	110.195700	61.753587	56.626464	5.021943	-84.260382	0.000000
401373.000000	5	5	-2199351.636958	5175077.293593	3000858.529078	296.340850	107.964736	139.945816	15.058629	-57.263612	0.000000
401374.000000	0	0	-2199351.636958	5175077.293593	3000858.529078	296.340850	107.964736	139.945816	15.058629	-57.263612	0.000000
401375.000000	0	0	0.000000	0.000000	0.000000	0.000000	0.000000	0.000000	0.000000	0.000000	0.000000
401376.000000	0	0	0.000000	0.000000	0.000000	0.000000	0.000000	0.000000	0.000000	0.000000	0.000000
401377.000000	0	0	0.000000	0.000000	0.000000	0.000000	0.000000	0.000000	0.000000	0.000000	0.000000
401378.000000	0	0	0.000000	0.000000	0.000000	0.000000	0.000000	0.000000	0.000000	0.000000	0.000000
401379.000000	0	0	0.000000	0.000000	0.000000	0.000000	0.000000	0.000000	0.000000	0.000000	0.000000
401380.000000	0	0	0.000000	0.000000	0.000000	0.000000	0.000000	0.000000	0.000000	0.000000	0.000000
401381.000000	0	0	0.000000	0.000000	0.000000	0.000000	0.000000	0.000000	0.000000	0.000000	0.000000
401382.000000	0	0	0.000000	0.000000	0.000000	0.000000	0.000000	0.000000	0.000000	0.000000	0.000000
401383.000000	0	0	0.000000	0.000000	0.000000	0.000000	0.000000	0.000000	0.000000	0.000000	0.000000
401384.000000	0	0	0.000000	0.000000	0.000000	0.000000	0.000000	0.000000	0.000000	0.000000	0.000000
401385.000000	0	0	0.000000	0.000000	0.000000	0.000000	0.000000	0.000000	0.000000	0.000000	0.000000
401386.000000	0	0	0.000000	0.000000	0.000000	0.000000	0.000000	0.000000	0.000000	0.000000	0.000000
401387.000000	0	0	0.000000	0.000000	0.000000	0.000000	0.000000	0.000000	0.000000	0.000000	0.000000
401388.000000	0	0	0.000000	0.000000	0.000000	0.000000	0.000000	0.000000	0.000000	0.000000	0.000000
401389.000000	0	0	0.000000	0.000000	0.000000	0.000000	0.000000	0.000000	0.000000	0.000000	0.000000
401390.000000	0	0	0.000000	0.000000	0.000000	0.000000	0.000000	0.000000	0.000000	0.000000	0.000000
401391.000000	0	0	0.000000	0.000000	0.000000	0.000000	0.000000	0.000000	0.000000	0.000000	0.000000
401392.000000	0	0	0.000000	0.000000	0.000000	0.000000	0.000000	0.000000	0.000000	0.000000	0.000000
401393.000000	0	0	0.000000	0.000000	0.000000	0.000000	0.000000	0.000000	0.000000	0.000000	0.000000
401394.000000	0	0	0.000000	0.000000	0.000000	0.000000	0.000000	0.000000	0.000000	0.000000	0.000000
401395.000000	0	0	0.000000	0.000000	0.000000	0.000000	0.000000	0.000000	0.000000	0.000000	0.000000
401396.000000	0	0	0.000000	0.000000	0.000000	0.000000	0.000000	0.000000	0.000000	0.000000	0.000000
401397.000000	0	0	0.000000	0.000000	0.000000	0.000000	0.000000	0.000000	0.000000	0.000000	0.000000
401398.000000	0	0	0.000000	0.000000	0.000000	0.000000	0.000000	0.000000	0.000000	0.000000	0.000000
401399.000000	0	0	0.000000	0.000000	0.000000	0.000000	0.000000	0.000000	0.000000	0.000000	0.000000
401400.000000	0	0	0.000000	0.000000	0.000000	0.000000	0.000000	0.000000	0.000000	0.000000	0.000000
401401.000000	0	0	0.000000	0.000000	0.000000	0.000000	0.000000	0.000000	0.000000	0.000000	0.000000
401402.000000	0	0	0.000000	0.000000	0.000000	0.000000	0.000000	0.000000	0.000000	0.000000	0.000000
401403.000000	0	0	0.000000	0.000000	0.000000	0.000000	0.000000	0.000000	0.000000	0.000000	0.000000
401404.000000	0	0	0.000000	0.000000	0.000000	0.000000	0.000000	0.000000	0.000000	0.000000	0.000000
401405.000000	0	0	0.000000	0.000000	0.000000	0.000000	0.000000	0.000000	0.000000	0.000000	0.000000
