# Supplementary material for: A GNSS receiver positioning algorithm based on weighting the statistical properties of discontinuous signals at lower rotation speeds
Source: PLoS One. 2025 Dec 5;20(12):e0336707. doi: 10.1371/journal.pone.0336707 (PMC12680169; doi:10.1371/journal.pone.0336707)
Supplement: S1 Data — S1 File. 90°_20240717110227_003.dat. Data from robustness validation experiments. S2 File. NavSolveKalman.c. Weighted Kalman Filter Algorithm in C Code. S3 File. NavSolveKalman.h. Weighted Kalman Filter Algorithm in C Code. S4 File. Chebshev.c. Chebyshev Polynomial C Code. S5 File. Chebshev.h. Chebyshev Polynomial C Code. S6 File. Antenna Gain Data.xls. Antenna gain data. S7 File. Antenna.m. Antenna gain pattern map MATLAB code. S8 File. WeightSet.m. Weight Fitting Matlab Code. S9 File. aNavData-New-high-4spr.csv. Elevation data obtained using the paper methods at a rotational speed of 1/4 r/s. S10 File. aNavData-New-high-12spr.csv. Elevation data obtained using the paper methods at a rotational speed of 1/12 r/s. S11 File. aNavData-New-high-18spr.csv. Elevation data obtained using the paper methods at a rotational speed of 1/18 r/s. S12 File. aNavData-Tradition-high-4spr.csv. Elevation data obtained using traditional methods at a rotational speed of 1/4 r/s. S13 File. aNavData-Tradition-high-12spr.csv. Elevation data obtained using traditional methods at a rotational speed of 1/12 r/s. S14 File. aNavData-Tradition-high-18spr.csv. Elevation data obtained using traditional methods at a rotational speed of 1/18 r/s. S15 File. aReplayData_RC_4spr.dat. Positioning data acquired at a rotational speed of 1/4 revolutions per second. S16 File. aReplayData_RC_12spr.dat. Positioning data acquired at a rotational speed of 1/12 revolutions per second. S17 File. aReplayData_RC_18spr.dat. Positioning data acquired at a rotational speed of 1/18 revolutions per second. S18 File. func_XYZtoBLH.m. Matlab code for converting positioning data from three-dimensional coordinates to latitude and longitude. S19 File. Nav_CalcBlhHoriErr.m. Latitude and Longitude High-Speed Rotation Horizontal Error MATLAB Code. S20 File. ShuiP.m. Horizontal error output results Matlab code. S21 File. filtering_baseline.m. Robustness Verification Experiment Code. S22 File. satnum.m. Matlab code for PDOP valu [file pone.0336707.s001.zip › Supporting Information/S14.csv]

399943	5	14	-2199449.792	5174796.063	3000818.721	83.320671	0.174264	0.546744	-0.134203	-84.824209
399944	5	14	-2199448.075	5174803.816	3000817.614	88.490685	-0.045077	-0.572773	-0.043213	-85.666682
399945	5	14	-2199450.682	5174809.074	3000819	94.307794	-0.252784	-0.447929	-0.056598	-85.570322
399946	5	13	-2199452.701	5174798.061	3000817.163	85.205229	-0.294818	3.75925	-0.552693	-82.622943
399947	5	13	-2199452.152	5174805.782	3000816.738	91.074756	-0.066911	-0.853568	0.006002	-85.755623
399948	5	14	-2199451.9	5174802.958	3000819.396	89.957172	0.009674	0.759482	-0.015231	-84.444536
399949	5	14	-2199448.868	5174782.761	3000821.349	73.462268	0.190741	-3.96961	0.280035	-88.454685
399950	5	13	-2199454.57	5174808.671	3000818.485	95.07751	-0.0198	-1.444411	0.4515	-86.146337
399951	5	14	-2199452.305	5174794.32	3000819.377	83.08444	0.01221	-0.973389	0.153039	-86.064909
399952	5	13	-2199448.52	5174806.742	3000815.758	90.13772	0.489867	-2.108524	0.294886	-86.935838
399953	5	13	-2199451.539	5174801.36	3000814.89	86.403873	0.186702	-0.324612	0.119557	-85.814803
399954	5	13	-2199450.266	5174775.939	3000817.723	66.69717	-0.076521	2.51491	-0.336046	-83.202002
399955	5	15	-2199450.726	5174806.815	3000817.237	91.657161	-0.494641	1.384402	-0.233838	-84.15133
399956	5	16	-2199449.973	5174802.391	3000817.251	87.817765	-0.773382	-1.907742	0.386196	-86.69769
399957	5	13	-2199452.382	5174819.38	3000814.353	101.04919	-0.091679	1.253786	-0.177273	-84.110709
399958	5	13	-2199450.643	5174818.368	3000813.885	99.408243	0.091026	0.596059	-0.000364	-84.756198
399959	7	14	-2199444.618	5174774.612	3000821.921	65.662168	0.065893	-0.22233	0.193955	-85.736585
399960	7	12	-2199447.602	5174770.847	3000821.486	63.432342	-0.120874	-1.079297	-0.050375	-86.38485
399961	7	14	-2199445.516	5174769.145	3000820.16	60.705407	0.133517	-0.052985	-0.064219	-85.62094
399962	7	12	-2199447.414	5174777.055	3000821.171	68.25081	-0.308782	-0.713233	-0.328692	-86.194367
399963	7	13	-2199446.029	5174772.499	3000820.39	63.710248	0.025712	-0.0791	0.068643	-85.489063
399964	7	13	-2199444.852	5174781.538	3000819.154	70.047732	-0.086104	-0.144084	-0.141103	-85.400537
399965	8	13	-2199444.047	5174774.476	3000823.662	66.178817	-0.139669	0.206161	0.09314	-85.563423
399966	8	13	-2199447.498	5174774.671	3000821.817	66.653394	-0.031144	0.066092	0.067565	-85.3763
399967	8	13	-2199448.92	5174774.46	3000823.575	67.804108	-0.090019	-0.286961	-0.099616	-85.60412
399968	8	15	-2199448.299	5174772.271	3000825.304	66.633754	0.212651	-0.418226	-0.272192	-85.639733
399969	8	13	-2199447.097	5174769.024	3000825.627	63.73971	-0.148231	0.056073	0.033189	-85.175546
399970	8	13	-2199447.713	5174776.088	3000825.079	69.41945	0.125589	0.31419	0.07559	-85.356633
399971	8	13	-2199445.503	5174758.697	3000824.594	54.329841	0.232788	-0.110574	-0.085453	-85.431304
399972	8	14	-2199447.109	5174776.916	3000823.193	68.989996	-0.149309	-0.713729	0.055384	-85.780767
399973	8	13	-2199447.057	5174766.034	3000823.806	60.440234	-0.107735	-0.024231	0.060229	-85.401723
399974	8	13	-2199445.654	5174770.44	3000824.284	63.75487	-0.092784	0.399682	-0.120796	-85.371067
399975	8	13	-2199442.976	5174782.508	3000819.35	70.281002	0.199963	0.179176	0.219233	-85.290472
399976	8	13	-2199445.344	5174777.854	3000818.518	66.929833	0.411802	0.340506	0.076457	-85.349759
399977	8	12	-2199447.297	5174764.301	3000821.377	57.968018	-0.075444	-1.164408	-0.135998	-86.577401
399978	8	14	-2199446.344	5174771.744	3000819.135	62.613536	0.023575	-0.390146	0.159011	-85.715053
399979	9	12	-2199445.33	5174769.229	3000818.665	60.002102	0.009451	0.144205	-0.064929	-85.358465
399980	9	14	-2199445.839	5174766.009	3000816.791	56.67992	-0.250357	-0.411919	-0.002823	-85.88301
399981	9	12	-2199445.421	5174771.493	3000817.762	61.441447	0.073382	0.264705	0.20337	-85.556193
399982	9	13	-2199446.059	5174763.935	3000819.65	56.427335	0.062014	0.085298	-0.205424	-85.494396
399983	10	12	-2199442.797	5174773.583	3000814.79	60.825528	0.258232	1.639118	-0.355427	-84.712405
399984	10	13	-2199447.51	5174773.696	3000815.877	63.055737	0.043097	0.902517	-0.158511	-85.071856
399985	10	14	-2199445.637	5174786.679	3000812.204	71.19728	-0.015071	-0.68695	0.219774	-85.715535
399986	10	14	-2199442.685	5174762.776	3000816.401	52.787163	-0.159091	0.135869	-0.05052	-85.495402
399987	10	14	-2199441.037	5174769.025	3000815.199	56.717163	-0.080641	1.042664	-0.28423	-84.94772
399988	10	15	-2199446.611	5174766.947	3000814.756	56.74363	-0.235411	1.543743	-0.168476	-84.686136
399989	10	13	-2199442.412	5174742.41	3000818.24	37.052935	-0.186214	1.578486	-0.219904	-85.201566
399990	10	14	-2199448.273	5174772.921	3000816.425	62.948981	0.174459	-0.539104	0.16967	-85.760722
399991	10	14	-2199444.846	5174793.513	3000810.398	75.610174	-0.070112	0.44483	-0.098165	-85.551477
399992	10	15	-2199446.488	5174792.208	3000808.641	74.286272	-0.08569	-1.896747	0.155211	-86.46623
399993	10	13	-2199448.688	5174771.31	3000816.957	62.038155	-0.018987	0.450825	0.274254	-85.537312
399994	10	15	-2199443.494	5174774.648	3000817.343	63.136844	-0.002578	0.694043	-0.140469	-85.493237
399995	11	13	-2199448.913	5174782.374	3000814.332	69.843418	-0.096088	-1.169027	0.333625	-86.116894
399996	11	14	-2199450.361	5174779.416	3000812.397	67.028044	-0.189409	-0.437611	0.187403	-85.989767
399997	11	13	-2199448.627	5174768.144	3000819.114	60.471117	0.120519	-1.900184	0.26692	-86.42408
399998	11	14	-2199443.545	5174753.768	3000821.178	48.041896	0.152029	-0.938138	0.176993	-86.224298
399999	11	15	-2199444.664	5174763.79	3000816.133	54.164544	0.127815	0.334949	-0.032914	-85.845449
400000	11	15	-2199442.484	5174758.745	3000819.757	51.038981	0.010617	-0.951605	0.214454	-86.448172
400001	11	13	-2199444.654	5174741.14	3000823.62	39.342655	-0.133949	-1.804632	0.118784	-86.963929
400002	11	14	-2199445.215	5174762.375	3000819.88	54.981035	-0.030788	0.597515	-0.174378	-85.823815
400003	11	13	-2199445.386	5174768.579	3000815.424	57.960044	-0.005821	-0.188608	0.054277	-86.324876
400004	11	13	-2199445.652	5174774.623	3000814.628	62.575559	-0.168078	-0.684516	0.112238	-86.155687
400005	11	13	-2199442.784	5174762.457	3000817.136	52.910626	-0.272472	0.790145	-0.164648	-85.59834
400006	11	14	-2199447.368	5174779.847	3000810.769	65.575196	0.088612	0.648122	-0.015154	-86.095986
400007	11	14	-2199445.203	5174774.348	3000815.418	62.571825	0.172575	-0.222549	-0.136557	-86.470391
400008	11	13	-2199447.453	5174792.367	3000810.932	75.832118	0.110231	0.685998	-0.211592	-86.033898
400009	11	15	-2199450.033	5174804.068	3000808.991	85.288673	-0.338377	2.625229	-0.541267	-85.179845
400010	11	15	-2199447.671	5174792.198	3000813.76	77.108736	-0.16118	0.416375	-0.133292	-86.21423
400011	11	14	-2199445.137	5174800.796	3000811.097	81.945864	-0.071335	-0.870541	0.207559	-86.679609
400012	11	14	-2199444.776	5174791.408	3000810.863	74.100067	-0.093136	0.18698	0.151061	-86.147178
400013	11	14	-2199446.075	5174786.048	3000816.634	72.933206	0.34109	1.385025	0.116425	-85.715345
400014	11	15	-2199444.311	5174771.101	3000816.029	59.921066	-0.119699	-0.490843	0.189618	-86.50402
400015	11	14	-2199442.708	5174771.903	3000815.529	59.782449	0.216879	-0.368072	-0.031234	-86.165394
400016	11	15	-2199444.155	5174790.077	3000813.737	74.166922	-0.015167	2.579157	-0.546069	-85.864685
400017	11	15	-2199444.907	5174785.214	3000813.132	70.197049	-0.116446	0.118077	0.103367	-86.187136
400018	11	16	-2199444.248	5174785.114	3000809.99	68.401124	-0.029236	0.879882	0.092532	-86.119693
400019	11	15	-2199438.848	5174776.294	3000812.499	60.577657	0.010293	-0.176744	-0.007729	-86.591403
400020	11	15	-2199440.916	5174769.203	3000812.923	55.742376	0.049062	-1.27723	0.274729	-86.663688
400021	11	15	-2199442.039	5174774.972	3000816.568	62.53217	-0.085267	0.251622	-0.069538	-86.150781
400022	11	14	-2199441.738	5174753.44	3000818.058	45.676772	-0.082157	0.365702	-0.217997	-86.256609
400023	11	16	-2199440.768	5174764.745	3000812.903	52.067751	-0.11015	-0.384856	0.203222	-86.532113
400024	11	15	-2199442.349	5174762.849	3000812.071	50.681805	0.253917	1.94915	-0.340798	-85.801572
400025	11	14	-2199441.044	5174769.469	3000816.201	57.554112	-0.227971	0.63328	-0.229185	-86.228505
400026	11	15	-2199442.302	5174779.597	3000814.222	65.261646	-0.026288	-0.296353	0.194724	-86.412309
400027	11	16	-2199439.345	5174753.118	3000816.493	43.850267	-0.520627	-0.579655	0.057423	-86.971606
400028	11	15	-2199443.073	5174760.125	3000815.805	50.490055	0.138687	0.703552	-0.478747	-86.982979
400029	11	16	-2199441.002	5174758.769	3000820.809	51.045666	0.032976	-1.248755	0.155979	-87.330022
400030	11	15	-2199447.51	5174783.627	3000813.387	69.928204	-0.160715	-0.491826	0.194997	-86.96755
400031	11	15	-2199442.331	5174768.359	3000816.655	57.311961	-0.127044	-0.714985	-0.006925	-86.8602
400032	11	15	-2199443.288	5174777.56	3000814.471	64.067348	-0.054817	3.170697	-0.614247	-86.150307
400033	11	15	-2199441.854	5174780.154	3000815.72	66.26774	-0.183412	-0.823204	-0.032833	-87.072822
400034	11	15	-2199442.781	5174791.612	3000812.854	74.519839	0.080115	-0.72847	0.057619	-86.79752
400035	11	15	-2199442.951	5174765.866	3000819.104	56.663713	0.105999	1.431471	0.117082	-86.26464
400036	11	16	-2199440.243	5174768.248	3000818.452	57.353013	-0.057258	-2.755963	0.474066	-87.809896
400037	11	15	-2199437.088	5174757.92	3000817.44	47.41388	-0.280157	-0.337076	0.15183	-86.92538
400038	11	16	-2199439.13	5174753.756	3000818.395	45.194088	0.206682	0.821453	0.051219	-86.526019
400039	11	15	-2199439.04	5174744.675	3000825.674	41.245842	-0.410236	0.924313	-0.099615	-86.653708
400040	11	16	-2199439.414	5174757.939	3000823.47	51.085529	-0.120818	-0.365243	0.065836	-86.897083
400041	11	15	-2199447.226	5174775.636	3000818.923	65.97184	0.090619	0.436731	-0.080435	-86.772882
400042	11	15	-2199442.884	5174784.858	3000817.45	71.254711	0.066868	-1.444795	0.155786	-87.292643
400043	11	15	-2199443.371	5174784.123	3000818.407	71.279963	-0.038477	0.283181	-0.035403	-86.535454
400044	11	15	-2199445.251	5174785.194	3000819.707	73.411059	-0.029303	-0.040311	0.084396	-86.447751
400045	11	15	-2199446.867	5174785.886	3000813.261	71.47814	0.245633	0.2005	0.051357	-86.890313
400046	11	15	-2199444.113	5174771.137	3000817.727	60.685867	-0.046734	-0.935523	0.129479	-87.244773
400047	11	15	-2199449.149	5174766.735	3000820.995	60.398832	-0.082565	0.113104	0.113692	-87.045802
400048	11	15	-2199447.762	5174763.207	3000820.215	56.691901	0.065117	0.145426	-0.026091	-87.512678
400049	11	15	-2199441.356	5174766.71	3000819.006	56.751813	0.326508	1.851962	-0.448939	-86.878012
400050	11	15	-2199447.533	5174791.306	3000812.756	75.862784	-0.001367	-0.502417	0.171631	-87.110488
400051	11	15	-2199447.966	5174794.458	3000816.438	80.310313	-0.087892	-0.58124	0.028835	-87.22696
400052	11	14	-2199448.119	5174795.213	3000814.254	79.941133	0.074282	0.565721	0.207522	-86.775669
400053	11	16	-2199448.064	5174810.047	3000813.915	91.788073	0.134657	0.225817	0.082549	-86.770475
400054	11	16	-2199448.74	5174786.713	3000817.28	74.696201	-0.118971	1.462625	0.023571	-86.150472
400055	11	14	-2199446.14	5174798.441	3000811.511	80.578269	-0.100915	1.684991	-0.42295	-86.781936
400056	11	16	-2199445.719	5174770.176	3000819.2	61.156658	-0.13303	-0.775752	0.15321	-87.371356
400057	11	16	-2199446.587	5174776.574	3000814.282	64.31538	-0.006361	0.72562	-0.126072	-86.844103
400058	11	16	-2199444.614	5174752.978	3000820.798	47.58987	-0.175526	0.102128	0.060704	-87.102904
400059	11	16	-2199445.533	5174769.522	3000818.553	60.256737	-0.017818	0.054181	0.037064	-87.059674
400060	11	16	-2199445.489	5174784.212	3000814.712	70.332365	-0.062253	0.668971	-0.195946	-87.073565
400061	11	16	-2199440.236	5174768.684	3000820.373	58.613471	-0.043814	-0.319706	-0.028373	-87.693981
400062	11	16	-2199438.602	5174742.325	3000820.424	36.70541	-0.064132	-0.417983	0.225762	-87.218627
400063	12	15	-2199452.231	5174788.91	3000814.996	76.599524	-0.216375	-0.224277	0.248694	-87.161563
400064	12	16	-2199449.431	5174821.269	3000806.428	97.813164	-0.15568	-2.494031	0.423757	-87.981175
400065	12	15	-2199449.537	5174811.433	3000808.799	90.997309	0.124546	-0.599103	-0.130897	-87.525226
400066	12	16	-2199450.884	5174799.664	3000809.29	82.152889	-0.262931	0.774959	-0.061626	-86.740777
400067	12	15	-2199450.527	5174790.574	3000813.547	76.675151	0.333606	0.548551	-0.300525	-87.296675
400068	12	15	-2199453.766	5174790.704	3000815.88	79.000608	0.451312	-1.454177	0.049247	-87.794525
400069	12	14	-2199451.395	5174806.296	3000811.331	88.67133	-0.065692	0.240273	0.037897	-86.955805
400070	12	15	-2199452.504	5174803.59	3000811.847	87.103898	0.142648	-0.945536	0.068492	-87.993849
400071	12	18	-2199450.875	5174791.539	3000810.897	76.323048	-0.087145	-0.861345	0.450522	-87.639141
400072	12	17	-2199454.116	5174787.245	3000812.599	74.764124	-0.060325	1.086978	-0.371906	-86.477707
400073	12	18	-2199458.968	5174824.705	3000805.012	103.2145	-0.349694	1.873175	-0.224268	-85.90956
400074	12	19	-2199447.641	5174768.821	3000815.839	59.129956	0.021102	0.772735	-0.349605	-87.267269
400075	12	18	-2199451.397	5174780.609	3000818.734	71.351388	-1.096847	4.656334	-0.62281	-84.805007
400076	12	18	-2199453.393	5174829.509	3000807.029	106.143265	0.005129	-4.310558	0.723967	-89.066012
400077	12	21	-2199455.115	5174814.243	3000807.749	94.700912	1.947066	-2.590837	0.297576	-90.041746
400078	11	21	-2199448.421	5174738.617	3000816.608	35.275823	3.548889	2.800701	-0.789073	-86.740351
400079	10	19	-2199441.144	5174760.928	3000809.38	47.435974	-0.340001	1.201213	0.727567	-86.730962
400080	10	19	-2199444.8	5174746.627	3000812.251	38.459641	1.963049	-6.251436	-4.72847	-93.034893
400081	9	18	-2199436.277	5174765.969	3000801.543	46.135656	-0.008388	-0.053927	-0.066958	-87.544781
400082	9	17	-2199441.03	5174758.396	3000816.409	48.670287	0.370397	-0.47529	-0.405817	-87.968064
400083	9	17	-2199438.51	5174765.493	3000833.859	61.814244	0.314327	-0.363703	-0.504773	-88.014896
400084	9	18	-2199440.055	5174777.071	3000822.206	66.218455	0.194077	0.046723	-0.053048	-87.493404
400085	9	17	-2199439.372	5174784.91	3000810.284	66.695743	-0.096791	-0.252446	-0.222882	-87.857256
400086	9	15	-2199440.667	5174757.862	3000806.084	43.225029	-0.054817	-0.165316	-0.312387	-87.477468
400087	9	16	-2199443.771	5174761.976	3000819.617	54.034729	-0.125835	0.136104	-0.183932	-87.490293
400088	9	18	-2199437.783	5174760.533	3000816.152	49.161833	-0.076306	-0.134523	0.103598	-87.731395
400089	10	17	-2199448.834	5174746.06	3000819.747	42.938786	-0.028396	-0.043285	-0.038549	-88.086448
400090	11	19	-2199450.967	5174777.708	3000814.946	67.058717	-0.169783	0.386795	-0.185772	-87.739479
400091	12	21	-2199452.503	5174805.83	3000806.684	86.475901	0.35781	-1.506069	0.23303	-88.764331
400092	12	22	-2199452.493	5174792.382	3000810.304	77.284057	0.0848	-0.662951	0.000176	-88.636439
400093	12	20	-2199452.164	5174784.613	3000812.311	71.821681	-0.094715	0.687155	0.180857	-87.45174
400094	12	20	-2199451.598	5174777.133	3000813.421	66.08808	-1.258147	5.282851	-0.631692	-84.64358
400095	12	19	-2199454.372	5174819.915	3000811.083	100.621046	0.196107	4.325576	-0.7578	-86.564459
400096	11	19	-2199463.933	5174806.526	3000810.557	92.812053	2.730758	24.769001	-4.296642	-80.009909
400097	11	18	-2199456.147	5174874.268	3000788.053	134.398137	5.69171	50.973047	-7.154376	-70.396375
400098	9	18	-2199457.838	5174770.947	3000822.61	67.572108	-1.192471	3.894935	1.515506	-84.346771
400099	9	20	-2199457.339	5174783.389	3000821.043	76.745497	-1.579944	5.313296	1.610714	-83.201192
400100	8	19	-2199449.698	5174790.399	3000812.112	75.568707	0.403386	-1.079919	-0.669618	-89.103102
400101	8	19	-2199452.094	5174776.368	3000827.847	72.466554	0.025856	-0.17947	0.049393	-87.748779
400102	8	20	-2199431.88	5174699.46	3000799.773	-10.136279	-0.039258	-2.816014	-0.952199	-90.315998
400103	8	19	-2199455.516	5174776.238	3000825.265	72.318551	-0.246546	-3.676067	-0.712939	-90.336096
400104	8	19	-2199453.528	5174789.939	3000822.245	81.311229	-0.135834	-0.199519	0.056672	-88.121781
400105	9	21	-2199455.183	5174788.171	3000824.426	81.480594	-0.354589	0.447613	0.086859	-87.199157
400106	9	18	-2199452.985	5174794.023	3000821.312	83.993871	0.215621	-0.648978	-0.175808	-88.639489
400107	9	21	-2199453.498	5174758.293	3000827.161	57.972101	0.248015	-0.981491	-0.083386	-88.571211
400108	10	20	-2199450.89	5174733.069	3000816.662	31.65472	4.001937	-11.680516	-4.308012	-98.581966
400109	11	21	-2199453.899	5174751.504	3000815.638	47.15251	1.100141	-8.668299	-4.34182	-95.583863
400110	11	21	-2199453.71	5174770.885	3000812.474	61.302336	1.263827	-9.166739	-4.135833	-96.266442
400111	10	20	-2199455.729	5174788.428	3000823.132	81.264417	0.725761	-9.412834	-5.286135	-96.098404
400112	10	20	-2199451.01	5174753.476	3000815.17	47.533617	3.079211	-29.315503	-15.249981	-113.80554
400113	10	20	-2199459.485	5174793.614	3000809.914	80.507279	-3.776774	-27.126738	-19.27507	-110.81613
400114	9	19	-2199426.65	5174684.18	3000775.388	-35.868043	24.247128	-73.669386	-27.304578	-156.21054
400115	8	19	-2199490.257	5174865.138	3000854.496	170.196517	0.86938	-2.06798	-0.496264	-90.05816
400116	8	20	-2199475.197	5174828.056	3000869.646	142.114632	-0.087084	0.262808	0.243601	-87.888208
400117	8	18	-2199446.28	5174757.271	3000827.408	54.772933	5.406338	-19.618782	-11.350397	-109.496229
400118	8	20	-2199455.229	5174793.556	3000820.607	84.054327	10.170149	-41.081537	-22.565797	-131.189138
400119	8	17	-2199457.312	5174840.688	3000829.572	127.22614	9.881757	-36.352027	-20.528521	-127.223491
400120	8	20	-2199451.006	5174790.805	3000826.987	83.388548	8.120981	-30.0332	-17.579618	-120.574602
400121	8	19	-2199447.634	5174790.955	3000814.211	76.301607	8.469983	-30.940128	-17.295443	-121.209489
400122	8	20	-2199435.37	5174753.024	3000802.063	35.575433	7.565981	-29.512695	-17.386703	-120.557486
400123	9	19	-2199452.225	5174776.514	3000817.828	67.88809	-11.241103	34.148151	12.895931	-56.799422
400124	9	20	-2199460.835	5174742.43	3000819.151	43.849055	-11.422162	34.764142	12.880032	-56.033243
400125	9	19	-2199446.185	5174774.167	3000819.187	64.547386	-11.604804	34.663641	12.61154	-56.523597
400126	9	21	-2199448.74	5174775.023	3000820.415	66.702373	-11.52247	34.517386	12.870573	-56.833625
400127	12	21	-2199454.013	5174808.048	3000810.195	90.456002	-4.058625	21.694862	14.718488	-65.388625
400128	12	21	-2199448.803	5174768.151	3000816.45	59.276794	-4.329729	22.500885	14.039278	-65.243668
400130	14	22	-2199456.995	5174825.287	3000822.426	111.248525	-4.268134	18.241716	13.921072	-69.036548
400131	13	20	-2199442.433	5174761.679	3000811.242	49.369971	-4.507958	13.821291	15.856878	-71.106537
400132	11	17	-2199461.651	5174792.862	3000819.167	85.023414	-20.828179	53.804557	23.744101	-33.68457
400133	11	22	-2199481.71	5174835.1	3000838.924	135.528908	-23.006837	59.336234	26.294834	-28.101266
400134	10	18	-2199473.129	5174821.54	3000842.027	123.04734	-20.542464	26.255507	8.875755	-60.113279
400135	10	18	-2199467.386	5174809.21	3000832.118	106.382365	-36.600888	47.192181	16.044267	-37.085437
400136	9	15	-2199461.74	5174786.358	3000822.162	81.198493	-32.623218	41.16345	13.84236	-43.706762
400137	9	16	-2199467.915	5174782.251	3000836.425	86.747413	-33.619346	43.737928	15.024279	-41.496872
400138	9	15	-2199450.388	5174781.377	3000812.973	68.899517	-32.89037	41.873318	14.184485	-43.420092
400139	9	15	-2199454.412	5174795.755	3000821.647	86.047727	-33.404363	42.453725	14.403285	-42.798851
400140	9	19	-2199457.573	5174792.103	3000820.99	83.865571	-33.116266	42.112851	14.195412	-42.896271
400141	9	20	-2199453.988	5174804.488	3000823.706	93.956135	-32.712138	41.581037	14.000765	-43.450635
400142	10	22	-2199461.691	5174806.839	3000822.249	97.827207	-32.874233	41.061698	14.033687	-44.233538
400143	12	23	-2199451.892	5174781.951	3000816.51	71.55772	-6.827293	-20.292982	-5.23415	-100.42
400144	12	21	-2199449.613	5174777.803	3000815.36	66.864606	-6.297615	-21.234043	-5.161184	-101.158345
400145	12	19	-2199453.652	5174777.034	3000811.86	65.976629	-6.891972	-20.928341	-5.423299	-100.60262
400146	12	22	-2199455.677	5174783.987	3000808.547	70.743356	-7.006793	-21.479082	-5.562241	-101.385935
400147	13	20	-2199450.493	5174781.548	3000816.002	70.507721	-6.963766	-24.782539	-4.452366	-104.169581
400148	13	20	-2199454.555	5174790.357	3000814.982	78.566357	-6.612413	-24.605734	-4.35972	-104.515039
400149	12	18	-2199443.906	5174763.397	3000812.563	51.895089	-6.933201	-25.317849	-4.458303	-104.75535
400150	12	20	-2199440.111	5174760.346	3000817.163	50.291474	-4.281719	-26.298628	-4.771787	-106.240463
400151	13	21	-2199410.218	5174761.702	3000812.801	39.026172	5.220865	-26.907797	-4.529058	-109.180368
400152	11	18	-2199454.421	5174790.994	3000834.504	88.276233	-30.092788	24.791573	17.400651	-47.366455
400153	10	17	-2199464.164	5174795.685	3000838.488	97.322349	-30.296691	25.541112	17.460112	-46.31593
400154	9	17	-2199416.246	5174727.201	3000790.235	2.452014	0.371058	-0.750431	-0.389545	-89.348161
400155	9	17	-2199445.56	5174793.402	3000819.614	80.12819	15.861912	-10.880198	-9.999795	-111.403675
400156	9	18	-2199448.709	5174775.702	3000813.967	64.190616	32.805397	-23.088674	-20.458328	-136.03465
400157	10	19	-2199454.776	5174794.918	3000827.25	88.146626	0.249363	0.121995	0.245809	-88.318656
400158	11	20	-2199449.505	5174807.367	3000824.161	94.961267	-0.176112	-0.247473	0.104808	-88.55101
400159	11	21	-2199460.995	5174798.584	3000829.303	94.233271	0.11515	-0.792155	-0.296722	-89.310984
400160	11	19	-2199452.953	5174777.242	3000820.041	69.776106	0.194224	-0.206081	-0.086778	-88.648245
400161	12	21	-2199450.213	5174763.664	3000813.771	54.856911	3.919869	-9.459568	-4.60299	-98.334971
400162	12	19	-2199450.736	5174783.643	3000813.004	70.871387	3.627329	-9.789155	-4.498017	-98.231389
400163	13	22	-2199446.62	5174773.734	3000815.431	62.568452	1.050578	-8.937179	-4.486042	-96.867132
400164	13	19	-2199448.525	5174763.044	3000815.687	54.679863	1.0939	-8.602374	-4.272795	-96.484461
400165	14	22	-2199454.081	5174791.15	3000809.172	76.296367	1.405363	-8.945205	-4.204466	-96.750029
400166	14	20	-2199450.684	5174784.114	3000812.945	71.206997	1.484428	-8.697289	-4.367868	-96.840083
400167	14	20	-2199457.243	5174792.761	3000813.244	80.618828	1.195321	-8.602444	-4.384633	-96.85751
400168	14	21	-2199444.446	5174781.436	3000812.066	66.470803	2.952847	-9.214861	-4.504547	-97.878824
400169	14	21	-2199450.025	5174770.591	3000815.974	61.450822	2.419317	-8.545856	-4.451229	-97.222995
400170	14	21	-2199455.919	5174779.22	3000813.477	69.294933	-3.190773	-8.50896	-4.309248	-95.273424
400171	14	21	-2199466.903	5174750.394	3000811.461	48.756176	-8.593001	-13.878257	-7.473632	-98.964048
400172	13	21	-2199449.029	5174742.133	3000808.05	34.285637	13.907577	-35.490833	-17.178296	-124.662604
400173	12	19	-2199460.489	5174801.845	3000831.868	97.916885	0.259679	-1.118494	-0.33628	-89.65485
400174	12	19	-2199458.095	5174762.186	3000809.22	54.220919	-0.931104	0.858806	0.775405	-87.151777
400175	12	21	-2199473.492	5174826.175	3000840.047	125.99277	-25.154638	21.302812	14.729337	-53.705754
400176	11	20	-2199465.3	5174801.007	3000833.973	99.891451	-48.171989	39.222362	27.432257	-23.302307
400177	10	18	-2199485.098	5174817.527	3000836.685	121.390255	-86.809549	71.861407	49.912237	30.514977
400178	10	18	-2199497.246	5174814.833	3000840.728	125.305443	-109.291297	88.518051	61.235901	59.36539
400179	10	17	-2199612.732	5174927.212	3000921.068	294.231878	-126.629995	105.070883	72.628894	85.440163
400180	10	16	-2199733.407	5175030.617	3000993.565	453.959907	-157.099006	129.181434	89.652337	126.460248
400181	10	16	-2199905.673	5175167.9	3001092.747	671.562649	-215.046888	176.650551	122.646846	205.553496
400182	9	14	-2199405.731	5174744.894	3000805.304	20.304516	0.029139	-0.041585	-0.034185	-89.489193
400183	9	16	-2199437.145	5174772.984	3000813.518	57.789817	-0.022179	0.031939	0.06431	-88.649133
400184	10	18	-2199448.113	5174789.151	3000821.843	78.616244	0.098184	-0.757955	-0.140131	-89.247394
400185	11	19	-2199444.72	5174787.936	3000817.725	74.513276	0.047568	-0.801004	-0.02466	-89.269716
400186	11	20	-2199449.408	5174783.973	3000816.426	72.300526	-0.012295	0.130894	-0.096266	-89.036338
400187	12	21	-2199448.269	5174771.79	3000817.392	62.488924	0.33251	-0.951142	-0.001401	-89.834807
400188	12	18	-2199450.709	5174783.328	3000814.77	71.442728	0.013333	-0.236217	0.173957	-89.040536
400189	12	21	-2199451.831	5174778.12	3000813.84	67.167024	-0.373736	0.5119	0.344378	-88.531669
400190	12	20	-2199458.335	5174789.445	3000820.365	81.67788	-0.179721	0.121047	-0.070486	-88.484386
400191	12	19	-2199455.7	5174768.774	3000812.893	60.474683	-1.044532	1.339941	0.207389	-87.523137
400192	12	19	-2199460.929	5174794.798	3000820.986	87.20532	-0.16606	-0.387114	-0.04353	-89.017189
400193	11	18	-2199464.326	5174782.657	3000820.901	78.492131	-0.034791	0.710538	0.158011	-88.019892
400194	11	18	-2199431.723	5174789.088	3000817.329	70.781059	0.024475	-0.051781	0.133893	-88.797795
400195	11	19	-2199450.103	5174791.176	3000827.867	83.794651	3.035239	-7.444174	-3.532719	-96.179614
400196	10	16	-2199458.145	5174788.612	3000826.915	84.036813	0.193555	-0.557741	-0.197438	-89.224599
400197	10	16	-2199448.053	5174761.759	3000820.203	55.612756	0.365395	-0.620239	-0.338033	-89.79598
400198	11	17	-2199452.645	5174800.667	3000839.997	98.10682	-0.288495	-0.118951	0.052254	-88.498766
400199	11	17	-2199452.236	5174789.496	3000824.521	81.584404	0.526576	-0.462337	-0.199776	-89.440578
400200	9	18	-2199433.809	5174771.719	3000817.942	57.708343	-17.369454	19.362823	10.792099	-61.247881
400201	9	17	-2199441.011	5174763.214	3000819.065	53.826549	-17.084948	18.449869	10.210495	-61.947752
400202	10	19	-2199451.56	5174799.774	3000822.162	88.567079	0.514567	-0.893609	-0.495671	-89.866593
400203	10	18	-2199449.201	5174807.067	3000823.903	94.491209	-0.222088	0.17008	-0.077523	-88.391455
400204	11	22	-2199451.509	5174767.373	3000827.441	64.780419	-2.233912	-7.231452	-1.661384	-93.101588
400205	12	21	-2199450.376	5174773.028	3000822.433	66.603884	-2.232505	-7.669223	-1.711717	-93.680101
400206	13	18	-2199456.498	5174782.809	3000813.101	72.226748	-2.203062	-6.695065	-1.595404	-92.741716
400207	13	21	-2199460.073	5174810.628	3000824.753	101.526641	-2.411998	-6.067326	-0.939581	-91.927804
400208	12	20	-2199457.202	5174798.853	3000828.564	92.794719	-9.307705	-28.813435	-5.508306	-105.628221
400209	11	19	-2199544.394	5174871.186	3000877.9	204.830952	-92.301747	74.45345	52.062063	36.777395
400210	11	19	-2199633.872	5174900.847	3000903.905	272.019363	-137.739488	112.406044	77.78766	99.098619
400211	10	19	-2199377.948	5174697.761	3000760.567	-48.653559	52.988914	-56.569247	-39.072416	-178.84728
400212	9	16	-2199415.176	5174724.267	3000784.545	-2.988396	0.794664	-0.91148	-0.513816	-89.62611
400213	9	17	-2199413	5174736.062	3000797.888	12.139586	-0.284342	0.137827	0.238195	-88.290488
400214	9	16	-2199434.145	5174757.499	3000807.742	41.468621	0.259144	-1.334063	-0.516991	-90.145116
400215	9	14	-2199425.593	5174762.368	3000809.083	43.10403	-6.198977	16.617894	12.149756	-68.787451
400216	10	17	-2199433.341	5174789.891	3000820.944	73.700661	-17.089267	27.295479	17.984777	-52.752859
400217	9	18	-2199449.094	5174793.324	3000818.738	80.867829	-17.08279	16.605296	9.024902	-63.673597
400218	9	19	-2199439.804	5174788.589	3000816.05	72.555331	-17.081054	17.608267	10.065642	-62.429973
400219	10	19	-2199454.712	5174783.052	3000827.358	78.556031	0.520269	-0.917695	-0.121952	-89.327729
400220	12	21	-2199447.997	5174771.507	3000816.75	61.861653	-0.233559	-0.715102	-0.250822	-88.977551
400221	12	22	-2199446.363	5174767.194	3000816.153	57.51938	-0.116484	0.357577	0.075553	-87.869512
400222	12	20	-2199455.456	5174791.3	3000814.441	79.385187	0.165125	-0.020932	0.243228	-88.502323
400223	12	21	-2199451.415	5174777.133	3000815.26	66.89511	-0.420813	0.905505	0.146964	-88.056
400224	13	20	-2199455.477	5174771.78	3000821.801	67.050983	-0.122718	-0.008576	0.032641	-88.830334
400225	13	20	-2199453.466	5174790.618	3000819.946	80.751994	0.223803	-1.209934	0.31494	-89.978065
400226	12	20	-2199444.162	5174784.791	3000815.904	70.909271	1.724763	-0.931128	0.05893	-89.821285
400227	9	18	-2199457.336	5174782.826	3000818.98	75.31148	0.138767	0.080093	0.145756	-88.639522
400228	10	19	-2199440.912	5174756.976	3000806.782	42.921718	-2.221319	6.08132	2.840128	-82.89713
400229	10	19	-2199460.759	5174798.496	3000825.485	92.274237	-5.483156	13.806817	6.199875	-74.322625
400230	9	18	-2199465.516	5174811.877	3000811.879	98.321323	-8.247523	20.421461	8.94646	-68.006073
400231	8	17	-2199467.225	5174787.856	3000823.461	84.917727	-0.192724	0.477899	-0.010379	-88.382647
400232	9	17	-2199446.12	5174777.928	3000819.94	67.930264	-13.318457	27.505078	8.702704	-58.899864
400233	10	17	-2199460.881	5174793.986	3000811.238	81.916758	-6.560446	23.32785	6.283282	-68.598807
400234	9	14	-2199443.017	5174751.07	3000799.864	35.585068	-13.711036	26.913443	3.621604	-62.408427
400235	9	15	-2199437.103	5174745.486	3000809.49	33.57614	-13.957143	27.059384	3.683033	-61.864767
400236	10	15	-2199445.039	5174766.991	3000819.505	58.484997	-10.599713	36.289888	13.016779	-55.599876
400237	10	19	-2199455.342	5174780.216	3000818.16	72.120079	-10.528091	35.904944	13.17809	-56.04844
400238	10	16	-2199457.154	5174770.399	3000816.162	63.840737	-9.701726	35.22602	14.240049	-56.327486
400239	11	20	-2199452.959	5174789.476	3000815.062	77.339882	4.584195	24.448282	22.52053	-60.684591
400240	12	21	-2199452.065	5174786.635	3000814.116	74.281207	7.703836	34.567852	19.40935	-53.55145
400241	12	19	-2199451.469	5174803.375	3000813.479	87.346052	4.108148	60.361937	12.75861	-32.073372
400242	13	21	-2199456.401	5174826.164	3000803.783	102.931988	-11.001349	95.510717	4.623892	0.299822
400243	13	21	-2199469.07	5174877.992	3000794.818	145.072193	-18.447543	123.027819	-2.9265	24.84684
400244	12	19	-2199453.124	5174824.656	3000820.754	108.611549	12.359434	20.618986	22.550785	-65.664487
400245	10	16	-2199438.985	5174792.282	3000822.983	78.549125	5.671788	22.927385	22.45718	-66.845901
400246	10	17	-2199449.807	5174795.192	3000820.365	83.397639	3.965476	27.477716	24.002516	-62.328088
400247	10	17	-2199472.358	5174855.755	3000842.157	150.581358	-0.932017	39.235567	29.35402	-49.938643
400248	9	15	-2199464.062	5174823.616	3000813.06	107.896868	0.654555	46.570313	31.800527	-47.850871
400249	9	15	-2199457.393	5174830.261	3000843.246	125.272275	0.268973	72.931045	49.002086	-24.720029
400250	10	14	-2199438.272	5174835.406	3000865.034	133.166934	2.370309	72.913656	58.253716	-18.002511
400251	9	14	-2199446.172	5174770.372	3000807.203	55.793856	0.176786	0.519195	0.384875	-88.10398
400252	10	14	-2199443.576	5174768.736	3000804.543	52.314321	0.049345	-51.10015	-34.451831	-130.836508
400253	10	16	-2199444.854	5174768.741	3000804.551	52.762348	0.132618	-50.7993	-34.406837	-130.544692
400254	10	18	-2199443.505	5174756.939	3000813.694	47.056749	-0.112365	-50.441223	-34.106603	-129.988385
400255	10	16	-2199437.532	5174780.475	3000823.437	68.690507	0.309291	-50.229175	-34.291481	-130.021598
400256	10	20	-2199448.154	5174764.893	3000817.405	56.863789	-0.224528	-0.771816	-0.103206	-89.082582
400257	11	19	-2199449.056	5174766.874	3000815.233	57.752656	16.833637	-6.268447	9.470295	-96.406129
400258	11	20	-2199454.694	5174781.024	3000812.675	69.956017	17.198541	-5.640797	9.663175	-96.370264
400259	11	17	-2199449.89	5174783.351	3000817.153	72.307024	17.103902	-6.085715	9.59361	-96.713778
400260	12	20	-2199456.953	5174778.698	3000815.125	70.008404	16.932009	-5.434636	9.541837	-96.28378
400261	12	18	-2199440.014	5174778.406	3000814.149	63.473264	17.385604	-6.086074	9.574067	-96.543169
400262	12	19	-2199446.485	5174793.323	3000818.647	79.924564	17.676692	-5.924844	9.670929	-96.632528
400263	12	20	-2199453.229	5174767.371	3000815.734	59.83059	14.165917	0.808503	12.500439	-89.320364
400264	11	19	-2199461.351	5174797.513	3000822.058	90.058606	8.872913	13.756394	18.027652	-75.672403
400265	10	18	-2199437.934	5174773.794	3000822.812	63.11707	1.069768	34.607601	27.69602	-55.191549
400266	10	19	-2199442.287	5174783.563	3000831.861	76.820296	0.910698	35.363688	28.360165	-54.273649
400267	10	16	-2199443.259	5174842.974	3000877.411	146.879396	0.989316	34.652465	27.96581	-55.192539
400268	10	18	-2199445.242	5174822.285	3000853.726	119.579408	1.019274	38.179262	30.576171	-51.599601
400269	8	16	-2199451.717	5174771.594	3000821.077	65.261767	-0.004265	0.269198	0.28697	-88.474344
400270	8	17	-2199450.406	5174778.421	3000827.742	73.499465	0.183503	0.657545	0.283752	-88.26217
400271	9	16	-2199440.472	5174748.824	3000806.017	35.799431	-0.016274	1.071974	0.641376	-87.722073
400272	9	18	-2199450.1	5174745.498	3000812.794	39.627825	0.130253	-0.215951	-0.227573	-88.765834
400273	10	18	-2199450.356	5174769.45	3000826.46	65.60297	0.209461	-1.068627	-0.428832	-89.248176
400274	10	20	-2199451.127	5174779.061	3000822.702	71.881792	0.186202	0.709093	0.442288	-87.867387
400275	11	19	-2199451.746	5174764.307	3000816.369	57.136052	-0.837709	-6.742319	-4.687933	-95.180847
400276	12	22	-2199452.005	5174793.9	3000816.397	81.229513	-1.488775	-7.501686	-4.611026	-95.890495
400277	14	23	-2199449.305	5174788.916	3000817.939	76.988324	-1.203649	-6.352643	-4.402487	-94.933245
400278	14	19	-2199443.334	5174780.243	3000812.964	65.545359	-1.839586	-10.829973	-6.189819	-98.701161
400279	14	21	-2199453.845	5174801.782	3000812.845	86.572624	-1.839665	-10.461343	-6.248981	-98.939037
400280	12	17	-2199468.561	5174805.872	3000806.591	91.998941	-2.171608	-8.533509	-6.790587	-97.277317
400281	12	17	-2199467.571	5174780.87	3000801.437	68.949719	-7.732222	-7.808417	-14.289007	-99.27015
400282	11	16	-2199439.597	5174753.953	3000797.562	35.654061	2.159593	-35.356587	-29.53469	-129.405799
400283	10	14	-2199430.843	5174731.259	3000785.494	8.52784	19.571561	-83.978157	-48.717458	-173.601785
400284	10	16	-2199389.446	5174626.9	3000741.622	-111.106888	34.52403	-122.70022	-65.806568	-212.137664
400285	10	18	-2199340.963	5174494.986	3000683.178	-262.418864	47.104143	-153.643779	-79.608446	-243.979919
400286	9	14	-2199442.436	5174747.94	3000793.181	29.684104	-0.899863	-34.832291	-27.904953	-122.161261
400287	10	16	-2199443.944	5174782.413	3000811.46	66.802954	-0.811155	-33.923244	-27.246451	-121.43561
400288	10	14	-2199452.728	5174791.274	3000818.321	80.261023	-0.860071	-34.178103	-27.457852	-121.6347
400289	9	15	-2199451.999	5174785.999	3000823.099	77.994113	0.278286	-50.728235	-34.611517	-130.688319
400290	9	12	-2199442.93	5174770.294	3000824.536	62.816791	0.401235	-50.648151	-34.499137	-130.317854
400291	9	14	-2199447.567	5174771.156	3000818.66	62.333142	0.246076	-49.859513	-34.121948	-129.516721
400292	9	16	-2199448.22	5174783.23	3000824.793	75.24948	0.139057	-49.563614	-34.045597	-129.70107
400293	9	15	-2199443.543	5174768.959	3000816.397	58.093894	0.302634	-51.486863	-35.259386	-131.19326
400294	10	18	-2199447.474	5174765.674	3000818.323	57.69653	-0.12589	1.448729	0.802354	-87.108289
400295	10	20	-2199437.819	5174766.425	3000835.065	62.903302	-0.101539	1.623154	1.194564	-87.281481
400296	10	18	-2199440.395	5174770.823	3000831.523	65.679632	0.00574	0.433084	0.546335	-88.016295
400297	11	20	-2199454.804	5174793.069	3000813.502	80.150771	-0.377269	0.129429	0.003957	-88.560202
400298	12	21	-2199458.147	5174786.329	3000815.24	76.661143	1.239869	-0.695114	0.001876	-89.489042
400299	11	18	-2199461.11	5174793.92	3000816.779	84.564001	0.059257	-0.283987	0.122172	-89.068883
400300	11	18	-2199457.943	5174789.544	3000814.934	79.052019	-2.914356	2.042388	-0.09964	-86.03308
400301	10	16	-2199457.338	5174769.084	3000809.144	59.51618	0.16539	-0.259642	0.056028	-89.008748
400302	10	19	-2199458.468	5174789.068	3000817.973	80.285346	-0.672179	2.099075	1.043259	-86.231652
400303	10	18	-2199468.085	5174825.36	3000840.055	123.472725	1.305394	-2.930417	-1.371339	-91.796659
400304	9	17	-2199446.26	5174778.967	3000819.926	68.814347	0.114698	-0.947089	-0.289242	-89.554891
400305	9	17	-2199441.464	5174780.85	3000824.571	70.886544	0.22179	-0.250306	0.013543	-88.850862
400306	10	16	-2199438.515	5174836.954	3000876.904	140.123883	0.247133	-0.108545	0.163728	-88.621165
400307	11	17	-2199462.101	5174812.592	3000829.771	106.19267	0.368168	-0.580234	-0.208044	-89.085143
400308	11	18	-2199460.898	5174796.235	3000825.451	90.472442	-0.009955	0.005908	-0.121836	-88.866415
400309	11	18	-2199453.71	5174787.651	3000821.961	79.384779	-0.083565	-0.115928	-0.151629	-88.830786
400310	13	19	-2199451.72	5174769.821	3000818.242	62.484295	-1.491046	8.703196	3.951065	-80.823315
400311	14	19	-2199455.814	5174786.09	3000813.77	74.966901	-1.703348	8.760725	4.026318	-80.158945
400312	14	21	-2199449.912	5174791.931	3000814.394	77.964566	-1.746702	8.722075	4.197585	-80.651706
400313	14	21	-2199450.702	5174779.124	3000814.108	67.718549	-1.109207	8.138644	4.298863	-81.139538
400314	14	20	-2199449.086	5174784.114	3000816.106	72.152313	-1.890085	8.944148	3.915617	-80.106129
400315	14	21	-2199451.807	5174798.696	3000811.583	82.771591	-1.403203	9.169296	4.317009	-79.840621
400316	14	20	-2199462.163	5174800.836	3000815.129	89.753526	-1.2731	8.600551	4.131368	-80.509763
400317	14	19	-2199466.301	5174810.098	3000816.254	99.220348	-5.957826	27.341413	12.229718	-62.892217
400318	14	20	-2199463.252	5174824.911	3000819.528	111.728578	-14.565134	51.726195	21.875288	-39.395956
400319	13	19	-2199513.819	5174910.801	3000860.075	217.975916	-36.334399	93.695965	36.633108	3.332478
400320	13	19	-2199532.719	5174981.562	3000894.409	298.105667	-51.791128	133.846036	52.034048	42.445262
400321	12	19	-2199473.847	5174823.132	3000836.514	121.976669	0.069752	-0.176491	-0.126716	-88.821477
400322	12	19	-2199468.044	5174824.99	3000823.239	115.200355	-0.450572	0.091366	0.383494	-87.966137
400323	12	16	-2199452.6	5174824.402	3000833.848	114.422784	0.151752	1.955805	1.123183	-87.050307
400324	12	19	-2199455.677	5174774.574	3000813.957	65.672849	0.038992	-0.823835	-0.186794	-89.409121
400325	12	16	-2199451.514	5174782.795	3000806.847	67.537529	0.403725	-0.02965	-0.062323	-89.098889
400326	12	19	-2199455.286	5174786.391	3000820.052	78.002841	0.043765	-0.348149	-0.0133	-89.213739
400327	13	18	-2199451.626	5174791.336	3000814.419	78.08453	-0.128444	-0.136879	-0.142228	-89.109069
400328	13	18	-2199448.431	5174777.405	3000817.559	67.175496	-0.158699	0.291968	0.073639	-88.355135
400329	14	19	-2199451.556	5174772.97	3000814.88	63.388679	-0.059718	-0.201755	-0.108411	-88.911353
400330	14	20	-2199450.325	5174774.059	3000813.116	63.012918	0.260535	-0.8395	-0.266343	-89.790908
400331	14	19	-2199453.747	5174779.103	3000811.858	67.686162	0.102831	-1.282958	-0.453836	-90.258747
400332	14	21	-2199455.658	5174778.554	3000814.07	68.946336	-0.040339	-0.505007	-0.00801	-89.037475
400333	14	20	-2199453.557	5174789.828	3000817.6	79.032651	-1.146288	2.047007	0.610542	-86.410948
400334	14	20	-2199456.735	5174799.882	3000817.185	88.082588	-0.133689	0.779305	0.28603	-88.363893
400335	14	21	-2199463.565	5174810.81	3000822.66	101.886453	-0.194433	0.12393	0.205419	-88.52095
400336	14	20	-2199475.494	5174825.685	3000835.262	124.02081	3.838002	-7.766377	-2.495928	-96.463787
400337	14	19	-2199448.49	5174772.165	3000814.075	61.298766	15.181108	-31.278486	-10.856561	-120.279734
400338	13	18	-2199461.915	5174794.734	3000820.951	87.476081	0.223644	-0.16815	-0.047113	-89.26087
400339	13	20	-2199448.789	5174791.147	3000822.737	80.890794	0.071355	0.125352	0.163822	-88.595925
400340	12	18	-2199451.103	5174775.052	3000814.443	64.714074	0.024963	-0.034921	-0.028893	-89.287317
400341	12	19	-2199466.95	5174821.129	3000824.286	112.188506	0.044549	0.256596	-0.010399	-88.919397
400342	12	16	-2199460.707	5174833.019	3000823.523	119.315319	0.058499	-0.63974	-0.193027	-89.78123
400343	12	19	-2199458.665	5174802.297	3000812.152	88.323115	-0.084305	-15.806781	-9.486705	-102.654503
400344	12	17	-2199463.16	5174817.02	3000829.316	109.931433	-0.375924	-34.014895	-19.964346	-118.521357
400345	12	19	-2199462.433	5174839.489	3000839.162	132.557625	-0.69844	-38.826797	-23.305432	-122.349482
400346	12	18	-2199461.2	5174802.843	3000823.361	94.945015	-0.502452	-40.681476	-24.061187	-123.752005
400347	14	19	-2199451.373	5174800.465	3000810.423	83.507257	-12.133346	-9.570894	-7.536424	-98.964551
400348	14	18	-2199452.493	5174796.437	3000809.291	80.091348	-11.920209	-9.577083	-7.736925	-99.34492
400349	14	18	-2199452.392	5174791.844	3000807.824	75.638849	-11.251495	-9.785009	-7.805782	-99.580725
400350	14	19	-2199451.268	5174796.193	3000810.812	80.191615	-11.88361	-9.879373	-7.656182	-99.438473
400351	14	20	-2199448.865	5174794.698	3000810.885	78.185907	-11.268754	-9.373292	-7.486738	-99.044073
400352	14	20	-2199459.927	5174804.132	3000811.609	89.988832	-12.086125	-9.153229	-7.911026	-98.465635
400353	14	19	-2199448.644	5174775.436	3000801.626	58.111462	-11.070149	-9.019132	-7.488045	-98.99668
400354	13	18	-2199455.589	5174786.911	3000814.415	75.860204	-15.093373	-1.780735	-8.537953	-91.750821
400355	13	19	-2199456.777	5174813.4	3000827.796	104.078778	-15.67888	-1.633839	-8.869457	-91.746623
400356	13	18	-2199461.059	5174794.152	3000822.044	87.226919	-16.670844	0.69895	-8.137304	-89.213844
400357	13	19	-2199443.351	5174758.227	3000806.845	44.806227	-7.155871	-22.023814	-16.612593	-111.779389
400358	13	18	-2199457.477	5174798.156	3000825.735	90.986079	0.364095	-41.211282	-23.451163	-130.228195
400359	13	17	-2199450.868	5174750.878	3000791.227	34.046346	0.459749	-47.177455	-26.736535	-136.034584
400360	12	15	-2199444.861	5174717.113	3000771.819	-4.582838	3.175867	-48.18115	-33.670477	-135.707246
400361	11	16	-2199439.325	5174802.606	3000838.032	94.158099	0.03005	0.335856	0.340332	-88.709774
400362	11	15	-2199434.713	5174736.823	3000796.599	19.627791	0.112999	-0.223067	-0.324663	-89.581141
400363	11	17	-2199439.917	5174742.806	3000808.249	31.785542	0.142562	0.997232	0.481855	-88.456859
400364	11	18	-2199444.325	5174749.596	3000800.499	35.141266	-0.017582	-0.927182	-0.227604	-89.653752
400365	11	19	-2199443.634	5174774.767	3000826.641	67.682515	-0.048927	-0.438676	0.042911	-89.353157
400366	12	18	-2199447.064	5174781.084	3000816.204	69.046119	0.041167	-0.375117	-0.220465	-89.530147
400367	13	22	-2199453.355	5174795.516	3000812.763	81.285036	0.31161	-0.776421	-0.102155	-89.655461
400368	13	19	-2199452.077	5174786.755	3000813.986	74.320828	0.203782	-0.517987	0.039227	-89.883924
400369	13	23	-2199451.76	5174794.321	3000815.824	81.215422	0.514509	0.139927	0.340627	-89.319446
400370	14	21	-2199451.687	5174794.842	3000812.138	79.868155	-0.049314	0.239819	0.134655	-88.955606
400371	13	20	-2199449.797	5174808.222	3000814.115	91.000647	1.087118	2.249524	0.494254	-87.969743
400372	14	17	-2199439.101	5174785.225	3000807.134	65.366468	10.916881	14.127012	4.093486	-79.111831
400373	14	18	-2199438.932	5174847.194	3000816.403	119.934017	14.920569	29.209119	3.951959	-69.902376
400374	13	17	-2199468.276	5174799.574	3000821.52	93.861575	7.555216	2.206918	4.998814	-86.703841
400375	13	17	-2199452.379	5174797.203	3000826.51	88.822929	16.777553	-22.665775	-4.673969	-111.381323
400376	13	17	-2199438.301	5174744.636	3000807.025	32.133419	28.756389	-53.351317	-16.613801	-141.102259
400377	12	17	-2199469.218	5174805.474	3000815.835	96.278216	0.136881	24.380666	14.591805	-68.229708
400378	12	16	-2199459.961	5174829.087	3000841.087	124.184145	-0.144476	35.346046	20.632577	-59.097151
400379	12	18	-2199459.746	5174839.197	3000847.371	135.279965	0.368438	40.91769	24.455686	-54.367659
400380	11	16	-2199454.845	5174836.799	3000844.16	130.127472	0.817155	42.604614	25.777911	-52.924277
400381	10	17	-2199435.221	5174738.637	3000802.195	23.921979	-0.082804	1.526625	0.467868	-88.652662
400382	10	18	-2199446.211	5174733.408	3000807.13	25.80543	13.098646	-27.375559	0.175478	-111.358021
400383	10	19	-2199443.44	5174760.206	3000808.514	47.231681	12.943281	-26.111807	0.900089	-110.064007
400384	10	17	-2199449.77	5174752.61	3000806.201	42.159417	13.557049	-25.819866	1.152539	-110.175648
400385	11	20	-2199453.953	5174784.866	3000813.562	73.235516	13.4464	-27.099342	0.4899	-111.330295
400386	11	19	-2199447.186	5174758.845	3000818.224	52.014142	18.623296	-36.444963	1.830443	-118.705829
400387	12	20	-2199431.921	5174747.373	3000831.587	43.778717	25.002545	-32.644175	16.799402	-119.217392
400388	12	20	-2199415.746	5174733.372	3000841.133	31.372483	27.42253	-36.304915	18.391525	-122.644877
400389	11	18	-2199450.896	5174787.514	3000812.584	73.865705	-0.338324	0.287025	0.019301	-89.509264
400390	10	17	-2199450.906	5174773.41	3000805.724	59.188386	0.149015	-0.414997	0.14365	-90.02702
400391	11	18	-2199456.305	5174800.183	3000824.964	91.859704	15.254787	1.183336	8.617534	-87.569279
400392	11	19	-2199452.984	5174802.306	3000831.193	95.38566	15.588035	1.713955	8.653931	-86.920391
400393	11	18	-2199458.379	5174814.361	3000830.353	106.619532	16.87378	-2.194502	7.361509	-91.07177
400394	10	16	-2199456.307	5174793.931	3000821.771	85.280898	0.531243	39.156691	23.18445	-56.094019
400395	11	17	-2199467.45	5174837.408	3000826.838	126.766556	0.710886	38.740925	24.541286	-55.252203
400396	11	16	-2199466.043	5174832.35	3000839.191	128.027376	-0.602155	45.87363	30.544914	-47.243251
400397	11	17	-2199455.575	5174888.237	3000874.176	186.287222	-1.983928	46.713338	35.950645	-43.236511
400398	10	17	-2199446.977	5174741.53	3000798.506	28.572342	6.279332	25.368026	32.656954	-62.819226
400399	10	18	-2199452.249	5174761.186	3000801.338	47.664756	6.413986	26.634906	33.39726	-62.318349
400400	11	18	-2199447.701	5174777.294	3000817.892	66.99115	-5.493565	51.292673	39.785556	-36.416242
400401	11	19	-2199453.031	5174743.777	3000795.777	31.189152	-5.216106	51.519132	40.450029	-35.751953
400402	10	18	-2199448.172	5174775.184	3000816.96	65.002292	-5.599116	50.706631	39.26496	-36.869043
400403	11	19	-2199443.781	5174772.409	3000815.247	60.428165	8.379099	-17.70637	5.143518	-99.401622
400404	11	19	-2199446.293	5174777.932	3000814.932	65.622661	8.566025	-18.413774	5.180028	-99.995724
400405	12	22	-2199452.004	5174778.087	3000816.134	68.285411	8.763416	-18.121373	5.015962	-99.67436
400406	12	23	-2199453.058	5174769.661	3000809.819	58.828315	8.528527	-18.370977	5.197067	-99.703483
400407	10	18	-2199460.74	5174788.997	3000808.694	76.618705	11.506595	-21.835027	7.253824	-103.25934
400408	11	19	-2199454.658	5174773.162	3000813.702	64.055843	4.077997	-23.512408	2.811009	-105.338431
400409	11	16	-2199445.669	5174771.293	3000810.288	57.827625	3.887028	-22.356863	2.521767	-104.169785
400410	11	18	-2199452.445	5174791.262	3000825.936	83.75792	4.004739	-23.078057	2.728428	-104.471515
400411	11	16	-2199469.958	5174808.418	3000829.355	105.318355	3.036494	-17.137634	2.098046	-100.676937
400412	11	19	-2199500.176	5174857.697	3000840.544	160.978773	5.31704	-27.090707	2.307325	-107.899783
400413	11	18	-2199462.595	5174812.291	3000833.203	107.743087	4.463571	-22.991613	2.463174	-104.795386
400414	9	17	-2199453.31	5174778.44	3000813.504	67.776754	-2.98985	-5.054021	10.100075	-84.466391
400415	9	14	-2199434.856	5174716.105	3000789.167	-0.63651	-5.598918	13.209714	-0.508255	-79.868866
400416	9	15	-2199455.753	5174801.451	3000827.105	93.710987	-5.061847	2.846589	-8.692772	-90.346192
400417	8	13	-2199449.002	5174780.875	3000822.7	72.619042	-4.777973	9.674146	-3.385616	-85.110981
400418	8	16	-2199446.283	5174796.949	3000837.484	91.710355	-4.221062	10.489267	-2.931628	-84.638425
400419	8	14	-2199449.757	5174798.147	3000824.304	87.64105	-4.016431	8.557838	-3.636021	-86.488818
400420	8	19	-2199457.552	5174829.324	3000846.901	126.297097	-6.413074	12.980118	-6.150669	-85.191273
400421	10	17	-2199458.91	5174789.899	3000808.514	76.634114	-18.890322	26.56401	-12.221494	-71.909171
400422	11	21	-2199468.662	5174825.016	3000792.152	100.720249	-22.65509	49.535513	-23.293062	-51.460046
400423	14	18	-2199467.353	5174890.433	3000775.953	145.637713	-19.867193	107.485953	-34.329874	-2.358643
400424	13	21	-2199451.928	5174787.445	3000811.857	73.821337	-4.884101	27.708982	-3.765304	-70.305495
400425	13	20	-2199455.999	5174793.137	3000811.266	79.559284	-4.438175	27.966631	-3.805835	-69.894166
400426	12	18	-2199461.399	5174797.291	3000807.059	82.796889	3.068317	22.345293	-3.667296	-76.824073
400427	11	18	-2199462.068	5174783.9	3000819.728	78.166729	-4.070684	23.963928	-2.814007	-74.210973
400428	11	17	-2199490.389	5174860.062	3000830.897	154.958028	-7.245865	42.166189	-5.053179	-62.467643
400429	11	15	-2199499.666	5174936.387	3000848.957	228.579709	-5.498259	34.587879	-5.684969	-68.080364
400430	9	15	-2199462.68	5174812.809	3000818.843	101.395842	2.19018	1.933386	-5.592169	-93.317605
400431	9	14	-2199473.642	5174802.43	3000823.392	98.911862	-1.190124	-3.752072	5.59645	-87.285882
400432	8	14	-2199446.499	5174759.702	3000789.511	38.88273	-0.702835	3.461355	2.473247	-85.575179
400433	8	15	-2199459.108	5174817.793	3000820.716	105.09146	3.018789	-21.883971	-15.605308	-113.685229
400434	8	16	-2199469.206	5174856.18	3000854.71	155.781814	-27.476092	89.576068	44.017933	2.591151
400435	8	17	-2199440.264	5174778.139	3000818.607	65.452499	-14.4798	47.439507	23.153771	-40.627626
400436	9	16	-2199447.419	5174766.084	3000812.224	55.123524	-12.354997	-1.850918	-13.441738	-87.20089
400437	9	17	-2199450.897	5174782.433	3000808.782	67.947319	-12.271995	-2.594313	-13.86516	-88.09081
400438	9	15	-2199438.298	5174778.12	3000813.731	62.45214	-12.612201	-2.177008	-13.779859	-87.21878
400439	11	18	-2199453.376	5174778.204	3000809.038	65.494449	-9.424859	0.156036	-15.053906	-95.436843
400440	11	19	-2199455.485	5174788.58	3000804.185	72.336168	-9.965245	0.663352	-15.307076	-95.223658
400441	12	19	-2199456.173	5174788.934	3000808.645	74.971443	-9.763157	1.015381	-15.149799	-95.179333
400442	14	18	-2199439.475	5174794.54	3000813.254	75.943042	41.17999	17.484711	10.292828	-76.81638
400443	14	19	-2199428.255	5174772.967	3000811.853	53.924529	56.449116	32.404677	18.89981	-63.722703
400444	13	18	-2199402.398	5174801.99	3000849.093	86.169772	75.104142	3.540673	26.095065	-90.654295
400445	13	19	-2199364.329	5174837.619	3000870.214	111.93436	85.396138	8.806529	28.451061	-88.586637
400446	11	18	-2199259.927	5174714.774	3000929.942	4.639622	109.398925	-60.117584	44.901196	-162.262876
400447	8	16	-2199453.937	5174811.167	3000833.488	103.983045	2.012512	-12.436833	-16.913491	-111.520637
400448	8	15	-2199456.66	5174812.605	3000842.302	110.259597	2.869053	-18.764523	-25.797973	-122.089685
400449	9	16	-2199450.096	5174811.992	3000845.828	109.169223	6.648315	-15.770593	-18.752665	-120.045632
400450	10	15	-2199450.875	5174785.461	3000818.611	75.046946	6.082333	-14.931239	-18.377035	-118.990176
400451	10	14	-2199451.703	5174788.525	3000825.099	80.887103	6.876456	-17.715247	-20.285547	-122.176726
400452	10	17	-2199455.252	5174775.411	3000806.06	62.467136	6.375538	-17.955466	-20.191641	-121.840267
400453	10	18	-2199448.796	5174752.329	3000800.926	39.099806	6.488821	-16.938624	-19.694072	-121.06792
400454	9	17	-2199435.816	5174742.026	3000811.502	31.279362	12.928908	-32.015818	-15.374869	-126.962265
400455	10	19	-2199446.42	5174764.198	3000811.652	52.9799	-0.264373	-0.920692	-0.257966	-91.109657
400456	11	19	-2199446.672	5174786.406	3000821.039	75.51316	8.802583	60.813613	45.33327	-25.712788
400457	11	21	-2199438.008	5174777.948	3000828.117	69.020757	9.855502	72.261642	53.374324	-14.120909
400458	14	21	-2199453.072	5174812.01	3000817.922	97.001479	12.719511	85.990161	53.277546	-3.859229
400459	15	20	-2199447.912	5174806.406	3000818.028	90.730127	13.277127	86.033	53.599968	-3.486094
400460	14	21	-2199450.145	5174827.417	3000828.449	113.465896	7.23717	96.036026	50.954979	1.78175
400461	14	21	-2199465.147	5174862.629	3000836.336	150.915265	6.09278	82.148995	43.379694	-11.422291
400462	13	20	-2199455.244	5174902.146	3000858.305	189.937222	5.949988	73.857359	40.177814	-18.820146
400463	11	17	-2199445.269	5174762.003	3000806.141	48.195758	-17.068429	-86.994706	-59.628994	-177.457599
400464	10	16	-2199465.685	5174730.014	3000783.977	18.806848	-0.814329	-118.51362	-70.278634	-191.50453
400465	10	17	-2199465.683	5174708.814	3000765.735	-7.015791	-0.276688	-127.127266	-75.114914	-199.419733
400466	9	15	-2199482.513	5174568.592	3000676.514	-157.122615	-1.071987	-182.46701	-108.602234	-246.883575
400467	9	17	-2199455.499	5174362.081	3000563.109	-387.525525	-1.16369	-251.596988	-149.557558	-306.468403
400468	8	13	-2199451.851	5174786.129	3000816.662	75.001887	-0.066585	1.837303	1.538069	-87.891514
400469	7	14	-2199450.826	5174797.637	3000832.731	91.583941	-0.275928	0.579455	0.124048	-89.934239
400470	7	15	-2199458.529	5174800.623	3000830.2	95.461145	0.113828	-0.105853	-0.247112	-90.393458
400471	8	16	-2199461.315	5174810.541	3000839.4	108.816697	2.811667	-5.488614	2.53987	-92.73884
400472	9	14	-2199441.781	5174818.011	3000843.933	110.287016	1.135815	8.708763	13.17681	-77.829611
400473	9	17	-2199443.732	5174791.11	3000830.283	82.689533	3.771485	28.022166	46.786003	-48.010442
400474	10	18	-2199425.81	5174767.831	3000863.426	73.327919	25.803151	-3.713446	50.399172	-78.963265
400475	10	17	-2199393.053	5174752.244	3000927.259	79.617043	35.348367	-3.860921	71.113891	-72.565985
400476	11	19	-2199461.382	5174788.491	3000806.662	75.468299	-4.627779	10.814448	-3.646178	-84.081843
400477	11	16	-2199454.753	5174772.59	3000807.439	60.660896	-9.218161	21.171439	-6.666399	-77.690864
400478	11	20	-2199460.315	5174789.817	3000808.204	76.905191	-9.859489	21.718508	-6.620568	-77.278964
400479	12	15	-2199464.214	5174801.065	3000809.795	88.121193	-9.296957	20.633816	-6.517035	-78.399393
400480	12	19	-2199465.007	5174769.797	3000805.767	61.13797	0.480841	12.373546	-3.327727	-84.796524
400481	11	16	-2199478.32	5174803.262	3000817.602	98.457582	-7.755685	15.130694	-4.691089	-80.689559
400482	11	15	-2199454.231	5174845.179	3000850.636	139.774721	-3.440233	7.051108	-2.56518	-86.213743
400483	11	16	-2199448.063	5174787.175	3000822.3	77.212914	-1.477636	-0.580252	2.885764	-88.169214
400484	11	15	-2199462.975	5174786.618	3000823.032	82.246606	-5.325746	-7.858774	16.395331	-81.397928
400485	10	15	-2199439.493	5174736.723	3000792.719	19.357207	-0.054874	-0.085748	0.057582	-90.25161
400486	10	15	-2199444.002	5174794.342	3000833.765	87.050866	0.207312	14.859532	12.025071	-76.015048
400487	11	17	-2199458.622	5174832.084	3000860.742	135.454913	-3.124357	45.839751	31.952925	-46.264035
400488	10	17	-2199437.086	5174762.348	3000814.049	49.398338	-0.116029	0.299583	0.465401	-89.954334
400489	10	18	-2199441.066	5174747.659	3000799.846	32.138661	-0.00001	0.132532	0.189367	-90.190478
400490	10	18	-2199427.641	5174744.995	3000794.499	22.82193	0.149708	-0.303806	0.004085	-90.577739
400491	10	19	-2199453.514	5174786.647	3000822.565	78.789283	-10.997252	71.811528	46.721534	-19.05207
400492	10	17	-2199449.606	5174817.286	3000846.927	113.812424	-17.614957	113.60987	73.809847	22.338179
400493	11	20	-2199472.917	5174919.269	3000888.926	224.402082	-43.674362	212.629199	106.824195	121.875418
400494	11	18	-2199535.728	5175183.672	3001016.776	520.911435	-62.469032	303.063035	152.286528	211.704373
400495	11	19	-2199615.24	5175536.774	3001179.487	911.585911	-81.982044	378.349761	183.012613	262.237908
400496	11	14	-2199450.632	5174776.085	3000809.327	62.9675	-0.181819	-0.933283	-0.488134	-91.280174
400497	12	17	-2199459.083	5174891.201	3000871.656	188.705963	0.553754	83.962007	50.448553	-18.045711
400498	12	14	-2199455.593	5174821.488	3000833.887	113.110205	0.590589	106.213966	63.308766	0.600885
400499	12	16	-2199473.083	5174908.124	3000880.67	211.516564	0.09043	139.444452	83.032702	29.716373
400500	12	16	-2199464.935	5175053.258	3000967.246	367.347056	0.267312	214.15642	127.216269	93.892292
400501	12	16	-2199456.852	5175313.411	3001121.364	648.417399	0.444341	316.940566	188.358069	182.063808
400502	10	14	-2199444.102	5174764.203	3000802.65	47.924975	-0.068558	0.377712	0.21559	-90.434498
400503	10	17	-2199443.05	5174763.004	3000804.971	47.688694	0.190376	-0.074263	-0.062933	-90.617737
400504	10	20	-2199446.5	5174768.031	3000802.413	51.742348	0.072656	-0.714531	-0.223122	-91.269038
400505	10	18	-2199436.678	5174773.034	3000806.226	54.218667	-0.147214	-0.737948	-0.406628	-91.167525
400506	10	19	-2199439.4	5174755.755	3000804.375	40.271751	-0.175488	-0.480911	-0.28413	-91.240717
400507	11	21	-2199456.429	5174804.336	3000815.994	91.024226	0.161478	-0.191646	0.018739	-90.92324
400508	11	19	-2199455.949	5174793.639	3000812.828	80.688117	-2.141873	-8.489167	-6.24211	-99.183381
400509	12	20	-2199450.042	5174775.172	3000811.22	62.919533	-3.206261	-6.919169	-5.762355	-97.600121
400510	12	16	-2199461.416	5174801.601	3000823.724	94.18375	-2.414456	-8.40652	-6.267199	-98.839298
400511	12	17	-2199464.422	5174803.529	3000812.861	91.641404	0.588796	-14.912934	-8.175328	-105.264278
400512	11	15	-2199456.683	5174788.009	3000817.352	78.518209	0.833546	-13.378136	-7.808909	-102.930698
400513	11	14	-2199448.501	5174766.642	3000813.991	56.785293	0.167747	-43.309652	-25.832328	-128.509356
400514	11	16	-2199455.306	5174739.527	3000794.6	27.970149	0.179102	-88.052417	-52.440019	-166.869835
400515	11	16	-2199449.06	5174663.015	3000742.333	-60.948987	-0.176179	-175.365902	-104.485753	-241.60985
400516	11	17	-2199450.384	5174471.062	3000627.891	-270.275409	0.472444	-249.824757	-148.504681	-306.49425
400517	11	17	-2199452.173	5174777.088	3000813.526	66.299312	-0.177623	0.635277	0.316303	-90.368923
400518	11	17	-2199454.574	5174801.22	3000821.982	90.693084	0.19726	-0.492036	-0.293569	-91.506682
400519	11	20	-2199446.738	5174810.904	3000834.21	101.631063	-0.264354	1.427764	0.578959	-89.57881
400520	12	18	-2199449.925	5174800.123	3000816.532	85.62263	0.264555	0.237126	0.067862	-91.192064
400521	12	23	-2199456.795	5174806.928	3000821.282	95.754666	-0.08829	-0.298996	-0.250529	-91.414108
400522	12	22	-2199453.15	5174785.793	3000818.461	76.028592	-0.398706	-0.351681	0.20099	-90.822223
400523	13	20	-2199449.144	5174776.997	3000814.554	65.668451	0.757189	-1.356605	0.300806	-92.233107
400524	13	20	-2199456.11	5174787.71	3000812.6	75.829097	-1.779495	-4.581479	-3.3699	-95.466186
400525	13	17	-2199455.269	5174782.056	3000813.211	71.245054	0.052987	0.025	0.121685	-90.915465
400526	13	17	-2199462.191	5174814.589	3000829.141	107.544217	0.173998	-0.489109	-0.094983	-91.503431
400527	13	17	-2199466.26	5174823.524	3000826.401	114.893419	-7.686075	14.858933	5.188024	-75.911322
400528	13	17	-2199488.032	5174843.435	3000832.022	141.197924	-22.799106	43.878858	15.195962	-46.721903
400529	12	15	-2199452.994	5174797.849	3000818.949	85.979372	0.078087	-0.218076	-0.173444	-91.221173
400530	12	17	-2199458.532	5174802.859	3000819.951	92.423972	-0.006877	-0.311461	0.068821	-91.353736
400531	12	18	-2199445.281	5174785.113	3000811.06	69.262903	-0.299048	0.540814	0.877716	-90.387217
400532	11	16	-2199464.97	5174812.52	3000826.079	105.374942	0.468263	-1.173531	-0.166426	-91.827068
400533	12	18	-2199456.941	5174816.378	3000834.903	109.912557	-12.680198	9.180014	-10.819419	-83.136867
400534	12	19	-2199448.853	5174753.467	3000800.027	39.616706	-11.741838	-32.122602	-33.95288	-124.766711
400535	11	18	-2199452.92	5174771.083	3000811.909	60.923319	-12.94934	25.145962	-1.469692	-71.091568
400536	11	17	-2199441.969	5174731.073	3000787.564	13.190424	-13.020824	24.70705	-1.64099	-70.680525
400537	11	16	-2199447.854	5174775.6	3000804.029	59.110268	-13.034668	24.65908	-1.580696	-71.099606
400538	11	17	-2199459.487	5174808.463	3000823.012	98.74488	-12.325892	24.327248	-2.198854	-73.094598
400539	12	18	-2199454.169	5174785.436	3000812.188	73.121486	-10.569176	14.244237	-7.159709	-77.973091
400540	12	18	-2199464.766	5174778.49	3000808.204	69.256439	-10.441194	14.216869	-7.16532	-78.162043
400541	12	20	-2199464.411	5174794.868	3000802.744	79.827444	-14.855432	19.881781	-10.098763	-72.718372
400542	12	19	-2199465.384	5174793.777	3000805.007	80.349926	0.305039	-0.184532	0.340332	-91.142719
400543	12	18	-2199452.048	5174787.001	3000812.859	73.976708	0.327946	-0.624058	-0.078965	-91.394464
400544	13	18	-2199444.543	5174791.616	3000821.418	79.183242	-3.636895	-0.857707	-2.199814	-91.503107
400545	12	16	-2199450.99	5174770.888	3000810.119	59.252518	-4.226819	-0.850718	-2.419609	-91.630304
400546	12	17	-2199465.943	5174816.439	3000820.641	106.313569	-4.073357	-0.210193	-2.409814	-91.410697
400547	12	18	-2199458.969	5174815.989	3000827.184	106.643058	-1.196353	-1.360978	-1.250036	-92.415324
400548	12	17	-2199449.241	5174768.418	3000808.135	55.708671	-3.340077	8.68412	3.229808	-82.811062
400549	11	15	-2199460.699	5174803.674	3000830.329	98.743557	0.36734	0.310586	-0.087534	-90.522744
400550	11	17	-2199460.711	5174812.025	3000825.027	103.008672	0.509836	-1.22535	-0.072643	-91.9888
400551	10	16	-2199450.792	5174800.315	3000817.657	86.608943	0.520842	-1.405949	-0.418397	-92.615934
400552	10	18	-2199452.919	5174771.639	3000805.287	58.239203	-0.356376	-12.338572	-7.652592	-101.499611
400553	10	19	-2199451.768	5174755.469	3000802.516	43.421768	0.142394	-41.619387	-24.994704	-126.59965
400554	11	19	-2199457.686	5174793.335	3000811.968	80.632712	0.538529	-40.489546	-23.889538	-126.140862
400555	11	18	-2199458.11	5174792.08	3000816.063	81.699902	0.364766	-40.105563	-23.62641	-125.420063
400556	10	17	-2199444.426	5174759.465	3000803.299	44.502133	13.069435	-26.103165	-8.121684	-120.73533
400557	10	18	-2199444.778	5174783.203	3000803.928	64.166051	13.065797	-26.549069	-8.050903	-120.492506
400558	10	17	-2199452.392	5174792.781	3000813.782	79.218307	13.03046	-26.467649	-8.36243	-120.686708
400559	10	21	-2199445.479	5174753.65	3000799.222	38.221656	13.035832	-26.029232	-7.928673	-120.153481
400560	10	17	-2199444.631	5174768.848	3000806.641	53.761518	11.56443	-23.623854	-7.52056	-117.368241
400561	10	21	-2199403.999	5174709.246	3000792.259	-15.366474	11.011184	-22.185023	-6.749317	-116.111355
400562	10	17	-2199441.745	5174763.434	3000812.633	51.213284	-0.153842	0.487367	0.296028	-90.771802
400563	11	18	-2199438.522	5174766.045	3000809.105	50.549787	-11.646636	28.3919	11.152791	-63.187436
400564	11	19	-2199466.122	5174788.894	3000817.752	82.677332	-30.241173	73.918826	28.693747	-17.657286
400565	11	18	-2199494.598	5174872.964	3000848.263	175.086574	-53.309809	129.909178	50.336773	37.888238
400566	10	17	-2199456.05	5174783.808	3000810.67	71.731786	0.223932	0.032762	0.035652	-90.804673
400567	10	16	-2199456.641	5174774.368	3000806.178	62.156075	0.283054	-1.298511	-0.219651	-91.999729
400568	9	15	-2199470.387	5174789.852	3000823.827	87.798906	-11.328441	-38.691295	15.847209	-69.968121
400569	9	14	-2199465.215	5174763.735	3000834.823	70.047597	-15.88499	-56.516714	23.621394	-60.451556
400570	8	17	-2199457.372	5174779.167	3000802.122	64.379226	-0.007088	-1.597442	-1.050064	-92.649598
400571	7	15	-2199455.24	5174828.903	3000855.638	129.294791	0.495739	-0.399404	0.128505	-91.31502
400572	7	15	-2199454.253	5174821.728	3000847.24	119.163338	-0.406213	1.693312	1.271801	-89.460749
400573	8	16	-2199451.633	5174777.083	3000816.088	67.322116	0.014633	-0.061698	0.216577	-91.165872
400574	9	15	-2199449.344	5174774.11	3000812.775	62.5542	0.18736	-0.132882	0.129264	-91.41024
400575	9	15	-2199453.511	5174788.967	3000813.14	76.207856	-0.394643	0.032463	-0.202119	-90.890347
400576	10	16	-2199454.559	5174792.658	3000807.534	76.908483	-0.097576	0.030664	-0.004048	-90.876445
400577	10	18	-2199454.363	5174771.112	3000813.859	62.36701	0.241255	-0.361095	0.135117	-91.554336
400578	10	19	-2199452.728	5174780.329	3000809.52	67.222234	0.34293	-0.425463	0.197127	-91.172253
400579	10	20	-2199452.125	5174779.209	3000809.607	66.147093	0.057666	-0.324197	-0.077859	-91.623069
400580	11	16	-2199449.549	5174783.372	3000811.528	69.543709	-0.967792	0.060812	-0.448239	-90.739791
400581	12	17	-2199460.801	5174802.609	3000816.53	91.384578	0.353734	-0.272757	0.115052	-91.629019
400582	11	12	-2199451.307	5174779.451	3000814.336	68.300097	-4.184917	2.480173	0.115819	-87.888202
400583	11	15	-2199454.546	5174780.973	3000816.098	71.483922	-8.462098	4.806922	-0.262554	-84.518999
400584	10	13	-2199462.337	5174798.032	3000817.539	88.680403	0.022733	0.191608	0.065286	-90.670283
400585	10	13	-2199451.622	5174796.811	3000819.483	84.918018	-0.034074	0.707406	0.37235	-90.929663
400586	8	11	-2199452.873	5174794.397	3000817.429	82.420717	0.124654	-0.196709	-0.084038	-91.215346
400587	8	12	-2199449.258	5174797.02	3000827.116	87.885936	0.261817	-0.202547	-0.053068	-91.464135
400588	8	12	-2199457.389	5174794.651	3000813.466	82.306889	0.021877	-0.063689	-0.005587	-91.310889
400589	8	12	-2199460.271	5174796.138	3000812.562	84.077158	0.094546	0.011966	-0.04537	-91.401665
400590	8	15	-2199450.454	5174787.596	3000816.934	75.839225	-0.187827	0.290317	0.105672	-90.902863
400591	8	17	-2199448.602	5174786.722	3000808.254	70.383762	-0.164191	0.436581	0.215013	-90.735675
400592	8	18	-2199456.914	5174808.894	3000823.571	98.472687	0.043966	-0.424207	-0.104771	-91.386737
400593	9	18	-2199453.043	5174784.051	3000814.699	72.799092	-0.156704	-0.502541	-0.030836	-91.357515
400594	10	17	-2199452.867	5174781.568	3000814.254	70.514729	-0.130125	0.189149	0.145852	-91.307876
400595	10	18	-2199452.983	5174787.069	3000811.254	73.595021	-0.245227	0.054204	-0.084105	-91.171446
400596	11	17	-2199451.538	5174790.931	3000809.872	75.573642	0.083378	-0.454041	-0.013859	-91.613443
400597	12	18	-2199453.107	5174785.337	3000807.905	70.6483	-3.265875	4.945737	-2.124534	-88.427275
400598	12	16	-2199467.69	5174803.29	3000805.673	89.171713	-10.853742	15.795551	-6.093742	-81.191301
400599	11	15	-2199449.447	5174777.797	3000812.097	65.258523	-4.481373	25.988869	-3.2962	-74.431492
400600	11	15	-2199448.335	5174785.634	3000814.546	72.38786	-3.178554	18.087445	-2.233353	-79.372311
400601	11	16	-2199474.345	5174827.713	3000827.033	121.374675	0.410082	-1.111787	0.089895	-92.087408
400602	10	14	-2199463.332	5174800.538	3000822.281	93.299588	-2.061802	-4.857035	6.980626	-88.792675
400603	10	17	-2199457.762	5174785.32	3000815.681	75.918945	-7.090202	-13.340747	21.563783	-80.880836
400604	10	16	-2199473.591	5174780.672	3000854.607	96.028525	-11.508961	-22.63604	35.353544	-75.326418
400605	10	17	-2199486.939	5174729.092	3000905.667	82.978474	-18.317847	-33.730615	54.617928	-65.466075
400606	8	14	-2199440.924	5174716.448	3000803.151	8.350658	-4.36963	7.793813	4.511261	-83.678629
400607	8	12	-2199471.303	5174765.755	3000828.09	70.596519	-46.464155	74.860843	31.676092	-15.88239
400608	6	8	-2199550.056	5174703.284	3000712.833	-7.461806	-59.288531	101.914021	116.971767	74.39611
400609	2	2	-2199550.056	5174703.284	3000712.833	-7.461806	-59.288531	101.914021	116.971767	74.39611
400610	0	0	0	0	0	0	0	0	0	0
