# Supplementary material for: A GNSS receiver positioning algorithm based on weighting the statistical properties of discontinuous signals at lower rotation speeds
Source: PLoS One. 2025 Dec 5;20(12):e0336707. doi: 10.1371/journal.pone.0336707 (PMC12680169; doi:10.1371/journal.pone.0336707)
Supplement: S1 Data — S1 File. 90°_20240717110227_003.dat. Data from robustness validation experiments. S2 File. NavSolveKalman.c. Weighted Kalman Filter Algorithm in C Code. S3 File. NavSolveKalman.h. Weighted Kalman Filter Algorithm in C Code. S4 File. Chebshev.c. Chebyshev Polynomial C Code. S5 File. Chebshev.h. Chebyshev Polynomial C Code. S6 File. Antenna Gain Data.xls. Antenna gain data. S7 File. Antenna.m. Antenna gain pattern map MATLAB code. S8 File. WeightSet.m. Weight Fitting Matlab Code. S9 File. aNavData-New-high-4spr.csv. Elevation data obtained using the paper methods at a rotational speed of 1/4 r/s. S10 File. aNavData-New-high-12spr.csv. Elevation data obtained using the paper methods at a rotational speed of 1/12 r/s. S11 File. aNavData-New-high-18spr.csv. Elevation data obtained using the paper methods at a rotational speed of 1/18 r/s. S12 File. aNavData-Tradition-high-4spr.csv. Elevation data obtained using traditional methods at a rotational speed of 1/4 r/s. S13 File. aNavData-Tradition-high-12spr.csv. Elevation data obtained using traditional methods at a rotational speed of 1/12 r/s. S14 File. aNavData-Tradition-high-18spr.csv. Elevation data obtained using traditional methods at a rotational speed of 1/18 r/s. S15 File. aReplayData_RC_4spr.dat. Positioning data acquired at a rotational speed of 1/4 revolutions per second. S16 File. aReplayData_RC_12spr.dat. Positioning data acquired at a rotational speed of 1/12 revolutions per second. S17 File. aReplayData_RC_18spr.dat. Positioning data acquired at a rotational speed of 1/18 revolutions per second. S18 File. func_XYZtoBLH.m. Matlab code for converting positioning data from three-dimensional coordinates to latitude and longitude. S19 File. Nav_CalcBlhHoriErr.m. Latitude and Longitude High-Speed Rotation Horizontal Error MATLAB Code. S20 File. ShuiP.m. Horizontal error output results Matlab code. S21 File. filtering_baseline.m. Robustness Verification Experiment Code. S22 File. satnum.m. Matlab code for PDOP valu [file pone.0336707.s001.zip › Supporting Information/S15.dat]

08 01 00 2C 01 05 01 00 38 90 26 26 00 E8 A7 1D 3D 8A 18 93 20 00 00 90 00 00 AA 09 2A AA AA B4 00 00 00 00 00 00 00 00 00 07 77 0A 1C BF E8 03 59 77 

08 01 00 2C 03 02 01 00 38 90 26 26 00 E8 A7 1D 3D 8A 18 93 20 00 00 90 00 00 AA 09 2A AA AA B4 00 00 00 00 00 00 00 00 80 07 77 0A 1C BF E8 03 DC 77 

08 02 02 C0 11 00 00 00 0A 00 00 00 09 00 00 07 D0 00 00 00 08 00 00 00 00 00 00 00 07 00 01 00 00 00 30 D9 00 00 9B E9 00 00 49 BE 01 06 00 00 00 00 00 00 00 00 00 00 00 00 00 00 00 00 04 04 06 68 03 00 05 01 01 00 00 00 37 5E 00 00 45 88 00 00 0C 58 00 B3 00 0A 35 B8 00 00 00 00 00 00 00 00 00 00 00 00 01 C3 4F 66 0F 00 02 03 01 00 00 00 19 78 00 00 1C 23 00 00 00 0E 00 B7 00 0A 35 B8 00 00 00 00 00 00 00 00 00 00 00 00 01 D0 49 16 0F 00 15 04 01 00 00 00 53 C9 00 00 B0 3B 00 00 8C 25 00 0B 00 00 00 01 00 00 00 00 00 00 00 00 00 00 00 00 00 B4 2A 8C 03 00 0E 05 01 00 00 00 29 DB 00 00 A9 87 00 00 1D 68 00 13 00 00 00 01 00 00 00 00 00 00 00 00 00 00 00 00 0D AE 2E 80 03 00 0D 06 01 00 00 00 3A 7A 00 00 A5 9F 00 00 76 1C 00 13 00 00 00 01 00 00 00 00 00 00 00 00 00 00 00 00 FB D1 20 C0 03 00 16 07 01 00 00 00 4A AF 00 00 D4 D8 00 00 54 83 00 0B 00 00 00 01 00 00 00 00 00 00 00 00 00 00 00 00 F6 B0 5D 00 03 00 1A 08 01 00 00 00 9D 13 00 00 A7 AF 00 00 7C 25 00 06 00 00 00 01 00 00 00 00 00 00 00 00 00 00 00 00 05 AD 7A 20 03 00 18 09 01 00 00 00 20 B4 00 00 FE 18 00 00 0F 51 00 09 00 00 00 01 00 00 00 00 00 00 00 00 00 00 00 00 0A D5 C4 80 03 00 0A 0B 01 00 00 00 2E E5 00 00 AC FB 00 00 2D 41 01 03 00 00 00 00 00 00 00 00 00 00 00 00 00 00 00 00 05 24 AF 10 03 00 06 0C 01 00 00 00 14 5F 00 00 27 C0 00 00 4E 33 00 A3 00 00 00 00 00 00 00 00 00 00 00 00 00 00 00 00 03 C4 88 80 03 00 0A 10 05 00 00 00 68 A4 00 00 8A 30 00 00 30 FE 01 22 00 00 00 00 00 00 00 00 00 00 00 00 00 00 00 00 F3 B8 D8 30 03 00 1A 11 05 00 00 00 4E E3 00 00 34 08 00 00 04 DC 00 AD 00 00 00 00 00 00 00 00 00 00 00 00 00 00 00 00 0A 26 14 B0 03 00 03 12 05 00 00 00 23 60 00 00 83 D9 00 00 28 71 01 2A 00 00 00 00 00 00 00 00 00 00 00 00 00 00 00 00 0C 14 64 90 03 00 10 14 05 00 00 00 CF 5A 00 00 8C 95 00 00 29 79 01 1D 00 00 00 00 00 00 00 00 00 00 00 00 00 00 00 00 11 0C B2 E0 03 00 16 15 05 00 00 00 76 2D 00 00 25 78 00 00 34 B1 01 16 00 00 00 00 00 00 00 00 00 00 00 00 00 00 00 00 07 96 13 90 03 00 1F 16 05 00 00 00 23 E9 00 00 46 35 00 00 04 75 01 0E 00 00 00 00 00 00 00 00 00 00 00 00 00 00 00 00 00 51 98 70 03 00 D6 77 

08 01 00 2C 01 05 01 00 38 90 36 29 00 E8 7F 1A 3C BF FE 9C 1F 77 77 0A 1D DD DD DE 37 6A 5A 32 37 9E DE 79 00 96 00 34 00 01 60 02 18 18 1F 77 BF 77 

08 01 00 2C 03 02 01 00 38 90 36 29 00 E8 7F 1A 3C BF FE 9C 1F 77 77 0A 1D DD DD DE 37 6A 5A 32 37 9E DE 79 00 96 00 34 00 01 60 02 18 18 1F 77 BA 77 

08 01 00 2C 01 05 01 00 38 90 46 22 00 E8 A4 18 34 0C 0F 9B 37 03 03 77 00 C0 C0 E9 30 30 35 E0 15 55 55 4B 15 55 55 4B 15 55 55 4B 15 55 55 4B 68 77 

08 01 00 2C 03 02 01 00 38 90 46 22 00 E8 A4 18 34 0C 0F 9B 37 03 03 77 00 C0 C0 E9 30 30 35 E0 15 55 55 4B 15 55 55 4B 15 55 55 4B 15 55 55 4B 6D 77 

08 02 02 C0 11 00 00 00 0A 00 00 00 09 00 00 07 D0 00 00 00 09 00 00 00 00 00 00 00 07 00 01 00 00 00 30 D9 00 00 D5 EF 00 00 49 CB 00 0C 00 00 00 01 00 00 00 00 00 00 00 00 00 00 00 00 04 04 39 48 03 00 05 01 01 00 00 00 3A FD 00 00 BF A2 00 00 0C 64 00 4F 00 0A 35 BA 00 00 00 00 00 00 00 00 00 00 00 00 01 C2 B6 B8 0F 00 02 03 01 00 00 00 19 41 00 00 A7 04 00 00 00 1A 00 53 00 0A 35 BA 00 00 00 00 00 00 00 00 00 00 00 00 01 D1 7A 2C 0F 00 15 04 01 00 00 00 52 CC 00 00 D5 39 00 00 8C 31 00 3D 00 00 00 01 00 00 00 00 00 00 00 00 00 00 00 00 00 B2 9B 73 03 00 0E 05 01 00 00 00 25 CB 00 00 2A 43 00 00 1D 79 00 45 00 00 00 01 00 00 00 00 00 00 00 00 00 00 00 00 0D AD A5 F0 03 00 0D 06 01 00 00 00 3B 0C 00 00 25 B2 00 00 76 27 00 45 00 00 00 01 00 00 00 00 00 00 00 00 00 00 00 00 FB D0 B2 30 03 00 16 07 01 00 00 00 41 FF 00 00 9A 03 00 00 54 8C 00 3D 00 00 00 01 00 00 00 00 00 00 00 00 00 00 00 00 F6 AE DE 90 03 00 1A 08 01 00 00 00 9C 45 00 00 76 89 00 00 7C 33 00 38 00 00 00 01 00 00 00 00 00 00 00 00 00 00 00 00 05 AD 59 D8 03 00 18 09 01 00 00 00 1D 81 00 00 8C 3E 00 00 0F 61 00 3B 00 00 00 01 00 00 00 00 00 00 00 00 00 00 00 00 0A D4 C5 A0 03 00 0A 0B 01 00 00 00 2A 36 00 00 58 48 00 00 2D 4F 00 09 00 00 00 01 00 00 00 00 00 00 00 00 00 00 00 00 05 25 75 A0 03 00 06 0C 01 00 00 00 12 E7 00 00 4D 6B 00 00 4E 40 00 D5 00 00 00 00 00 00 00 00 00 00 00 00 00 00 00 00 03 C3 2A A0 03 00 0A 10 05 00 00 00 6F 13 00 00 74 EC 00 00 31 02 00 28 00 00 00 01 00 00 00 00 00 00 00 00 00 00 00 00 F3 B9 BE F0 03 00 1A 11 05 00 00 00 4D 05 00 00 DA 92 00 00 04 E3 00 DF 00 00 00 00 00 00 00 00 00 00 00 00 00 00 00 00 0A 25 23 90 03 00 03 12 05 00 00 00 23 D4 00 00 82 50 00 00 28 79 00 30 00 00 00 01 00 00 00 00 00 00 00 00 00 00 00 00 0C 13 21 A0 03 00 10 14 05 00 00 00 BF 57 00 00 58 1A 00 00 29 82 00 23 00 00 00 01 00 00 00 00 00 00 00 00 00 00 00 00 11 0C 0B C0 03 00 16 15 05 00 00 00 72 58 00 00 5B 52 00 00 34 B8 00 1C 00 00 00 01 00 00 00 00 00 00 00 00 00 00 00 00 07 94 E8 F0 03 00 1F 16 05 00 00 00 1F F2 00 00 52 CB 00 00 04 7B 00 14 00 00 00 01 00 00 00 00 00 00 00 00 00 00 00 00 00 50 E8 00 03 00 9F 77 

08 01 00 2C 01 05 01 00 38 90 56 2D 00 E8 5F 10 3F FD 3F FB 3F 00 00 80 00 00 1F 07 3F FC 00 F9 07 DF A8 84 28 1D 02 30 1B 0E C0 CD 25 C0 D5 33 27 77 

08 01 00 2C 03 02 01 00 38 90 56 2D 00 E8 5F 10 3F FD 3F FB 3F 00 00 80 00 00 1F 07 3F FC 00 F9 07 DF A8 84 28 1D 02 30 1B 0E C0 CD 25 C0 D5 33 22 77 

08 02 02 E8 12 00 00 00 0A 00 00 00 09 00 00 07 D0 00 00 00 0A 00 00 00 00 00 00 00 07 00 01 00 00 00 31 FC 00 00 4E FD 00 00 49 D9 00 3E 00 00 00 01 00 00 00 00 00 00 00 00 00 00 00 00 04 03 AF 08 03 00 05 01 01 00 00 00 38 1C 00 00 78 E9 00 00 0C 71 01 17 00 0A 35 BB 00 00 00 00 00 00 00 00 00 00 00 00 01 C0 12 80 0F 00 02 03 01 00 00 00 1C E3 00 00 5D 8D 00 00 00 27 01 1B 00 0A 35 BB 00 00 00 00 00 00 00 00 00 00 00 00 01 D0 BE 50 0F 00 15 04 01 00 00 00 51 E7 00 00 33 93 00 00 8C 3E 00 6F 00 00 00 01 00 00 00 00 00 00 00 00 00 00 00 00 00 B1 2C 67 03 00 0E 05 01 00 00 00 29 BB 00 00 DB 48 00 00 1D 89 00 77 00 00 00 01 00 00 00 00 00 00 00 00 00 00 00 00 0D AC EF 80 03 00 0D 06 01 00 00 00 39 FA 00 00 D7 67 00 00 76 31 00 77 00 00 00 01 00 00 00 00 00 00 00 00 00 00 00 00 FB D0 BD A8 03 00 16 07 01 00 00 00 42 55 00 00 9B 4A 00 00 54 95 00 6F 00 00 00 01 00 00 00 00 00 00 00 00 00 00 00 00 F6 AB F0 20 03 00 1A 08 01 00 00 00 A1 C5 00 00 7B 4F 00 00 7C 41 00 6A 00 00 00 01 00 00 00 00 00 00 00 00 00 00 00 00 05 AA F0 48 03 00 18 09 01 00 00 00 1E 9E 00 00 4B AC 00 00 0F 71 00 6D 00 00 00 01 00 00 00 00 00 00 00 00 00 00 00 00 0A D3 0C D0 03 00 03 0A 01 00 00 00 08 01 00 00 3A A5 00 00 06 0D 01 27 00 00 00 00 00 00 00 00 00 00 00 00 00 00 00 00 01 D7 15 7C 01 00 0A 0B 01 00 00 00 2C F5 00 00 2C 55 00 00 2D 5D 00 3B 00 00 00 01 00 00 00 00 00 00 00 00 00 00 00 00 05 24 72 68 03 00 06 0C 01 00 00 00 15 02 00 00 A9 1A 00 00 4E 4D 01 07 00 00 00 00 00 00 00 00 00 00 00 00 00 00 00 00 03 C3 C0 08 03 00 0A 10 05 00 00 00 68 81 00 00 78 E9 00 00 31 06 00 5A 00 00 00 01 00 00 00 00 00 00 00 00 00 00 00 00 F3 B7 69 60 03 00 1A 11 05 00 00 00 47 06 00 00 98 BB 00 00 04 EB 01 11 00 00 00 00 00 00 00 00 00 00 00 00 00 00 00 00 0A 24 2B 50 03 00 03 12 05 00 00 00 1F 64 00 00 92 B7 00 00 28 81 00 62 00 00 00 01 00 00 00 00 00 00 00 00 00 00 00 00 0C 10 C8 A0 03 00 10 14 05 00 00 00 C9 1C 00 00 39 F8 00 00 29 8B 00 55 00 00 00 01 00 00 00 00 00 00 00 00 00 00 00 00 11 0A 9A 00 03 00 16 15 05 00 00 00 6B 44 00 00 AD 66 00 00 34 BF 00 4E 00 00 00 01 00 00 00 00 00 00 00 00 00 00 00 00 07 93 99 A0 03 00 1F 16 05 00 00 00 21 17 00 00 68 56 00 00 04 81 00 46 00 00 00 01 00 00 00 00 00 00 00 00 00 00 00 00 00 4F DF F7 03 00 58 77 

08 01 00 2C 01 05 01 00 38 90 16 24 00 F5 2C 4B 3D F0 00 B0 01 DC 48 15 3D 30 55 5D 15 55 55 4B 15 55 55 4B 15 55 55 4B 15 55 55 4B 15 55 55 4B 8E 77 

08 01 00 2C 03 02 01 00 38 90 16 24 00 F5 38 42 37 2C 00 89 01 D7 FC 2A 3C D3 55 DF 15 55 55 4B 15 55 55 4B 15 55 55 4B 15 55 55 4B 15 55 55 4B 99 77 

08 01 00 2C 01 05 01 00 38 90 26 26 00 F4 C7 49 3D 8A 18 93 20 00 00 90 00 00 AA 09 2A AA AA B4 00 00 00 00 00 00 00 00 00 07 77 0A 1D FF FB 13 33 77 

08 01 00 2C 03 02 01 00 38 90 26 26 00 F4 C7 49 3D 8A 18 93 20 00 00 90 00 00 AA 09 2A AA AA B4 00 00 00 00 40 00 00 00 00 07 77 0A 1D FF FB 13 76 77 

08 02 02 E8 12 00 00 00 0A 00 00 00 09 00 00 07 D0 00 00 00 0B 00 00 00 00 00 00 00 07 00 01 00 00 00 31 FC 00 00 91 48 00 00 49 E6 00 70 00 00 00 01 00 00 00 00 00 00 00 00 00 00 00 00 04 03 0B B8 03 00 05 01 01 00 00 00 35 CD 00 00 F6 D8 00 00 0C 7D 00 B3 00 0A 35 BD 00 00 00 00 00 00 00 00 00 00 00 00 01 C1 AB 32 0F 00 02 03 01 00 00 00 1B 41 00 00 E4 B0 00 00 00 33 00 B7 00 0A 35 BD 00 00 00 00 00 00 00 00 00 00 00 00 01 D5 81 12 0F 00 15 04 01 00 00 00 47 6E 00 00 5B 39 00 00 8C 4A 00 A1 00 00 00 01 00 00 00 00 00 00 00 00 00 00 00 00 00 B2 4C 7E 03 00 0E 05 01 00 00 00 25 7C 00 00 58 6E 00 00 1D 9A 00 A9 00 00 00 01 00 00 00 00 00 00 00 00 00 00 00 00 0D AD BD 70 03 00 0D 06 01 00 00 00 3A 01 00 00 5C 72 00 00 76 3C 00 A9 00 00 00 01 00 00 00 00 00 00 00 00 00 00 00 00 FB D1 6A 80 03 00 16 07 01 00 00 00 43 AA 00 00 5A 44 00 00 54 9E 00 A1 00 00 00 01 00 00 00 00 00 00 00 00 00 00 00 00 F6 AE 00 D0 03 00 1A 08 01 00 00 00 A8 97 00 00 4D A5 00 00 7C 4F 00 9C 00 00 00 01 00 00 00 00 00 00 00 00 00 00 00 00 05 AD EF 78 03 00 18 09 01 00 00 00 1E C9 00 00 D9 06 00 00 0F 80 00 9F 00 00 00 01 00 00 00 00 00 00 00 00 00 00 00 00 0A D3 9F B0 03 00 03 0A 01 00 00 00 18 F2 00 00 C9 8F 00 00 06 19 00 C3 00 00 00 02 00 00 00 00 00 00 00 00 00 00 00 00 01 D8 CF D8 03 00 0A 0B 01 00 00 00 2F F1 00 00 D0 17 00 00 2D 6A 00 6D 00 00 00 01 00 00 00 00 00 00 00 00 00 00 00 00 05 24 E0 60 03 00 06 0C 01 00 00 00 14 98 00 00 D6 2F 00 00 4E 5A 00 0D 00 00 00 01 00 00 00 00 00 00 00 00 00 00 00 00 03 C4 24 54 03 00 0A 10 05 00 00 00 62 69 00 00 64 DA 00 00 31 0A 00 8C 00 00 00 01 00 00 00 00 00 00 00 00 00 00 00 00 F3 B7 9D 90 03 00 1A 11 05 00 00 00 48 A9 00 00 3B 53 00 00 04 F3 00 17 00 00 00 01 00 00 00 00 00 00 00 00 00 00 00 00 0A 25 6C D0 03 00 03 12 05 00 00 00 23 56 00 00 88 C7 00 00 28 89 00 94 00 00 00 01 00 00 00 00 00 00 00 00 00 00 00 00 0C 11 6B 80 03 00 10 14 05 00 00 00 C2 99 00 00 06 F3 00 00 29 94 00 87 00 00 00 01 00 00 00 00 00 00 00 00 00 00 00 00 11 0C 1F 20 03 00 16 15 05 00 00 00 6A 77 00 00 E1 A9 00 00 34 C6 00 80 00 00 00 01 00 00 00 00 00 00 00 00 00 00 00 00 07 92 F2 60 03 00 1F 16 05 00 00 00 21 51 00 00 67 F4 00 00 04 87 00 78 00 00 00 01 00 00 00 00 00 00 00 00 00 00 00 00 00 50 C0 22 03 00 54 77 

08 01 00 2C 01 05 01 00 38 90 36 29 00 F5 FF 42 3B 3F FD F9 3F 77 77 9A 1D DD DD DE 37 37 6F D4 37 B8 97 B2 23 00 00 40 00 01 60 02 18 18 18 7E CE 77 

08 01 00 2C 03 02 01 00 38 90 36 29 00 F5 FF 42 3B 3F FD F9 3F 77 77 9A 1D DD DD DE 37 37 6F D4 37 B8 97 B2 23 00 00 40 00 01 60 02 18 18 18 7E CB 77 

08 01 00 2C 0A 03 01 00 38 90 36 29 00 F5 F7 42 3B 3F FD F9 3F 77 77 9A 1D DD DD DE 37 37 6F D4 37 B8 97 B2 23 00 00 40 00 01 48 03 1F 78 51 36 84 77 

08 01 00 2C 10 0A 05 00 22 C0 46 26 20 AC 4C 2C 17 89 CF 1C 24 3F 37 6E 3F 4E 40 3F 28 43 15 35 31 81 1A 26 23 5C BC A7 25 A2 17 B8 36 BF F7 88 28 77 

08 01 00 2C 12 03 05 00 22 C0 46 26 20 AC 4C 2C 17 89 CF 1C 24 3F 37 6E 3F 4E 40 3F 28 43 15 35 31 81 1A 26 23 5C BC A7 25 A2 17 B8 36 BF F7 88 23 77 

08 01 00 2C 14 10 05 00 22 C0 46 26 20 AC 4C 2C 17 89 CF 1C 24 3F 37 6E 3F 4E 40 3F 28 43 15 35 31 81 1A 26 23 5C BC A7 25 A2 17 B8 36 BF F7 88 36 77 

08 01 00 2C 15 16 05 00 22 C0 46 26 20 AC 4C 2C 17 89 CF 1C 24 3F 37 6E 3F 4E 40 3F 28 43 15 35 31 81 1A 26 23 5C BC A7 25 A2 17 B8 36 BF F7 88 31 77 

08 01 00 2C 16 1F 05 00 22 C0 46 26 20 AC 4C 2C 17 89 CF 1C 24 3F 37 6E 3F 4E 40 3F 28 43 15 35 31 81 1A 26 23 5C BC A7 25 A2 17 B8 36 BF F7 88 3B 77 

08 02 02 E8 12 00 00 00 0A 00 00 00 09 00 00 07 D0 00 00 00 0C 00 00 00 00 00 00 00 07 00 01 00 00 00 35 5A 00 00 08 E6 00 00 49 F4 00 A2 00 00 00 01 00 00 00 00 00 00 00 00 00 00 00 00 04 05 3A E0 03 00 05 01 01 00 00 00 39 B8 00 00 AC EE 00 00 0C 8A 00 4F 00 0A 35 BF 00 00 00 00 00 00 00 00 00 00 00 00 01 C1 BE A4 0F 00 02 03 01 00 00 00 1C 04 00 00 A1 7D 00 00 00 40 00 53 00 0A 35 BF 00 00 00 00 00 00 00 00 00 00 00 00 01 D0 65 0E 0F 00 15 04 01 00 00 00 4A 4E 00 00 B1 74 00 00 8C 56 00 D3 00 00 00 01 00 00 00 00 00 00 00 00 00 00 00 00 00 B2 8A C4 03 00 0E 05 01 00 00 00 28 FF 00 00 11 EC 00 00 1D AB 00 DB 00 00 00 01 00 00 00 00 00 00 00 00 00 00 00 00 0D B0 60 50 03 00 0D 06 01 00 00 00 37 A1 00 00 0F 94 00 00 76 47 00 DB 00 00 00 01 00 00 00 00 00 00 00 00 00 00 00 00 FB D4 3C 70 03 00 16 07 01 00 00 00 4D DF 00 00 5D 00 00 00 54 A7 00 D3 00 00 00 01 00 00 00 00 00 00 00 00 00 00 00 00 F6 AF B0 E0 03 00 1A 08 01 00 00 00 A0 10 00 00 53 C0 00 00 7C 5D 00 CE 00 00 00 01 00 00 00 00 00 00 00 00 00 00 00 00 05 AD 96 B8 03 00 18 09 01 00 00 00 1E 1F 00 00 94 AF 00 00 0F 90 00 D1 00 00 00 01 00 00 00 00 00 00 00 00 00 00 00 00 0A D6 7D A0 03 00 03 0A 01 00 00 00 16 AE 00 00 83 12 00 00 06 26 00 54 00 0A 35 BF 00 00 00 00 00 00 00 00 00 00 00 00 01 DB 70 A0 0F 00 0A 0B 01 00 00 00 2D 6A 00 00 A3 CD 00 00 2D 78 00 9F 00 00 00 01 00 00 00 00 00 00 00 00 00 00 00 00 05 25 A7 F0 03 00 06 0C 01 00 00 00 13 E1 00 00 35 C4 00 00 4E 68 00 3F 00 00 00 01 00 00 00 00 00 00 00 00 00 00 00 00 03 C5 E3 C0 03 00 0A 10 05 00 00 00 69 77 00 00 6C 3D 00 00 31 0E 00 BE 00 00 00 01 00 00 00 00 00 00 00 00 00 00 00 00 F3 B8 62 B0 03 00 1A 11 05 00 00 00 49 60 00 00 FC 3C 00 00 04 FA 00 49 00 00 00 01 00 00 00 00 00 00 00 00 00 00 00 00 0A 23 89 80 03 00 03 12 05 00 00 00 1F 92 00 00 92 3E 00 00 28 91 00 C6 00 00 00 01 00 00 00 00 00 00 00 00 00 00 00 00 0C 12 BD 60 03 00 10 14 05 00 00 00 C3 8C 00 00 E9 8B 00 00 29 9C 00 B9 00 00 00 01 00 00 00 00 00 00 00 00 00 00 00 00 11 0D 2F 20 03 00 16 15 05 00 00 00 6D CD 00 00 37 20 00 00 34 CE 00 B2 00 00 00 01 00 00 00 00 00 00 00 00 00 00 00 00 07 93 E4 98 03 00 1F 16 05 00 00 00 20 08 00 00 7D 76 00 00 04 8D 00 AA 00 00 00 01 00 00 00 00 00 00 00 00 00 00 00 00 00 52 7B 2B 03 00 5E 77 

08 01 00 2C 01 05 01 00 38 90 46 22 00 F4 30 46 0C 0C 0C 2E 03 03 03 D7 00 C0 C0 E9 30 30 35 E0 15 55 55 4B 15 55 55 4B 15 55 55 4B 15 55 55 4B A4 77 

08 01 00 2C 03 02 01 00 38 90 46 22 80 F4 30 46 0C 0C 0C 2E 03 03 03 D7 00 C0 C0 E9 30 30 35 E0 15 55 55 4B 15 55 55 4B 15 55 55 4B 15 55 55 4B 21 77 

08 01 00 2C 0A 03 01 00 B8 90 46 22 C0 F4 E0 4A 2C 0C 0C BE 03 02 4D DE 00 C0 FB E8 1E B0 35 40 15 55 55 4B 15 55 55 4B 15 55 55 4B 15 55 55 4B F7 77 

08 01 00 2C 01 05 01 00 38 90 56 2D 00 F4 62 42 01 81 81 F2 3E 50 A0 F4 18 10 50 42 1E 06 06 BE 01 00 81 AD 20 60 60 ED 1B DF 30 44 17 C6 05 0B DB 77 

08 01 00 2C 03 02 01 00 38 90 56 2D 00 F4 62 42 01 81 81 F2 3E 50 A0 F4 18 10 50 42 1E 06 06 BE 01 00 81 AD 20 60 60 ED 1B DF 30 44 17 C6 05 0B DE 77 

08 01 00 2C 0A 03 01 00 38 90 56 2D 00 F4 62 42 01 81 81 F2 BE 50 A0 F4 18 10 50 42 1E 06 06 BE 01 00 81 AD 20 60 60 ED 1B DF 30 44 17 C6 05 0B 56 77 

08 02 02 E8 12 00 00 00 0A 00 00 00 09 00 00 07 D0 00 00 00 0D 00 00 00 00 00 00 00 07 00 01 00 00 00 34 DA 00 00 4D AD 00 00 4A 01 00 D4 00 00 00 01 00 00 00 00 00 00 00 00 00 00 00 00 04 04 A7 D0 03 00 05 01 01 00 00 00 35 2D 00 00 2B E8 00 00 0C 97 01 17 00 0A 35 C0 00 00 00 00 00 00 00 00 00 00 00 00 01 C2 A2 F2 0F 00 02 03 01 00 00 00 1B 15 00 00 23 20 00 00 00 4D 01 1B 00 0A 35 C0 00 00 00 00 00 00 00 00 00 00 00 00 01 D4 0C 9C 0F 00 15 04 01 00 00 00 4A 00 00 00 D7 5B 00 00 8C 62 01 05 00 00 00 01 00 00 00 00 00 00 00 00 00 00 00 00 00 AF FC 49 03 00 0E 05 01 00 00 00 28 51 00 00 8A 99 00 00 1D BB 01 0D 00 00 00 01 00 00 00 00 00 00 00 00 00 00 00 00 0D AE 08 A0 03 00 0D 06 01 00 00 00 39 2A 00 00 99 41 00 00 76 51 01 0D 00 00 00 01 00 00 00 00 00 00 00 00 00 00 00 00 FB D4 84 50 03 00 16 07 01 00 00 00 4B 3A 00 00 2B BF 00 00 54 B0 01 05 00 00 00 01 00 00 00 00 00 00 00 00 00 00 00 00 F6 AD 79 A0 03 00 1A 08 01 00 00 00 A0 CC 00 00 23 78 00 00 7C 6B 01 00 00 00 00 01 00 00 00 00 00 00 00 00 00 00 00 00 05 AE 82 80 03 00 18 09 01 00 00 00 1D CF 00 00 22 F4 00 00 0F A0 01 03 00 00 00 01 00 00 00 00 00 00 00 00 00 00 00 00 0A D6 3A 60 03 00 03 0A 01 00 00 00 18 56 00 00 0E 0B 00 00 06 33 01 1C 00 0A 35 C0 00 00 00 00 00 00 00 00 00 00 00 00 01 D9 09 24 0F 00 0A 0B 01 00 00 00 30 A0 00 00 4C B9 00 00 2D 86 00 D1 00 00 00 01 00 00 00 00 00 00 00 00 00 00 00 00 05 25 42 B0 03 00 06 0C 01 00 00 00 16 07 00 00 67 50 00 00 4E 75 00 71 00 00 00 01 00 00 00 00 00 00 00 00 00 00 00 00 03 C5 52 00 03 00 0A 10 05 00 00 00 5F FB 00 00 56 AA 00 00 31 12 00 F0 00 00 00 01 00 00 00 00 00 00 00 00 00 00 00 00 F3 B8 61 C0 03 00 1A 11 05 00 00 00 47 F5 00 00 99 C9 00 00 05 02 00 7B 00 00 00 01 00 00 00 00 00 00 00 00 00 00 00 00 0A 24 73 90 03 00 03 12 05 00 00 00 1C 78 00 00 8A 1C 00 00 28 99 00 F8 00 00 00 01 00 00 00 00 00 00 00 00 00 00 00 00 0C 12 47 80 03 00 10 14 05 00 00 00 BC 44 00 00 B4 78 00 00 29 A5 00 EB 00 00 00 01 00 00 00 00 00 00 00 00 00 00 00 00 11 0C B0 20 03 00 16 15 05 00 00 00 67 1E 00 00 6C 8B 00 00 34 D5 00 E4 00 00 00 01 00 00 00 00 00 00 00 00 00 00 00 00 07 93 F3 00 03 00 1F 16 05 00 00 00 27 E0 00 00 7F 2C 00 00 04 93 00 DC 00 00 00 01 00 00 00 00 00 00 00 00 00 00 00 00 00 51 9B E7 03 00 0D 77 

08 01 00 2C 01 05 01 00 38 90 16 24 01 01 52 AB 3E BA DC E6 25 FC 27 AA 18 00 55 2D 15 55 55 4B 15 55 55 4B 15 55 55 4B 15 55 55 4B 15 55 55 4B 97 77 

08 01 00 2C 03 02 01 00 38 90 16 24 01 01 6F A0 08 00 16 FF 0E 3B 7F F8 38 01 55 B2 15 55 55 4B 15 55 55 4B 15 55 55 4B 15 55 55 4B 15 55 55 4B A3 77 

08 01 00 2C 0A 03 01 00 38 90 16 24 01 01 52 AB 1F A8 BF B3 00 BA 9F C4 00 01 55 02 15 55 55 4B 15 55 55 4B 15 55 55 4B 15 55 55 4B 15 55 55 4B 1C 77 

08 01 00 2C 04 15 01 00 38 90 26 26 00 E8 A5 1B 27 FD FA DD 27 F2 2A EA 07 80 01 63 18 57 E6 F2 04 6E 10 A1 30 A2 FE DA 3B EA 51 7C 13 F9 79 7F E0 77 

08 01 00 2C 05 0E 01 00 38 90 26 26 00 E8 AC 13 28 FF 74 1F 14 8B 74 56 1A BC 02 9F 36 35 EE 74 04 19 E0 BC 32 71 FF 2B 27 5A 51 4C 13 A8 59 AA 8D 77 

08 01 00 2C 07 16 01 00 38 90 26 26 00 E8 A7 1D 00 FD FD 74 28 45 76 D4 19 F4 01 CA 16 E7 4F 6E 04 24 40 2E 32 BD FF F2 02 AA 51 DC 13 F9 21 76 D6 77 

08 01 00 2C 08 1A 01 00 38 90 26 26 00 E8 A4 18 2B 04 BC BF 10 AF CF 70 15 A4 01 0A 0B 94 C2 16 04 DB 20 58 2A 25 02 D0 2B DA 51 0C 13 FC 51 78 07 77 

08 01 00 2C 09 18 01 00 38 90 26 26 00 E8 A4 18 19 05 77 87 2F B4 1C AB 00 E0 00 20 2D EF 71 30 04 85 10 B3 2C DC 03 3C 07 AA 51 9C 13 FA D1 72 8D 77 

08 01 00 2C 00 07 01 00 38 90 26 26 00 E8 38 14 06 20 E1 50 06 E4 47 B7 35 58 10 E5 31 CC F6 35 06 50 AF 46 19 7B 1D A3 0A AC AE 2C 1D BB 29 A0 04 77 

08 01 00 2C 01 05 01 00 38 90 26 26 01 00 27 A3 3D 8A 18 93 20 00 00 90 00 00 01 03 2F E0 00 70 00 00 00 00 00 00 00 00 00 07 77 0A 1C 00 04 CC 92 77 

08 01 00 2C 03 02 01 00 38 90 26 26 01 00 27 A3 3D 8A 18 93 20 00 00 90 00 01 01 0C 0F E0 00 E0 00 00 00 00 00 00 00 00 00 07 77 0A 1C 00 04 CC 29 77 

08 01 00 2C 06 0D 01 00 38 90 26 26 00 E8 24 16 3F DF 94 3C 30 E9 EE 5D 2F 08 08 6B 03 B7 66 2C 03 F5 60 9B 05 0F E3 7D 06 0C AE AC 23 6F 41 0F 56 77 

08 01 00 2C 0A 03 01 00 38 90 26 26 01 00 27 A3 3D 8A 18 93 20 00 00 90 00 01 07 06 3E 00 00 20 00 00 00 00 00 00 00 00 00 07 77 0A 1C 00 04 CC 3C 77 

08 01 00 2C 0B 0A 01 00 38 90 26 26 00 E8 36 15 08 21 62 34 25 E4 C2 F6 0B 64 0E 58 20 B1 1A 67 06 03 4F 97 1B B8 1D 31 1B DC AE 4C 26 8E 41 60 E7 77 

08 01 00 2C 0C 06 01 00 38 90 26 26 00 E8 49 1F 0D FF 1A C3 0A F3 F5 CB 14 30 14 99 1B 97 8A C8 04 44 1F 5E 3E F0 FF 64 23 CC AE 9C 19 C5 55 6B D8 77 

08 02 02 E8 12 00 00 00 0A 00 00 00 09 00 00 07 D0 00 00 00 0E 00 00 00 00 00 00 00 07 00 01 00 00 00 34 DA 00 00 BF 9D 00 00 4A 0E 01 06 00 00 00 01 00 00 00 00 00 00 00 00 00 00 00 00 04 03 F3 C8 03 00 05 01 01 00 00 00 38 18 00 00 DD D9 00 00 0C A3 00 B3 00 0A 35 C2 00 00 00 00 00 00 00 00 00 00 00 00 01 C4 5C D8 0F 00 02 03 01 00 00 00 1C 61 00 00 D8 20 00 00 00 59 00 B7 00 0A 35 C2 00 00 00 00 00 00 00 00 00 00 00 00 01 D0 E7 F2 0F 00 15 04 01 00 00 00 4A 9C 00 00 30 2C 00 00 8C 6F 00 0B 00 00 00 02 00 00 00 00 00 00 00 00 00 00 00 00 00 B2 B2 A4 03 00 0E 05 01 00 00 00 27 47 00 00 45 60 00 00 1D CC 00 13 00 00 00 02 00 00 00 00 00 00 00 00 00 00 00 00 0D B0 AC F0 03 00 0D 06 01 00 00 00 39 D8 00 00 4D D7 00 00 76 5C 00 13 00 00 00 02 00 00 00 00 00 00 00 00 00 00 00 00 FB D4 24 08 03 00 16 07 01 00 00 00 4B 18 00 00 21 3A 00 00 54 B9 00 0B 00 00 00 02 00 00 00 00 00 00 00 00 00 00 00 00 F6 AF 2F E0 03 00 1A 08 01 00 00 00 AA A4 00 00 29 C0 00 00 7C 79 00 06 00 00 00 02 00 00 00 00 00 00 00 00 00 00 00 00 05 AD CC B8 03 00 18 09 01 00 00 00 1F EF 00 00 E1 80 00 00 0F AF 00 09 00 00 00 02 00 00 00 00 00 00 00 00 00 00 00 00 0A D5 C3 50 03 00 03 0A 01 00 00 00 18 D6 00 00 C0 77 00 00 06 3F 00 B8 00 0A 35 C2 00 00 00 00 00 00 00 00 00 00 00 00 01 D8 8D AC 0F 00 0A 0B 01 00 00 00 2F F4 00 00 22 03 00 00 2D 94 01 03 00 00 00 01 00 00 00 00 00 00 00 00 00 00 00 00 05 26 A8 18 03 00 06 0C 01 00 00 00 14 6B 00 00 CF 2B 00 00 4E 82 00 A3 00 00 00 01 00 00 00 00 00 00 00 00 00 00 00 00 03 C7 2D F0 03 00 0A 10 05 00 00 00 62 B4 00 00 54 4A 00 00 31 16 01 22 00 00 00 01 00 00 00 00 00 00 00 00 00 00 00 00 F3 B9 A4 50 03 00 1A 11 05 00 00 00 45 E4 00 00 5C 22 00 00 05 0A 00 AD 00 00 00 01 00 00 00 00 00 00 00 00 00 00 00 00 0A 25 37 60 03 00 03 12 05 00 00 00 1F D9 00 00 99 82 00 00 28 A1 01 2A 00 00 00 01 00 00 00 00 00 00 00 00 00 00 00 00 0C 12 7D 60 03 00 10 14 05 00 00 00 B7 C3 00 00 96 83 00 00 29 AE 01 1D 00 00 00 01 00 00 00 00 00 00 00 00 00 00 00 00 11 0C E0 E0 03 00 16 15 05 00 00 00 68 C0 00 00 C0 5B 00 00 34 DC 01 16 00 00 00 01 00 00 00 00 00 00 00 00 00 00 00 00 07 94 AF 68 03 00 1F 16 05 00 00 00 27 C2 00 00 98 CA 00 00 04 99 01 0E 00 00 00 01 00 00 00 00 00 00 00 00 00 00 00 00 00 52 3C 08 03 00 6D 77 

08 01 00 2C 03 02 01 00 38 90 36 29 01 00 00 A0 00 03 FF 06 1F 77 77 0A 1D DD DD DE 37 77 77 6A 1D DE 00 D4 07 80 07 69 20 00 3E 9E 3F 41 40 38 3A 77 

08 01 00 2C 0A 03 01 00 38 90 36 29 01 00 00 A0 00 03 FF 06 1F 77 77 0A 1D DD DD DE 37 77 77 6A 1D DE 00 D4 87 80 07 69 20 00 3E 9E 3F 41 40 38 B2 77 

08 01 00 2C 01 05 01 00 38 90 36 29 01 00 00 A0 00 03 FF 06 1F 77 77 0A 1D DD DD DE 37 77 77 6A 1D DE 00 D4 07 80 07 69 20 00 09 98 20 7F E0 B8 0F 77 

08 01 00 2C 01 05 01 00 38 90 46 22 01 00 C1 AA 11 A0 5C E5 02 24 13 B9 00 C0 C0 E9 30 25 35 86 15 55 55 4B 15 55 55 4B 15 55 55 4B 15 55 55 4B 4D 77 

08 01 00 2C 03 02 01 00 38 90 46 22 01 01 F0 A9 09 B0 E4 AF 02 5A 11 9B 00 C0 C0 E9 3E 88 55 4D 15 55 55 4B 15 55 55 4B 15 55 55 4B 15 55 55 4B D7 77 

08 01 00 2C 0A 03 01 00 38 90 46 22 01 01 F0 A9 09 B0 E4 AF 02 5A 11 9B 00 C0 C0 E9 7E 88 55 4D 15 55 55 4B 15 55 55 4B 15 55 55 4B 15 55 55 4B 9F 77 

08 02 02 E8 12 00 00 00 0A 00 00 00 09 00 00 07 D0 00 00 00 0F 00 00 00 00 00 00 00 07 00 01 00 00 00 33 EF 00 00 04 F0 00 00 4A 1C 00 0C 00 00 00 02 00 00 00 00 00 00 00 00 00 00 00 00 04 06 E1 60 03 00 05 01 01 00 00 00 38 18 00 00 62 C9 00 00 0C B0 00 4F 00 0A 35 C4 00 00 00 00 00 00 00 00 00 00 00 00 01 C4 BF A2 0F 00 02 03 01 00 00 00 1B 85 00 00 61 ED 00 00 00 66 00 53 00 0A 35 C4 00 00 00 00 00 00 00 00 00 00 00 00 01 D3 A6 60 0F 00 15 04 01 00 00 00 49 7C 00 00 5F 8A 00 00 8C 7B 00 3D 00 00 00 02 00 00 00 00 00 00 00 00 00 00 00 00 00 B1 DA 4B 03 00 0E 05 01 00 00 00 27 ED 00 00 C4 E1 00 00 1D DC 00 45 00 00 00 02 00 00 00 00 00 00 00 00 00 00 00 00 0D AF BC 40 03 00 0D 06 01 00 00 00 3B FC 00 00 D0 9C 00 00 76 66 00 45 00 00 00 02 00 00 00 00 00 00 00 00 00 00 00 00 FB D6 D8 10 03 00 16 07 01 00 00 00 4A 05 00 00 EC 37 00 00 54 C1 00 3D 00 00 00 02 00 00 00 00 00 00 00 00 00 00 00 00 F6 AE E8 10 03 00 1A 08 01 00 00 00 9F FF 00 00 F9 03 00 00 7C 86 00 38 00 00 00 02 00 00 00 00 00 00 00 00 00 00 00 00 05 AD 66 28 03 00 18 09 01 00 00 00 1E 2E 00 00 6D 0F 00 00 0F BF 00 3B 00 00 00 02 00 00 00 00 00 00 00 00 00 00 00 00 0A D5 47 00 03 00 03 0A 01 00 00 00 19 6F 00 00 50 59 00 00 06 4C 00 54 00 0A 35 C4 00 00 00 00 00 00 00 00 00 00 00 00 01 DD 6F 9C 0F 00 0A 0B 01 00 00 00 2E 95 00 00 C2 21 00 00 2D A1 00 09 00 00 00 02 00 00 00 00 00 00 00 00 00 00 00 00 05 28 08 A8 03 00 06 0C 01 00 00 00 15 B4 00 00 F9 55 00 00 4E 8F 00 D5 00 00 00 01 00 00 00 00 00 00 00 00 00 00 00 00 03 C6 92 08 03 00 0A 10 05 00 00 00 63 E1 00 00 40 BB 00 00 31 1A 00 28 00 00 00 02 00 00 00 00 00 00 00 00 00 00 00 00 F3 BC 5F 20 03 00 1A 11 05 00 00 00 46 A4 00 00 00 15 00 00 05 12 00 DF 00 00 00 01 00 00 00 00 00 00 00 00 00 00 00 00 0A 24 CB 50 03 00 03 12 05 00 00 00 1E ED 00 00 8B B9 00 00 28 A9 00 30 00 00 00 02 00 00 00 00 00 00 00 00 00 00 00 00 0C 13 AE 40 03 00 10 14 05 00 00 00 BD 80 00 00 62 93 00 00 29 B7 00 23 00 00 00 02 00 00 00 00 00 00 00 00 00 00 00 00 11 0D B6 20 03 00 16 15 05 00 00 00 70 B7 00 00 F5 F6 00 00 34 E3 00 1C 00 00 00 02 00 00 00 00 00 00 00 00 00 00 00 00 07 94 C4 E8 03 00 1F 16 05 00 00 00 24 BC 00 00 9D 6B 00 00 04 9F 00 14 00 00 00 02 00 00 00 00 00 00 00 00 00 00 00 00 00 53 35 47 03 00 46 77 

08 01 00 2C 01 05 01 00 38 90 56 2D 01 00 64 A1 20 10 81 FD 02 80 20 2A 18 18 18 7E 04 4A 06 67 01 F7 05 E4 20 60 60 ED 10 08 18 EE 06 06 05 9B 10 77 

08 01 00 2C 03 02 01 00 38 90 56 2D 01 00 64 A1 20 10 81 FD 02 80 20 2A 18 18 18 7E 04 4A 06 67 01 F7 05 E4 20 60 60 ED 10 08 18 EE 06 06 05 9B 15 77 

08 01 00 2C 0A 03 01 00 38 90 56 2D 01 00 64 A1 20 10 81 FD 02 80 20 2A 18 18 18 7E 04 4A 06 67 01 F7 05 E4 20 60 60 ED 10 08 18 EE 06 06 05 9B 1D 77 

08 02 02 E8 12 00 00 00 0A 00 00 00 09 00 00 07 D0 00 00 00 10 00 00 00 00 00 00 00 07 00 01 00 00 00 35 E9 00 00 7B 30 00 00 4A 29 00 3E 00 00 00 02 00 00 00 00 00 00 00 00 00 00 00 00 04 08 C8 58 03 00 05 01 01 00 00 00 39 19 00 00 17 87 00 00 0C BD 01 17 00 0A 35 C5 00 00 00 00 00 00 00 00 00 00 00 00 01 C9 F2 94 0F 00 02 03 01 00 00 00 1B B7 00 00 20 AE 00 00 00 73 01 1B 00 0A 35 C5 00 00 00 00 00 00 00 00 00 00 00 00 01 D8 1B D4 0F 00 15 04 01 00 00 00 46 FC 00 00 B1 7E 00 00 8C 87 00 6F 00 00 00 02 00 00 00 00 00 00 00 00 00 00 00 00 00 B4 3A 2B 03 00 0E 05 01 00 00 00 28 A0 00 00 79 1C 00 00 1D ED 00 77 00 00 00 02 00 00 00 00 00 00 00 00 00 00 00 00 0D B2 17 B0 03 00 0D 06 01 00 00 00 3A E0 00 00 87 6C 00 00 76 71 00 77 00 00 00 02 00 00 00 00 00 00 00 00 00 00 00 00 FB D8 89 C0 03 00 16 07 01 00 00 00 4E 09 00 00 E9 35 00 00 54 CA 00 6F 00 00 00 02 00 00 00 00 00 00 00 00 00 00 00 00 F6 B0 82 80 03 00 1A 08 01 00 00 00 98 BE 00 00 FF F8 00 00 7C 94 00 6A 00 00 00 02 00 00 00 00 00 00 00 00 00 00 00 00 05 AF 8D F0 03 00 18 09 01 00 00 00 1F FC 00 00 2E E4 00 00 0F CF 00 6D 00 00 00 02 00 00 00 00 00 00 00 00 00 00 00 00 0A D8 B3 A0 03 00 03 0A 01 00 00 00 18 30 00 00 0D 21 00 00 06 59 01 1C 00 0A 35 C5 00 00 00 00 00 00 00 00 00 00 00 00 01 E0 CE 1C 0F 00 0A 0B 01 00 00 00 2E 92 00 00 9C 46 00 00 2D AF 00 3B 00 00 00 02 00 00 00 00 00 00 00 00 00 00 00 00 05 2A C5 00 03 00 06 0C 01 00 00 00 16 17 00 00 56 27 00 00 4E 9D 01 07 00 00 00 01 00 00 00 00 00 00 00 00 00 00 00 00 03 C8 BE E0 03 00 0A 10 05 00 00 00 6D B6 00 00 41 84 00 00 31 1E 00 5A 00 00 00 02 00 00 00 00 00 00 00 00 00 00 00 00 F3 BE 18 50 03 00 1A 11 05 00 00 00 44 1F 00 00 C3 2A 00 00 05 19 01 11 00 00 00 01 00 00 00 00 00 00 00 00 00 00 00 00 0A 27 4B 00 03 00 03 12 05 00 00 00 23 BA 00 00 9E D6 00 00 28 B1 00 62 00 00 00 02 00 00 00 00 00 00 00 00 00 00 00 00 0C 14 79 D0 03 00 10 14 05 00 00 00 BC BC 00 00 47 7B 00 00 29 C0 00 55 00 00 00 02 00 00 00 00 00 00 00 00 00 00 00 00 11 0F 11 A0 03 00 16 15 05 00 00 00 69 89 00 00 47 BC 00 00 34 EB 00 4E 00 00 00 02 00 00 00 00 00 00 00 00 00 00 00 00 07 97 15 E8 03 00 1F 16 05 00 00 00 28 11 00 00 B5 92 00 00 04 A5 00 46 00 00 00 02 00 00 00 00 00 00 00 00 00 00 00 00 00 56 2A 3E 03 00 A1 77 

08 01 00 2C 01 05 01 00 38 90 16 24 01 0D 95 92 23 0F B2 7C 2E C0 60 1D 2C 00 55 8D 15 55 55 4B 15 55 55 4B 15 55 55 4B 15 55 55 4B 15 55 55 4B 6A 77 

08 01 00 2C 03 02 01 00 38 90 16 24 01 0D 92 9B 21 7E F2 14 2E B2 E0 0E 0C 00 55 1D 15 55 55 4B 15 55 55 4B 15 55 55 4B 15 55 55 4B 15 55 55 4B 6B 77 

08 01 00 2C 0A 03 01 00 38 90 16 24 01 0D A4 9E 0F F7 F2 8B AE AC 6E 55 2F FF 55 26 15 55 55 4B 15 55 55 4B 15 55 55 4B 15 55 55 4B 15 55 55 4B C4 77 

08 01 00 2C 10 0A 05 00 22 C0 46 26 20 AC 6D A4 12 0B 09 CD 24 04 65 B2 3F 50 80 39 28 43 52 23 06 58 C3 E9 3F 5D 5C D1 04 D4 45 8A 3E 80 01 D8 F8 77 

08 01 00 2C 12 03 05 00 22 C0 46 26 20 AC 6D A4 12 0B 09 CD 24 04 65 B2 3F 50 80 39 28 43 52 23 06 58 C3 E9 3F 5D 5C D1 04 D4 45 8A 3E 80 01 D8 F3 77 

08 01 00 2C 14 10 05 00 22 C0 46 26 20 AC 6D A4 12 0B 09 CD 24 04 65 B2 3F 50 80 39 28 43 52 23 06 58 C3 E9 3F 5D 5C D1 04 D4 45 8A 3E 80 01 D8 E6 77 

08 01 00 2C 15 16 05 00 22 C0 46 26 20 AC 6D A4 12 0B 09 CD 24 04 65 B2 3F 50 80 39 28 43 52 23 06 58 C3 E9 3F 5D 5C D1 04 D4 45 8A 3E 80 01 D8 E1 77 

08 01 00 2C 16 1F 05 00 22 C0 46 26 20 AC 6D A4 12 0B 09 CD 24 04 65 B2 3F 50 80 39 28 43 52 23 06 58 C3 E9 3F 5D 5C D1 04 D4 45 8A 3E 80 01 D8 EB 77 

08 01 00 2C 01 05 01 00 38 90 26 26 01 0C 47 97 3D 8A 18 93 20 00 00 90 00 01 FF 0B 3E 9F 00 2B 00 00 00 00 00 00 00 00 00 07 77 0A 1C 60 0D B4 19 77 

08 01 00 2C 03 02 01 00 38 90 26 26 01 0C 47 97 3D 8A 18 93 20 00 00 90 00 01 FF 0B 3E 9F 00 2B 00 00 00 00 00 00 00 00 00 07 77 0A 1C 60 0D B4 1C 77 

08 01 00 2C 0A 03 01 00 38 90 26 26 01 0C 47 97 3D 8A 18 93 20 00 00 90 00 01 FF 0B 3E 9F 00 2B 00 00 00 00 00 00 00 00 80 07 77 0A 1C 60 0D B4 94 77 

08 02 02 E8 12 00 00 00 0A 00 00 00 09 00 00 07 D0 00 00 00 11 00 00 00 00 00 00 00 07 00 01 00 00 00 36 6E 00 00 C3 5C 00 00 4A 36 00 70 00 00 00 02 00 00 00 00 00 00 00 00 00 00 00 00 04 09 FC A0 03 00 05 01 01 00 00 00 39 7B 00 00 9A 19 00 00 0C C9 00 B3 00 0A 35 C7 00 00 00 00 00 00 00 00 00 00 00 00 01 C8 8B E6 0F 00 02 03 01 00 00 00 1A 82 00 00 A6 A7 00 00 00 7F 00 B7 00 0A 35 C7 00 00 00 00 00 00 00 00 00 00 00 00 01 D4 EF 62 0F 00 15 04 01 00 00 00 46 75 00 00 D7 A9 00 00 8C 93 00 A1 00 00 00 02 00 00 00 00 00 00 00 00 00 00 00 00 00 B5 03 08 03 00 0E 05 01 00 00 00 2B 28 00 00 FE AF 00 00 1D FD 00 A9 00 00 00 02 00 00 00 00 00 00 00 00 00 00 00 00 0D B3 B4 60 03 00 0D 06 01 00 00 00 38 A1 00 00 0B 86 00 00 76 7C 00 A9 00 00 00 02 00 00 00 00 00 00 00 00 00 00 00 00 FB D9 83 80 03 00 16 07 01 00 00 00 49 34 00 00 B0 01 00 00 54 D3 00 A1 00 00 00 02 00 00 00 00 00 00 00 00 00 00 00 00 F6 B1 CE 30 03 00 1A 08 01 00 00 00 A1 D2 00 00 D0 03 00 00 7C A2 00 9C 00 00 00 02 00 00 00 00 00 00 00 00 00 00 00 00 05 B1 07 40 03 00 18 09 01 00 00 00 24 8E 00 00 B9 99 00 00 0F DE 00 9F 00 00 00 02 00 00 00 00 00 00 00 00 00 00 00 00 0A D9 A1 80 03 00 03 0A 01 00 00 00 19 7D 00 00 98 4D 00 00 06 65 00 B8 00 0A 35 C7 00 00 00 00 00 00 00 00 00 00 00 00 01 E1 08 9C 0F 00 0A 0B 01 00 00 00 2C 45 00 00 45 C2 00 00 2D BD 00 6D 00 00 00 02 00 00 00 00 00 00 00 00 00 00 00 00 05 2A 9E 38 03 00 06 0C 01 00 00 00 15 6A 00 00 83 C1 00 00 4E AA 00 0D 00 00 00 02 00 00 00 00 00 00 00 00 00 00 00 00 03 CA 65 60 03 00 0A 10 05 00 00 00 6A 84 00 00 2F 5C 00 00 31 22 00 1E 00 01 05 63 00 00 00 00 00 00 00 00 00 00 00 00 F3 BE E7 60 0F 00 1A 11 05 00 00 00 45 69 00 00 66 3B 00 00 05 21 00 17 00 00 00 02 00 00 00 00 00 00 00 00 00 00 00 00 0A 29 08 D0 03 00 03 12 05 00 00 00 21 9A 00 00 93 50 00 00 28 B9 00 1E 00 01 05 63 00 00 00 00 00 00 00 00 00 00 00 00 0C 16 66 20 0F 00 10 14 05 00 00 00 B6 5B 00 00 0F 3B 00 00 29 C9 00 1E 00 01 05 63 00 00 00 00 00 00 00 00 00 00 00 00 11 10 31 40 0F 00 16 15 05 00 00 00 65 9E 00 00 7F 93 00 00 34 F2 00 1E 00 01 05 63 00 00 00 00 00 00 00 00 00 00 00 00 07 97 3B 30 0F 00 1F 16 05 00 00 00 25 A1 00 00 BE 76 00 00 04 AB 00 1F 00 01 05 63 00 00 00 00 00 00 00 00 00 00 00 00 00 57 1D 4D 0F 00 D7 77 

08 01 00 2C 01 05 01 00 38 90 36 29 01 0C 1F 9E 3F CC 02 5F 0F 77 77 DA 1D DD DD DE 37 77 77 6A 1D DE 00 D4 07 80 07 69 20 00 20 9A 18 18 18 7E FC 77 

08 01 00 2C 03 02 01 00 38 90 36 29 01 0C 1F 9E 3F CC 02 5F 0F 77 77 DA 1D DD DD DE 37 77 77 6A 1D DE 00 D4 07 80 07 69 20 00 20 9A 58 10 50 42 C5 77 

08 01 00 2C 0A 03 01 00 38 90 36 29 01 0C 1F 9E 3F CC 02 5F 0F 77 77 DA 1D DD DD DE 37 77 77 6A 1D DE 00 D4 07 80 07 69 20 00 20 9A 18 10 50 42 8D 77 

08 01 00 2C 11 1A 05 00 22 C0 46 26 20 AC 6D A4 12 0B 09 3B 1E C4 65 23 3F 4F C0 08 28 43 51 7B 06 5A 99 42 3F 5D C7 31 05 09 42 DC 3E 80 01 54 C8 77 

08 01 00 2C 01 05 01 00 38 90 46 22 01 0C 30 96 08 DF E8 43 10 2A 12 2E 12 03 40 A5 20 F0 35 D0 15 55 55 4B 15 55 55 4B 15 55 55 4B 15 55 55 4B FC 77 

08 01 00 2C 03 02 01 00 38 90 46 22 01 0C F0 9F 09 30 3F FD 3C 0C 14 60 1A 05 C0 5F 22 41 35 5F 15 55 55 4B 15 55 55 4B 15 55 55 4B 15 55 55 4B BD 77 

08 01 00 2C 0A 03 01 00 38 90 46 22 01 0C F0 9F 09 28 2E AB 1C 45 FC 77 1E 10 C0 D9 28 82 15 37 15 55 55 4B 15 55 55 4B 95 55 55 4B 15 55 55 4B EA 77 

08 02 02 E8 12 00 00 00 0A 00 00 00 09 00 00 07 D0 00 00 00 12 00 00 00 00 00 00 00 07 00 01 00 00 00 36 6B 00 00 39 7F 00 00 4A 44 00 A2 00 00 00 02 00 00 00 00 00 00 00 00 00 00 00 00 04 08 47 70 03 00 05 01 01 00 00 00 38 53 00 00 52 11 00 00 0C D6 00 4F 00 0A 35 C9 00 00 00 00 00 00 00 00 00 00 00 00 01 C4 A4 0A 0F 00 02 03 01 00 00 00 1A DB 00 00 65 89 00 00 00 8C 00 53 00 0A 35 C9 00 00 00 00 00 00 00 00 00 00 00 00 01 D8 46 12 0F 00 15 04 01 00 00 00 43 96 00 00 31 39 00 00 8C A0 00 D3 00 00 00 02 00 00 00 00 00 00 00 00 00 00 00 00 00 B4 E8 F4 03 00 0E 05 01 00 00 00 2A 44 00 00 B6 C7 00 00 1E 0E 00 DB 00 00 00 02 00 00 00 00 00 00 00 00 00 00 00 00 0D B4 13 40 03 00 0D 06 01 00 00 00 38 7F 00 00 C4 3B 00 00 76 86 00 DB 00 00 00 02 00 00 00 00 00 00 00 00 00 00 00 00 FB D8 65 80 03 00 16 07 01 00 00 00 4A 1C 00 00 AE 64 00 00 54 DC 00 D3 00 00 00 02 00 00 00 00 00 00 00 00 00 00 00 00 F6 B1 66 10 03 00 1A 08 01 00 00 00 9E 57 00 00 D4 D5 00 00 7C B0 00 CE 00 00 00 02 00 00 00 00 00 00 00 00 00 00 00 00 05 B0 CB F0 03 00 18 09 01 00 00 00 24 59 00 00 7D 28 00 00 0F EE 00 D1 00 00 00 02 00 00 00 00 00 00 00 00 00 00 00 00 0A DA AF 20 03 00 03 0A 01 00 00 00 17 9B 00 00 4D F8 00 00 06 72 00 54 00 0A 35 C9 00 00 00 00 00 00 00 00 00 00 00 00 01 DD F8 4A 0F 00 0A 0B 01 00 00 00 2B 3C 00 00 17 4A 00 00 2D CB 00 9F 00 00 00 02 00 00 00 00 00 00 00 00 00 00 00 00 05 2B 37 B0 03 00 06 0C 01 00 00 00 15 7E 00 00 ED 45 00 00 4E B7 00 3F 00 00 00 02 00 00 00 00 00 00 00 00 00 00 00 00 03 CA E5 24 03 00 0A 10 05 00 00 00 6B 6A 00 00 32 72 00 00 31 26 00 50 00 01 05 63 00 00 00 00 00 00 00 00 00 00 00 00 F3 BE 7B D0 0F 00 1A 11 05 00 00 00 46 32 00 00 23 70 00 00 05 29 00 49 00 00 00 02 00 00 00 00 00 00 00 00 00 00 00 00 0A 27 B3 30 03 00 03 12 05 00 00 00 23 96 00 00 A2 EB 00 00 28 C1 00 50 00 01 05 63 00 00 00 00 00 00 00 00 00 00 00 00 0C 14 EE 10 0F 00 10 14 05 00 00 00 C1 84 00 00 F8 4F 00 00 29 D1 00 50 00 01 05 63 00 00 00 00 00 00 00 00 00 00 00 00 11 10 BB 80 0F 00 16 15 05 00 00 00 70 CA 00 00 CE 0E 00 00 34 F9 00 50 00 01 05 63 00 00 00 00 00 00 00 00 00 00 00 00 07 97 34 28 0F 00 1F 16 05 00 00 00 23 CB 00 00 DC 37 00 00 04 B1 00 51 00 01 05 63 00 00 00 00 00 00 00 00 00 00 00 00 00 56 1B A3 0F 00 D4 77 

08 01 00 2C 00 07 01 00 38 90 36 29 C1 02 18 A3 3C 49 1C DD 00 92 FF 39 37 77 FF 6F 12 11 FF CB 31 40 48 5C 1E 33 37 14 11 34 B6 D2 2E 19 C0 A6 90 77 

08 01 00 2C 01 05 01 00 38 90 56 2D 01 0C 6B 9A 22 F6 23 AB 02 60 48 0C 11 18 11 26 0B EA 06 37 01 81 F6 F3 20 60 60 ED 10 0F 38 EF 06 06 05 9B 85 77 

08 01 00 2C 03 02 01 00 38 90 56 2D 01 0C 6B 9A 22 F6 23 AB 02 60 48 0C 11 18 11 26 0B EA 06 37 41 81 F6 F3 20 60 60 ED 10 0F 38 EF 06 06 05 9B C0 77 

08 01 00 2C 04 15 01 00 F8 90 36 29 01 02 18 A3 3C 4E 87 D3 39 7F FF 3F 3E 2F FD D9 2E 0D FF C2 3C 01 0A 52 0F B0 3C 38 0E AF 12 C8 29 7E C2 EB AA 77 

08 01 00 2C 05 0E 01 00 38 90 36 29 01 02 18 A3 3C 4E 5E D7 21 E5 00 16 01 7F FD 89 2C 16 00 E4 09 A1 17 C3 0F AF 0D 6F 3E 0F 4A 11 16 0D 44 7D 2B 77 

08 01 00 2C 06 0D 01 00 78 90 36 29 01 02 18 A3 3C 51 32 86 09 B9 00 9F 02 3F FF EF 15 51 FF 4B 1A 3F 9C C7 09 10 B8 3A 29 B4 78 3A 06 30 8C 39 F2 77 

08 01 00 2C 07 16 01 00 B8 90 36 29 01 02 18 A3 3C 4E 88 D1 04 D1 00 6F 01 3F FD 39 2D D5 FF A2 3A C0 F8 2D 2F B0 1F A7 16 DF E7 F1 36 26 D4 14 73 77 

08 01 00 2C 08 1A 01 00 B8 90 36 29 C1 02 18 A3 3C 4D A4 DE 3C F0 80 1E 02 B7 FD 89 2C 9C 00 89 05 9F 10 4E 1A 4B 25 D7 15 18 03 C5 23 59 02 A9 A5 77 

08 01 00 2C 09 18 01 00 B8 90 36 29 C1 02 18 A3 3C 4D 8B D6 12 AC 80 07 01 47 FD 19 2B E7 FF 9F 3F BE F4 4E 1A 6B FB 1A 24 27 8D B1 18 EA 54 33 60 77 

08 01 00 2C 0A 03 01 00 38 90 56 2D 01 0C 6B 9A 22 F6 23 AB 02 60 48 0C 11 18 11 26 0B EA 06 37 01 81 F6 F3 20 60 60 ED 10 0F 38 EF 06 06 05 9B 88 77 

08 01 00 2C 0B 0A 01 00 38 90 36 29 01 02 18 A3 3C 49 3E D1 0B 92 7F 17 39 07 FF 1F 12 09 FF 9B 38 40 2F 08 3E 2A 08 D6 37 AC BD DC 02 EB 1C 60 1A 77 

08 01 00 2C 0C 06 01 00 78 90 36 29 01 02 18 A3 3C 4D 09 DE 0B 1B FF 76 3F A7 FF 1F 11 8F FF 1F 29 7F 71 E0 33 F4 EC DD 2A 85 38 42 11 70 5E 63 E0 77 

08 02 02 E8 12 00 00 00 0A 00 00 00 09 00 00 07 D0 00 00 00 13 00 00 00 00 00 00 00 07 00 01 00 00 00 31 00 00 00 77 D3 00 00 4A 51 00 1C 00 01 05 61 00 00 00 00 00 00 00 00 00 00 00 00 04 08 61 38 0F 00 05 01 01 00 00 00 3B 52 00 00 D5 30 00 00 0C E2 01 17 00 0A 35 CA 00 00 00 00 00 00 00 00 00 00 00 00 01 C8 50 B6 0F 00 02 03 01 00 00 00 1A F3 00 00 E1 76 00 00 00 98 01 1B 00 0A 35 CA 00 00 00 00 00 00 00 00 00 00 00 00 01 D7 A3 5A 0F 00 15 04 01 00 00 00 4A 30 00 00 4F 56 00 00 8C AC 00 1E 00 01 05 61 00 00 00 00 00 00 00 00 00 00 00 00 00 B2 13 52 0F 00 0E 05 01 00 00 00 27 14 00 00 35 8F 00 00 1E 1F 00 1E 00 01 05 61 00 00 00 00 00 00 00 00 00 00 00 00 0D B3 B2 80 0F 00 0D 06 01 00 00 00 39 6A 00 00 48 06 00 00 76 91 00 1B 00 01 05 61 00 00 00 00 00 00 00 00 00 00 00 00 FB D8 F1 68 0F 00 16 07 01 00 00 00 4F E5 00 00 7D 2C 00 00 54 E5 00 1E 00 01 05 61 00 00 00 00 00 00 00 00 00 00 00 00 F6 B1 1E 00 0F 00 1A 08 01 00 00 00 9F C5 00 00 A3 D2 00 00 7C BE 00 1E 00 01 05 61 00 00 00 00 00 00 00 00 00 00 00 00 05 AF 1A D0 0F 00 18 09 01 00 00 00 29 31 00 00 03 4D 00 00 0F FE 00 1E 00 01 05 61 00 00 00 00 00 00 00 00 00 00 00 00 0A D9 BA 40 0F 00 03 0A 01 00 00 00 18 C2 00 00 E8 0C 00 00 06 7E 01 1C 00 0A 35 CA 00 00 00 00 00 00 00 00 00 00 00 00 01 DE D0 F2 0F 00 0A 0B 01 00 00 00 2A A6 00 00 C3 EF 00 00 2D D8 00 1C 00 01 05 61 00 00 00 00 00 00 00 00 00 00 00 00 05 28 DA C0 0F 00 06 0C 01 00 00 00 13 9A 00 00 18 62 00 00 4E C5 00 1C 00 01 05 61 00 00 00 00 00 00 00 00 00 00 00 00 03 CA BA 10 0F 00 0A 10 05 00 00 00 62 B4 00 00 1F D3 00 00 31 2A 00 82 00 01 05 63 00 00 00 00 00 00 00 00 00 00 00 00 F3 BD 42 40 0F 00 1A 11 05 00 00 00 45 75 00 00 C8 B1 00 00 05 30 00 7B 00 00 00 02 00 00 00 00 00 00 00 00 00 00 00 00 0A 24 A9 40 03 00 03 12 05 00 00 00 23 35 00 00 A0 9E 00 00 28 C9 00 82 00 01 05 63 00 00 00 00 00 00 00 00 00 00 00 00 0C 14 54 60 0F 00 10 14 05 00 00 00 BA CF 00 00 C1 A5 00 00 29 DA 00 82 00 01 05 63 00 00 00 00 00 00 00 00 00 00 00 00 11 10 37 40 0F 00 16 15 05 00 00 00 78 F2 00 00 05 B8 00 00 35 01 00 82 00 01 05 63 00 00 00 00 00 00 00 00 00 00 00 00 07 95 AD 30 0F 00 1F 16 05 00 00 00 20 9D 00 00 E5 7E 00 00 04 B7 00 83 00 01 05 63 00 00 00 00 00 00 00 00 00 00 00 00 00 56 53 50 0F 00 07 77 

08 01 00 2C 01 05 01 00 38 90 16 24 01 19 CA FB 20 03 11 94 21 8F 02 5D 07 3F 55 A6 15 55 55 4B 15 55 55 4B 15 55 55 4B 15 55 55 4B 15 55 55 4B 51 77 

08 01 00 2C 03 02 01 00 38 90 16 24 01 19 C4 FA 20 02 05 92 21 8F 01 58 3B 72 55 70 15 55 55 4B 15 55 55 4B 15 55 55 4B 15 55 55 4B 15 55 55 4B E9 77 

08 01 00 2C 0A 03 01 00 38 90 16 24 01 19 E7 F5 00 05 D1 09 21 8F 02 5D 48 9A 55 F0 15 55 55 4B 15 55 55 4B 15 55 55 4B 15 55 55 4B 15 55 55 4B B8 77 

08 01 00 2C 01 05 01 00 38 90 26 26 01 18 67 F4 3D 8A 18 93 20 00 00 90 00 00 00 00 00 00 00 00 00 00 00 00 00 00 00 00 00 07 77 0A 1C 1F FA 90 9D 77 

08 01 00 2C 03 02 01 00 38 90 26 26 01 18 67 F4 3D 8A 18 93 20 00 00 90 00 00 00 00 00 00 00 00 00 00 00 00 00 00 00 00 40 07 77 0A 1C 1F FA 90 D8 77 

08 01 00 2C 0A 03 01 00 38 90 26 26 01 18 67 F4 3D 8A 18 93 20 00 00 90 00 00 00 00 00 00 00 00 00 00 00 00 00 00 00 00 40 07 77 0A 1C 1F FA 90 D0 77 

08 02 02 E8 12 00 00 00 0A 00 00 00 09 00 00 07 D0 00 00 00 14 00 00 00 00 00 00 00 07 00 01 00 00 00 34 6C 00 00 F1 2A 00 00 4A 5E 00 4E 00 01 05 61 00 00 00 00 00 00 00 00 00 00 00 00 04 09 47 A8 0F 00 05 01 01 00 00 00 3B 52 00 00 89 3C 00 00 0C EF 00 B3 00 0A 35 CC 00 00 00 00 00 00 00 00 00 00 00 00 01 C9 35 CC 0F 00 02 03 01 00 00 00 1E 15 00 00 AB 9B 00 00 00 A5 00 B7 00 0A 35 CC 00 00 00 00 00 00 00 00 00 00 00 00 01 D8 E0 FA 0F 00 15 04 01 00 00 00 4A B0 00 00 AC 46 00 00 8C B8 00 50 00 01 05 61 00 00 00 00 00 00 00 00 00 00 00 00 00 B3 9D D4 0F 00 0E 05 01 00 00 00 26 A2 00 00 EB 00 00 00 1E 2F 00 50 00 01 05 61 00 00 00 00 00 00 00 00 00 00 00 00 0D B3 4D 70 0F 00 0D 06 01 00 00 00 38 05 00 00 FD 91 00 00 76 9B 00 4D 00 01 05 61 00 00 00 00 00 00 00 00 00 00 00 00 FB DA 6A 00 0F 00 16 07 01 00 00 00 4A 43 00 00 72 ED 00 00 54 EE 00 50 00 01 05 61 00 00 00 00 00 00 00 00 00 00 00 00 F6 B1 CF 60 0F 00 1A 08 01 00 00 00 9E 9B 00 00 AD 4A 00 00 7C CC 00 50 00 01 05 61 00 00 00 00 00 00 00 00 00 00 00 00 05 B0 EF 58 0F 00 18 09 01 00 00 00 20 67 00 00 C7 55 00 00 10 0D 00 50 00 01 05 61 00 00 00 00 00 00 00 00 00 00 00 00 0A D9 80 50 0F 00 03 0A 01 00 00 00 17 7E 00 00 9A C6 00 00 06 8B 00 B8 00 0A 35 CC 00 00 00 00 00 00 00 00 00 00 00 00 01 E2 68 BC 0F 00 0A 0B 01 00 00 00 2B E0 00 00 99 79 00 00 2D E6 00 4E 00 01 05 61 00 00 00 00 00 00 00 00 00 00 00 00 05 2A BA 20 0F 00 06 0C 01 00 00 00 15 49 00 00 78 74 00 00 4E D2 00 4E 00 01 05 61 00 00 00 00 00 00 00 00 00 00 00 00 03 CB 53 CC 0F 00 0A 10 05 00 00 00 5C 83 00 00 28 74 00 00 31 2E 00 B4 00 01 05 63 00 00 00 00 00 00 00 00 00 00 00 00 F3 BE 7B 70 0F 00 1A 11 05 00 00 00 47 44 00 00 89 0F 00 00 05 38 00 AD 00 00 00 02 00 00 00 00 00 00 00 00 00 00 00 00 0A 26 D4 20 03 00 03 12 05 00 00 00 21 CB 00 00 AF CB 00 00 28 D1 00 B4 00 01 05 63 00 00 00 00 00 00 00 00 00 00 00 00 0C 13 97 10 0F 00 10 14 05 00 00 00 AE A8 00 00 A4 46 00 00 29 E3 00 B4 00 01 05 63 00 00 00 00 00 00 00 00 00 00 00 00 11 10 BD 80 0F 00 16 15 05 00 00 00 7A 53 00 00 5A 8F 00 00 35 08 00 B4 00 01 05 63 00 00 00 00 00 00 00 00 00 00 00 00 07 97 12 50 0F 00 1F 16 05 00 00 00 20 D3 00 00 01 07 00 00 04 BE 00 B5 00 01 05 63 00 00 00 00 00 00 00 00 00 00 00 00 00 55 FF 05 0F 00 4F 77 

08 01 00 2C 01 05 01 00 38 90 36 29 01 18 00 F0 00 80 00 50 17 77 77 FA 1D DD DD DE 37 77 77 6A 1D DE 00 D4 07 80 07 69 20 00 20 9A 18 18 18 7E DF 77 

08 01 00 2C 03 02 01 00 38 90 36 29 01 18 00 F0 00 80 00 50 17 77 77 FA 1D DD DD DE 37 77 77 6A 1D DE 00 D4 07 80 07 69 20 00 20 9A 18 18 18 7E DA 77 

08 01 00 2C 0A 03 01 00 38 90 36 29 01 18 00 F0 00 80 00 50 17 77 77 FA 1D DD DD DE 37 77 77 6A 1D DE 00 D4 07 80 07 69 20 00 20 9A 18 18 18 7E D2 77 

08 02 02 E8 12 00 00 00 0A 00 00 00 09 00 00 07 D0 00 00 00 15 00 00 00 00 00 00 00 07 00 01 00 00 00 37 89 00 00 38 BD 00 00 4A 6C 00 80 00 01 05 61 00 00 00 00 00 00 00 00 00 00 00 00 04 09 35 68 0F 00 05 01 01 00 00 00 35 93 00 00 0E 68 00 00 0C FC 00 4F 00 0A 35 CE 00 00 00 00 00 00 00 00 00 00 00 00 01 CB 96 CE 0F 00 02 03 01 00 00 00 1B 83 00 00 25 F2 00 00 00 B2 00 53 00 0A 35 CE 00 00 00 00 00 00 00 00 00 00 00 00 01 D8 6A 52 0F 00 15 04 01 00 00 00 47 E1 00 00 D1 34 00 00 8C C4 00 82 00 01 05 61 00 00 00 00 00 00 00 00 00 00 00 00 00 B3 61 66 0F 00 0E 05 01 00 00 00 29 15 00 00 6A 04 00 00 1E 40 00 82 00 01 05 61 00 00 00 00 00 00 00 00 00 00 00 00 0D B3 02 60 0F 00 0D 06 01 00 00 00 38 9D 00 00 84 71 00 00 76 A6 00 7F 00 01 05 61 00 00 00 00 00 00 00 00 00 00 00 00 FB DA 98 20 0F 00 16 07 01 00 00 00 4A 8F 00 00 41 4E 00 00 54 F7 00 82 00 01 05 61 00 00 00 00 00 00 00 00 00 00 00 00 F6 B1 F5 F0 0F 00 1A 08 01 00 00 00 A1 BC 00 00 7B E1 00 00 7C DA 00 82 00 01 05 61 00 00 00 00 00 00 00 00 00 00 00 00 05 B0 A0 A8 0F 00 18 09 01 00 00 00 23 D8 00 00 56 D7 00 00 10 1D 00 82 00 01 05 61 00 00 00 00 00 00 00 00 00 00 00 00 0A D9 D1 F0 0F 00 03 0A 01 00 00 00 19 50 00 00 28 AA 00 00 06 98 00 54 00 0A 35 CE 00 00 00 00 00 00 00 00 00 00 00 00 01 DF 33 0C 0F 00 0A 0B 01 00 00 00 2A F4 00 00 3B 26 00 00 2D F4 00 80 00 01 05 61 00 00 00 00 00 00 00 00 00 00 00 00 05 2B 6A 88 0F 00 06 0C 01 00 00 00 14 1E 00 00 AF 02 00 00 4E DF 00 80 00 01 05 61 00 00 00 00 00 00 00 00 00 00 00 00 03 CB 80 04 0F 00 0A 10 05 00 00 00 5F 4D 00 00 0F 61 00 00 31 32 00 E6 00 01 05 63 00 00 00 00 00 00 00 00 00 00 00 00 F3 BD CC 70 0F 00 1A 11 05 00 00 00 47 47 00 00 2F 83 00 00 05 40 00 DF 00 00 00 02 00 00 00 00 00 00 00 00 00 00 00 00 0A 25 33 20 03 00 03 12 05 00 00 00 20 39 00 00 A5 01 00 00 28 D9 00 E6 00 01 05 63 00 00 00 00 00 00 00 00 00 00 00 00 0C 13 EB C0 0F 00 10 14 05 00 00 00 A6 99 00 00 6F 9B 00 00 29 EC 00 E6 00 01 05 63 00 00 00 00 00 00 00 00 00 00 00 00 11 12 04 00 0F 00 16 15 05 00 00 00 70 0D 00 00 91 F8 00 00 35 0F 00 E6 00 01 05 63 00 00 00 00 00 00 00 00 00 00 00 00 07 96 71 C0 0F 00 1F 16 05 00 00 00 1D 40 00 00 05 0D 00 00 04 C4 00 E7 00 01 05 63 00 00 00 00 00 00 00 00 00 00 00 00 00 56 5C B5 0F 00 6C 77 

08 01 00 2C 01 05 01 00 38 90 46 22 01 18 24 F6 0C 0C 0C 2E 03 03 02 D4 18 6A E1 6D 10 3C 95 4D 15 55 55 4B 15 55 55 4B 15 55 55 4B 15 55 55 4B D9 77 

08 01 00 2C 03 02 01 00 38 90 46 22 01 18 25 F5 0C 0C 0C 2E 03 03 02 D4 18 6A E1 6D 10 3C 95 4D 15 55 55 4B 15 55 55 4B 15 55 55 4B 15 55 55 4B DE 77 

08 01 00 2C 0A 03 01 00 38 90 46 22 01 18 23 FF 2C 0C 0F BB 1B E3 03 D7 27 E9 68 B9 1A 1A 55 00 15 55 55 4B 15 55 55 4B 15 55 55 4B 15 55 55 4B D6 77 

08 01 00 2C 01 05 01 00 38 90 56 2D 01 18 6F FF 31 81 81 B2 20 60 7B E6 0D 6E 30 FB 12 04 44 A2 01 81 FF FB 3C A0 60 CD 18 18 11 76 0E 06 05 6B C8 77 

08 01 00 2C 03 02 01 00 38 90 56 2D 41 18 6F FF 31 81 81 B2 20 60 7B E6 0D 6E 30 FB 52 04 44 A2 01 81 FF FB 3C A0 60 CD 18 18 11 76 0E 06 05 6B CD 77 

08 01 00 2C 0A 03 01 00 38 90 56 2D 01 18 6F FF 31 81 81 B2 20 60 7B E6 0D 6E 30 FB 12 04 44 A2 01 81 FF FB 3C A0 60 CD 18 18 11 76 0E 06 05 6B C5 77 

08 02 02 E8 12 00 00 00 0A 00 00 00 09 00 00 07 D0 00 00 00 16 00 00 00 00 00 00 00 07 00 01 00 00 00 35 AF 00 00 B2 FD 00 00 4A 79 00 B2 00 01 05 61 00 00 00 00 00 00 00 00 00 00 00 00 04 0B 75 C0 0F 00 05 01 01 00 00 00 38 0F 00 00 C2 F2 00 00 0D 08 01 17 00 0A 35 CF 00 00 00 00 00 00 00 00 00 00 00 00 01 CC B3 58 0F 00 02 03 01 00 00 00 1B 35 00 00 E3 F3 00 00 00 BE 01 1B 00 0A 35 CF 00 00 00 00 00 00 00 00 00 00 00 00 01 DB 25 56 0F 00 15 04 01 00 00 00 48 D5 00 00 2B 89 00 00 8C D1 00 B4 00 01 05 61 00 00 00 00 00 00 00 00 00 00 00 00 00 B5 37 1F 0F 00 0E 05 01 00 00 00 2A 0C 00 00 22 03 00 00 1E 51 00 B4 00 01 05 61 00 00 00 00 00 00 00 00 00 00 00 00 0D B4 CE C0 0F 00 0D 06 01 00 00 00 35 D7 00 00 3A CA 00 00 76 B1 00 B1 00 01 05 61 00 00 00 00 00 00 00 00 00 00 00 00 FB DD 20 E0 0F 00 16 07 01 00 00 00 4D 0C 00 00 3E C2 00 00 55 00 00 B4 00 01 05 61 00 00 00 00 00 00 00 00 00 00 00 00 F6 B4 1E 50 0F 00 1A 08 01 00 00 00 A6 3B 00 00 84 A6 00 00 7C E8 00 B4 00 01 05 61 00 00 00 00 00 00 00 00 00 00 00 00 05 B2 CE B0 0F 00 18 09 01 00 00 00 27 32 00 00 10 09 00 00 10 2D 00 B4 00 01 05 61 00 00 00 00 00 00 00 00 00 00 00 00 0A DB DA 00 0F 00 03 0A 01 00 00 00 18 6A 00 00 DF 07 00 00 06 A4 01 1C 00 0A 35 CF 00 00 00 00 00 00 00 00 00 00 00 00 01 DE A4 34 0F 00 0A 0B 01 00 00 00 2B A4 00 00 15 04 00 00 2E 02 00 B2 00 01 05 61 00 00 00 00 00 00 00 00 00 00 00 00 05 2D B9 90 0F 00 06 0C 01 00 00 00 14 84 00 00 0F B1 00 00 4E ED 00 B2 00 01 05 61 00 00 00 00 00 00 00 00 00 00 00 00 03 CD C2 48 0F 00 0A 10 05 00 00 00 5D DE 00 00 17 1A 00 00 31 36 01 18 00 01 05 63 00 00 00 00 00 00 00 00 00 00 00 00 F3 C1 91 F0 0F 00 1A 11 05 00 00 00 43 03 00 00 EA F5 00 00 05 47 01 11 00 00 00 02 00 00 00 00 00 00 00 00 00 00 00 00 0A 28 84 C0 03 00 03 12 05 00 00 00 1C DE 00 00 B9 40 00 00 28 E1 01 18 00 01 05 63 00 00 00 00 00 00 00 00 00 00 00 00 0C 17 AE D0 0F 00 10 14 05 00 00 00 BD 4C 00 00 51 0A 00 00 29 F5 01 18 00 01 05 63 00 00 00 00 00 00 00 00 00 00 00 00 11 13 34 20 0F 00 16 15 05 00 00 00 73 E5 00 00 E6 5F 00 00 35 16 01 18 00 01 05 63 00 00 00 00 00 00 00 00 00 00 00 00 07 97 AA 88 0F 00 1F 16 05 00 00 00 1C 7C 00 00 24 C1 00 00 04 CA 01 19 00 01 05 63 00 00 00 00 00 00 00 00 00 00 00 00 00 58 D6 16 0F 00 37 77 

08 01 00 2C 01 05 01 00 38 90 16 24 01 26 06 6E 1A 1B EA 0C 1E C5 58 5F 00 5D 15 EC 15 55 55 4B 15 55 55 4B 15 55 55 4B 15 55 55 4B 15 55 55 4B 34 77 

08 01 00 2C 03 02 01 00 38 90 16 24 01 26 12 67 34 20 C6 63 3E 97 C8 19 00 67 55 76 15 55 55 4B 15 55 55 4B 15 55 55 4B 15 55 55 4B 15 55 55 4B 3E 77 

08 01 00 2C 0A 03 01 00 38 90 16 24 01 26 27 67 04 27 B8 21 1E A8 18 1E 00 52 D5 DE 15 55 55 4B 15 55 55 4B 15 55 55 4B 55 55 55 4B 15 55 55 4B 9D 77 

08 01 00 2C 10 0A 05 00 22 C0 46 26 20 AC 89 EC 04 64 00 2E 15 F9 C2 5E 33 EB C8 56 37 88 3C CF 37 F3 C1 5C 03 98 9C 08 00 3F E9 AE 32 05 28 84 D0 77 

08 01 00 2C 11 1A 05 00 22 C0 46 26 20 AC 89 EC 04 64 00 2E 15 F9 C2 5E 33 EB C8 56 37 88 3C CF 37 F3 C3 EF 0E 98 9C 27 00 00 0E B9 08 8A A0 F4 D0 77 

08 01 00 2C 12 03 05 00 22 C0 46 26 20 AC 89 EC 04 64 00 2E 15 F9 C2 5E 33 EB C8 56 37 88 3C CF 37 F3 C1 0F 05 98 9C 04 00 3F E7 8D 37 30 1B E8 C0 77 

08 01 00 2C 14 10 05 00 22 C0 46 26 20 AC 89 EC 04 64 00 2E 15 F9 C2 5E 33 EB C8 56 37 88 3C CF 37 F3 FA 4C 00 58 9B C0 00 3F F5 5F 39 9A 4E 90 E2 77 

08 01 00 2C 15 16 05 00 22 C0 46 26 20 AC 89 EC 04 64 00 2E 15 F9 C2 5E 33 EB C8 56 37 88 3C CF 37 F3 F6 79 0D 98 9C 16 00 00 07 4B 26 F3 6B CC 16 77 

08 01 00 2C 16 1F 05 00 22 C0 46 26 20 AC 89 EC 04 64 00 2E 15 F9 C2 5E 33 EB C8 56 37 88 3C CF 37 F3 F9 02 03 D8 9C 2C 00 3F FA D2 3D F8 76 A0 26 77 

08 01 00 2C 01 05 01 00 38 90 26 26 01 24 87 6E 3D 8A 18 93 20 00 00 90 00 00 2A 07 2A AA AA B4 00 00 00 00 00 00 00 00 00 07 77 0A 1C BF E7 01 44 77 

08 01 00 2C 03 02 01 00 38 90 26 26 01 24 87 6E 3D 8A 18 93 20 00 00 90 00 00 2A 07 2A AA AA B4 00 00 00 00 00 00 00 00 00 07 77 0A 1C BF E7 01 41 77 

08 01 00 2C 0A 03 01 00 38 90 26 26 01 24 87 6E 3D 8A 18 93 20 00 00 90 00 00 2A 07 2A AA AA B4 00 00 00 00 00 00 00 00 00 07 77 0A 1C BF E7 01 49 77 

08 02 02 E8 12 00 00 00 0A 00 00 00 09 00 00 07 D0 00 00 00 17 00 00 00 00 00 00 00 07 00 01 00 00 00 32 50 00 00 F3 AD 00 00 4A 86 00 E4 00 01 05 61 00 00 00 00 00 00 00 00 00 00 00 00 04 0C FB C8 0F 00 05 01 01 00 00 00 37 91 00 00 46 DE 00 00 0D 15 00 B3 00 0A 35 D1 00 00 00 00 00 00 00 00 00 00 00 00 01 CC 78 F6 0F 00 02 03 01 00 00 00 1C 83 00 00 72 08 00 00 00 CB 00 B7 00 0A 35 D1 00 00 00 00 00 00 00 00 00 00 00 00 01 DA EE 80 0F 00 15 04 01 00 00 00 46 4D 00 00 52 0D 00 00 8C DD 00 E6 00 01 05 61 00 00 00 00 00 00 00 00 00 00 00 00 00 B6 3B 73 0F 00 0E 05 01 00 00 00 2E 91 00 00 A3 97 00 00 1E 61 00 E6 00 01 05 61 00 00 00 00 00 00 00 00 00 00 00 00 0D B7 A5 C0 0F 00 0D 06 01 00 00 00 36 9D 00 00 C8 6C 00 00 76 BB 00 E3 00 01 05 61 00 00 00 00 00 00 00 00 00 00 00 00 FB DE BA 70 0F 00 16 07 01 00 00 00 46 64 00 00 0E 08 00 00 55 09 00 E6 00 01 05 61 00 00 00 00 00 00 00 00 00 00 00 00 F6 B5 4F 30 0F 00 1A 08 01 00 00 00 A6 0D 00 00 59 4D 00 00 7C F6 00 E6 00 01 05 61 00 00 00 00 00 00 00 00 00 00 00 00 05 B3 FF D0 0F 00 18 09 01 00 00 00 27 1F 00 00 A3 EA 00 00 10 3C 00 E6 00 01 05 61 00 00 00 00 00 00 00 00 00 00 00 00 0A DD 5D 00 0F 00 03 0A 01 00 00 00 17 5E 00 00 6F 3F 00 00 06 B1 00 B8 00 0A 35 D1 00 00 00 00 00 00 00 00 00 00 00 00 01 DF 1D EC 0F 00 0A 0B 01 00 00 00 2C 2E 00 00 BA BC 00 00 2E 0F 00 E4 00 01 05 61 00 00 00 00 00 00 00 00 00 00 00 00 05 2E F7 70 0F 00 06 0C 01 00 00 00 15 7B 00 00 45 9B 00 00 4E FA 00 E4 00 01 05 61 00 00 00 00 00 00 00 00 00 00 00 00 03 CF 7B 8C 0F 00 0A 10 05 00 00 00 5A 39 00 00 FF 61 00 00 31 39 00 1E 00 01 05 64 00 00 00 00 00 00 00 00 00 00 00 00 F3 C1 35 C0 0F 00 1A 11 05 00 00 00 45 AF 00 00 8C EA 00 00 05 4F 00 1F 00 01 05 64 00 00 00 00 00 00 00 00 00 00 00 00 0A 29 EF 60 0F 00 03 12 05 00 00 00 1D 81 00 00 A7 D6 00 00 28 E9 00 1E 00 01 05 64 00 00 00 00 00 00 00 00 00 00 00 00 0C 18 5D 50 0F 00 10 14 05 00 00 00 BE C5 00 00 21 77 00 00 29 FE 00 1E 00 01 05 64 00 00 00 00 00 00 00 00 00 00 00 00 11 14 DD A0 0F 00 16 15 05 00 00 00 74 D3 00 00 17 AD 00 00 35 1E 00 1E 00 01 05 64 00 00 00 00 00 00 00 00 00 00 00 00 07 99 53 E0 0F 00 1F 16 05 00 00 00 1D 71 00 00 26 34 00 00 04 D0 00 1F 00 01 05 64 00 00 00 00 00 00 00 00 00 00 00 00 00 58 BA 6B 0F 00 FD 77 

08 01 00 2C 01 05 01 00 38 90 36 29 01 24 1F 6E 3F 13 FD E0 27 77 77 BA 1D DD DD DE 37 77 77 6A 1D DE 00 D4 07 80 07 69 20 00 06 9A 3E C8 10 F5 A0 77 

08 01 00 2C 03 02 01 00 38 90 36 29 01 24 1F 6E BF 13 FD E0 27 77 77 BA 5D DD DD DE 37 77 77 6A 1D DE 00 D4 07 80 07 69 20 00 06 9A 3E C8 10 F5 65 77 

08 01 00 2C 0A 03 01 00 38 90 36 29 81 24 1F 6E 3F 13 FD E0 27 77 77 BA 1D DD DD DE 37 77 77 6A 1D DE 00 D4 07 80 07 69 20 00 3C 98 70 98 1E 44 B4 77 

08 01 00 2C 01 05 01 00 38 90 46 22 01 24 1E 6D 1C 0C 0C FE 03 02 21 D4 00 C0 85 E1 22 30 35 40 15 55 55 4B 15 55 55 4B 15 55 55 4B 15 55 55 4B 6F 77 

08 01 00 2C 03 02 01 00 38 90 46 22 01 24 1E 6D 1C 0C 0C FE 03 02 21 D4 00 C0 85 E1 A2 30 35 40 15 55 55 4B 15 55 55 4B 15 55 55 4B 15 55 55 4B EA 77 

08 01 00 2C 0A 03 01 00 38 90 46 22 01 25 FF 62 04 0C 0C DE 03 03 E9 D9 00 C0 C0 E9 30 30 35 E0 15 55 55 4B 15 55 55 4B 15 55 55 4B 15 55 55 4B 8E 77 

08 02 02 E8 12 00 00 00 0A 00 00 00 09 00 00 07 D0 00 00 00 18 00 00 00 00 00 00 00 07 00 01 00 00 00 33 73 00 00 6C B1 00 00 4A 94 01 16 00 01 05 61 00 00 00 00 00 00 00 00 00 00 00 00 04 0C F6 38 0F 00 05 01 01 00 00 00 38 30 00 00 01 27 00 00 0D 22 00 4F 00 0A 35 D3 00 00 00 00 00 00 00 00 00 00 00 00 01 CD 2B FA 0F 00 02 03 01 00 00 00 1A 3A 00 00 32 5A 00 00 00 D8 00 53 00 0A 35 D3 00 00 00 00 00 00 00 00 00 00 00 00 01 DB 65 20 0F 00 15 04 01 00 00 00 47 EB 00 00 A7 12 00 00 8C E9 01 18 00 01 05 61 00 00 00 00 00 00 00 00 00 00 00 00 00 B5 F0 1A 0F 00 0E 05 01 00 00 00 2B 89 00 00 58 E6 00 00 1E 72 01 18 00 01 05 61 00 00 00 00 00 00 00 00 00 00 00 00 0D B7 53 30 0F 00 0D 06 01 00 00 00 35 74 00 00 84 54 00 00 76 C6 01 15 00 01 05 61 00 00 00 00 00 00 00 00 00 00 00 00 FB DF 0B 20 0F 00 16 07 01 00 00 00 48 86 00 00 07 1E 00 00 55 12 01 18 00 01 05 61 00 00 00 00 00 00 00 00 00 00 00 00 F6 B5 21 F0 0F 00 1A 08 01 00 00 00 9C C3 00 00 61 8A 00 00 7D 04 01 18 00 01 05 61 00 00 00 00 00 00 00 00 00 00 00 00 05 B3 EB 28 0F 00 18 09 01 00 00 00 24 43 00 00 64 4F 00 00 10 4C 01 18 00 01 05 61 00 00 00 00 00 00 00 00 00 00 00 00 0A DD 3A F0 0F 00 03 0A 01 00 00 00 18 10 00 00 31 C0 00 00 06 BE 00 54 00 0A 35 D3 00 00 00 00 00 00 00 00 00 00 00 00 01 E2 F9 8C 0F 00 0A 0B 01 00 00 00 2E EA 00 00 8F 7C 00 00 2E 1D 01 16 00 01 05 61 00 00 00 00 00 00 00 00 00 00 00 00 05 2F 17 C8 0F 00 06 0C 01 00 00 00 14 5D 00 00 A0 4C 00 00 4F 07 01 16 00 01 05 61 00 00 00 00 00 00 00 00 00 00 00 00 03 CF 74 44 0F 00 0A 10 05 00 00 00 58 9E 00 00 04 87 00 00 31 3E 00 50 00 01 05 64 00 00 00 00 00 00 00 00 00 00 00 00 F3 C3 19 60 0F 00 1A 11 05 00 00 00 4B 41 00 00 4E 64 00 00 05 57 00 51 00 01 05 64 00 00 00 00 00 00 00 00 00 00 00 00 0A 28 2E 70 0F 00 03 12 05 00 00 00 1B 8E 00 00 BA 30 00 00 28 F1 00 50 00 01 05 64 00 00 00 00 00 00 00 00 00 00 00 00 0C 17 64 10 0F 00 10 14 05 00 00 00 A9 DB 00 00 05 68 00 00 2A 07 00 50 00 01 05 64 00 00 00 00 00 00 00 00 00 00 00 00 11 14 F0 80 0F 00 16 15 05 00 00 00 75 E8 00 00 6B 08 00 00 35 25 00 50 00 01 05 64 00 00 00 00 00 00 00 00 00 00 00 00 07 99 83 38 0F 00 1F 16 05 00 00 00 1E 4D 00 00 43 88 00 00 04 D6 00 51 00 01 05 64 00 00 00 00 00 00 00 00 00 00 00 00 00 5A 98 AA 0F 00 50 77 

08 01 00 2C 00 07 01 00 38 90 46 22 01 18 3C F8 00 00 00 00 00 00 00 00 00 00 00 00 00 00 00 00 00 00 00 00 00 00 00 00 00 00 00 00 00 00 00 00 32 77 

08 01 00 2C 01 05 01 00 38 90 56 2D 01 24 73 64 0A C6 81 69 20 60 75 E7 18 18 18 7E 06 04 78 9A 30 1C 1B 12 3C 7C 05 76 28 1F B1 39 26 06 05 0B 36 77 

08 01 00 2C 03 02 01 00 38 90 56 2D 01 24 73 64 0A C6 81 69 20 60 75 E7 18 18 18 7E 06 04 78 9A 30 1C 1B 12 3C 7C 05 76 28 1F B1 39 26 06 05 0B 33 77 

08 01 00 2C 04 15 01 00 38 90 46 22 01 18 3C F8 00 00 00 00 00 00 00 00 00 00 00 00 00 00 00 00 00 00 00 00 00 00 00 00 00 00 00 00 00 00 03 05 22 77 

08 01 00 2C 05 0E 01 00 38 90 46 22 01 18 3F FD 35 44 47 B7 2A 1C 86 4D 10 8F DF B5 08 A8 FE 57 21 16 83 5F 24 D1 C5 F9 2A FE 59 6E 0B 76 75 33 42 77 

08 01 00 2C 06 0D 01 00 38 90 46 22 01 18 3C F8 00 00 00 00 00 00 00 00 00 00 00 00 00 00 00 00 00 00 00 00 00 00 00 00 00 00 00 00 00 00 00 00 3E 77 

08 01 00 2C 07 16 01 00 38 90 46 22 01 18 3C F8 00 00 00 00 00 00 00 00 00 00 00 00 00 00 00 00 00 00 00 00 00 00 00 00 00 00 00 00 00 00 03 05 22 77 

08 01 00 2C 08 1A 01 00 38 90 46 22 01 18 3C F8 00 00 00 00 00 00 00 00 00 00 00 00 00 00 00 00 00 00 00 00 00 00 00 00 00 00 00 00 00 00 03 05 21 77 

08 01 00 2C 09 18 01 00 38 90 46 22 01 18 3C F8 00 00 00 00 00 00 00 00 00 00 00 00 00 00 00 00 00 00 00 00 00 00 00 00 00 00 00 00 00 00 03 05 22 77 

08 01 00 2C 0A 03 01 00 38 90 56 2D 81 24 73 64 0A C6 81 69 20 60 75 E7 18 18 18 7E 06 04 78 9A 30 1C 1B 12 3C 7C 05 76 28 1F B1 39 26 06 05 0B BB 77 

08 01 00 2C 0B 0A 01 00 38 90 46 22 01 18 3C F8 00 00 00 00 00 00 00 00 00 00 00 00 00 00 00 00 00 00 00 00 00 00 00 00 00 00 00 00 00 00 00 00 34 77 

08 01 00 2C 0C 06 01 00 38 90 46 22 01 18 3C F8 00 00 00 00 00 00 00 00 00 00 00 00 00 00 00 00 00 00 00 00 00 00 00 00 00 00 00 00 00 00 00 00 3F 77 

08 02 02 E8 12 00 00 00 0A 00 00 00 09 00 00 07 D0 00 00 00 19 00 00 00 00 00 00 00 07 00 01 00 00 00 34 CB 00 00 AF 3F 00 00 4A A1 00 1C 00 01 05 62 00 00 00 00 00 00 00 00 00 00 00 00 04 0D D0 80 0F 00 05 01 01 00 00 00 3A 34 00 00 86 33 00 00 0D 2E 01 17 00 0A 35 D4 00 00 00 00 00 00 00 00 00 00 00 00 01 D0 D9 4A 0F 00 02 03 01 00 00 00 19 FD 00 00 B5 3C 00 00 00 E4 01 1B 00 0A 35 D4 00 00 00 00 00 00 00 00 00 00 00 00 01 DC 70 A2 0F 00 15 04 01 00 00 00 48 3B 00 00 CB 20 00 00 8C F5 00 1E 00 01 05 62 00 00 00 00 00 00 00 00 00 00 00 00 00 B5 A7 84 0F 00 0E 05 01 00 00 00 2C 5E 00 00 E1 04 00 00 1E 82 00 1E 00 01 05 62 00 00 00 00 00 00 00 00 00 00 00 00 0D B8 90 10 0F 00 0D 06 01 00 00 00 35 86 00 00 01 75 00 00 76 D1 00 1B 00 01 05 62 00 00 00 00 00 00 00 00 00 00 00 00 FB DF 58 98 0F 00 16 07 01 00 00 00 4B 6A 00 00 D6 AA 00 00 55 1A 00 1E 00 01 05 62 00 00 00 00 00 00 00 00 00 00 00 00 F6 B6 32 60 0F 00 1A 08 01 00 00 00 9B C2 00 00 31 31 00 00 7D 12 00 1E 00 01 05 62 00 00 00 00 00 00 00 00 00 00 00 00 05 B5 22 08 0F 00 18 09 01 00 00 00 22 C4 00 00 F6 F9 00 00 10 5B 00 1E 00 01 05 62 00 00 00 00 00 00 00 00 00 00 00 00 0A DE AE 70 0F 00 03 0A 01 00 00 00 16 35 00 00 BD 8F 00 00 06 CA 01 1C 00 0A 35 D4 00 00 00 00 00 00 00 00 00 00 00 00 01 E4 61 DC 0F 00 0A 0B 01 00 00 00 2F 8B 00 00 39 4B 00 00 2E 2B 00 1C 00 01 05 62 00 00 00 00 00 00 00 00 00 00 00 00 05 32 A5 A0 0F 00 06 0C 01 00 00 00 14 44 00 00 D0 5A 00 00 4F 14 00 1C 00 01 05 62 00 00 00 00 00 00 00 00 00 00 00 00 03 D3 80 70 0F 00 0A 10 05 00 00 00 63 33 00 00 EF AE 00 00 31 41 00 82 00 01 05 64 00 00 00 00 00 00 00 00 00 00 00 00 F3 C3 DC D0 0F 00 1A 11 05 00 00 00 4B C7 00 00 F2 48 00 00 05 5E 00 83 00 01 05 64 00 00 00 00 00 00 00 00 00 00 00 00 0A 29 74 40 0F 00 03 12 05 00 00 00 1F 41 00 00 B3 A7 00 00 28 F9 00 82 00 01 05 64 00 00 00 00 00 00 00 00 00 00 00 00 0C 18 F2 E0 0F 00 10 14 05 00 00 00 B9 12 00 00 D1 90 00 00 2A 0F 00 82 00 01 05 64 00 00 00 00 00 00 00 00 00 00 00 00 11 16 65 E0 0F 00 16 15 05 00 00 00 6F BC 00 00 A3 33 00 00 35 2C 00 82 00 01 05 64 00 00 00 00 00 00 00 00 00 00 00 00 07 9A 04 40 0F 00 1F 16 05 00 00 00 1D 19 00 00 48 1F 00 00 04 DC 00 83 00 01 05 64 00 00 00 00 00 00 00 00 00 00 00 00 00 5B 0D 62 0F 00 F1 77 

08 01 00 2C 01 05 01 00 38 90 16 24 01 32 5A 02 16 85 87 11 36 7C 28 F8 1A 14 55 34 15 55 55 4B 15 55 55 4B 15 55 55 4B 15 55 55 4B 15 55 55 4B 7F 77 

08 01 00 2C 03 02 01 00 38 90 16 24 01 32 7A 08 16 41 86 FB 21 3D 51 A7 16 BA 55 80 15 55 55 4B 15 55 55 4B 15 55 55 4B 15 55 55 4B 15 55 55 4B 19 77 

08 01 00 2C 0A 03 01 00 78 90 16 24 01 32 44 06 16 60 48 3C 24 64 AF 0F 0E B4 55 94 15 55 55 4B 15 55 55 4B 15 55 55 4B 95 55 55 4B 15 55 55 4B C1 77 

08 01 00 2C 01 05 01 00 38 90 26 26 01 30 A7 0D 3D 8A 18 93 20 00 00 90 00 00 AA 09 2A AA AA B4 00 00 00 00 00 00 00 00 00 07 77 0A 1C BF E8 03 90 77 

08 01 00 2C 03 02 01 00 38 90 26 26 01 30 A7 0D 3D 8A 18 93 20 00 00 90 00 00 AA 09 2A AA AA B4 00 00 00 00 00 00 00 00 00 07 77 0A 1C BF E8 03 95 77 

08 01 00 2C 0A 03 01 00 38 90 26 26 01 30 A7 0D 3D 8A 18 93 20 00 00 90 00 00 AA 09 2A AA AA B4 40 00 00 00 00 00 00 00 00 07 77 0A 1C BF E8 03 DD 77 

08 02 02 E8 12 00 00 00 0A 00 00 00 09 00 00 07 D0 00 00 00 1A 00 00 00 00 00 00 00 07 00 01 00 00 00 34 CB 00 00 2A 0E 00 00 4A AF 00 4E 00 01 05 62 00 00 00 00 00 00 00 00 00 00 00 00 04 0D 71 28 0F 00 05 01 01 00 00 00 37 74 00 00 38 A3 00 00 0D 3B 00 B3 00 0A 35 D6 00 00 00 00 00 00 00 00 00 00 00 00 01 CC 01 42 0F 00 02 03 01 00 00 00 19 6C 00 00 6C ED 00 00 00 F1 00 B7 00 0A 35 D6 00 00 00 00 00 00 00 00 00 00 00 00 01 DE FD 82 0F 00 15 04 01 00 00 00 47 27 00 00 28 CC 00 00 8D 02 00 50 00 01 05 62 00 00 00 00 00 00 00 00 00 00 00 00 00 B5 5C 19 0F 00 0E 05 01 00 00 00 29 FD 00 00 9D AE 00 00 1E 93 00 50 00 01 05 62 00 00 00 00 00 00 00 00 00 00 00 00 0D B7 A2 20 0F 00 0D 06 01 00 00 00 31 28 00 00 C4 6C 00 00 76 DB 00 4D 00 01 05 62 00 00 00 00 00 00 00 00 00 00 00 00 FB DF D6 E8 0F 00 16 07 01 00 00 00 48 DE 00 00 D0 89 00 00 55 23 00 50 00 01 05 62 00 00 00 00 00 00 00 00 00 00 00 00 F6 B4 53 B0 0F 00 1A 08 01 00 00 00 92 63 00 00 3E 47 00 00 7D 20 00 50 00 01 05 62 00 00 00 00 00 00 00 00 00 00 00 00 05 B3 DB D8 0F 00 18 09 01 00 00 00 25 16 00 00 B2 4F 00 00 10 6B 00 50 00 01 05 62 00 00 00 00 00 00 00 00 00 00 00 00 0A DD D0 10 0F 00 03 0A 01 00 00 00 15 D4 00 00 77 28 00 00 06 D7 00 B8 00 0A 35 D6 00 00 00 00 00 00 00 00 00 00 00 00 01 E4 BB E4 0F 00 0A 0B 01 00 00 00 2B D7 00 00 16 2F 00 00 2E 39 00 4E 00 01 05 62 00 00 00 00 00 00 00 00 00 00 00 00 05 2F 30 80 0F 00 06 0C 01 00 00 00 14 5D 00 00 2F 6E 00 00 4F 22 00 4E 00 01 05 62 00 00 00 00 00 00 00 00 00 00 00 00 03 D0 0C 7C 0F 00 0A 10 05 00 00 00 66 CE 00 00 F5 26 00 00 31 45 00 B4 00 01 05 64 00 00 00 00 00 00 00 00 00 00 00 00 F3 C2 C1 40 0F 00 1A 11 05 00 00 00 44 3C 00 00 B1 3E 00 00 05 66 00 B5 00 01 05 64 00 00 00 00 00 00 00 00 00 00 00 00 0A 27 9C 50 0F 00 03 12 05 00 00 00 1B B5 00 00 C3 02 00 00 29 01 00 B4 00 01 05 64 00 00 00 00 00 00 00 00 00 00 00 00 0C 16 5B E0 0F 00 10 14 05 00 00 00 AF D7 00 00 B6 DD 00 00 2A 18 00 B4 00 01 05 64 00 00 00 00 00 00 00 00 00 00 00 00 11 15 8B 40 0F 00 16 15 05 00 00 00 6B 98 00 00 F5 B4 00 00 35 33 00 B4 00 01 05 64 00 00 00 00 00 00 00 00 00 00 00 00 07 99 83 18 0F 00 1F 16 05 00 00 00 1E 89 00 00 64 15 00 00 04 E2 00 B5 00 01 05 64 00 00 00 00 00 00 00 00 00 00 00 00 00 59 84 90 0F 00 CA 77 

08 01 00 2C 01 05 01 00 38 90 36 29 01 30 7F 0A 3C BF FE 9C 1F 77 77 0A 1D DD DD DE 37 71 32 66 37 9F 5E 78 09 16 78 37 00 01 45 07 2E 31 BF 5C 97 77 

08 01 00 2C 03 02 01 00 38 90 36 29 01 30 7F 0A 3C BF FE 9C 1F 77 77 0A 1D DD DD DE 37 71 32 66 37 9F 5E 78 09 16 78 37 00 01 45 07 2E 31 BF 5C 92 77 

08 01 00 2C 0A 03 01 00 78 90 36 29 01 30 7F 0A 3C BF FE 9C 1F 77 77 0A 1D DD DD DE 37 71 32 66 37 9F 5E 78 09 16 78 37 80 01 49 00 A0 7F E0 B8 2A 77 

08 01 00 2C 01 05 01 00 38 90 46 22 01 31 FC 0E 18 E0 E4 0F 02 11 03 1A 00 C0 C0 E9 30 22 35 8D 15 55 55 4B 15 55 55 4B 15 55 55 4B 15 55 55 4B 74 77 

08 01 00 2C 03 02 01 00 38 90 46 22 01 31 FC 0E 18 E0 E4 0F 02 11 03 1A 00 C0 C0 E9 30 22 35 8D 15 55 55 4B 15 55 55 4B 15 55 55 4B 15 55 55 4B 71 77 

08 01 00 2C 0A 03 01 00 38 90 46 22 81 30 C1 0A 11 A0 5C E5 02 24 13 B9 40 C0 C0 E9 30 25 35 86 15 55 55 4B 15 55 55 4B 15 55 55 4B 55 55 55 4B 50 77 

08 02 02 E8 12 00 00 00 0A 00 00 00 09 00 00 07 D0 00 00 00 1B 00 00 00 00 00 00 00 07 00 01 00 00 00 32 8A 00 00 71 4B 00 00 4A BC 00 80 00 01 05 62 00 00 00 00 00 00 00 00 00 00 00 00 04 0C DC E0 0F 00 05 01 01 00 00 00 37 86 00 00 C1 EF 00 00 0D 47 00 4F 00 0A 35 D8 00 00 00 00 00 00 00 00 00 00 00 00 01 C8 B1 68 0F 00 02 03 01 00 00 00 1A 90 00 00 F8 30 00 00 00 FD 00 53 00 0A 35 D8 00 00 00 00 00 00 00 00 00 00 00 00 01 DE 7B 94 0F 00 15 04 01 00 00 00 49 95 00 00 4D 0B 00 00 8D 0E 00 82 00 01 05 62 00 00 00 00 00 00 00 00 00 00 00 00 00 B4 8C 12 0F 00 0E 05 01 00 00 00 28 DE 00 00 1E 1F 00 00 1E A4 00 82 00 01 05 62 00 00 00 00 00 00 00 00 00 00 00 00 0D B7 1D E0 0F 00 0D 06 01 00 00 00 2C 64 00 00 45 8F 00 00 76 E6 00 7F 00 01 05 62 00 00 00 00 00 00 00 00 00 00 00 00 FB DF DF 30 0F 00 16 07 01 00 00 00 4E 7E 00 00 A4 A1 00 00 55 2C 00 82 00 01 05 62 00 00 00 00 00 00 00 00 00 00 00 00 F6 B4 28 A0 0F 00 1A 08 01 00 00 00 9C 1B 00 00 0A 67 00 00 7D 2E 00 82 00 01 05 62 00 00 00 00 00 00 00 00 00 00 00 00 05 B3 7C E0 0F 00 18 09 01 00 00 00 25 01 00 00 3F 28 00 00 10 7B 00 82 00 01 05 62 00 00 00 00 00 00 00 00 00 00 00 00 0A DD 2B F0 0F 00 03 0A 01 00 00 00 18 89 00 00 03 96 00 00 06 E4 00 54 00 0A 35 D8 00 00 00 00 00 00 00 00 00 00 00 00 01 E4 36 FA 0F 00 0A 0B 01 00 00 00 29 8B 00 00 BB B8 00 00 2E 46 00 80 00 01 05 62 00 00 00 00 00 00 00 00 00 00 00 00 05 2F 1F F0 0F 00 06 0C 01 00 00 00 16 8D 00 00 6E 2A 00 00 4F 2F 00 80 00 01 05 62 00 00 00 00 00 00 00 00 00 00 00 00 03 CF EF CC 0F 00 0A 10 05 00 00 00 5C AB 00 00 DD 61 00 00 31 49 00 E6 00 01 05 64 00 00 00 00 00 00 00 00 00 00 00 00 F3 C2 6C C0 0F 00 1A 11 05 00 00 00 3F 00 00 00 58 F3 00 00 05 6E 00 E7 00 01 05 64 00 00 00 00 00 00 00 00 00 00 00 00 0A 27 68 A0 0F 00 03 12 05 00 00 00 1D 68 00 00 BF 09 00 00 29 09 00 E6 00 01 05 64 00 00 00 00 00 00 00 00 00 00 00 00 0C 15 BB C0 0F 00 10 14 05 00 00 00 AB DB 00 00 84 79 00 00 2A 21 00 E6 00 01 05 64 00 00 00 00 00 00 00 00 00 00 00 00 11 15 16 C0 0F 00 16 15 05 00 00 00 71 4E 00 00 2F 53 00 00 35 3B 00 E6 00 01 05 64 00 00 00 00 00 00 00 00 00 00 00 00 07 97 20 50 0F 00 1F 16 05 00 00 00 21 35 00 00 5F E9 00 00 04 E8 00 E7 00 01 05 64 00 00 00 00 00 00 00 00 00 00 00 00 00 59 E0 68 0F 00 EF 77 

08 01 00 2C 01 05 01 00 38 90 56 2D 01 30 76 02 01 81 28 FE 20 60 60 ED 18 18 18 7E 06 06 06 9E 01 81 81 F2 20 42 3F 20 1D A1 2F F7 2C B0 35 70 E0 77 

08 01 00 2C 03 02 01 00 38 90 56 2D 01 30 76 02 01 81 28 FE 20 60 60 ED 18 18 18 7E 06 06 06 9E 01 81 81 F2 20 42 3F 20 1D A1 2F F7 2C B0 35 70 E5 77 

08 01 00 2C 0A 03 01 00 38 90 56 2D 01 30 76 02 01 81 28 FE 20 60 60 ED 18 18 18 7E 06 06 06 9E 01 81 81 F2 20 42 3F 20 1D A1 2F F7 2C B0 35 70 ED 77 

08 02 02 E8 12 00 00 00 0A 00 00 00 09 00 00 07 D0 00 00 00 1C 00 00 00 00 00 00 00 07 00 01 00 00 00 2E 5C 00 00 EF 5C 00 00 4A C9 00 B2 00 01 05 62 00 00 00 00 00 00 00 00 00 00 00 00 04 0E 90 B8 0F 00 05 01 01 00 00 00 3B EE 00 00 74 64 00 00 0D 54 01 17 00 0A 35 D9 00 00 00 00 00 00 00 00 00 00 00 00 01 CF EC 54 0F 00 02 03 01 00 00 00 1C C2 00 00 B8 E4 00 00 01 0A 01 1B 00 0A 35 D9 00 00 00 00 00 00 00 00 00 00 00 00 01 DE 81 20 0F 00 15 04 01 00 00 00 44 97 00 00 AB 0D 00 00 8D 1A 00 B4 00 01 05 62 00 00 00 00 00 00 00 00 00 00 00 00 00 B5 E5 1F 0F 00 0E 05 01 00 00 00 22 B2 00 00 D4 78 00 00 1E B4 00 B4 00 01 05 62 00 00 00 00 00 00 00 00 00 00 00 00 0D B9 03 E0 0F 00 0D 06 01 00 00 00 2E F7 00 00 00 67 00 00 76 F1 00 B1 00 01 05 62 00 00 00 00 00 00 00 00 00 00 00 00 FB E1 8B C8 0F 00 16 07 01 00 00 00 48 4A 00 00 9E 9F 00 00 55 35 00 B4 00 01 05 62 00 00 00 00 00 00 00 00 00 00 00 00 F6 B6 50 80 0F 00 1A 08 01 00 00 00 9C 5E 00 00 10 FB 00 00 7D 3C 00 B4 00 01 05 62 00 00 00 00 00 00 00 00 00 00 00 00 05 B5 0B B8 0F 00 18 09 01 00 00 00 23 DD 00 00 05 27 00 00 10 8B 00 B4 00 01 05 62 00 00 00 00 00 00 00 00 00 00 00 00 0A DE E7 60 0F 00 03 0A 01 00 00 00 1B 6F 00 00 BC C1 00 00 06 F0 01 1C 00 0A 35 D9 00 00 00 00 00 00 00 00 00 00 00 00 01 E7 DE 9E 0F 00 0A 0B 01 00 00 00 2A E6 00 00 96 AC 00 00 2E 54 00 B2 00 01 05 62 00 00 00 00 00 00 00 00 00 00 00 00 05 30 C6 C8 0F 00 06 0C 01 00 00 00 13 6F 00 00 D2 0F 00 00 4F 3C 00 B2 00 01 05 62 00 00 00 00 00 00 00 00 00 00 00 00 03 D1 4A E8 0F 00 0A 10 05 00 00 00 6B DE 00 00 E5 69 00 00 31 4D 01 18 00 01 05 64 00 00 00 00 00 00 00 00 00 00 00 00 F3 C3 3C 60 0F 00 1A 11 05 00 00 00 3F AA 00 00 15 E2 00 00 05 76 01 19 00 01 05 64 00 00 00 00 00 00 00 00 00 00 00 00 0A 28 3F 40 0F 00 03 12 05 00 00 00 1F E4 00 00 CE 40 00 00 29 11 01 18 00 01 05 64 00 00 00 00 00 00 00 00 00 00 00 00 0C 19 30 E0 0F 00 10 14 05 00 00 00 AD C5 00 00 69 99 00 00 2A 2A 01 18 00 01 05 64 00 00 00 00 00 00 00 00 00 00 00 00 11 15 67 00 0F 00 16 15 05 00 00 00 70 57 00 00 82 10 00 00 35 42 01 18 00 01 05 64 00 00 00 00 00 00 00 00 00 00 00 00 07 97 8A 20 0F 00 1F 16 05 00 00 00 22 B6 00 00 7B A8 00 00 04 EE 01 19 00 01 05 64 00 00 00 00 00 00 00 00 00 00 00 00 00 5A E6 D5 0F 00 8A 77 

08 01 00 2C 01 05 01 00 38 90 16 24 01 3E 96 35 04 E2 AA C4 2A AA AA B4 2A AA AA B4 2A AA AA B4 2A AA AA B4 2A AA AA B4 2A AA AA B4 2A AA AA B4 30 77 

08 01 00 2C 03 02 01 00 38 90 16 24 01 3E B0 35 04 58 AA 09 2A AA AA B4 2A AA AA B4 2A AA AA B4 2A AA AA B4 2A AA AA B4 2A AA AA B4 2A AA AA B4 64 77 

08 01 00 2C 0A 03 01 00 38 90 16 24 01 3E 8E 3B 85 BC AA 80 2A AA AA B4 2A AA AA B4 2A AA AA B4 2A AA AA B4 2A AA AA B4 2A AA AA B4 2A AA AA B4 B0 77 

08 01 00 2C 10 0A 05 00 22 C0 46 26 20 AC AA 84 03 BE DD AA 0C 38 C3 44 33 DD 8B BB 3F 03 80 A7 3D 05 88 62 04 82 28 7E 03 56 AF FD 18 9C 1F 60 58 77 

08 01 00 2C 11 1A 05 00 22 C0 46 26 20 AC AA 84 0E 82 41 79 0C F2 41 9F 0C 3D E3 21 02 06 80 86 1E 22 10 1D 03 F1 28 6F 03 54 61 B7 18 9C 1F EC 1C 77 

08 01 00 2C 12 03 05 00 22 C0 46 26 20 AC AA 84 05 BF 47 73 0C 16 8C E2 1F ED 1D FF 3F 60 00 47 27 B3 B7 B3 04 C5 68 50 03 8A 79 A3 18 9C 1C 54 15 77 

08 01 00 2C 14 10 05 00 22 C0 46 26 20 AC AA 84 00 42 5E 2F 0A E4 36 88 10 A4 CA 0F 02 33 01 6F 39 01 36 3D 03 84 A8 5F 03 1E 57 3D 18 9B C4 7C 46 77 

08 01 00 2C 15 16 05 00 22 C0 46 26 20 AC AA 84 0D BF 14 9F 0D F3 24 46 1D 05 66 BC 3F 34 40 C5 20 09 0E E6 04 9E 28 54 03 88 54 D5 18 9C 1F 60 3C 77 

08 01 00 2C 16 1F 05 00 22 C0 46 26 20 AC AA 84 03 C0 A4 EC 0C 1B CD BC 10 18 AF 92 00 B3 81 00 39 F8 80 F9 04 B7 68 6D 03 44 21 45 18 9C 19 AC FF 77 

08 01 00 2C 01 05 01 00 38 90 26 26 01 3C C7 39 3D 8A 18 93 20 00 00 90 00 00 AA 09 2A AA AA B4 00 00 00 00 00 00 00 00 00 07 77 0A 1D FF FB 13 8A 77 

08 01 00 2C 03 02 01 00 38 90 26 26 01 3C C7 39 3D 8A 18 93 20 00 00 90 00 00 AA 09 2A AA AA B4 00 00 00 00 00 00 00 00 00 07 77 0A 1D FF FB 13 8F 77 

08 01 00 2C 0A 03 01 00 38 90 26 26 01 3C C7 39 3D 8A 18 93 20 00 00 90 00 00 AA 09 2A AA AA B4 00 00 00 00 00 00 00 00 00 07 77 0A 1D FF FB 13 87 77 

08 02 03 10 13 00 00 00 0A 00 00 00 09 00 00 07 D0 00 00 00 1D 00 00 00 00 00 00 00 07 00 01 00 00 00 2E 5C 00 00 32 3C 00 00 4A D7 00 E4 00 01 05 62 00 00 00 00 00 00 00 00 00 00 00 00 04 0D 26 F8 0F 00 05 01 01 00 00 00 3A 47 00 00 FA 62 00 00 0D 60 00 B3 00 0A 35 DB 00 00 00 00 00 00 00 00 00 00 00 00 01 CC 46 E4 0F 00 02 03 01 00 00 00 1B 33 00 00 47 3E 00 00 01 17 00 B7 00 0A 35 DB 00 00 00 00 00 00 00 00 00 00 00 00 01 DE 17 08 0F 00 15 04 01 00 00 00 46 FB 00 00 CE 1B 00 00 8D 26 00 E6 00 01 05 62 00 00 00 00 00 00 00 00 00 00 00 00 00 B4 19 44 0F 00 0E 05 01 00 00 00 26 C8 00 00 57 61 00 00 1E C5 00 E6 00 01 05 62 00 00 00 00 00 00 00 00 00 00 00 00 0D B7 85 A0 0F 00 0D 06 01 00 00 00 2F 4B 00 00 88 AA 00 00 76 FB 00 E3 00 01 05 62 00 00 00 00 00 00 00 00 00 00 00 00 FB E0 93 C8 0F 00 16 07 01 00 00 00 46 DC 00 00 65 85 00 00 55 3E 00 E6 00 01 05 62 00 00 00 00 00 00 00 00 00 00 00 00 F6 B3 17 A0 0F 00 1A 08 01 00 00 00 93 97 00 00 E7 B5 00 00 7D 49 00 E6 00 01 05 62 00 00 00 00 00 00 00 00 00 00 00 00 05 B3 8E 18 0F 00 18 09 01 00 00 00 26 71 00 00 90 F3 00 00 10 9A 00 E6 00 01 05 62 00 00 00 00 00 00 00 00 00 00 00 00 0A DD 87 10 0F 00 03 0A 01 00 00 00 18 CD 00 00 4C B4 00 00 06 FD 00 B8 00 0A 35 DB 00 00 00 00 00 00 00 00 00 00 00 00 01 E8 E9 98 0F 00 0A 0B 01 00 00 00 2E 4F 00 00 40 E0 00 00 2E 62 00 E4 00 01 05 62 00 00 00 00 00 00 00 00 00 00 00 00 05 2F 4B A8 0F 00 06 0C 01 00 00 00 15 22 00 00 FE 5E 00 00 4F 49 00 E4 00 01 05 62 00 00 00 00 00 00 00 00 00 00 00 00 03 D0 38 E8 0F 00 10 0D 01 00 00 00 04 09 00 00 AD 2C 00 00 54 1E 00 06 00 00 00 00 00 00 00 00 00 00 00 00 00 00 00 00 03 AD 26 58 01 00 0A 10 05 00 00 00 6C BD 00 00 D0 0C 00 00 31 51 00 1E 00 01 05 65 00 00 00 00 00 00 00 00 00 00 00 00 F3 C1 B5 50 0F 00 1A 11 05 00 00 00 44 D3 00 00 BB 9E 00 00 05 7D 00 1F 00 01 05 65 00 00 00 00 00 00 00 00 00 00 00 00 0A 26 05 80 0F 00 03 12 05 00 00 00 1F 05 00 00 CA 50 00 00 29 19 00 1E 00 01 05 65 00 00 00 00 00 00 00 00 00 00 00 00 0C 15 A3 00 0F 00 10 14 05 00 00 00 B8 8A 00 00 33 0C 00 00 2A 33 00 1E 00 01 05 65 00 00 00 00 00 00 00 00 00 00 00 00 11 14 68 80 0F 00 16 15 05 00 00 00 7D 05 00 00 B7 87 00 00 35 49 00 1E 00 01 05 65 00 00 00 00 00 00 00 00 00 00 00 00 07 97 0E 58 0F 00 1F 16 05 00 00 00 21 19 00 00 81 EC 00 00 04 F4 00 1F 00 01 05 65 00 00 00 00 00 00 00 00 00 00 00 00 00 58 5E 1D 0F 00 D6 77 

08 01 00 2C 01 05 01 00 38 90 36 29 01 3D FF 32 3B 3F FD F9 3F 77 77 9A 1D DD DD DE 37 56 5E A7 35 B8 D9 C4 35 00 00 00 00 01 60 02 18 18 18 7E 38 77 

08 01 00 2C 03 02 01 00 38 90 36 29 01 3D FF 32 3B 3F FD F9 3F 77 77 9A 1D DD DD DE 37 56 5E A7 35 B8 D9 C4 35 00 00 00 00 01 60 02 18 18 18 7E 3D 77 

08 01 00 2C 0A 03 01 00 38 90 36 29 01 3D FF 32 3B 3F FD F9 3F 77 77 9A 1D DD DD DE 37 56 5E A7 35 B8 D9 C4 35 00 00 00 00 01 60 02 18 18 18 7E 35 77 

08 02 03 10 13 00 00 00 0A 00 00 00 09 00 00 07 D0 00 00 00 1E 00 00 00 00 00 00 00 07 00 01 00 00 00 2F 95 00 00 A9 36 00 00 4A E4 01 16 00 01 05 62 00 00 00 00 00 00 00 00 00 00 00 00 04 0F 45 00 0F 00 05 01 01 00 00 00 3B 5B 00 00 B6 5A 00 00 0D 6D 00 4F 00 0A 35 DD 00 00 00 00 00 00 00 00 00 00 00 00 01 D0 A0 D6 0F 00 02 03 01 00 00 00 1C E1 00 00 01 8C 00 00 01 24 00 53 00 0A 35 DD 00 00 00 00 00 00 00 00 00 00 00 00 01 DF C3 52 0F 00 15 04 01 00 00 00 4B 52 00 00 2A 30 00 00 8D 33 01 18 00 01 05 62 00 00 00 00 00 00 00 00 00 00 00 00 00 B5 B2 E4 0F 00 0E 05 01 00 00 00 28 52 00 00 0D BE 00 00 1E D6 01 18 00 01 05 62 00 00 00 00 00 00 00 00 00 00 00 00 0D B9 88 10 0F 00 0D 06 01 00 00 00 2A F9 00 00 41 C1 00 00 77 06 01 15 00 01 05 62 00 00 00 00 00 00 00 00 00 00 00 00 FB E2 AD 10 0F 00 16 07 01 00 00 00 47 E9 00 00 6D 5D 00 00 55 47 01 18 00 01 05 62 00 00 00 00 00 00 00 00 00 00 00 00 F6 B5 3B 50 0F 00 1A 08 01 00 00 00 96 3D 00 00 EB B7 00 00 7D 57 01 18 00 01 05 62 00 00 00 00 00 00 00 00 00 00 00 00 05 B5 28 A8 0F 00 18 09 01 00 00 00 26 2E 00 00 58 91 00 00 10 AA 01 18 00 01 05 62 00 00 00 00 00 00 00 00 00 00 00 00 0A DF 51 B0 0F 00 03 0A 01 00 00 00 18 2F 00 00 11 05 00 00 07 0A 00 54 00 0A 35 DD 00 00 00 00 00 00 00 00 00 00 00 00 01 E8 90 8E 0F 00 0A 0B 01 00 00 00 2B 3F 00 00 1F D7 00 00 2E 70 01 16 00 01 05 62 00 00 00 00 00 00 00 00 00 00 00 00 05 31 71 B0 0F 00 06 0C 01 00 00 00 15 4D 00 00 59 12 00 00 4F 57 01 16 00 01 05 62 00 00 00 00 00 00 00 00 00 00 00 00 03 D2 2F E8 0F 00 10 0D 01 00 00 00 05 71 00 00 08 01 00 00 4C 2E 00 38 00 00 00 00 00 00 00 00 00 00 00 00 00 00 00 00 03 AD 95 B0 03 00 0A 10 05 00 00 00 69 71 00 00 D4 B0 00 00 31 55 00 50 00 01 05 65 00 00 00 00 00 00 00 00 00 00 00 00 F3 C3 68 B0 0F 00 1A 11 05 00 00 00 45 86 00 00 7B C9 00 00 05 85 00 51 00 01 05 65 00 00 00 00 00 00 00 00 00 00 00 00 0A 28 70 A0 0F 00 03 12 05 00 00 00 1E F9 00 00 DA 06 00 00 29 21 00 50 00 01 05 65 00 00 00 00 00 00 00 00 00 00 00 00 0C 19 22 F0 0F 00 10 14 05 00 00 00 B2 87 00 00 18 5E 00 00 2A 3C 00 50 00 01 05 65 00 00 00 00 00 00 00 00 00 00 00 00 11 17 53 C0 0F 00 16 15 05 00 00 00 75 8C 00 00 04 36 00 00 35 51 00 50 00 01 05 65 00 00 00 00 00 00 00 00 00 00 00 00 07 98 20 08 0F 00 1F 16 05 00 00 00 25 4C 00 00 A6 C6 00 00 04 FA 00 51 00 01 05 65 00 00 00 00 00 00 00 00 00 00 00 00 00 5B DF 7C 0F 00 9C 77 

08 01 00 2C 01 05 01 00 38 90 46 22 01 3C 30 36 09 4F 56 D3 22 21 F6 23 0F 79 C0 E6 22 60 95 94 15 55 55 4B 15 55 55 4B 15 55 55 4B 15 55 55 4B D1 77 

08 01 00 2C 03 02 01 00 38 90 46 22 01 3C 30 36 09 4F 56 D3 22 21 F6 23 0F 79 C0 E6 22 60 95 94 15 55 55 4B 15 55 55 4B 15 55 55 4B 15 55 55 4B D4 77 

08 01 00 2C 0A 03 01 00 78 90 46 22 01 3C 30 36 08 DF E8 43 10 2A 12 2E 12 03 40 A5 20 F0 35 D0 15 55 55 4B 15 55 55 4B 15 55 55 4B 15 55 55 4B 21 77 

08 01 00 2C 00 07 01 00 38 90 56 2D 01 30 3C 08 00 00 00 00 00 00 00 00 00 00 00 00 00 00 00 00 00 00 00 00 00 00 00 00 00 00 00 00 00 00 00 00 F5 77 

08 01 00 2C 01 05 01 00 38 90 56 2D 01 3C 7A 3C 01 0B F8 9F 20 60 60 ED 18 11 A8 40 06 07 63 93 0E 81 81 32 20 46 E0 27 18 18 18 7E 04 94 15 D3 95 77 

08 01 00 2C 03 02 01 00 38 90 56 2D 01 3C 7A 3C 01 0B F8 9F 20 60 60 ED 18 11 A8 40 06 07 63 93 0E 81 81 32 20 46 E0 27 18 18 18 7E 04 94 15 D3 90 77 

08 01 00 2C 04 15 01 00 38 90 56 2D 01 30 3C 08 00 00 00 00 00 00 00 00 00 00 00 00 00 00 00 00 00 00 00 00 00 00 00 00 00 00 00 00 00 00 02 06 E7 77 

08 01 00 2C 05 0E 01 00 38 90 56 2D 01 30 3C 08 00 00 00 00 00 00 00 00 00 00 00 00 00 00 00 00 00 00 00 00 00 00 00 00 00 00 00 00 00 00 00 00 F9 77 

08 01 00 2C 06 0D 01 00 38 90 56 2D 01 30 3C 08 00 00 00 00 00 00 00 00 00 00 00 00 00 00 00 00 00 00 00 00 00 00 00 00 00 00 00 00 00 00 00 00 F9 77 

08 01 00 2C 07 16 01 00 38 90 56 2D 01 30 3E 0E 25 14 88 BC 00 2D 19 FB 09 EC 9C 45 20 24 E0 5A 1B 4A 45 75 3F 65 02 F0 2A 28 C2 EF 3F 8A D9 E9 CC 77 

08 01 00 2C 08 1A 01 00 38 90 56 2D 01 30 3C 08 00 00 00 00 00 00 00 00 00 00 00 00 00 00 00 00 00 00 00 00 00 00 00 00 00 00 00 00 00 00 02 06 E4 77 

08 01 00 2C 09 18 01 00 38 90 56 2D 01 30 3C 08 00 00 00 00 00 00 00 00 00 00 00 00 00 00 00 00 00 00 00 00 00 00 00 00 00 00 00 00 00 00 02 06 E7 77 

08 01 00 2C 0A 03 01 00 38 90 56 2D 01 3C 7A 3C 01 0B F8 9F 20 60 60 ED 18 11 A8 40 06 07 63 93 0E 81 81 32 20 46 E0 27 18 18 18 7E 04 94 15 D3 98 77 

08 01 00 2C 0B 0A 01 00 38 90 56 2D 01 30 3C 08 00 00 00 00 00 00 00 00 00 00 00 00 00 00 00 00 00 00 00 00 00 00 00 00 00 00 00 00 00 00 00 00 F3 77 

08 01 00 2C 0C 06 01 00 38 90 56 2D 01 30 3C 08 00 00 00 00 00 00 00 00 00 00 00 00 00 00 00 00 00 00 00 00 00 00 00 00 00 00 00 00 00 00 00 00 F8 77 

08 02 03 10 13 00 00 00 0A 00 00 00 09 00 00 07 D0 00 00 00 1F 00 00 00 00 00 00 00 07 00 01 00 00 00 2F 7B 00 00 EA 7E 00 00 4A F1 00 1C 00 01 05 63 00 00 00 00 00 00 00 00 00 00 00 00 04 0E 2B 60 0F 00 05 01 01 00 00 00 3D E2 00 00 3C C3 00 00 0D 7A 01 17 00 0A 35 DE 00 00 00 00 00 00 00 00 00 00 00 00 01 D1 88 BA 0F 00 02 03 01 00 00 00 1D 6A 00 00 8F 21 00 00 01 30 01 1B 00 0A 35 DE 00 00 00 00 00 00 00 00 00 00 00 00 01 DE 15 8A 0F 00 15 04 01 00 00 00 47 9A 00 00 4E D9 00 00 8D 3F 00 1E 00 01 05 63 00 00 00 00 00 00 00 00 00 00 00 00 00 B4 A2 B6 0F 00 0E 05 01 00 00 00 27 17 00 00 90 02 00 00 1E E6 00 1E 00 01 05 63 00 00 00 00 00 00 00 00 00 00 00 00 0D B8 FF 90 0F 00 0D 06 01 00 00 00 2C 0C 00 00 CF 3D 00 00 77 10 00 1B 00 01 05 63 00 00 00 00 00 00 00 00 00 00 00 00 FB E1 86 60 0F 00 16 07 01 00 00 00 4A 51 00 00 33 EF 00 00 55 50 00 1E 00 01 05 63 00 00 00 00 00 00 00 00 00 00 00 00 F6 B5 CF C0 0F 00 1A 08 01 00 00 00 97 8D 00 00 BE AF 00 00 7D 65 00 1E 00 01 05 63 00 00 00 00 00 00 00 00 00 00 00 00 05 B4 10 78 0F 00 18 09 01 00 00 00 25 7A 00 00 E8 02 00 00 10 B9 00 1E 00 01 05 63 00 00 00 00 00 00 00 00 00 00 00 00 0A DE 5E B0 0F 00 03 0A 01 00 00 00 18 3C 00 00 98 DF 00 00 07 16 01 1C 00 0A 35 DE 00 00 00 00 00 00 00 00 00 00 00 00 01 E9 44 A0 0F 00 0A 0B 01 00 00 00 2C F9 00 00 C9 70 00 00 2E 7D 00 1C 00 01 05 63 00 00 00 00 00 00 00 00 00 00 00 00 05 31 4B A0 0F 00 06 0C 01 00 00 00 15 9F 00 00 96 4A 00 00 4F 64 00 1C 00 01 05 63 00 00 00 00 00 00 00 00 00 00 00 00 03 D2 3A 28 0F 00 10 0D 01 00 00 00 14 F8 00 00 34 D0 00 00 4C 3B 00 6A 00 00 00 00 00 00 00 00 00 00 00 00 00 00 00 00 03 AD 7A 14 03 00 0A 10 05 00 00 00 65 2E 00 00 C1 43 00 00 31 59 00 82 00 01 05 65 00 00 00 00 00 00 00 00 00 00 00 00 F3 C4 B8 90 0F 00 1A 11 05 00 00 00 43 0D 00 00 1D C7 00 00 05 8D 00 83 00 01 05 65 00 00 00 00 00 00 00 00 00 00 00 00 0A 27 A8 50 0F 00 03 12 05 00 00 00 1F 97 00 00 C6 3A 00 00 29 29 00 82 00 01 05 65 00 00 00 00 00 00 00 00 00 00 00 00 0C 16 CE 30 0F 00 10 14 05 00 00 00 B3 57 00 00 E3 78 00 00 2A 44 00 82 00 01 05 65 00 00 00 00 00 00 00 00 00 00 00 00 11 16 6C A0 0F 00 16 15 05 00 00 00 79 63 00 00 3B C6 00 00 35 58 00 82 00 01 05 65 00 00 00 00 00 00 00 00 00 00 00 00 07 98 D6 48 0F 00 1F 16 05 00 00 00 21 0F 00 00 A0 71 00 00 05 00 00 83 00 01 05 65 00 00 00 00 00 00 00 00 00 00 00 00 00 5A 3F F1 0F 00 A4 77 

08 01 00 2C 01 05 01 00 38 90 16 24 01 48 40 27 00 5F 4C EB 0C 7B FD 30 3A 30 15 6A 15 55 55 4B 15 55 55 4B 15 55 55 4B 15 55 55 4B 15 55 55 4B FD 77 

08 01 00 2C 03 02 01 00 30 90 16 24 01 48 40 27 00 5F 4C EB 4C 78 0E 31 37 40 15 CA 15 55 55 4B 15 55 55 4B 15 55 55 4B 15 55 55 4B 15 55 55 4B 9C 77 

08 01 00 2C 0A 03 01 00 38 90 16 24 01 48 40 27 00 5F 4C EB 0C 78 17 3C 3A F0 15 8A 15 55 55 4B 15 55 55 4B 15 55 55 4B 15 55 55 4B 15 55 55 4B 35 77 

08 01 00 2C 01 05 01 00 38 90 26 26 01 48 27 23 3D 8A 18 93 20 00 00 90 00 00 01 03 2F E0 00 70 00 00 00 00 00 00 00 00 00 07 77 0A 1C 00 04 CC 5A 77 

08 01 00 2C 03 02 01 00 38 90 26 26 01 48 27 23 3D 8A 18 93 20 00 00 90 00 01 01 0C 0F E0 00 E0 00 00 00 00 00 00 00 00 00 07 77 0A 1C 00 04 CC E1 77 

08 01 00 2C 0A 03 01 00 38 90 26 26 41 48 27 23 3D 8A 18 93 20 00 00 90 00 01 07 06 3E 00 00 20 00 00 00 00 00 00 00 00 00 07 77 0A 1C 00 04 CC B4 77 

08 02 03 10 13 00 00 00 0A 00 00 00 09 00 00 07 D0 00 00 00 20 00 00 00 00 00 00 00 07 00 01 00 00 00 31 41 00 00 66 EA 00 00 4A FF 00 4E 00 01 05 63 00 00 00 00 00 00 00 00 00 00 00 00 04 0E E4 20 0F 00 05 01 01 00 00 00 3A 9E 00 00 F5 BB 00 00 0D 86 00 B3 00 0A 35 E0 00 00 00 00 00 00 00 00 00 00 00 00 01 D1 FE 92 0F 00 02 03 01 00 00 00 1D 8A 00 00 4B 75 00 00 01 3D 00 B7 00 0A 35 E0 00 00 00 00 00 00 00 00 00 00 00 00 01 E1 4A 90 0F 00 15 04 01 00 00 00 48 08 00 00 A9 11 00 00 8D 4B 00 50 00 01 05 63 00 00 00 00 00 00 00 00 00 00 00 00 00 B5 AD 6C 0F 00 0E 05 01 00 00 00 27 D8 00 00 48 C4 00 00 1E F7 00 50 00 01 05 63 00 00 00 00 00 00 00 00 00 00 00 00 0D B9 01 E0 0F 00 0D 06 01 00 00 00 2D 3E 00 00 89 71 00 00 77 1B 00 4D 00 01 05 63 00 00 00 00 00 00 00 00 00 00 00 00 FB E5 37 D0 0F 00 16 07 01 00 00 00 49 B9 00 00 30 F3 00 00 55 59 00 50 00 01 05 63 00 00 00 00 00 00 00 00 00 00 00 00 F6 B4 FC A0 0F 00 1A 08 01 00 00 00 98 3E 00 00 C8 C9 00 00 7D 73 00 50 00 01 05 63 00 00 00 00 00 00 00 00 00 00 00 00 05 B4 C0 70 0F 00 18 09 01 00 00 00 25 C4 00 00 A7 72 00 00 10 C9 00 50 00 01 05 63 00 00 00 00 00 00 00 00 00 00 00 00 0A DD 56 60 0F 00 03 0A 01 00 00 00 18 20 00 00 60 88 00 00 07 23 00 B8 00 0A 35 E0 00 00 00 00 00 00 00 00 00 00 00 00 01 E5 75 30 0F 00 0A 0B 01 00 00 00 2D 7A 00 00 A3 E8 00 00 2E 8B 00 4E 00 01 05 63 00 00 00 00 00 00 00 00 00 00 00 00 05 31 A0 D0 0F 00 06 0C 01 00 00 00 14 31 00 00 F7 74 00 00 4F 71 00 4E 00 01 05 63 00 00 00 00 00 00 00 00 00 00 00 00 03 D1 E1 60 0F 00 10 0D 01 00 00 00 14 6E 00 00 90 86 00 00 4C 48 00 9C 00 00 00 00 00 00 00 00 00 00 00 00 00 00 00 00 03 AD BB DC 03 00 0A 10 05 00 00 00 60 6A 00 00 CC 5C 00 00 31 5D 00 B4 00 01 05 65 00 00 00 00 00 00 00 00 00 00 00 00 F3 C4 44 40 0F 00 1A 11 05 00 00 00 43 CA 00 00 DE C4 00 00 05 94 00 B5 00 01 05 65 00 00 00 00 00 00 00 00 00 00 00 00 0A 26 48 A0 0F 00 03 12 05 00 00 00 1F CB 00 00 DE D5 00 00 29 31 00 B4 00 01 05 65 00 00 00 00 00 00 00 00 00 00 00 00 0C 17 D5 C0 0F 00 10 14 05 00 00 00 B7 F7 00 00 C9 B5 00 00 2A 4D 00 B4 00 01 05 65 00 00 00 00 00 00 00 00 00 00 00 00 11 18 18 00 0F 00 16 15 05 00 00 00 77 25 00 00 92 43 00 00 35 5F 00 B4 00 01 05 65 00 00 00 00 00 00 00 00 00 00 00 00 07 98 3C 50 0F 00 1F 16 05 00 00 00 20 74 00 00 C3 52 00 00 05 06 00 B5 00 01 05 65 00 00 00 00 00 00 00 00 00 00 00 00 00 5B CB 8F 0F 00 2D 77 

08 01 00 2C 01 05 01 00 38 90 36 29 01 48 00 20 00 03 FF 06 27 77 77 BA 1D DD DD DE 37 77 77 6A 1D DE 00 D4 07 80 07 69 20 00 20 9A 18 18 18 7E 05 77 

08 01 00 2C 03 02 01 00 38 90 36 29 01 48 00 20 00 03 FF 06 27 77 77 BA 5D DD DD DE 37 77 77 6A 1D DE 00 D4 07 80 07 69 20 00 20 9A 18 18 18 7E 40 77 

08 01 00 2C 0A 03 01 00 38 90 36 29 01 48 00 20 00 03 FF 06 27 77 77 BA 1D DD DD DE 37 77 77 6A 9D DE 00 D4 07 80 07 69 20 00 20 9A 18 18 18 7E 88 77 

08 01 00 2C 03 02 01 00 38 90 46 22 01 48 24 26 1C 0C 0F FB 27 E5 02 80 12 69 E0 EC 10 3F F5 42 15 55 55 4B 15 55 55 4B 15 55 55 4B 15 55 55 4B E9 77 

08 01 00 2C 0A 03 01 00 38 90 46 22 01 48 24 26 4C 0C 0C 2E 03 03 02 D4 09 FA E4 22 1C FC B5 B7 15 55 55 4B 15 55 55 4B 15 55 55 4B 15 55 55 4B C9 77 

08 01 00 2C 01 05 01 00 38 90 46 22 01 48 24 26 1C 0C 0F FB 27 E5 02 80 12 69 E0 EC 10 3F F5 42 15 55 55 4B 15 55 55 4B 15 55 55 4B 15 55 55 4B EC 77 

08 02 03 10 13 02 FA 00 0A 00 00 00 09 00 00 07 D0 00 06 20 55 00 00 00 00 00 00 00 07 00 01 00 00 00 30 62 00 00 79 48 00 00 18 C9 00 90 00 01 05 63 00 00 00 00 00 00 00 00 00 00 00 00 04 0E F1 20 0F 00 05 01 01 00 00 00 35 D7 00 00 01 A4 00 00 0B 44 00 EC 00 0A 35 E2 00 00 00 00 00 00 00 00 00 00 00 00 01 CF 13 3E 0F 00 02 03 01 00 00 00 1D 38 00 00 69 A8 00 00 0E F6 00 EF 00 0A 35 E2 00 00 00 00 00 00 00 00 00 00 00 00 01 E1 B7 FE 0F 00 15 04 01 00 00 00 49 2A 00 00 40 E5 00 00 5B 14 00 92 00 01 05 63 00 00 00 00 00 00 00 00 00 00 00 00 00 B3 3C 2B 0F 00 0E 05 01 00 00 00 2A E9 00 00 9A 4B 00 00 8C 9D 00 91 00 01 05 63 00 00 00 00 00 00 00 00 00 00 00 00 0D B9 98 B0 0F 00 0D 06 01 00 00 00 2B 63 00 00 FB 93 00 00 44 E1 00 8F 00 01 05 63 00 00 00 00 00 00 00 00 00 00 00 00 FB E3 1B 00 0F 00 16 07 01 00 00 00 3D 0A 00 00 5B 35 00 00 23 1D 00 92 00 01 05 63 00 00 00 00 00 00 00 00 00 00 00 00 F6 B4 F9 00 0F 00 1A 08 01 00 00 00 90 65 00 00 97 53 00 00 4B 3E 00 92 00 01 05 63 00 00 00 00 00 00 00 00 00 00 00 00 05 B4 D4 A8 0F 00 18 09 01 00 00 00 25 96 00 00 BB 6C 00 00 7E 6E 00 91 00 01 05 63 00 00 00 00 00 00 00 00 00 00 00 00 0A E0 74 70 0F 00 03 0A 01 00 00 00 18 25 00 00 6E 46 00 00 04 E0 00 F1 00 0A 35 E2 00 00 00 00 00 00 00 00 00 00 00 00 01 E4 D8 42 0F 00 0A 0B 01 00 00 00 2E 94 00 00 2C 07 00 00 9C 2E 00 8F 00 01 05 63 00 00 00 00 00 00 00 00 00 00 00 00 05 32 59 48 0F 00 06 0C 01 00 00 00 16 13 00 00 FA FD 00 00 1D 3B 00 90 00 01 05 63 00 00 00 00 00 00 00 00 00 00 00 00 03 D3 93 38 0F 00 10 0D 01 00 00 00 10 39 00 00 6C 66 00 00 1A 12 00 DE 00 00 00 00 00 00 00 00 00 00 00 00 00 00 00 00 03 AE A2 78 03 00 0A 10 05 00 00 00 70 E6 00 00 3D 8E 00 00 18 3F 00 F6 00 01 05 65 00 00 00 00 00 00 00 00 00 00 00 00 F3 C3 CD 70 0F 00 1A 11 05 00 00 00 45 DB 00 00 36 40 00 00 3C 67 00 F6 00 01 05 65 00 00 00 00 00 00 00 00 00 00 00 00 0A 27 83 20 0F 00 03 12 05 00 00 00 1D 7C 00 00 A2 3A 00 00 10 18 00 F6 00 01 05 65 00 00 00 00 00 00 00 00 00 00 00 00 0C 16 40 10 0F 00 10 14 05 00 00 00 C3 F1 00 00 AB 05 00 00 11 35 00 F6 00 01 05 65 00 00 00 00 00 00 00 00 00 00 00 00 11 16 F7 60 0F 00 16 15 05 00 00 00 6E 30 00 00 5C 73 00 00 1C 45 00 F6 00 01 05 65 00 00 00 00 00 00 00 00 00 00 00 00 07 97 58 48 0F 00 1F 16 05 00 00 00 23 43 00 00 FB CB 00 00 3B D6 00 F6 00 01 05 65 00 00 00 00 00 00 00 00 00 00 00 00 00 5A C8 C4 0F 00 65 77 

08 01 00 2C 01 05 01 00 38 90 56 2D 01 48 7F 2A 0E 23 FF A6 0F 48 A0 44 14 50 E8 E8 06 06 06 9E 01 1D 81 FB 20 7B 7C BD 18 18 18 7E 04 86 05 BB 42 77 

08 01 00 2C 03 02 01 00 38 90 56 2D 01 48 7F 2A 0E 23 FF A6 0F 48 A0 44 14 50 E8 E8 06 06 06 9E 01 1D 81 FB 20 7B 7C BD 58 18 18 7E 04 86 05 BB 07 77 

08 01 00 2C 0A 03 01 00 38 90 56 2D 01 48 7F 2A 0E 23 FF A6 0F 48 A0 44 14 50 E8 E8 06 06 06 9E 01 1D 81 FB 60 7B 7C BD 18 18 18 7E 04 86 05 BB 0F 77 

08 01 00 2C 01 05 01 00 38 90 16 24 01 54 81 74 30 7F 80 65 2D 03 C0 2B 26 E2 55 20 15 55 55 4B 15 55 55 4B 15 55 55 4B 15 55 55 4B 15 55 55 4B 9A 77 

08 01 00 2C 03 02 01 00 38 90 16 24 81 54 81 74 30 7F 80 65 2D 03 C0 2B 26 E2 55 20 15 55 55 4B 15 55 55 4B 15 55 55 4B 15 55 55 4B 15 55 55 4B 1F 77 

08 01 00 2C 0A 03 01 00 38 90 16 24 01 54 81 74 30 7F 80 65 2D 03 C0 2B 26 E2 55 20 15 55 55 4B 15 55 55 4B 55 55 55 4B 15 55 55 4B 15 55 55 4B D7 77 

08 02 03 10 13 02 FA 00 0A 00 00 00 09 00 00 07 D0 00 06 20 56 00 00 00 00 00 00 00 07 00 01 00 00 00 2D C7 00 00 EF 07 00 00 18 D6 00 C2 00 01 05 63 00 00 00 00 00 00 00 00 00 00 00 00 04 0E 71 B8 0F 00 05 01 01 00 00 00 34 C6 00 00 BF 5C 00 00 0B 50 00 88 00 0A 35 E4 00 00 00 00 00 00 00 00 00 00 00 00 01 D0 E2 40 0F 00 02 03 01 00 00 00 18 3B 00 00 22 54 00 00 0F 03 00 8B 00 0A 35 E4 00 00 00 00 00 00 00 00 00 00 00 00 01 E0 A8 F6 0F 00 15 04 01 00 00 00 49 8C 00 00 9A B6 00 00 5B 20 00 C4 00 01 05 63 00 00 00 00 00 00 00 00 00 00 00 00 00 B3 DC 36 0F 00 0E 05 01 00 00 00 2E B8 00 00 51 13 00 00 8C AE 00 C3 00 01 05 63 00 00 00 00 00 00 00 00 00 00 00 00 0D B9 AD 50 0F 00 0D 06 01 00 00 00 30 68 00 00 B9 30 00 00 44 EC 00 C1 00 01 05 63 00 00 00 00 00 00 00 00 00 00 00 00 FB E2 29 10 0F 00 16 07 01 00 00 00 45 D4 00 00 5B 0F 00 00 23 26 00 C4 00 01 05 63 00 00 00 00 00 00 00 00 00 00 00 00 F6 B6 62 E0 0F 00 1A 08 01 00 00 00 9A D3 00 00 9C 41 00 00 4B 4C 00 C4 00 01 05 63 00 00 00 00 00 00 00 00 00 00 00 00 05 B3 76 C0 0F 00 18 09 01 00 00 00 27 1B 00 00 7C 5D 00 00 7E 7E 00 C3 00 01 05 63 00 00 00 00 00 00 00 00 00 00 00 00 0A DF 73 30 0F 00 03 0A 01 00 00 00 18 7C 00 00 32 43 00 00 04 ED 00 8D 00 0A 35 E4 00 00 00 00 00 00 00 00 00 00 00 00 01 E5 AA 4E 0F 00 0A 0B 01 00 00 00 2C E1 00 00 09 D7 00 00 9C 3C 00 C1 00 01 05 63 00 00 00 00 00 00 00 00 00 00 00 00 05 31 57 D8 0F 00 06 0C 01 00 00 00 12 E8 00 00 52 94 00 00 1D 49 00 C2 00 01 05 63 00 00 00 00 00 00 00 00 00 00 00 00 03 D2 3E EC 0F 00 10 0D 01 00 00 00 11 C8 00 00 C6 DB 00 00 1A 1F 01 10 00 00 00 00 00 00 00 00 00 00 00 00 00 00 00 00 03 AF 87 34 03 00 0A 10 05 00 00 00 6F 1D 00 00 47 56 00 00 18 43 01 28 00 01 05 65 00 00 00 00 00 00 00 00 00 00 00 00 F3 C3 B4 D0 0F 00 1A 11 05 00 00 00 42 09 00 00 F6 3E 00 00 3C 6E 01 28 00 01 05 65 00 00 00 00 00 00 00 00 00 00 00 00 0A 25 FD B0 0F 00 03 12 05 00 00 00 1C 70 00 00 B7 ED 00 00 10 20 01 28 00 01 05 65 00 00 00 00 00 00 00 00 00 00 00 00 0C 17 7C 70 0F 00 10 14 05 00 00 00 A2 97 00 00 92 67 00 00 11 3E 01 28 00 01 05 65 00 00 00 00 00 00 00 00 00 00 00 00 11 17 64 60 0F 00 16 15 05 00 00 00 6B D4 00 00 AE A6 00 00 1C 4C 01 28 00 01 05 65 00 00 00 00 00 00 00 00 00 00 00 00 07 96 4F B8 0F 00 1F 16 05 00 00 00 23 6B 00 00 1A 5B 00 00 3B DD 01 28 00 01 05 65 00 00 00 00 00 00 00 00 00 00 00 00 00 5A 0C 88 0F 00 96 77 

08 01 00 2C 11 1A 05 00 22 C0 46 26 20 AC CB F4 00 09 BB 53 3E 67 90 66 00 00 09 9E 22 45 25 D0 07 0C 02 1B 1B C0 81 78 3F E9 6B E4 0E 80 A4 54 46 77 

08 01 00 2C 16 1F 05 00 22 C0 46 26 20 AC CB F4 3F EC 31 74 36 7C 90 D6 00 12 C9 91 3F 14 9B 56 06 5F 81 79 3E 4C B3 B7 3F EA 5E EB 03 FB 53 54 66 77 

08 01 00 2C 01 05 01 00 38 90 26 26 01 54 47 77 3D 8A 18 93 20 00 00 90 00 01 FF 0B 3E 9F 00 2B 00 00 00 00 00 00 00 00 00 07 77 0A 1C 60 0D B4 A1 77 

08 01 00 2C 03 02 01 00 38 90 26 26 01 54 47 77 3D 8A 18 93 60 00 00 90 00 01 FF 0B 3E 9F 00 2B 00 00 00 00 00 00 00 00 00 07 77 0A 1C 60 0D B4 E4 77 

08 01 00 2C 0A 03 01 00 78 90 26 26 01 54 47 77 3D 8A 18 93 20 00 00 90 00 01 FF 0B 3E 9F 00 2B 00 00 00 00 00 00 00 00 00 07 77 0A 1C 60 0D B4 EC 77 

08 01 00 2C 10 0A 05 00 22 C0 46 26 20 AC CB F4 00 07 DB EA 15 F5 A0 3A 3F FF 09 D5 18 A4 46 08 06 B3 64 FC 3A FC 8C 49 3F EA 22 ED 03 81 72 D0 BD 77 

08 01 00 2C 12 03 05 00 22 C0 46 26 20 AC CB F4 3F F6 9B C8 1D CA A9 47 00 09 C9 C5 18 D2 92 DD 06 7A C8 5B 24 CC 07 75 3F EA 4F 5E 05 82 22 B0 87 77 

08 01 00 2C 14 10 05 00 22 C0 46 26 20 AC CB F4 00 1E 7C CE 05 84 71 31 00 0B 89 DF 35 75 21 5B 07 F2 C6 4D 29 CA 0D E3 3F EA 55 19 00 41 46 B4 46 77 

08 01 00 2C 15 16 05 00 22 C0 46 26 20 AC CB F4 3F FD 9A F1 35 2C EB 4D 00 0D 49 6E 3D C4 38 A0 05 FE F4 F3 02 D6 46 46 3F E9 C4 DC 0D 82 7A D4 88 77 

08 02 03 10 13 02 FA 00 0A 00 00 00 09 00 00 07 D0 00 06 20 57 00 00 00 00 00 00 00 07 00 01 00 00 00 2D 07 00 00 38 AF 00 00 18 E4 00 F4 00 01 05 63 00 00 00 00 00 00 00 00 00 00 00 00 04 0E 28 18 0F 00 05 01 01 00 00 00 35 AB 00 00 48 4C 00 00 0B 5D 00 24 00 0A 35 E6 00 00 00 00 00 00 00 00 00 00 00 00 01 D4 49 FA 0F 00 02 03 01 00 00 00 18 F6 00 00 9D C9 00 00 0F 0F 00 27 00 0A 35 E6 00 00 00 00 00 00 00 00 00 00 00 00 01 DF EC 60 0F 00 15 04 01 00 00 00 45 A4 00 00 BA C4 00 00 5B 2C 00 F6 00 01 05 63 00 00 00 00 00 00 00 00 00 00 00 00 00 B4 63 81 0F 00 0E 05 01 00 00 00 2A B1 00 00 D9 99 00 00 8C BE 00 F5 00 01 05 63 00 00 00 00 00 00 00 00 00 00 00 00 0D B9 FF 10 0F 00 0D 06 01 00 00 00 2D DD 00 00 40 59 00 00 44 F7 00 F3 00 01 05 63 00 00 00 00 00 00 00 00 00 00 00 00 FB E3 06 28 0F 00 16 07 01 00 00 00 44 22 00 00 2A D8 00 00 23 2F 00 F6 00 01 05 63 00 00 00 00 00 00 00 00 00 00 00 00 F6 B4 C5 90 0F 00 1A 08 01 00 00 00 95 A0 00 00 6D 5A 00 00 4B 5A 00 F6 00 01 05 63 00 00 00 00 00 00 00 00 00 00 00 00 05 B4 43 78 0F 00 18 09 01 00 00 00 27 55 00 00 12 62 00 00 7E 8E 00 F5 00 01 05 63 00 00 00 00 00 00 00 00 00 00 00 00 0A DD A9 D0 0F 00 03 0A 01 00 00 00 19 82 00 00 C9 98 00 00 04 F9 00 29 00 0A 35 E6 00 00 00 00 00 00 00 00 00 00 00 00 01 E8 00 A2 0F 00 0A 0B 01 00 00 00 2C 4D 00 00 AD B2 00 00 9C 49 00 F3 00 01 05 63 00 00 00 00 00 00 00 00 00 00 00 00 05 30 A6 C0 0F 00 06 0C 01 00 00 00 14 74 00 00 84 EA 00 00 1D 56 00 F4 00 01 05 63 00 00 00 00 00 00 00 00 00 00 00 00 03 D2 A1 A8 0F 00 10 0D 01 00 00 00 11 F5 00 00 EF FF 00 00 1A 2C 00 16 00 00 00 01 00 00 00 00 00 00 00 00 00 00 00 00 03 AD 4C F4 03 00 0A 10 05 00 00 00 6E 23 00 00 30 72 00 00 18 47 00 2E 00 01 05 66 00 00 00 00 00 00 00 00 00 00 00 00 F3 C3 0E F0 0F 00 1A 11 05 00 00 00 44 7E 00 00 99 8F 00 00 3C 76 00 2E 00 01 05 66 00 00 00 00 00 00 00 00 00 00 00 00 0A 26 07 70 0F 00 03 12 05 00 00 00 1E AB 00 00 AC F7 00 00 10 28 00 2E 00 01 05 66 00 00 00 00 00 00 00 00 00 00 00 00 0C 15 0B 60 0F 00 10 14 05 00 00 00 B5 E0 00 00 5B FB 00 00 11 47 00 2E 00 01 05 66 00 00 00 00 00 00 00 00 00 00 00 00 11 16 46 A0 0F 00 16 15 05 00 00 00 6B FF 00 00 E2 C0 00 00 1C 53 00 2E 00 01 05 66 00 00 00 00 00 00 00 00 00 00 00 00 07 95 4D 38 0F 00 1F 16 05 00 00 00 1F F9 00 00 1F B8 00 00 3B E3 00 2E 00 01 05 66 00 00 00 00 00 00 00 00 00 00 00 00 00 5B 10 86 0F 00 E1 77 

08 01 00 2C 01 05 01 00 38 90 36 29 01 54 1F 7E 3F CC 02 5F 0F 77 77 DA 1D DD DD DE 37 77 77 6A 1D DE 00 D4 07 80 07 69 20 00 01 93 0F D8 10 75 B8 77 

08 01 00 2C 03 02 01 00 38 90 36 29 01 54 1F 7E 3F CC 02 5F 0F 77 77 DA 1D DD DD DE 37 77 77 6A 1D DE 00 D4 07 80 07 69 20 00 01 93 0F D8 10 75 BD 77 

08 01 00 2C 0A 03 01 00 38 90 36 29 01 54 1F 7E 3F CC 02 5F 0F 77 77 DA 1D DD DD DE 37 77 77 6A 1D DE 00 D4 07 80 07 69 20 00 07 99 0F B8 10 05 A9 77 

08 01 00 2C 01 05 01 00 38 90 46 22 01 54 DF 77 1C 0C 0C FE 03 03 FD D0 00 C0 C0 E9 30 30 35 E0 15 55 55 4B 15 55 55 4B 15 55 55 4B 15 55 55 4B E2 77 

08 01 00 2C 03 02 01 00 38 90 46 22 01 54 DF 77 1C 0C 0C FE 03 03 FD D0 00 C0 C0 E9 30 30 35 E0 15 55 55 4B 15 55 55 4B 15 55 55 4B 15 55 55 4B E7 77 

08 01 00 2C 0A 03 01 00 38 90 46 22 01 55 60 7B 0C 0C 0C 2E 03 02 29 DF 00 C0 C0 E9 30 30 35 E0 15 55 55 4B 95 55 55 4B 15 55 55 4B 15 55 55 4B C7 77 

08 02 03 10 13 02 FA 00 0A 00 00 00 09 00 00 07 D0 00 06 20 58 00 00 00 00 00 00 00 07 00 01 00 00 00 2C 08 00 00 B0 B0 00 00 18 F1 01 26 00 01 05 63 00 00 00 00 00 00 00 00 00 00 00 00 04 0F B7 D8 0F 00 05 01 01 00 00 00 36 ED 00 00 FC 8C 00 00 0B 69 00 EC 00 0A 35 E7 00 00 00 00 00 00 00 00 00 00 00 00 01 D1 E3 C4 0F 00 02 03 01 00 00 00 19 0C 00 00 6A 6E 00 00 0F 1C 00 EF 00 0A 35 E7 00 00 00 00 00 00 00 00 00 00 00 00 01 E0 31 92 0F 00 15 04 01 00 00 00 4A 92 00 00 13 45 00 00 5B 39 01 28 00 01 05 63 00 00 00 00 00 00 00 00 00 00 00 00 00 B3 8A 3B 0F 00 0E 05 01 00 00 00 2A 70 00 00 90 A0 00 00 8C CF 01 27 00 01 05 63 00 00 00 00 00 00 00 00 00 00 00 00 0D B9 6E 90 0F 00 0D 06 01 00 00 00 2D 77 00 00 FB B8 00 00 45 01 01 25 00 01 05 63 00 00 00 00 00 00 00 00 00 00 00 00 FB E5 6F 68 0F 00 16 07 01 00 00 00 41 D6 00 00 2A F8 00 00 23 38 01 28 00 01 05 63 00 00 00 00 00 00 00 00 00 00 00 00 F6 B7 7E 30 0F 00 1A 08 01 00 00 00 8C CF 00 00 76 45 00 00 4B 68 01 28 00 01 05 63 00 00 00 00 00 00 00 00 00 00 00 00 05 B6 6A C0 0F 00 18 09 01 00 00 00 28 14 00 00 CC 4A 00 00 7E 9D 01 27 00 01 05 63 00 00 00 00 00 00 00 00 00 00 00 00 0A E0 1E E0 0F 00 03 0A 01 00 00 00 19 AB 00 00 87 B3 00 00 05 06 00 F1 00 0A 35 E7 00 00 00 00 00 00 00 00 00 00 00 00 01 E7 F7 46 0F 00 0A 0B 01 00 00 00 2E 6A 00 00 87 22 00 00 9C 57 01 25 00 01 05 63 00 00 00 00 00 00 00 00 00 00 00 00 05 32 B6 80 0F 00 06 0C 01 00 00 00 14 7C 00 00 EC 74 00 00 1D 63 01 26 00 01 05 63 00 00 00 00 00 00 00 00 00 00 00 00 03 D3 57 08 0F 00 10 0D 01 00 00 00 10 86 00 00 48 FB 00 00 1A 3A 00 48 00 00 00 01 00 00 00 00 00 00 00 00 00 00 00 00 03 B0 13 18 03 00 0A 10 05 00 00 00 72 5F 00 00 34 7B 00 00 18 4B 00 60 00 01 05 66 00 00 00 00 00 00 00 00 00 00 00 00 F3 C5 F6 20 0F 00 1A 11 05 00 00 00 45 E9 00 00 58 C3 00 00 3C 7E 00 60 00 01 05 66 00 00 00 00 00 00 00 00 00 00 00 00 0A 27 BF D0 0F 00 03 12 05 00 00 00 20 D4 00 00 B6 3E 00 00 10 30 00 60 00 01 05 66 00 00 00 00 00 00 00 00 00 00 00 00 0C 16 FF 50 0F 00 10 14 05 00 00 00 BA F4 00 00 42 5B 00 00 11 50 00 60 00 01 05 66 00 00 00 00 00 00 00 00 00 00 00 00 11 18 F1 80 0F 00 16 15 05 00 00 00 77 49 00 00 35 C0 00 00 1C 5B 00 60 00 01 05 66 00 00 00 00 00 00 00 00 00 00 00 00 07 97 40 C0 0F 00 1F 16 05 00 00 00 23 2A 00 00 43 8D 00 00 3B E9 00 60 00 01 05 66 00 00 00 00 00 00 00 00 00 00 00 00 00 5B 7C 59 0F 00 FC 77 

08 01 00 2C 00 07 01 00 38 90 16 24 01 48 00 20 05 F4 C3 05 07 89 70 57 08 07 07 F2 3E 02 D0 21 0F 02 6E C1 08 00 05 FF 0B 45 5F 96 2E 1F E1 AB D5 77 

08 01 00 2C 01 05 01 00 38 90 56 2D 01 54 80 77 00 00 00 00 00 00 00 00 00 00 00 00 00 00 00 00 00 00 00 00 00 00 00 00 00 00 00 00 00 00 00 00 51 77 

08 01 00 2C 03 02 01 00 38 90 56 2D 01 54 80 77 00 00 00 00 00 00 00 00 00 00 00 00 00 00 00 00 00 00 00 00 00 00 00 00 00 00 00 00 00 00 00 00 54 77 

08 01 00 2C 04 15 01 00 38 90 16 24 01 48 10 25 05 F4 C3 05 07 89 12 5C 11 07 07 72 3E 02 D0 21 0F 02 6E C1 08 00 54 FE 19 B5 7F 7C 3E 37 61 85 C8 77 

08 01 00 2C 05 0E 01 00 38 90 16 24 01 48 D0 2C 05 F4 C3 05 07 84 70 61 0F 08 04 FC 3E 82 4F 78 2F A1 AE CA 28 26 B5 AA 1D F7 40 2C 20 DE AE 21 DD 77 

08 01 00 2C 06 0D 01 00 38 90 16 24 01 48 00 20 05 F4 C3 05 07 BA 40 FA 18 07 07 22 3E 02 D0 21 0F 02 6E C1 08 00 26 F0 3A B3 00 32 0A AB 81 2F D3 77 

08 01 00 2C 07 16 01 00 38 90 16 24 01 48 10 25 05 F4 C3 05 07 8A 12 5E 21 07 07 32 3E 02 D0 21 0F 02 6E C1 08 00 4D F3 35 20 A0 C4 00 B6 61 FA B3 77 

08 01 00 2C 08 1A 01 00 38 90 16 24 01 48 10 25 05 F4 C3 05 07 BD 3F FB 13 07 07 02 3E 02 D0 21 0F 02 6E C1 08 00 33 FA 35 85 80 58 07 E9 C1 25 44 77 

08 01 00 2C 09 18 01 00 38 90 16 24 01 48 10 25 05 F4 C3 05 07 84 91 61 09 07 07 52 3E 02 D0 21 0F 02 6E C1 08 00 4F F5 0E F3 80 2C 03 E9 81 C2 E9 77 

08 01 00 2C 0A 03 01 00 38 90 56 2D 01 54 80 77 00 00 00 00 00 00 00 00 00 00 00 00 00 00 00 00 00 00 00 00 00 00 00 00 00 00 00 00 00 00 00 00 5C 77 

08 01 00 2C 0B 0A 01 00 38 90 16 24 01 48 00 20 05 F4 C3 05 07 83 F0 64 1C 07 07 C2 3E 02 D0 21 0F 02 6E C1 08 00 72 FE 05 E9 00 5F 05 0C C1 73 CC 77 

08 01 00 2C 0C 06 01 00 38 90 16 24 01 48 00 20 05 F4 C3 05 07 85 6F 69 2D 07 07 22 3E 02 D0 21 0F 02 6E C1 08 00 0D F4 13 8D 20 6C 08 3F 61 65 1E 77 

08 01 00 2C 01 05 01 00 38 90 16 24 01 60 C0 D9 00 00 00 00 00 0F 95 3F 22 D7 D5 68 15 55 55 4B 15 55 55 4B 15 55 55 4B 15 55 55 4B 15 55 55 4B 71 77 

08 01 00 2C 03 02 01 00 38 90 16 24 01 60 C0 D9 00 00 00 00 00 03 63 0A 18 67 D5 58 15 55 55 4B 15 55 55 4B 15 55 55 4B 15 55 55 4B 15 55 55 4B 01 77 

08 01 00 2C 0A 03 01 00 38 90 16 24 01 60 C0 D9 00 00 00 00 00 06 9A 02 31 A3 D5 71 15 55 55 4B 15 55 55 4B 15 55 55 4B 15 55 55 4B 15 55 55 4B 39 77 

08 02 03 10 13 02 FA 00 0A 00 00 00 09 00 00 07 D0 00 06 20 59 00 00 00 00 00 00 00 07 00 01 00 00 00 2C BF 00 00 F9 AF 00 00 18 FE 00 2C 00 01 05 64 00 00 00 00 00 00 00 00 00 00 00 00 04 10 1A 18 0F 00 05 01 01 00 00 00 39 AB 00 00 7D 20 00 00 0B 76 00 88 00 0A 35 E9 00 00 00 00 00 00 00 00 00 00 00 00 01 D1 55 34 0F 00 02 03 01 00 00 00 18 4D 00 00 F0 AD 00 00 0F 28 00 8B 00 0A 35 E9 00 00 00 00 00 00 00 00 00 00 00 00 01 E2 40 BE 0F 00 15 04 01 00 00 00 46 8C 00 00 33 A9 00 00 5B 45 00 2E 00 01 05 64 00 00 00 00 00 00 00 00 00 00 00 00 00 B3 20 03 0F 00 0E 05 01 00 00 00 2A 3B 00 00 1B 63 00 00 8C E0 00 2D 00 01 05 64 00 00 00 00 00 00 00 00 00 00 00 00 0D B9 F4 A0 0F 00 0D 06 01 00 00 00 2D 18 00 00 7C AE 00 00 45 0C 00 2B 00 01 05 64 00 00 00 00 00 00 00 00 00 00 00 00 FB E5 5E F8 0F 00 16 07 01 00 00 00 44 83 00 00 F6 66 00 00 23 40 00 2E 00 01 05 64 00 00 00 00 00 00 00 00 00 00 00 00 F6 B5 59 70 0F 00 1A 08 01 00 00 00 92 A6 00 00 44 F2 00 00 4B 76 00 2E 00 01 05 64 00 00 00 00 00 00 00 00 00 00 00 00 05 B5 D6 38 0F 00 18 09 01 00 00 00 2D C3 00 00 5D 9B 00 00 7E AD 00 2D 00 01 05 64 00 00 00 00 00 00 00 00 00 00 00 00 0A DE C7 90 0F 00 03 0A 01 00 00 00 18 4A 00 00 0C 4C 00 00 05 13 00 8D 00 0A 35 E9 00 00 00 00 00 00 00 00 00 00 00 00 01 E7 A8 54 0F 00 0A 0B 01 00 00 00 2A A4 00 00 35 2D 00 00 9C 65 00 2B 00 01 05 64 00 00 00 00 00 00 00 00 00 00 00 00 05 31 3E 78 0F 00 06 0C 01 00 00 00 15 0B 00 00 12 C3 00 00 1D 71 00 2C 00 01 05 64 00 00 00 00 00 00 00 00 00 00 00 00 03 D4 20 24 0F 00 10 0D 01 00 00 00 0F E0 00 00 65 9F 00 00 1A 47 00 7A 00 00 00 01 00 00 00 00 00 00 00 00 00 00 00 00 03 AF 0A 10 03 00 0A 10 05 00 00 00 6F CE 00 00 20 BC 00 00 18 4F 00 92 00 01 05 66 00 00 00 00 00 00 00 00 00 00 00 00 F3 C5 C2 30 0F 00 1A 11 05 00 00 00 45 F1 00 00 F9 85 00 00 3C 85 00 92 00 01 05 66 00 00 00 00 00 00 00 00 00 00 00 00 0A 26 EC 60 0F 00 03 12 05 00 00 00 1E DD 00 00 B0 7A 00 00 10 38 00 92 00 01 05 66 00 00 00 00 00 00 00 00 00 00 00 00 0C 15 B5 20 0F 00 10 14 05 00 00 00 C9 3C 00 00 09 CD 00 00 11 59 00 92 00 01 05 66 00 00 00 00 00 00 00 00 00 00 00 00 11 18 7E 40 0F 00 16 15 05 00 00 00 7E 6E 00 00 6D CF 00 00 1C 62 00 92 00 01 05 66 00 00 00 00 00 00 00 00 00 00 00 00 07 95 5A 00 0F 00 1F 16 05 00 00 00 1C F7 00 00 3D EB 00 00 3B EF 00 92 00 01 05 66 00 00 00 00 00 00 00 00 00 00 00 00 00 5A 8C 04 0F 00 E6 77 

08 01 00 2C 01 05 01 00 38 90 26 26 01 60 67 D4 3D 8A 18 93 20 00 00 90 00 00 00 00 00 00 00 00 00 00 00 00 00 00 00 00 00 07 77 0A 1C 1F FA 90 C5 77 

08 01 00 2C 03 02 01 00 38 90 26 26 01 60 67 D4 3D 8A 18 93 20 00 00 90 00 00 00 00 00 00 00 00 00 00 00 00 80 00 00 00 00 07 77 0A 1C 1F FA 90 40 77 

08 01 00 2C 0A 03 01 00 38 90 26 26 01 60 67 D4 3D 8A 18 93 20 00 00 90 00 00 00 00 00 00 00 00 00 00 00 00 00 00 00 00 00 07 77 0A 1C 1F FA 90 C8 77 

08 01 00 2C 0D 10 01 00 38 90 16 24 01 48 00 20 05 F4 C3 05 07 BE 80 FA 2B 07 07 B2 3E 02 D0 21 0F 02 6E C1 08 00 59 FA 12 61 E0 DC 01 33 41 06 59 77 

08 02 03 10 13 02 FA 00 0A 00 00 00 09 00 00 07 D0 00 06 20 5A 00 00 00 00 00 00 00 07 00 01 00 00 00 2C BF 00 00 71 19 00 00 19 0C 00 5E 00 01 05 64 00 00 00 00 00 00 00 00 00 00 00 00 04 12 8C F8 0F 00 05 01 01 00 00 00 38 34 00 00 3C A7 00 00 0B 83 00 24 00 0A 35 EB 00 00 00 00 00 00 00 00 00 00 00 00 01 D4 D6 CA 0F 00 02 03 01 00 00 00 19 1D 00 00 B0 87 00 00 0F 35 00 27 00 0A 35 EB 00 00 00 00 00 00 00 00 00 00 00 00 01 E1 EB E2 0F 00 15 04 01 00 00 00 4F 45 00 00 91 F5 00 00 5B 51 00 60 00 01 05 64 00 00 00 00 00 00 00 00 00 00 00 00 00 B4 B2 56 0F 00 0E 05 01 00 00 00 2A 04 00 00 CF 79 00 00 8C F0 00 5F 00 01 05 64 00 00 00 00 00 00 00 00 00 00 00 00 0D BB 66 C0 0F 00 0D 06 01 00 00 00 2B 81 00 00 41 DF 00 00 45 17 00 5D 00 01 05 64 00 00 00 00 00 00 00 00 00 00 00 00 FB E6 29 F0 0F 00 16 07 01 00 00 00 43 11 00 00 F2 C3 00 00 23 49 00 60 00 01 05 64 00 00 00 00 00 00 00 00 00 00 00 00 F6 B6 6A B0 0F 00 1A 08 01 00 00 00 8C B5 00 00 4D 93 00 00 4B 84 00 60 00 01 05 64 00 00 00 00 00 00 00 00 00 00 00 00 05 B8 72 C8 0F 00 18 09 01 00 00 00 28 67 00 00 21 DD 00 00 7E BD 00 5F 00 01 05 64 00 00 00 00 00 00 00 00 00 00 00 00 0A E1 1D 90 0F 00 03 0A 01 00 00 00 16 7B 00 00 E2 38 00 00 05 1F 00 29 00 0A 35 EB 00 00 00 00 00 00 00 00 00 00 00 00 01 EB 6B 88 0F 00 0A 0B 01 00 00 00 2D 91 00 00 0D 69 00 00 9C 73 00 5D 00 01 05 64 00 00 00 00 00 00 00 00 00 00 00 00 05 33 CE 18 0F 00 06 0C 01 00 00 00 14 C8 00 00 7B 73 00 00 1D 7E 00 5E 00 01 05 64 00 00 00 00 00 00 00 00 00 00 00 00 03 D5 85 5C 0F 00 10 0D 01 00 00 00 11 2B 00 00 C0 20 00 00 1A 54 00 AC 00 00 00 01 00 00 00 00 00 00 00 00 00 00 00 00 03 B2 55 2C 03 00 0A 10 05 00 00 00 67 8D 00 00 2A 95 00 00 18 53 00 C4 00 01 05 66 00 00 00 00 00 00 00 00 00 00 00 00 F3 C7 13 A0 0F 00 1A 11 05 00 00 00 43 22 00 00 BE F5 00 00 3C 8D 00 C4 00 01 05 66 00 00 00 00 00 00 00 00 00 00 00 00 0A 27 91 A0 0F 00 03 12 05 00 00 00 20 07 00 00 C5 E3 00 00 10 40 00 C4 00 01 05 66 00 00 00 00 00 00 00 00 00 00 00 00 0C 19 6C 40 0F 00 10 14 05 00 00 00 B1 B4 00 00 F4 0F 00 00 11 61 00 C4 00 01 05 66 00 00 00 00 00 00 00 00 00 00 00 00 11 19 78 00 0F 00 16 15 05 00 00 00 77 BB 00 00 C1 87 00 00 1C 69 00 C4 00 01 05 66 00 00 00 00 00 00 00 00 00 00 00 00 07 98 47 D8 0F 00 1F 16 05 00 00 00 21 C3 00 00 53 3C 00 00 3B F5 00 C4 00 01 05 66 00 00 00 00 00 00 00 00 00 00 00 00 00 5E 61 3A 0F 00 CF 77 

08 01 00 2C 01 05 01 00 38 90 36 29 01 60 00 D0 00 80 00 50 17 77 77 FA 1D DD DD DE 37 77 77 6A 1D DE 00 D4 07 80 07 69 20 00 0F 92 0F 31 68 69 F9 77 

08 01 00 2C 03 02 01 00 38 90 36 29 01 60 00 D0 00 80 00 50 17 77 77 FA 1D DD DD DE 37 77 77 6A 1D DE 00 D4 07 80 07 69 20 00 0F 92 0F 31 68 69 FC 77 

08 01 00 2C 0A 03 01 00 38 90 36 29 01 60 00 D0 00 80 00 50 97 77 77 FA 1D DD DD DE 37 77 77 6A 1D DE 00 D4 47 80 07 69 20 00 0C 97 0D 5C 28 58 2C 77 

08 01 00 2C 01 05 01 00 38 90 46 22 01 60 21 D9 38 9A 7C B2 02 1F FF 2F 00 C0 C0 E9 3F 45 35 36 15 55 55 4B 15 55 55 4B 15 55 55 4B 15 55 55 4B 44 77 

08 01 00 2C 03 02 01 00 38 90 46 22 01 60 21 D9 38 9A 7C B2 02 1F FF 2F 00 C0 C0 E9 3F 45 35 36 15 55 55 4B 15 55 55 4B 15 55 55 4B 15 55 55 4B 41 77 

08 01 00 2C 0A 03 01 00 38 90 46 22 01 60 3C D8 20 DF 64 2A 02 01 E7 75 00 C0 C0 E9 30 22 15 87 15 55 55 4B 15 55 55 4B 15 55 55 4B 55 55 55 4B 6D 77 

08 02 03 10 13 02 FA 00 0A 00 00 00 09 00 00 07 D0 00 06 20 5B 00 00 00 00 00 00 00 07 00 01 00 00 00 2C 93 00 00 AF F4 00 00 19 19 00 90 00 01 05 64 00 00 00 00 00 00 00 00 00 00 00 00 04 10 63 D8 0F 00 05 01 01 00 00 00 39 17 00 00 BC DD 00 00 0B 8F 00 EC 00 0A 35 EC 00 00 00 00 00 00 00 00 00 00 00 00 01 D2 14 4E 0F 00 02 03 01 00 00 00 1A 02 00 00 39 B8 00 00 0F 42 00 EF 00 0A 35 EC 00 00 00 00 00 00 00 00 00 00 00 00 01 E0 2E F6 0F 00 15 04 01 00 00 00 4A 3F 00 00 B4 EF 00 00 5B 5D 00 92 00 01 05 64 00 00 00 00 00 00 00 00 00 00 00 00 00 B1 38 26 0F 00 0E 05 01 00 00 00 29 16 00 00 55 F9 00 00 8D 01 00 91 00 01 05 64 00 00 00 00 00 00 00 00 00 00 00 00 0D B8 E6 D0 0F 00 0D 06 01 00 00 00 2E 26 00 00 C3 E7 00 00 45 21 00 8F 00 01 05 64 00 00 00 00 00 00 00 00 00 00 00 00 FB E5 D1 30 0F 00 16 07 01 00 00 00 3F 66 00 00 B9 1F 00 00 23 52 00 92 00 01 05 64 00 00 00 00 00 00 00 00 00 00 00 00 F6 B3 88 D0 0F 00 1A 08 01 00 00 00 97 E7 00 00 1E A2 00 00 4B 92 00 92 00 01 05 64 00 00 00 00 00 00 00 00 00 00 00 00 05 B4 40 80 0F 00 18 09 01 00 00 00 2C 93 00 00 B4 7F 00 00 7E CC 00 91 00 01 05 64 00 00 00 00 00 00 00 00 00 00 00 00 0A DE FF 90 0F 00 03 0A 01 00 00 00 17 41 00 00 60 0A 00 00 05 2C 00 F1 00 0A 35 EC 00 00 00 00 00 00 00 00 00 00 00 00 01 E7 7B 82 0F 00 0A 0B 01 00 00 00 2E 51 00 00 AA 9D 00 00 9C 80 00 8F 00 01 05 64 00 00 00 00 00 00 00 00 00 00 00 00 05 30 BB B0 0F 00 06 0C 01 00 00 00 15 E7 00 00 AB 2F 00 00 1D 8B 00 90 00 01 05 64 00 00 00 00 00 00 00 00 00 00 00 00 03 D2 E8 CC 0F 00 10 0D 01 00 00 00 10 E6 00 00 E9 1E 00 00 1A 61 00 DE 00 00 00 01 00 00 00 00 00 00 00 00 00 00 00 00 03 AF B3 DC 03 00 0A 10 05 00 00 00 6D 90 00 00 17 A8 00 00 18 57 00 F6 00 01 05 66 00 00 00 00 00 00 00 00 00 00 00 00 F3 C4 8E A0 0F 00 1A 11 05 00 00 00 44 B2 00 00 5B 59 00 00 3C 95 00 F6 00 01 05 66 00 00 00 00 00 00 00 00 00 00 00 00 0A 25 18 90 0F 00 03 12 05 00 00 00 1C DD 00 00 BC 7D 00 00 10 48 00 F6 00 01 05 66 00 00 00 00 00 00 00 00 00 00 00 00 0C 16 2D 20 0F 00 10 14 05 00 00 00 C4 AD 00 00 C0 88 00 00 11 6A 00 F6 00 01 05 66 00 00 00 00 00 00 00 00 00 00 00 00 11 16 C8 60 0F 00 16 15 05 00 00 00 6B A1 00 00 F7 B8 00 00 1C 70 00 F6 00 01 05 66 00 00 00 00 00 00 00 00 00 00 00 00 07 95 1D B8 0F 00 1F 16 05 00 00 00 24 7D 00 00 57 7F 00 00 3B FB 00 F6 00 01 05 66 00 00 00 00 00 00 00 00 00 00 00 00 00 5C 75 27 0F 00 7E 77 

08 01 00 2C 01 05 01 00 38 90 56 2D 01 60 84 D2 00 00 00 00 00 00 00 00 00 00 00 00 00 00 00 00 00 00 00 00 00 00 00 00 00 00 00 00 00 00 00 00 C4 77 

08 01 00 2C 03 02 01 00 38 90 56 2D 01 60 84 D2 00 00 00 00 00 00 00 00 00 00 00 00 00 00 00 00 00 00 00 00 00 00 00 00 00 00 00 00 00 00 00 00 C1 77 

08 01 00 2C 0A 03 01 00 38 90 56 2D 01 60 84 D2 00 00 00 00 00 00 00 00 00 00 00 00 00 00 00 00 00 00 00 00 00 00 00 00 00 00 00 00 00 00 00 00 C9 77 

08 01 00 2C 01 05 01 00 38 90 16 24 01 6D 2C EB 3D F0 00 B0 01 DC 48 15 3D 30 55 5D 15 55 55 4B 15 55 55 4B 15 55 55 4B 15 55 55 4B 15 55 55 4B B7 77 

08 01 00 2C 03 02 01 00 38 90 16 24 01 6D 38 E2 37 2C 00 89 01 D7 FC 2A 3C D3 55 DF 15 55 55 4B 15 55 55 4B 15 55 55 4B 55 55 55 4B 55 55 55 4B A0 77 

08 01 00 2C 0A 03 01 00 38 90 16 24 01 6D 3E E8 15 58 00 70 41 E3 8C 8B 3C F8 55 2D 15 55 55 4B 15 55 55 4B 15 55 55 4B 15 55 55 4B 15 55 55 4B 77 77 

08 02 03 10 13 02 FA 00 0A 00 00 00 09 00 00 07 D0 00 06 20 5C 00 00 00 00 00 00 00 07 00 01 00 00 00 2D 6B 00 00 2C 4A 00 00 19 27 00 C2 00 01 05 64 00 00 00 00 00 00 00 00 00 00 00 00 04 11 7C 40 0F 00 05 01 01 00 00 00 39 5A 00 00 7D D0 00 00 0B 9C 00 88 00 0A 35 EE 00 00 00 00 00 00 00 00 00 00 00 00 01 D2 32 A6 0F 00 02 03 01 00 00 00 19 8E 00 00 FA CD 00 00 0F 4E 00 8B 00 0A 35 EE 00 00 00 00 00 00 00 00 00 00 00 00 01 DF 69 86 0F 00 15 04 01 00 00 00 4A 5C 00 00 10 48 00 00 5B 6A 00 C4 00 01 05 64 00 00 00 00 00 00 00 00 00 00 00 00 00 B4 14 FA 0F 00 0E 05 01 00 00 00 29 71 00 00 04 55 00 00 8D 12 00 C3 00 01 05 64 00 00 00 00 00 00 00 00 00 00 00 00 0D BB A0 C0 0F 00 0D 06 01 00 00 00 2E 8A 00 00 81 D6 00 00 45 2C 00 C1 00 01 05 64 00 00 00 00 00 00 00 00 00 00 00 00 FB E8 5F 48 0F 00 16 07 01 00 00 00 46 5F 00 00 B7 8B 00 00 23 5B 00 C4 00 01 05 64 00 00 00 00 00 00 00 00 00 00 00 00 F6 B6 93 F0 0F 00 1A 08 01 00 00 00 8D 58 00 00 25 F2 00 00 4B A0 00 C4 00 01 05 64 00 00 00 00 00 00 00 00 00 00 00 00 05 B6 7E 18 0F 00 18 09 01 00 00 00 2B 28 00 00 74 26 00 00 7E DC 00 C3 00 01 05 64 00 00 00 00 00 00 00 00 00 00 00 00 0A DF BC 50 0F 00 03 0A 01 00 00 00 15 E2 00 00 22 DD 00 00 05 39 00 8D 00 0A 35 EE 00 00 00 00 00 00 00 00 00 00 00 00 01 EA 4C C2 0F 00 0A 0B 01 00 00 00 2D 43 00 00 91 21 00 00 9C 8E 00 C1 00 01 05 64 00 00 00 00 00 00 00 00 00 00 00 00 05 32 CA C0 0F 00 06 0C 01 00 00 00 15 4E 00 00 0F 47 00 00 1D 99 00 C2 00 01 05 64 00 00 00 00 00 00 00 00 00 00 00 00 03 D4 D9 88 0F 00 10 0D 01 00 00 00 12 23 00 00 45 89 00 00 1A 6F 01 10 00 00 00 01 00 00 00 00 00 00 00 00 00 00 00 00 03 B1 B3 20 03 00 0A 10 05 00 00 00 7A 7A 00 00 1A F1 00 00 18 5B 01 28 00 01 05 66 00 00 00 00 00 00 00 00 00 00 00 00 F3 C6 5A 70 0F 00 1A 11 05 00 00 00 45 47 00 00 19 8D 00 00 3C 9D 01 28 00 01 05 66 00 00 00 00 00 00 00 00 00 00 00 00 0A 27 2A 50 0F 00 03 12 05 00 00 00 1B 03 00 00 CF B3 00 00 10 50 01 28 00 01 05 66 00 00 00 00 00 00 00 00 00 00 00 00 0C 18 07 20 0F 00 10 14 05 00 00 00 B7 48 00 00 A1 69 00 00 11 73 01 28 00 01 05 66 00 00 00 00 00 00 00 00 00 00 00 00 11 17 E5 C0 0F 00 16 15 05 00 00 00 6D D1 00 00 48 90 00 00 1C 78 01 28 00 01 05 66 00 00 00 00 00 00 00 00 00 00 00 00 07 96 6D 60 0F 00 1F 16 05 00 00 00 24 5C 00 00 71 F1 00 00 3C 01 01 28 00 01 05 66 00 00 00 00 00 00 00 00 00 00 00 00 00 5C F0 3D 0F 00 49 77 

08 01 00 2C 10 0A 05 00 22 C0 46 26 20 AC EC B0 17 D3 A1 C3 24 02 54 77 3F 52 C0 1C 28 43 25 4D 31 72 8F EA 01 7E 89 5D 22 D6 62 4F 3D FF FF 80 90 77 

08 01 00 2C 11 1A 05 00 22 C0 46 26 20 AC EC B0 17 D3 A0 C8 1E C2 55 FB 3F 54 40 06 28 43 27 21 31 74 5F CC 01 7E 4C 11 23 0A 66 3A 3D FF FF 60 3B 77 

08 01 00 2C 12 03 05 00 22 C0 46 26 20 AC EC B0 17 D3 A1 C3 24 02 54 77 3F 52 C0 1C 28 43 25 4D 31 72 8F EA 01 7E 89 5D 22 D6 62 4F 3D FF FF 80 9B 77 

08 01 00 2C 14 10 05 00 22 C0 46 26 20 AC EC B0 17 D3 A1 C3 24 02 54 77 3F 52 C0 1C 28 43 25 4D 31 72 8F EA 01 7E 89 5D 22 D6 62 4F 3D FF FF 80 8E 77 

08 01 00 2C 15 16 05 00 22 C0 46 26 20 AC EC B0 17 D3 A1 C3 24 02 54 77 3F 52 C0 1C 28 43 25 4D 31 72 8F EA 01 7E 89 5D 22 D6 62 4F 3D FF FF 80 89 77 

08 01 00 2C 16 1F 05 00 22 C0 46 26 20 AC EC B0 17 D3 A1 C3 24 02 54 77 3F 52 C0 1C 28 43 25 4D 31 72 8F EA 01 7E 89 5D 22 D6 62 4F 3D FF FF 80 83 77 

08 01 00 2C 01 05 01 00 38 90 26 26 01 6C 87 EE 3D 8A 18 93 20 00 00 90 00 00 2A 07 2A AA AA B4 00 00 00 00 00 00 00 00 00 07 77 0A 1C BF E7 01 8C 77 

08 01 00 2C 03 02 01 00 38 90 26 26 01 6C 87 EE 3D 8A 18 93 20 00 00 90 00 00 2A 07 2A AA AA B4 00 00 00 00 00 00 00 00 00 07 77 0A 1C BF E7 01 89 77 

08 01 00 2C 0A 03 01 00 38 90 26 26 01 6C 87 EE 3D 8A 18 93 20 00 00 90 00 00 2A 07 AA AA AA B4 00 00 00 00 00 00 00 00 00 07 77 0A 1C BF E7 01 01 77 

08 02 03 10 13 02 FA 00 0A 00 00 00 09 00 00 07 D0 00 06 20 5D 00 00 00 00 00 00 00 07 00 01 00 00 00 2E D9 00 00 70 47 00 00 19 34 00 F4 00 01 05 64 00 00 00 00 00 00 00 00 00 00 00 00 04 11 CD 78 0F 00 05 01 01 00 00 00 3B 93 00 00 FF 67 00 00 0B A8 00 24 00 0A 35 F0 00 00 00 00 00 00 00 00 00 00 00 00 01 D2 53 20 0F 00 02 03 01 00 00 00 19 44 00 00 83 CE 00 00 0F 5B 00 27 00 0A 35 F0 00 00 00 00 00 00 00 00 00 00 00 00 01 DE B3 44 0F 00 15 04 01 00 00 00 4A FB 00 00 34 E9 00 00 5B 76 00 F6 00 01 05 64 00 00 00 00 00 00 00 00 00 00 00 00 00 B3 19 67 0F 00 0E 05 01 00 00 00 2F BC 00 00 8F D0 00 00 8D 22 00 F5 00 01 05 64 00 00 00 00 00 00 00 00 00 00 00 00 0D B9 FB 90 0F 00 0D 06 01 00 00 00 2E 79 00 00 10 E1 00 00 45 37 00 F3 00 01 05 64 00 00 00 00 00 00 00 00 00 00 00 00 FB E6 50 70 0F 00 16 07 01 00 00 00 46 A6 00 00 86 E0 00 00 23 64 00 F6 00 01 05 64 00 00 00 00 00 00 00 00 00 00 00 00 F6 B6 21 D0 0F 00 1A 08 01 00 00 00 90 AE 00 00 FB 00 00 00 4B AD 00 F6 00 01 05 64 00 00 00 00 00 00 00 00 00 00 00 00 05 B5 20 20 0F 00 18 09 01 00 00 00 2C D7 00 00 04 F2 00 00 7E EC 00 F5 00 01 05 64 00 00 00 00 00 00 00 00 00 00 00 00 0A E0 95 40 0F 00 03 0A 01 00 00 00 18 4F 00 00 B1 08 00 00 05 45 00 29 00 0A 35 F0 00 00 00 00 00 00 00 00 00 00 00 00 01 E9 0E 4C 0F 00 0A 0B 01 00 00 00 31 5C 00 00 2F FA 00 00 9C 9C 00 F3 00 01 05 64 00 00 00 00 00 00 00 00 00 00 00 00 05 32 3D 58 0F 00 06 0C 01 00 00 00 14 89 00 00 47 8E 00 00 1D A6 00 F4 00 01 05 64 00 00 00 00 00 00 00 00 00 00 00 00 03 D4 84 48 0F 00 10 0D 01 00 00 00 11 AC 00 00 70 54 00 00 1A 7C 00 16 00 00 00 02 00 00 00 00 00 00 00 00 00 00 00 00 03 B0 44 7C 03 00 0A 10 05 00 00 00 77 77 00 00 0A 70 00 00 18 5F 00 2E 00 01 05 67 00 00 00 00 00 00 00 00 00 00 00 00 F3 C6 11 40 0F 00 1A 11 05 00 00 00 46 33 00 00 BE 8A 00 00 3C A4 00 2E 00 01 05 67 00 00 00 00 00 00 00 00 00 00 00 00 0A 25 A7 20 0F 00 03 12 05 00 00 00 18 CB 00 00 C4 92 00 00 10 58 00 2E 00 01 05 67 00 00 00 00 00 00 00 00 00 00 00 00 0C 15 E3 00 0F 00 10 14 05 00 00 00 BC B8 00 00 70 47 00 00 11 7C 00 2E 00 01 05 67 00 00 00 00 00 00 00 00 00 00 00 00 11 18 6E C0 0F 00 16 15 05 00 00 00 75 82 00 00 7F 62 00 00 1C 7F 00 2E 00 01 05 67 00 00 00 00 00 00 00 00 00 00 00 00 07 95 BA 90 0F 00 1F 16 05 00 00 00 25 23 00 00 82 7D 00 00 3C 07 00 2E 00 01 05 67 00 00 00 00 00 00 00 00 00 00 00 00 00 5C 70 9C 0F 00 6B 77 

08 01 00 2C 01 05 01 00 38 90 36 29 01 6C 1F EE 3F 13 FD E0 27 77 77 BA 1D DD DD DE 37 77 77 6A 1D DE 00 D4 07 80 07 69 20 00 20 9A 18 10 18 4E 03 77 

08 01 00 2C 03 02 01 00 38 90 36 29 01 6C 1F EE 3F 13 FD E0 27 77 77 BA 1D DD DD DE 37 77 77 6A 1D DE 00 D4 07 80 07 69 20 00 20 9A 18 10 18 4E 06 77 

08 01 00 2C 0A 03 01 00 38 90 36 29 01 6C 1F EE 3F 13 FD E0 27 77 77 BA 1D DD DD DE 37 77 77 6A 1D DE 00 D4 07 80 07 69 20 00 20 9A 18 10 B1 42 AB 77 

08 01 00 2C 01 05 01 00 38 90 46 22 01 6C 30 E6 0C 0F 50 29 15 02 1C 9F 10 04 40 DE 22 A0 F5 79 15 55 55 4B 15 55 55 4B 15 55 55 4B 15 55 55 4B 3D 77 

08 01 00 2C 03 02 01 00 38 90 46 22 01 6C 30 E6 0C 0F 50 29 15 02 1C 9F 50 04 40 DE 22 A0 F5 79 15 55 55 4B 15 55 55 4B 15 55 55 4B 15 55 55 4B 78 77 

08 01 00 2C 0A 03 01 00 38 90 46 22 01 6C 30 E6 08 B7 18 05 77 FF C6 08 0E 0E 40 53 21 10 35 50 15 55 55 4B 15 55 55 4B 15 55 55 4B 15 55 55 4B F9 77 

08 02 03 10 13 02 FA 00 0A 00 00 00 09 00 00 07 D0 00 06 20 5E 00 00 00 00 00 00 00 07 00 01 00 00 00 2C 19 00 00 F1 FB 00 00 19 41 01 26 00 01 05 64 00 00 00 00 00 00 00 00 00 00 00 00 04 10 3E B0 0F 00 05 01 01 00 00 00 38 8B 00 00 BB 0C 00 00 0B B5 00 EC 00 0A 35 F1 00 00 00 00 00 00 00 00 00 00 00 00 01 D2 E7 86 0F 00 02 03 01 00 00 00 18 DA 00 00 47 5C 00 00 0F 68 00 EF 00 0A 35 F1 00 00 00 00 00 00 00 00 00 00 00 00 01 E1 7B 06 0F 00 15 04 01 00 00 00 51 AD 00 00 8E 4A 00 00 5B 82 01 28 00 01 05 64 00 00 00 00 00 00 00 00 00 00 00 00 00 B1 2D 67 0F 00 0E 05 01 00 00 00 2D 53 00 00 3D EB 00 00 8D 33 01 27 00 01 05 64 00 00 00 00 00 00 00 00 00 00 00 00 0D BA D7 E0 0F 00 0D 06 01 00 00 00 2D 8B 00 00 C8 49 00 00 45 41 01 25 00 01 05 64 00 00 00 00 00 00 00 00 00 00 00 00 FB E5 C7 88 0F 00 16 07 01 00 00 00 44 04 00 00 8A A6 00 00 23 6D 01 28 00 01 05 64 00 00 00 00 00 00 00 00 00 00 00 00 F6 B5 20 D0 0F 00 1A 08 01 00 00 00 8A 57 00 00 09 8F 00 00 4B BC 01 28 00 01 05 64 00 00 00 00 00 00 00 00 00 00 00 00 05 B4 12 28 0F 00 18 09 01 00 00 00 2E 69 00 00 C5 EC 00 00 7E FB 01 27 00 01 05 64 00 00 00 00 00 00 00 00 00 00 00 00 0A DF ED 50 0F 00 03 0A 01 00 00 00 15 57 00 00 69 69 00 00 05 52 00 F1 00 0A 35 F1 00 00 00 00 00 00 00 00 00 00 00 00 01 E9 20 16 0F 00 0A 0B 01 00 00 00 33 91 00 00 14 EE 00 00 9C AA 01 25 00 01 05 64 00 00 00 00 00 00 00 00 00 00 00 00 05 31 43 00 0F 00 06 0C 01 00 00 00 14 75 00 00 A7 8C 00 00 1D B3 01 26 00 01 05 64 00 00 00 00 00 00 00 00 00 00 00 00 03 D4 F5 D8 0F 00 10 0D 01 00 00 00 11 F0 00 00 BB 3A 00 00 1A 89 00 48 00 00 00 02 00 00 00 00 00 00 00 00 00 00 00 00 03 B0 28 04 03 00 0A 10 05 00 00 00 73 6E 00 00 11 1C 00 00 18 63 00 60 00 01 05 67 00 00 00 00 00 00 00 00 00 00 00 00 F3 C6 F0 20 0F 00 1A 11 05 00 00 00 4A D0 00 00 7C 82 00 00 3C AC 00 60 00 01 05 67 00 00 00 00 00 00 00 00 00 00 00 00 0A 24 41 60 0F 00 03 12 05 00 00 00 1B D6 00 00 D5 9E 00 00 10 60 00 60 00 01 05 67 00 00 00 00 00 00 00 00 00 00 00 00 0C 14 6B 60 0F 00 10 14 05 00 00 00 C5 62 00 00 53 6D 00 00 11 85 00 60 00 01 05 67 00 00 00 00 00 00 00 00 00 00 00 00 11 17 A7 A0 0F 00 16 15 05 00 00 00 72 82 00 00 D0 B9 00 00 1C 86 00 60 00 01 05 67 00 00 00 00 00 00 00 00 00 00 00 00 07 94 FD 60 0F 00 1F 16 05 00 00 00 24 AE 00 00 9D 1C 00 00 3C 0D 00 60 00 01 05 67 00 00 00 00 00 00 00 00 00 00 00 00 00 5B 29 7F 0F 00 68 77 

08 01 00 2C 00 07 01 00 38 90 26 26 01 60 38 D4 06 20 E1 50 06 E4 47 B7 35 58 10 E5 31 CC F6 35 06 50 AF 46 19 7B 1D A3 0A AC AE 2C 1D BB 29 A0 4D 77 

08 01 00 2C 01 05 01 00 38 90 56 2D 01 6C 88 EC 00 00 00 00 00 00 00 00 00 00 00 00 00 00 00 00 00 00 00 00 00 00 00 00 00 00 00 00 00 00 00 00 FA 77 

08 01 00 2C 03 02 01 00 38 90 56 2D 01 6C 88 EC 00 00 00 00 00 00 00 00 00 00 00 00 00 00 00 00 00 00 00 00 00 00 00 00 00 00 00 00 00 00 00 00 FF 77 

08 01 00 2C 04 15 01 00 38 90 26 26 01 60 A5 DB 27 FD FA DD 27 F2 2A EA 07 80 01 63 18 57 E6 F2 04 6E 10 A1 30 A2 FE DA 3B EA 51 7C 13 F9 79 7F A9 77 

08 01 00 2C 05 0E 01 00 38 90 26 26 01 60 AC D3 28 FF 74 1F 14 8B 74 56 1A BC 02 9F 36 35 EE 74 04 19 E0 BC 32 71 FF 2B 27 5A 51 4C 13 A8 59 AA C4 77 

08 01 00 2C 07 16 01 00 38 90 26 26 01 60 A7 DD 00 FD FD 74 28 45 76 D4 19 F4 01 CA 16 E7 4F 6E 04 24 40 2E 32 BD FF F2 02 AA 51 DC 13 F9 21 76 9F 77 

08 01 00 2C 08 1A 01 00 38 90 26 26 01 60 A4 D8 2B 04 BC BF 10 AF CF 70 15 A4 01 0A 0B 94 C2 16 04 DB 20 58 2A 25 02 D0 2B DA 51 0C 13 FC 51 78 4E 77 

08 01 00 2C 09 18 01 00 38 90 26 26 01 60 A4 D8 19 05 77 87 2F B4 1C AB 00 E0 00 20 2D EF 71 30 04 85 10 B3 2C DC 03 3C 07 AA 51 9C 13 FA D1 72 C4 77 

08 01 00 2C 0A 03 01 00 38 90 56 2D 01 6C 88 EC 00 00 00 00 00 00 00 00 00 00 00 00 00 00 00 00 00 00 00 00 00 00 00 00 00 00 00 00 00 00 00 00 F7 77 

08 01 00 2C 0B 0A 01 00 38 90 26 26 01 60 36 D5 08 21 62 34 25 E4 C2 F6 0B 64 0E 58 20 B1 1A 67 06 03 4F 97 1B B8 1D 31 1B DC AE 4C 26 8E 41 60 AE 77 

08 01 00 2C 0C 06 01 00 38 90 26 26 01 60 49 DF 0D FF 1A C3 0A F3 F5 CB 14 30 14 99 1B 97 8A C8 04 44 1F 5E 3E F0 FF 64 23 CC AE 9C 19 C5 55 6B 91 77 

08 01 00 2C 0D 10 01 00 38 90 26 26 C1 60 44 DB 2A FE E3 62 0B B9 AC EC 16 14 05 26 35 A0 5F 90 04 5F 2F 03 3F 68 FF C4 0B 8C AE 4C 3B CE 79 B4 35 77 

08 01 00 2C 06 0D 01 00 38 90 26 26 01 60 24 D6 3F DF 94 3C 30 E9 EE 5D 2F 08 08 6B 03 B7 66 2C 03 F5 60 9B 05 0F E3 7D 06 0C AE AC 23 6F 41 0F 1F 77 

08 01 00 2C 01 05 01 00 38 90 16 24 01 79 52 8B 3E BA DC E6 25 FC 27 AA 18 00 55 2D 15 55 55 4B 15 55 55 4B 15 55 55 4B 15 55 55 4B 15 55 55 4B CF 77 

08 01 00 2C 03 02 01 00 38 90 16 24 01 79 6F 80 08 00 16 FF 0E 3B 7F F8 38 01 55 B2 15 55 55 4B 15 55 55 4B 15 55 55 4B 15 55 55 4B 15 55 55 4B FB 77 

08 01 00 2C 0A 03 01 00 38 90 16 24 01 79 52 8B 1F A8 BF B3 00 BA 9F C4 00 01 55 02 15 55 55 4B 15 55 55 4B 15 55 55 4B 15 55 55 4B 15 55 55 4B 44 77 

08 02 03 10 13 02 FA 00 0A 00 00 00 09 00 00 07 D0 00 06 20 5F 00 00 00 00 00 00 00 07 00 01 00 00 00 2D 1A 00 00 36 D2 00 00 19 4F 00 2C 00 01 05 65 00 00 00 00 00 00 00 00 00 00 00 00 04 0E 64 E0 0F 00 05 01 01 00 00 00 34 D9 00 00 41 C0 00 00 0B C2 00 88 00 0A 35 F3 00 00 00 00 00 00 00 00 00 00 00 00 01 D2 72 3E 0F 00 02 03 01 00 00 00 1A 77 00 00 CB 7F 00 00 0F 74 00 8B 00 0A 35 F3 00 00 00 00 00 00 00 00 00 00 00 00 01 E0 01 A2 0F 00 15 04 01 00 00 00 55 15 00 00 B2 D0 00 00 5B 8E 00 2E 00 01 05 65 00 00 00 00 00 00 00 00 00 00 00 00 00 AF 6E B1 0F 00 0E 05 01 00 00 00 2D 29 00 00 CA AC 00 00 8D 43 00 2D 00 01 05 65 00 00 00 00 00 00 00 00 00 00 00 00 0D B9 04 90 0F 00 0D 06 01 00 00 00 2F 51 00 00 54 A5 00 00 45 4C 00 2B 00 01 05 65 00 00 00 00 00 00 00 00 00 00 00 00 FB E6 B5 C8 0F 00 16 07 01 00 00 00 3B F1 00 00 53 03 00 00 23 76 00 2E 00 01 05 65 00 00 00 00 00 00 00 00 00 00 00 00 F6 B5 15 60 0F 00 1A 08 01 00 00 00 92 49 00 00 D9 E7 00 00 4B C9 00 2E 00 01 05 65 00 00 00 00 00 00 00 00 00 00 00 00 05 B2 A6 F8 0F 00 18 09 01 00 00 00 29 0A 00 00 56 16 00 00 7F 0B 00 2D 00 01 05 65 00 00 00 00 00 00 00 00 00 00 00 00 0A DD B8 D0 0F 00 03 0A 01 00 00 00 17 04 00 00 00 A5 00 00 05 5F 00 8D 00 0A 35 F3 00 00 00 00 00 00 00 00 00 00 00 00 01 E8 55 36 0F 00 0A 0B 01 00 00 00 33 75 00 00 BD 3B 00 00 9C B7 00 2B 00 01 05 65 00 00 00 00 00 00 00 00 00 00 00 00 05 32 DB 30 0F 00 06 0C 01 00 00 00 14 35 00 00 DD A8 00 00 1D C0 00 2C 00 01 05 65 00 00 00 00 00 00 00 00 00 00 00 00 03 D3 7C EC 0F 00 10 0D 01 00 00 00 12 F9 00 00 EE 76 00 00 1A 96 00 2C 00 01 05 65 00 00 00 00 00 00 00 00 00 00 00 00 03 AF 81 E4 0F 00 0A 10 05 00 00 00 65 94 00 00 FF 24 00 00 18 66 00 92 00 01 05 67 00 00 00 00 00 00 00 00 00 00 00 00 F3 C4 BF 80 0F 00 1A 11 05 00 00 00 4A B5 00 00 1B 74 00 00 3C B4 00 92 00 01 05 67 00 00 00 00 00 00 00 00 00 00 00 00 0A 23 C5 00 0F 00 03 12 05 00 00 00 1B 0B 00 00 CB DB 00 00 10 68 00 92 00 01 05 67 00 00 00 00 00 00 00 00 00 00 00 00 0C 13 C0 80 0F 00 10 14 05 00 00 00 BB 8C 00 00 23 3F 00 00 11 8E 00 92 00 01 05 67 00 00 00 00 00 00 00 00 00 00 00 00 11 16 68 A0 0F 00 16 15 05 00 00 00 72 E4 00 00 06 2E 00 00 1C 8E 00 92 00 01 05 67 00 00 00 00 00 00 00 00 00 00 00 00 07 92 53 B0 0F 00 1F 16 05 00 00 00 28 4B 00 00 9C B8 00 00 3C 13 00 92 00 01 05 67 00 00 00 00 00 00 00 00 00 00 00 00 00 5A 31 D1 0F 00 30 77 

08 01 00 2C 01 05 01 00 38 90 26 26 01 78 AF 86 3D 8A 18 93 20 00 00 90 00 00 AA 09 2A AA AA B4 00 00 00 00 00 00 00 00 00 07 77 0A 1C BF E8 03 5B 77 

08 01 00 2C 03 02 01 00 38 90 26 26 01 78 AF 86 3D 8A 18 93 20 00 00 90 00 00 AA 09 2A AA AA B4 00 00 00 00 00 00 00 00 80 07 77 0A 1C BF E8 03 DE 77 

08 01 00 2C 0A 03 01 00 38 90 26 26 01 78 AF 86 3D 8A 18 93 20 00 00 90 00 00 AA 09 2A AA AA B4 00 00 00 00 00 00 00 00 00 07 77 0A 1C BF E8 03 56 77 

08 01 00 2C 01 05 01 00 38 90 36 29 01 78 7F 8A 3C BF FE 9C 1F 77 77 0A 1D DD DD DE 37 69 52 3B 37 7F 40 5C 18 96 80 1A 00 01 60 02 18 18 1F 77 50 77 

08 01 00 2C 03 02 01 00 38 90 36 29 01 78 7F 8A 3C BF FE 9C 1F 77 77 0A 1D DD DD DE 77 69 52 3B 37 7F 40 5C 18 96 80 1A 00 01 60 02 18 18 1F 77 15 77 

08 01 00 2C 0A 03 01 00 38 90 36 29 81 78 7F 8A 3C BF FE 9C 1F 77 77 0A 1D DD DD DE 37 69 52 3B 37 7F 40 5C 18 96 80 1A 00 01 60 02 18 18 18 7E D3 77 

08 02 03 10 13 02 FA 00 0A 00 00 00 09 00 00 07 D0 00 06 20 60 00 00 00 00 00 00 00 07 00 01 00 00 00 2E 99 00 00 B2 F0 00 00 19 5C 00 5E 00 01 05 65 00 00 00 00 00 00 00 00 00 00 00 00 04 12 89 E0 0F 00 05 01 01 00 00 00 38 A6 00 00 F7 6B 00 00 0B CE 00 24 00 0A 35 F5 00 00 00 00 00 00 00 00 00 00 00 00 01 D6 67 A4 0F 00 02 03 01 00 00 00 1A 09 00 00 8A D9 00 00 0F 81 00 27 00 0A 35 F5 00 00 00 00 00 00 00 00 00 00 00 00 01 E3 C0 5C 0F 00 15 04 01 00 00 00 4F D4 00 00 08 49 00 00 5B 9B 00 60 00 01 05 65 00 00 00 00 00 00 00 00 00 00 00 00 00 B3 88 C1 0F 00 0E 05 01 00 00 00 29 AF 00 00 8B 98 00 00 8D 54 00 5F 00 01 05 65 00 00 00 00 00 00 00 00 00 00 00 00 0D BC D5 C0 0F 00 0D 06 01 00 00 00 2E F5 00 00 15 D6 00 00 45 57 00 5D 00 01 05 65 00 00 00 00 00 00 00 00 00 00 00 00 FB EA 4F 38 0F 00 16 07 01 00 00 00 44 A3 00 00 50 74 00 00 23 7F 00 60 00 01 05 65 00 00 00 00 00 00 00 00 00 00 00 00 F6 B7 77 50 0F 00 1A 08 01 00 00 00 79 2E 00 00 DD 86 00 00 4B D7 00 60 00 01 05 65 00 00 00 00 00 00 00 00 00 00 00 00 05 B6 B9 E8 0F 00 18 09 01 00 00 00 30 E2 00 00 18 5B 00 00 7F 1B 00 5F 00 01 05 65 00 00 00 00 00 00 00 00 00 00 00 00 0A E2 37 B0 0F 00 03 0A 01 00 00 00 1A B3 00 00 C5 2D 00 00 05 6B 00 29 00 0A 35 F5 00 00 00 00 00 00 00 00 00 00 00 00 01 EF F4 26 0F 00 0A 0B 01 00 00 00 34 47 00 00 99 51 00 00 9C C5 00 5D 00 01 05 65 00 00 00 00 00 00 00 00 00 00 00 00 05 35 AD 60 0F 00 06 0C 01 00 00 00 14 C8 00 00 4A 4B 00 00 1D CE 00 5E 00 01 05 65 00 00 00 00 00 00 00 00 00 00 00 00 03 D7 C5 FC 0F 00 10 0D 01 00 00 00 13 E7 00 00 42 6C 00 00 1A A4 00 5E 00 01 05 65 00 00 00 00 00 00 00 00 00 00 00 00 03 B2 72 38 0F 00 0A 10 05 00 00 00 77 6A 00 00 02 8F 00 00 18 6B 00 C4 00 01 05 67 00 00 00 00 00 00 00 00 00 00 00 00 F3 C8 6B E0 0F 00 1A 11 05 00 00 00 49 2F 00 00 DF D6 00 00 3C BB 00 C4 00 01 05 67 00 00 00 00 00 00 00 00 00 00 00 00 0A 26 B2 10 0F 00 03 12 05 00 00 00 1C 07 00 00 E3 42 00 00 10 70 00 C4 00 01 05 67 00 00 00 00 00 00 00 00 00 00 00 00 0C 18 73 60 0F 00 10 14 05 00 00 00 B6 D6 00 00 08 21 00 00 11 97 00 C4 00 01 05 67 00 00 00 00 00 00 00 00 00 00 00 00 11 19 4E E0 0F 00 16 15 05 00 00 00 77 97 00 00 58 0C 00 00 1C 95 00 C4 00 01 05 67 00 00 00 00 00 00 00 00 00 00 00 00 07 97 C5 70 0F 00 1F 16 05 00 00 00 2B BB 00 00 C1 38 00 00 3C 19 00 C4 00 01 05 67 00 00 00 00 00 00 00 00 00 00 00 00 00 5C FC C9 0F 00 B5 77 

08 01 00 2C 01 05 01 00 38 90 46 22 01 78 04 8C 3C 0C 0F 6B 39 03 03 17 00 C0 C0 E9 30 30 35 E0 15 55 55 4B 15 55 55 4B 15 55 55 4B 15 55 55 4B 5B 77 

08 01 00 2C 03 02 01 00 38 90 46 22 01 78 04 8C 3C 0C 0F 6B 39 03 03 17 00 C0 C0 E9 30 30 35 E0 15 55 55 4B 15 55 55 4B 15 55 55 4B 15 55 55 4B 5E 77 

08 01 00 2C 0A 03 01 00 38 90 46 22 01 78 22 8C 0C 0C 0C 2E 03 03 02 D4 14 F5 68 70 22 1F 75 BC 15 55 55 4B 15 55 55 4B 15 55 55 4B 15 55 55 4B CF 77 

08 02 03 10 13 02 FA 00 0A 00 00 00 09 00 00 07 D0 00 06 20 61 00 00 00 00 00 00 00 07 00 01 00 00 00 2E 2A 00 00 F7 18 00 00 19 69 00 90 00 01 05 65 00 00 00 00 00 00 00 00 00 00 00 00 04 0F 2C 90 0F 00 05 01 01 00 00 00 37 48 00 00 7F 79 00 00 0B DB 00 EC 00 0A 35 F6 00 00 00 00 00 00 00 00 00 00 00 00 01 D2 DF 66 0F 00 02 03 01 00 00 00 18 58 00 00 17 79 00 00 0F 8E 00 EF 00 0A 35 F6 00 00 00 00 00 00 00 00 00 00 00 00 01 E2 E9 E8 0F 00 15 04 01 00 00 00 4E 7A 00 00 2D 12 00 00 5B A7 00 92 00 01 05 65 00 00 00 00 00 00 00 00 00 00 00 00 00 B0 70 9A 0F 00 0E 05 01 00 00 00 29 02 00 00 05 9F 00 00 8D 65 00 91 00 01 05 65 00 00 00 00 00 00 00 00 00 00 00 00 0D BA 00 90 0F 00 0D 06 01 00 00 00 32 A7 00 00 98 07 00 00 45 61 00 8F 00 01 05 65 00 00 00 00 00 00 00 00 00 00 00 00 FB E8 2D 30 0F 00 16 07 01 00 00 00 40 89 00 00 1D 5C 00 00 23 88 00 92 00 01 05 65 00 00 00 00 00 00 00 00 00 00 00 00 F6 B5 8A B0 0F 00 1A 08 01 00 00 00 77 BF 00 00 B5 51 00 00 4B E5 00 92 00 01 05 65 00 00 00 00 00 00 00 00 00 00 00 00 05 B3 D6 58 0F 00 18 09 01 00 00 00 31 DD 00 00 A5 E1 00 00 7F 2A 00 91 00 01 05 65 00 00 00 00 00 00 00 00 00 00 00 00 0A E0 0F 90 0F 00 03 0A 01 00 00 00 1B 17 00 00 4A BC 00 00 05 78 00 F1 00 0A 35 F6 00 00 00 00 00 00 00 00 00 00 00 00 01 EA 06 98 0F 00 0A 0B 01 00 00 00 2F C1 00 00 3F 0E 00 00 9C D3 00 8F 00 01 05 65 00 00 00 00 00 00 00 00 00 00 00 00 05 33 E5 58 0F 00 06 0C 01 00 00 00 15 08 00 00 71 B2 00 00 1D DB 00 90 00 01 05 65 00 00 00 00 00 00 00 00 00 00 00 00 03 D6 44 98 0F 00 10 0D 01 00 00 00 12 F3 00 00 6F 51 00 00 1A B1 00 90 00 01 05 65 00 00 00 00 00 00 00 00 00 00 00 00 03 B1 A6 28 0F 00 0A 10 05 00 00 00 74 69 00 00 F1 D6 00 00 18 6E 00 F6 00 01 05 67 00 00 00 00 00 00 00 00 00 00 00 00 F3 C6 36 80 0F 00 1A 11 05 00 00 00 48 DF 00 00 83 A8 00 00 3C C3 00 F6 00 01 05 67 00 00 00 00 00 00 00 00 00 00 00 00 0A 24 B4 50 0F 00 03 12 05 00 00 00 1A 65 00 00 D4 A1 00 00 10 78 00 F6 00 01 05 67 00 00 00 00 00 00 00 00 00 00 00 00 0C 15 4E F0 0F 00 10 14 05 00 00 00 BF 8A 00 00 D5 7A 00 00 11 9F 00 F6 00 01 05 67 00 00 00 00 00 00 00 00 00 00 00 00 11 18 2E 80 0F 00 16 15 05 00 00 00 78 58 00 00 91 B8 00 00 1C 9C 00 F6 00 01 05 67 00 00 00 00 00 00 00 00 00 00 00 00 07 92 D5 F8 0F 00 1F 16 05 00 00 00 29 E7 00 00 C5 66 00 00 3C 1F 00 F6 00 01 05 67 00 00 00 00 00 00 00 00 00 00 00 00 00 5B D6 51 0F 00 5C 77 

08 01 00 2C 01 05 01 00 38 90 56 2D 01 78 8C 89 00 00 00 00 00 00 00 00 00 00 00 00 00 00 00 00 00 00 00 00 00 00 FF 04 00 0F F7 34 3E 2C 2A DE 5E 77 

08 01 00 2C 03 02 01 00 38 90 56 2D 01 78 8C 89 00 00 00 00 00 00 00 00 00 00 00 00 00 00 00 00 00 00 00 00 00 00 FF 04 80 0F F7 34 3E 2C 2A DE DB 77 

08 01 00 2C 0A 03 01 00 38 90 56 2D 01 78 8C 89 00 00 00 00 00 00 00 00 00 00 00 00 00 00 00 00 00 00 00 00 00 00 FF 04 00 0F F7 34 3E 2C 2A DE 53 77 

08 01 00 2C 01 05 01 00 38 90 16 24 01 85 95 F2 23 0F B2 7C 2E C0 60 1D 2C 00 55 8D 15 55 55 4B 15 55 55 4B 15 55 55 4B 15 55 55 4B 15 55 55 4B 82 77 

08 01 00 2C 03 02 01 00 38 90 16 24 01 85 92 FB 21 7E F2 14 2E B2 E0 0E 0C 00 55 1D 15 55 55 4B 15 55 55 4B 15 55 55 4B 15 55 55 4B 15 55 55 4B 83 77 

08 01 00 2C 0A 03 01 00 38 90 16 24 01 85 A4 FE 0F F7 F2 8B 2E AC 6E 55 6F FF 55 26 15 55 55 4B 95 55 55 4B 15 55 55 4B 15 55 55 4B 15 55 55 4B 6C 77 

08 02 03 10 13 02 FA 00 0A 00 00 00 09 00 00 07 D0 00 06 20 62 00 00 00 00 00 00 00 07 00 01 00 00 00 2D FD 00 00 77 54 00 00 19 77 00 C2 00 01 05 65 00 00 00 00 00 00 00 00 00 00 00 00 04 11 03 B0 0F 00 05 01 01 00 00 00 36 6F 00 00 3C 2C 00 00 0B E8 00 88 00 0A 35 F8 00 00 00 00 00 00 00 00 00 00 00 00 01 D2 96 26 0F 00 02 03 01 00 00 00 18 CA 00 00 D5 A1 00 00 0F 9A 00 8B 00 0A 35 F8 00 00 00 00 00 00 00 00 00 00 00 00 01 DE 48 B4 0F 00 15 04 01 00 00 00 50 2C 00 00 8C 9F 00 00 5B B3 00 C4 00 01 05 65 00 00 00 00 00 00 00 00 00 00 00 00 00 B0 A0 DD 0F 00 0E 05 01 00 00 00 26 C8 00 00 BF 45 00 00 8D 75 00 C3 00 01 05 65 00 00 00 00 00 00 00 00 00 00 00 00 0D BB BF 60 0F 00 0D 06 01 00 00 00 32 9A 00 00 59 48 00 00 45 6C 00 C1 00 01 05 65 00 00 00 00 00 00 00 00 00 00 00 00 FB E9 3B C8 0F 00 16 07 01 00 00 00 45 58 00 00 1E B6 00 00 23 91 00 C4 00 01 05 65 00 00 00 00 00 00 00 00 00 00 00 00 F6 B6 AE 10 0F 00 1A 08 01 00 00 00 79 49 00 00 B9 8B 00 00 4B F3 00 C4 00 01 05 65 00 00 00 00 00 00 00 00 00 00 00 00 05 B4 C6 C0 0F 00 18 09 01 00 00 00 32 26 00 00 6B 91 00 00 7F 3A 00 C3 00 01 05 65 00 00 00 00 00 00 00 00 00 00 00 00 0A E1 5C 30 0F 00 03 0A 01 00 00 00 1B 10 00 00 13 16 00 00 05 85 00 8D 00 0A 35 F8 00 00 00 00 00 00 00 00 00 00 00 00 01 EA 13 BE 0F 00 0A 0B 01 00 00 00 31 30 00 00 18 37 00 00 9C E1 00 C1 00 01 05 65 00 00 00 00 00 00 00 00 00 00 00 00 05 32 6F C0 0F 00 06 0C 01 00 00 00 13 95 00 00 E1 7E 00 00 1D E8 00 C2 00 01 05 65 00 00 00 00 00 00 00 00 00 00 00 00 03 D6 01 A0 0F 00 10 0D 01 00 00 00 11 E3 00 00 C8 6A 00 00 1A BE 00 C2 00 01 05 65 00 00 00 00 00 00 00 00 00 00 00 00 03 B1 EF 7C 0F 00 0A 10 05 00 00 00 6E 0C 00 00 F5 5F 00 00 18 72 01 28 00 01 05 67 00 00 00 00 00 00 00 00 00 00 00 00 F3 C5 77 20 0F 00 1A 11 05 00 00 00 4A 39 00 00 42 F1 00 00 3C CB 01 28 00 01 05 67 00 00 00 00 00 00 00 00 00 00 00 00 0A 23 5B 90 0F 00 03 12 05 00 00 00 1B 4A 00 00 EA DA 00 00 10 80 01 28 00 01 05 67 00 00 00 00 00 00 00 00 00 00 00 00 0C 14 F4 10 0F 00 10 14 05 00 00 00 BB 7D 00 00 BF 2C 00 00 11 A8 01 28 00 01 05 67 00 00 00 00 00 00 00 00 00 00 00 00 11 17 EE A0 0F 00 16 15 05 00 00 00 7C D8 00 00 E3 9C 00 00 1C A3 01 28 00 01 05 67 00 00 00 00 00 00 00 00 00 00 00 00 07 93 02 20 0F 00 1F 16 05 00 00 00 2A 57 00 00 E1 31 00 00 3C 25 01 28 00 01 05 67 00 00 00 00 00 00 00 00 00 00 00 00 00 5C BF 02 0F 00 C1 77 

08 01 00 2C 10 0A 05 00 22 C0 46 26 20 AD 0D 44 12 43 5A D0 24 01 B7 61 3F 52 C0 35 28 43 3A E4 26 58 A9 88 11 FF 62 A1 07 7D 50 95 37 3F F4 58 10 77 

08 01 00 2C 11 1A 05 00 22 C0 46 26 20 AD 0D 44 12 43 58 63 1E C1 B6 48 3F 52 40 3C 28 43 3A A1 26 5A 7A 6B 12 03 D1 0F 07 AD 70 AE 37 3F F5 6C 80 77 

08 01 00 2C 12 03 05 00 22 C0 46 26 20 AD 0D 44 12 43 5A D0 24 01 B7 61 3F 52 C0 35 28 43 3A E4 26 58 A9 88 11 FF 62 A1 07 7D 50 95 37 3F F4 58 1B 77 

08 01 00 2C 14 10 05 00 22 C0 46 26 20 AD 0D 44 12 43 5A D0 24 01 B7 61 3F 52 C0 35 28 43 3A E4 26 58 A9 88 11 FF 62 A1 07 7D 50 95 37 3F F4 58 0E 77 

08 01 00 2C 15 16 05 00 22 C0 46 26 20 AD 0D 44 12 43 5A D0 24 01 B7 61 3F 52 C0 35 28 43 3A E4 26 58 A9 88 11 FF 62 A1 07 7D 50 95 37 3F F4 58 09 77 

08 01 00 2C 16 1F 05 00 22 C0 46 26 20 AD 0D 44 12 43 5A D0 24 01 B7 61 3F 52 C0 35 28 43 3A E4 26 58 A9 88 11 FF 62 A1 07 7D 50 95 37 3F F4 58 03 77 

08 01 00 2C 01 05 01 00 38 90 26 26 01 84 CF F2 3D 8A 18 93 20 00 00 90 00 00 AA 09 2A AA AA B4 00 00 00 00 00 00 00 00 00 07 77 0A 1D FF FB 13 F1 77 

08 01 00 2C 03 02 01 00 38 90 26 26 01 84 CF F2 3D 8A 18 93 20 00 00 90 00 00 AA 09 2A AA AA B4 00 00 00 00 00 00 00 00 00 07 77 0A 1D FF FB 13 F4 77 

08 01 00 2C 0A 03 01 00 38 90 26 26 01 84 CF F2 3D 8A 18 93 20 00 00 90 00 00 AA 09 2A AA AA B4 00 00 00 00 00 00 00 00 00 07 77 0A 1D FF FB 13 FC 77 

08 02 03 10 13 02 FA 00 0A 00 00 00 09 00 00 07 D0 00 06 20 63 00 00 00 00 00 00 00 07 00 01 00 00 00 2D 55 00 00 8C 2B 00 00 95 01 00 F3 00 01 05 65 00 00 00 00 00 00 00 00 00 00 00 00 04 0D 83 68 0F 00 05 01 01 00 00 00 36 86 00 00 93 CF 00 00 07 91 00 22 00 0A 35 FA 00 00 00 00 00 00 00 00 00 00 00 00 01 D3 CA 1C 0F 00 02 03 01 00 00 00 1B 00 00 00 32 F1 00 00 0B 44 00 25 00 0A 35 FA 00 00 00 00 00 00 00 00 00 00 00 00 01 DE B4 CC 0F 00 15 04 01 00 00 00 4B 0B 00 00 82 18 00 00 37 64 00 F6 00 01 05 65 00 00 00 00 00 00 00 00 00 00 00 00 00 AE 3B BA 0F 00 0E 05 01 00 00 00 29 BA 00 00 16 2A 00 00 69 2B 00 F5 00 01 05 65 00 00 00 00 00 00 00 00 00 00 00 00 0D B8 AF F0 0F 00 0D 06 01 00 00 00 36 19 00 00 B9 5C 00 00 21 1B 00 F3 00 01 05 65 00 00 00 00 00 00 00 00 00 00 00 00 FB E6 92 18 0F 00 16 07 01 00 00 00 46 C5 00 00 BC 46 00 00 9F 16 00 F5 00 01 05 65 00 00 00 00 00 00 00 00 00 00 00 00 F6 B4 52 70 0F 00 1A 08 01 00 00 00 73 02 00 00 65 89 00 00 27 A6 00 F6 00 01 05 65 00 00 00 00 00 00 00 00 00 00 00 00 05 B2 EE 30 0F 00 18 09 01 00 00 00 32 06 00 00 CB 7A 00 00 5A EE 00 F5 00 01 05 65 00 00 00 00 00 00 00 00 00 00 00 00 0A DE FB 70 0F 00 03 0A 01 00 00 00 1A 4B 00 00 6F 59 00 00 01 2E 00 27 00 0A 35 FA 00 00 00 00 00 00 00 00 00 00 00 00 01 E6 B2 16 0F 00 0A 0B 01 00 00 00 31 F3 00 00 97 4A 00 00 78 93 00 F3 00 01 05 65 00 00 00 00 00 00 00 00 00 00 00 00 05 30 B9 00 0F 00 06 0C 01 00 00 00 13 B8 00 00 D8 E0 00 00 99 72 00 F3 00 01 05 65 00 00 00 00 00 00 00 00 00 00 00 00 03 D3 64 60 0F 00 10 0D 01 00 00 00 12 BD 00 00 B6 43 00 00 96 48 00 F3 00 01 05 65 00 00 00 00 00 00 00 00 00 00 00 00 03 AF CF 7C 0F 00 0A 10 05 00 00 00 73 5B 00 00 4F DE 00 00 06 49 00 2E 00 01 05 68 00 00 00 00 00 00 00 00 00 00 00 00 F3 C4 13 30 0F 00 1A 11 05 00 00 00 43 D6 00 00 4C 86 00 00 2A A5 00 2E 00 01 05 68 00 00 00 00 00 00 00 00 00 00 00 00 0A 21 1F E0 0F 00 03 12 05 00 00 00 19 B8 00 00 4B FF 00 00 4E 47 00 2D 00 01 05 68 00 00 00 00 00 00 00 00 00 00 00 00 0C 12 15 20 0F 00 10 14 05 00 00 00 A7 D2 00 00 EE 2C 00 00 4F 6F 00 2D 00 01 05 68 00 00 00 00 00 00 00 00 00 00 00 00 11 16 19 A0 0F 00 16 15 05 00 00 00 79 61 00 00 7D B0 00 00 0A 7D 00 2E 00 01 05 68 00 00 00 00 00 00 00 00 00 00 00 00 07 90 F1 38 0F 00 1F 16 05 00 00 00 2A 6A 00 00 49 6E 00 00 29 FE 00 2E 00 01 05 68 00 00 00 00 00 00 00 00 00 00 00 00 00 5A AF B9 0F 00 88 77 

08 01 00 2C 01 05 01 00 38 90 36 29 01 85 FF F2 3B 3F FD F9 3F 77 77 9A 1D DD DD DE 37 2E 5F 84 35 98 B8 0A 03 00 00 D0 00 01 60 02 18 18 18 7E 73 77 

08 01 00 2C 03 02 01 00 38 90 36 29 01 85 FF F2 3B 3F FD F9 3F 77 77 9A 9D DD DD DE 37 2E 5F 84 75 98 B8 0A 03 00 00 D0 00 01 60 02 18 18 18 7E B6 77 

08 01 00 2C 0A 03 01 00 38 90 36 29 01 85 FF F2 3B 3F FD F9 3F 77 77 9A 1D DD DD DE 37 2E 5F 84 35 98 B8 0A 03 00 00 D0 00 01 47 01 2F 38 11 C6 FC 77 

08 01 00 2C 01 05 01 00 38 90 46 22 01 84 30 F6 0C 0C 0C 2E 03 03 03 D7 00 C0 C0 E9 30 30 35 E0 15 55 55 4B 15 55 55 4B 15 55 55 4B 15 55 55 4B 65 77 

08 01 00 2C 03 02 01 00 38 90 46 22 01 84 30 F6 0C 0C 0C 2E 03 03 03 D7 00 C0 C0 E9 30 30 35 E0 15 55 55 4B 15 55 55 4B 15 55 55 4B 15 55 55 4B 60 77 

08 01 00 2C 0A 03 01 00 38 90 46 22 01 84 60 F4 24 0C 0C 4E 03 02 47 D3 00 C0 F9 EE 3E 50 35 F0 15 55 55 4B 15 55 55 4B 15 55 55 4B 15 55 55 4B 73 77 

08 02 03 10 13 02 FA 00 0A 00 00 00 09 00 00 07 D0 00 06 20 64 00 00 00 00 00 00 00 07 00 01 00 00 00 30 73 00 00 D2 D0 00 00 95 0E 01 25 00 01 05 65 00 00 00 00 00 00 00 00 00 00 00 00 04 12 29 90 0F 00 05 01 01 00 00 00 35 52 00 00 14 2E 00 00 07 9E 00 EA 00 0A 35 FB 00 00 00 00 00 00 00 00 00 00 00 00 01 D3 E2 2C 0F 00 02 03 01 00 00 00 1A 03 00 00 C1 B5 00 00 0B 50 00 ED 00 0A 35 FB 00 00 00 00 00 00 00 00 00 00 00 00 01 E5 DD 3E 0F 00 15 04 01 00 00 00 4C 17 00 00 9F 9D 00 00 37 70 01 28 00 01 05 65 00 00 00 00 00 00 00 00 00 00 00 00 00 B0 95 9E 0F 00 0E 05 01 00 00 00 2A 51 00 00 8F 34 00 00 69 3B 01 27 00 01 05 65 00 00 00 00 00 00 00 00 00 00 00 00 0D BC 5C 40 0F 00 0D 06 01 00 00 00 36 03 00 00 41 36 00 00 21 26 01 25 00 01 05 65 00 00 00 00 00 00 00 00 00 00 00 00 FB EA 5A E8 0F 00 16 07 01 00 00 00 44 C9 00 00 83 A5 00 00 9F 1F 01 27 00 01 05 65 00 00 00 00 00 00 00 00 00 00 00 00 F6 B4 C8 D0 0F 00 1A 08 01 00 00 00 72 02 00 00 33 0E 00 00 27 B4 01 28 00 01 05 65 00 00 00 00 00 00 00 00 00 00 00 00 05 B4 E6 E8 0F 00 18 09 01 00 00 00 2E D0 00 00 55 E0 00 00 5A FE 01 27 00 01 05 65 00 00 00 00 00 00 00 00 00 00 00 00 0A E1 D6 E0 0F 00 03 0A 01 00 00 00 19 4A 00 00 FD 77 00 00 01 3A 00 EF 00 0A 35 FB 00 00 00 00 00 00 00 00 00 00 00 00 01 EA 06 9A 0F 00 0A 0B 01 00 00 00 33 97 00 00 3D 61 00 00 78 A1 01 25 00 01 05 65 00 00 00 00 00 00 00 00 00 00 00 00 05 34 05 F0 0F 00 06 0C 01 00 00 00 13 8A 00 00 10 0D 00 00 99 80 01 25 00 01 05 65 00 00 00 00 00 00 00 00 00 00 00 00 03 D6 87 20 0F 00 10 0D 01 00 00 00 13 C4 00 00 E1 52 00 00 96 55 01 25 00 01 05 65 00 00 00 00 00 00 00 00 00 00 00 00 03 B3 89 EC 0F 00 0A 10 05 00 00 00 6B 51 00 00 3B 47 00 00 06 4D 00 60 00 01 05 68 00 00 00 00 00 00 00 00 00 00 00 00 F3 C8 FC 00 0F 00 1A 11 05 00 00 00 49 80 00 00 F3 53 00 00 2A AC 00 60 00 01 05 68 00 00 00 00 00 00 00 00 00 00 00 00 0A 23 95 C0 0F 00 03 12 05 00 00 00 16 91 00 00 38 74 00 00 4E 4F 00 5F 00 01 05 68 00 00 00 00 00 00 00 00 00 00 00 00 0C 16 2C B0 0F 00 10 14 05 00 00 00 AC 89 00 00 B8 BB 00 00 4F 78 00 5F 00 01 05 68 00 00 00 00 00 00 00 00 00 00 00 00 11 1A 61 20 0F 00 16 15 05 00 00 00 7A E2 00 00 B9 38 00 00 0A 84 00 60 00 01 05 68 00 00 00 00 00 00 00 00 00 00 00 00 07 94 77 58 0F 00 1F 16 05 00 00 00 26 93 00 00 56 6D 00 00 2A 04 00 60 00 01 05 68 00 00 00 00 00 00 00 00 00 00 00 00 00 5D 02 07 0F 00 E6 77 

08 01 00 2C 00 07 01 00 38 90 36 29 01 7A 18 83 3C 49 1C DD 00 92 FF 39 37 77 FF 6F 12 11 FF CB 31 40 48 5C 1E 33 37 14 11 34 B6 D2 2E 19 C0 A6 08 77 

08 01 00 2C 01 05 01 00 38 90 56 2D 01 84 90 F2 2C 16 0B EA 01 60 B0 D1 16 0B 05 7D 20 B0 58 69 0B 1F 44 70 12 AA AA 04 2A AA AA B4 2A AA AA B4 3D 77 

08 01 00 2C 03 02 01 00 38 90 56 2D 01 84 90 F2 2C 16 0B EA 81 60 B0 D1 16 0B 05 7D 20 B0 58 69 0B 1F 44 70 12 AA AA 04 2A AA AA B4 2A AA AA B4 B8 77 

08 01 00 2C 04 15 01 00 38 90 36 29 01 7A 18 83 3C 4E 87 D3 39 7F FF 3F 3E 2F FD D9 2E 0D FF C2 3C 01 0A 52 0F B0 3C 38 0E AF 12 C8 29 7E C2 EB 32 77 

08 01 00 2C 05 0E 01 00 38 90 36 29 01 7A 18 83 3C 4E 5E D7 21 E5 00 16 01 7F FD 89 2C 16 00 E4 09 A1 17 C3 0F AF 0D 6F 3E 0F 4A 11 16 0D 44 7D 73 77 

08 01 00 2C 06 0D 01 00 38 90 36 29 01 7A 18 83 3C 51 32 86 09 B9 00 9F 02 3F FF EF 15 51 FF 4B 1A 3F 9C C7 09 10 B8 3A 29 B4 78 3A 06 30 8C 39 EA 77 

08 01 00 2C 07 16 01 00 38 90 36 29 01 7A 18 83 3C 4E 88 D1 04 D1 00 6F 01 3F FD 39 2D D5 FF A2 3A C0 F8 2D 2F B0 1F A7 16 DF E7 F1 36 26 D4 14 AB 77 

08 01 00 2C 08 1A 01 00 38 90 36 29 01 7A 18 83 3C 4D A4 DE 3C F0 80 1E 02 B7 FD 89 2C 9C 00 89 05 9F 10 4E 1A 4B 25 D7 15 18 03 C5 23 59 02 A9 BD 77 

08 01 00 2C 09 18 01 00 38 90 36 29 01 7A 18 83 3C 4D 8B D6 12 AC 80 07 01 47 FD 19 2B E7 FF 9F 3F BE F4 4E 1A 6B FB 1A 24 27 8D B1 18 EA 54 33 78 77 

08 01 00 2C 0A 03 01 00 38 90 56 2D 01 84 90 F2 2C 16 0B EA 01 60 B0 D1 16 0B 05 7D 20 B0 58 69 0B 1F 44 70 12 AA AA 04 2A AA AA B4 AA AA AA B4 B0 77 

08 01 00 2C 0B 0A 01 00 38 90 36 29 01 7A 18 83 3C 49 3E D1 0B 92 7F 17 39 07 FF 1F 12 09 FF 9B 38 40 2F 08 3E 2A 08 D6 37 AC BD DC 02 EB 1C 60 42 77 

08 01 00 2C 0C 06 01 00 38 90 36 29 01 7A 18 83 3C 4D 09 DE 0B 1B FF 76 3F A7 FF 1F 11 8F FF 1F 29 7F 71 E0 33 F4 EC DD 2A 85 38 42 11 70 5E 63 F8 77 

08 01 00 2C 0D 10 01 00 38 90 36 29 01 7A 18 83 3C 4E 49 DB 26 B6 FF F0 3B A7 FF FF 12 D3 FF 26 2B FF 78 C8 13 E4 5B 25 3F 9C B6 82 0F AA B8 67 95 77 

08 01 00 2C 01 05 01 00 38 90 16 24 01 91 CA 9B 20 03 11 94 21 8F 02 5D 07 3F 55 A6 15 55 55 4B 15 55 55 4B 15 55 55 4B 15 55 55 4B 15 55 55 4B B9 77 

08 01 00 2C 03 02 01 00 38 90 16 24 01 91 C4 9A 20 02 05 92 21 8F 01 58 3B 72 55 70 55 55 55 4B 15 55 55 4B 15 55 55 4B 15 55 55 4B 15 55 55 4B 41 77 

08 01 00 2C 0A 03 01 00 38 90 16 24 01 91 E7 95 00 05 D1 09 21 8F 02 5D 08 9A 55 F0 15 55 55 4B 15 55 55 4B 15 55 55 4B 15 55 55 4B 15 55 55 4B 10 77 

08 02 03 10 13 02 FA 00 0A 00 00 00 09 00 00 07 D0 00 06 20 65 00 00 00 00 00 00 00 07 00 01 00 00 00 2D 13 00 00 4D CF 00 00 95 1C 00 2B 00 01 05 66 00 00 00 00 00 00 00 00 00 00 00 00 04 10 C6 C8 0F 00 05 01 01 00 00 00 36 D3 00 00 D3 98 00 00 07 AA 00 86 00 0A 35 FD 00 00 00 00 00 00 00 00 00 00 00 00 01 D6 95 60 0F 00 02 03 01 00 00 00 18 F6 00 00 7B 02 00 00 0B 5D 00 89 00 0A 35 FD 00 00 00 00 00 00 00 00 00 00 00 00 01 E6 D1 CC 0F 00 15 04 01 00 00 00 4D 4E 00 00 FB 9A 00 00 37 7C 00 2E 00 01 05 66 00 00 00 00 00 00 00 00 00 00 00 00 00 B0 0C FD 0F 00 0E 05 01 00 00 00 2A 28 00 00 4F 3C 00 00 69 4C 00 2D 00 01 05 66 00 00 00 00 00 00 00 00 00 00 00 00 0D BC 5C E0 0F 00 0D 06 01 00 00 00 37 61 00 00 01 D7 00 00 21 31 00 2B 00 01 05 66 00 00 00 00 00 00 00 00 00 00 00 00 FB EB 15 60 0F 00 16 07 01 00 00 00 45 D1 00 00 80 5E 00 00 9F 28 00 2D 00 01 05 66 00 00 00 00 00 00 00 00 00 00 00 00 F6 B6 0A 80 0F 00 1A 08 01 00 00 00 74 39 00 00 3C AB 00 00 27 C2 00 2E 00 01 05 66 00 00 00 00 00 00 00 00 00 00 00 00 05 B5 0B 90 0F 00 18 09 01 00 00 00 34 21 00 00 17 9A 00 00 5B 0E 00 2D 00 01 05 66 00 00 00 00 00 00 00 00 00 00 00 00 0A E1 32 60 0F 00 03 0A 01 00 00 00 17 CF 00 00 B9 68 00 00 01 47 00 8B 00 0A 35 FD 00 00 00 00 00 00 00 00 00 00 00 00 01 E9 29 D4 0F 00 0A 0B 01 00 00 00 33 22 00 00 10 4F 00 00 78 AF 00 2B 00 01 05 66 00 00 00 00 00 00 00 00 00 00 00 00 05 34 48 E0 0F 00 06 0C 01 00 00 00 14 53 00 00 79 5F 00 00 99 8D 00 2B 00 01 05 66 00 00 00 00 00 00 00 00 00 00 00 00 03 D7 E0 34 0F 00 10 0D 01 00 00 00 13 C8 00 00 39 7D 00 00 96 63 00 2B 00 01 05 66 00 00 00 00 00 00 00 00 00 00 00 00 03 B2 E6 AC 0F 00 0A 10 05 00 00 00 68 0E 00 00 44 98 00 00 06 51 00 92 00 01 05 68 00 00 00 00 00 00 00 00 00 00 00 00 F3 C8 0B D0 0F 00 1A 11 05 00 00 00 4A 4B 00 00 AF 1C 00 00 2A B4 00 92 00 01 05 68 00 00 00 00 00 00 00 00 00 00 00 00 0A 23 53 80 0F 00 03 12 05 00 00 00 15 46 00 00 4A C3 00 00 4E 57 00 91 00 01 05 68 00 00 00 00 00 00 00 00 00 00 00 00 0C 15 95 60 0F 00 10 14 05 00 00 00 AE BA 00 00 9E 58 00 00 4F 81 00 91 00 01 05 68 00 00 00 00 00 00 00 00 00 00 00 00 11 1A 9E E0 0F 00 16 15 05 00 00 00 75 F6 00 00 09 0D 00 00 0A 8C 00 92 00 01 05 68 00 00 00 00 00 00 00 00 00 00 00 00 07 93 EA 48 0F 00 1F 16 05 00 00 00 26 80 00 00 72 8B 00 00 2A 0A 00 92 00 01 05 68 00 00 00 00 00 00 00 00 00 00 00 00 00 5C 54 53 0F 00 AD 77 

08 01 00 2C 01 05 01 00 38 90 26 26 01 90 2F 98 3D 8A 18 93 20 00 00 90 00 00 01 03 2F E0 00 70 00 00 00 00 00 00 00 00 00 07 77 0A 1C 00 04 CC 31 77 

08 01 00 2C 03 02 01 00 38 90 26 26 01 90 2F 98 3D 8A 18 93 20 00 00 90 00 01 01 0C 0F E0 00 E0 00 00 00 00 00 00 00 00 00 07 77 0A 1C 00 04 CC 8A 77 

08 01 00 2C 0A 03 01 00 38 90 26 26 01 90 2F 98 3D 8A 18 93 20 00 00 90 00 01 07 06 3E 00 00 20 00 00 00 00 80 00 00 00 00 07 77 0A 1C 00 04 CC 1F 77 

08 02 03 10 13 02 FA 00 0A 00 00 00 09 00 00 07 D0 00 06 20 66 00 00 00 00 00 00 00 07 00 01 00 00 00 2D 13 00 00 95 2E 00 00 95 29 00 5D 00 01 05 66 00 00 00 00 00 00 00 00 00 00 00 00 04 10 4C 08 0F 00 05 01 01 00 00 00 36 C6 00 00 5A 65 00 00 07 B7 00 22 00 0A 35 FF 00 00 00 00 00 00 00 00 00 00 00 00 01 D3 71 B8 0F 00 02 03 01 00 00 00 18 93 00 00 09 1A 00 00 0B 6A 00 25 00 0A 35 FF 00 00 00 00 00 00 00 00 00 00 00 00 01 E8 3D F4 0F 00 15 04 01 00 00 00 4C D8 00 00 21 B2 00 00 37 89 00 60 00 01 05 66 00 00 00 00 00 00 00 00 00 00 00 00 00 AD DD 1E 0F 00 0E 05 01 00 00 00 28 C5 00 00 CE 23 00 00 69 5C 00 5F 00 01 05 66 00 00 00 00 00 00 00 00 00 00 00 00 0D BB BA 60 0F 00 0D 06 01 00 00 00 33 E8 00 00 88 07 00 00 21 3B 00 5D 00 01 05 66 00 00 00 00 00 00 00 00 00 00 00 00 FB E9 ED 98 0F 00 16 07 01 00 00 00 47 C3 00 00 4E 03 00 00 9F 31 00 5F 00 01 05 66 00 00 00 00 00 00 00 00 00 00 00 00 F6 B5 56 10 0F 00 1A 08 01 00 00 00 77 7E 00 00 0B CF 00 00 27 D0 00 60 00 01 05 66 00 00 00 00 00 00 00 00 00 00 00 00 05 B3 53 D0 0F 00 18 09 01 00 00 00 39 D5 00 00 AB 49 00 00 5B 1D 00 5F 00 01 05 66 00 00 00 00 00 00 00 00 00 00 00 00 0A E0 F7 D0 0F 00 03 0A 01 00 00 00 19 29 00 00 48 B8 00 00 01 54 00 27 00 0A 35 FF 00 00 00 00 00 00 00 00 00 00 00 00 01 EB C4 60 0F 00 0A 0B 01 00 00 00 2F ED 00 00 BF 74 00 00 78 BC 00 5D 00 01 05 66 00 00 00 00 00 00 00 00 00 00 00 00 05 32 F3 40 0F 00 06 0C 01 00 00 00 14 20 00 00 B1 14 00 00 99 9A 00 5D 00 01 05 66 00 00 00 00 00 00 00 00 00 00 00 00 03 D6 7C 20 0F 00 10 0D 01 00 00 00 12 20 00 00 5D F2 00 00 96 70 00 5D 00 01 05 66 00 00 00 00 00 00 00 00 00 00 00 00 03 B1 4F 84 0F 00 0A 10 05 00 00 00 62 78 00 00 30 C0 00 00 06 55 00 C4 00 01 05 68 00 00 00 00 00 00 00 00 00 00 00 00 F3 C5 36 D0 0F 00 1A 11 05 00 00 00 47 8D 00 00 55 CE 00 00 2A BC 00 C4 00 01 05 68 00 00 00 00 00 00 00 00 00 00 00 00 0A 22 43 E0 0F 00 03 12 05 00 00 00 15 B4 00 00 3B B9 00 00 4E 5F 00 C3 00 01 05 68 00 00 00 00 00 00 00 00 00 00 00 00 0C 13 BA E0 0F 00 10 14 05 00 00 00 BA 9C 00 00 6B 57 00 00 4F 8A 00 C3 00 01 05 68 00 00 00 00 00 00 00 00 00 00 00 00 11 17 93 40 0F 00 16 15 05 00 00 00 75 1A 00 00 3C 38 00 00 0A 93 00 C4 00 01 05 68 00 00 00 00 00 00 00 00 00 00 00 00 07 91 3C 80 0F 00 1F 16 05 00 00 00 26 FC 00 00 73 58 00 00 2A 10 00 C4 00 01 05 68 00 00 00 00 00 00 00 00 00 00 00 00 00 5B 03 20 0F 00 B9 77 

08 01 00 2C 01 05 01 00 38 90 36 29 01 90 00 90 00 03 FF 06 27 77 77 BA 1D DD DD DE 37 77 77 6A 1D DE 00 D4 07 80 07 69 20 00 09 98 10 6F D0 97 18 77 

08 01 00 2C 03 02 01 00 38 90 36 29 01 90 00 90 00 03 FF 06 27 77 77 BA 1D DD DD DE 37 77 77 6A 1D DE 00 D4 07 80 07 69 20 00 3E 9E 3F 31 30 20 0A 77 

08 01 00 2C 0A 03 01 00 38 90 36 29 01 90 00 90 00 03 FF 06 27 77 77 BA 1D DD DD DE 37 77 77 6A 1D DE 00 D4 07 80 07 69 20 00 3E 9E 3F 31 30 20 02 77 

08 01 00 2C 01 05 01 00 38 90 46 22 01 90 E1 90 19 A0 54 1E 02 24 13 B9 00 C0 C0 E9 30 25 55 8B 15 55 55 4B 15 55 55 4B 15 55 55 4B 15 55 55 4B 51 77 

08 01 00 2C 03 02 01 00 38 90 46 22 01 91 F0 99 89 B8 E4 9F 02 5A 11 9B 00 C0 C0 E9 3E C8 75 F7 15 55 55 4B 15 55 55 4B 15 55 55 4B 15 55 55 4B 15 77 

08 01 00 2C 0A 03 01 00 38 90 46 22 01 91 F0 99 09 B8 E4 9F 02 5A 11 9B 00 C0 C0 E9 3E C8 75 F7 15 55 55 4B 15 55 55 4B 15 55 55 4B 15 55 55 4B 9D 77 

08 02 03 10 13 02 FA 00 0A 00 00 00 09 00 00 07 D0 00 06 20 67 00 00 00 00 00 00 00 07 00 01 00 00 00 2E 75 00 00 0E 71 00 00 95 37 00 8F 00 01 05 66 00 00 00 00 00 00 00 00 00 00 00 00 04 10 70 D0 0F 00 05 01 01 00 00 00 3A D5 00 00 0F 88 00 00 07 C4 00 EA 00 0A 36 00 00 00 00 00 00 00 00 00 00 00 00 00 01 D0 ED 78 0F 00 02 03 01 00 00 00 1A 40 00 00 C4 FD 00 00 0B 76 00 ED 00 0A 36 00 00 00 00 00 00 00 00 00 00 00 00 00 01 E0 E3 32 0F 00 15 04 01 00 00 00 4D D3 00 00 7A 42 00 00 37 95 00 92 00 01 05 66 00 00 00 00 00 00 00 00 00 00 00 00 00 AD AE 49 0F 00 0E 05 01 00 00 00 28 E3 00 00 8B EE 00 00 69 6D 00 91 00 01 05 66 00 00 00 00 00 00 00 00 00 00 00 00 0D B9 CD B0 0F 00 0D 06 01 00 00 00 38 6B 00 00 42 21 00 00 21 46 00 8F 00 01 05 66 00 00 00 00 00 00 00 00 00 00 00 00 FB E7 68 B0 0F 00 16 07 01 00 00 00 47 0E 00 00 54 CB 00 00 9F 3A 00 91 00 01 05 66 00 00 00 00 00 00 00 00 00 00 00 00 F6 B3 E3 70 0F 00 1A 08 01 00 00 00 77 14 00 00 11 8B 00 00 27 DE 00 92 00 01 05 66 00 00 00 00 00 00 00 00 00 00 00 00 05 B4 98 58 0F 00 18 09 01 00 00 00 35 DF 00 00 71 C4 00 00 5B 2D 00 91 00 01 05 66 00 00 00 00 00 00 00 00 00 00 00 00 0A DF 54 10 0F 00 03 0A 01 00 00 00 1B 93 00 00 12 2B 00 00 01 61 00 EF 00 0A 36 00 00 00 00 00 00 00 00 00 00 00 00 00 01 EA 63 98 0F 00 0A 0B 01 00 00 00 33 9E 00 00 95 4C 00 00 78 CA 00 8F 00 01 05 66 00 00 00 00 00 00 00 00 00 00 00 00 05 31 97 30 0F 00 06 0C 01 00 00 00 14 8A 00 00 11 7E 00 00 99 A8 00 8F 00 01 05 66 00 00 00 00 00 00 00 00 00 00 00 00 03 D5 55 44 0F 00 10 0D 01 00 00 00 14 78 00 00 BF A1 00 00 96 7D 00 8F 00 01 05 66 00 00 00 00 00 00 00 00 00 00 00 00 03 B1 8E 9C 0F 00 0A 10 05 00 00 00 6F 47 00 00 39 7F 00 00 06 59 00 F6 00 01 05 68 00 00 00 00 00 00 00 00 00 00 00 00 F3 C6 09 C0 0F 00 1A 11 05 00 00 00 44 7B 00 00 11 3E 00 00 2A C4 00 F6 00 01 05 68 00 00 00 00 00 00 00 00 00 00 00 00 0A 20 7D 90 0F 00 03 12 05 00 00 00 17 0D 00 00 50 8E 00 00 4E 67 00 F5 00 01 05 68 00 00 00 00 00 00 00 00 00 00 00 00 0C 13 96 A0 0F 00 10 14 05 00 00 00 AE BF 00 00 51 A0 00 00 4F 93 00 F5 00 01 05 68 00 00 00 00 00 00 00 00 00 00 00 00 11 17 BD 40 0F 00 16 15 05 00 00 00 7E E9 00 00 8F 9A 00 00 0A 9A 00 F6 00 01 05 68 00 00 00 00 00 00 00 00 00 00 00 00 07 91 8C 18 0F 00 1F 16 05 00 00 00 26 E5 00 00 90 45 00 00 2A 16 00 F6 00 01 05 68 00 00 00 00 00 00 00 00 00 00 00 00 00 5B B3 CC 0F 00 D1 77 

08 01 00 2C 01 05 01 00 38 90 56 2D 01 90 97 92 0A EA 8C 94 00 56 FF D0 3C B2 87 AA 10 2E D0 28 13 3E 44 9F 00 1B 2F 5A 1C 53 E5 1E 0F 8F 81 A6 08 77 

08 01 00 2C 03 02 01 00 38 90 56 2D 01 90 97 92 0A EA 8C 94 00 56 FF D0 3C B2 87 AA 10 2E D0 28 13 3E 44 9F 00 1B 2F 5A 1C 53 E5 1E 0F 8F 81 A6 0D 77 

08 01 00 2C 0A 03 01 00 38 90 56 2D 01 90 97 92 0A EA 8C 94 00 56 FF D0 3C B2 87 AA 10 2E D0 28 13 3E 44 9F 00 1B 2F 5A 1C 53 E5 1E 0F 8F 81 A6 05 77 

08 01 00 2C 01 05 01 00 38 90 16 24 01 9E 06 AE 1A 1B EA 0C 1E C5 58 5F 00 5D 15 EC 15 55 55 4B 15 55 55 4B 15 55 55 4B 15 55 55 4B 15 55 55 4B 4C 77 

08 01 00 2C 03 02 01 00 38 90 16 24 01 9E 12 A7 34 20 C6 63 3E 97 C8 19 00 67 55 76 15 55 55 4B 15 55 55 4B 15 55 55 4B 15 55 55 4B 15 55 55 4B 46 77 

08 01 00 2C 0A 03 01 00 38 90 16 24 81 9E 27 A7 04 27 B8 21 1E A8 18 1E 40 52 D5 DE 15 55 55 4B 15 55 55 4B 15 55 55 4B 15 55 55 4B 15 55 55 4B 65 77 

08 02 03 10 13 02 FA 00 0A 00 00 00 09 00 00 07 D0 00 06 20 68 00 00 00 00 00 00 00 07 00 01 00 00 00 2E 75 00 00 51 3E 00 00 95 44 00 C1 00 01 05 66 00 00 00 00 00 00 00 00 00 00 00 00 04 10 CF 58 0F 00 05 01 01 00 00 00 37 DA 00 00 9A AB 00 00 07 D0 00 86 00 0A 36 02 00 00 00 00 00 00 00 00 00 00 00 00 01 D2 9C 24 0F 00 02 03 01 00 00 00 17 07 00 00 53 79 00 00 0B 83 00 89 00 0A 36 02 00 00 00 00 00 00 00 00 00 00 00 00 01 E2 C5 E2 0F 00 15 04 01 00 00 00 50 E1 00 00 99 EB 00 00 37 A1 00 C4 00 01 05 66 00 00 00 00 00 00 00 00 00 00 00 00 00 AF 38 D0 0F 00 0E 05 01 00 00 00 26 B4 00 00 0B 8F 00 00 69 7E 00 C3 00 01 05 66 00 00 00 00 00 00 00 00 00 00 00 00 0D BC B5 30 0F 00 0D 06 01 00 00 00 36 BA 00 00 D4 1E 00 00 21 50 00 C1 00 01 05 66 00 00 00 00 00 00 00 00 00 00 00 00 FB EB D7 00 0F 00 16 07 01 00 00 00 3B 50 00 00 1D 63 00 00 9F 43 00 C3 00 01 05 66 00 00 00 00 00 00 00 00 00 00 00 00 F6 B5 70 00 0F 00 1A 08 01 00 00 00 7F CB 00 00 E5 59 00 00 27 EB 00 C4 00 01 05 66 00 00 00 00 00 00 00 00 00 00 00 00 05 B3 85 18 0F 00 18 09 01 00 00 00 2C 6C 00 00 04 13 00 00 5B 3D 00 C3 00 01 05 66 00 00 00 00 00 00 00 00 00 00 00 00 0A E2 82 90 0F 00 03 0A 01 00 00 00 19 9A 00 00 A1 38 00 00 01 6D 00 8B 00 0A 36 02 00 00 00 00 00 00 00 00 00 00 00 00 01 EB 4B 86 0F 00 0A 0B 01 00 00 00 35 CE 00 00 3E D9 00 00 78 D8 00 C1 00 01 05 66 00 00 00 00 00 00 00 00 00 00 00 00 05 33 BF C0 0F 00 06 0C 01 00 00 00 12 78 00 00 4E FA 00 00 99 B5 00 C1 00 01 05 66 00 00 00 00 00 00 00 00 00 00 00 00 03 D6 50 A8 0F 00 10 0D 01 00 00 00 14 38 00 00 ED 0B 00 00 96 8A 00 C1 00 01 05 66 00 00 00 00 00 00 00 00 00 00 00 00 03 B3 47 EC 0F 00 0A 10 05 00 00 00 75 40 00 00 25 27 00 00 06 5D 01 28 00 01 05 68 00 00 00 00 00 00 00 00 00 00 00 00 F3 C7 9B 90 0F 00 1A 11 05 00 00 00 46 0B 00 00 B6 B7 00 00 2A CB 01 28 00 01 05 68 00 00 00 00 00 00 00 00 00 00 00 00 0A 23 02 90 0F 00 03 12 05 00 00 00 1B 22 00 00 40 0B 00 00 4E 6F 01 27 00 01 05 68 00 00 00 00 00 00 00 00 00 00 00 00 0C 14 89 F0 0F 00 10 14 05 00 00 00 B2 10 00 00 1D 68 00 00 4F 9C 01 27 00 01 05 68 00 00 00 00 00 00 00 00 00 00 00 00 11 1A 13 60 0F 00 16 15 05 00 00 00 79 AF 00 00 C2 5C 00 00 0A A1 01 28 00 01 05 68 00 00 00 00 00 00 00 00 00 00 00 00 07 92 1C 80 0F 00 1F 16 05 00 00 00 24 E3 00 00 93 20 00 00 2A 1C 01 28 00 01 05 68 00 00 00 00 00 00 00 00 00 00 00 00 00 5D 73 94 0F 00 18 77 

08 01 00 2C 01 05 01 00 38 90 26 26 01 9C 4F AC 3D 8A 18 93 20 00 00 90 00 01 FF 0B 3E 9F 00 2B 00 00 00 00 00 00 00 00 00 07 77 0A 1C 60 0D B4 BA 77 

08 01 00 2C 03 02 01 00 38 90 26 26 01 9C 4F AC 3D 8A 18 93 20 00 00 90 00 01 FF 0B 3E 9F 00 2B 00 00 00 00 00 00 00 00 00 07 77 0A 1C 60 0D B4 BF 77 

08 01 00 2C 0A 03 01 00 38 90 26 26 01 9C 4F AC 3D 8A 18 93 20 00 00 90 00 01 FF 0B 3E 9F 00 2B 00 00 00 00 00 00 00 00 00 07 77 0A 1C 60 0D B4 B7 77 

08 01 00 2C 10 0A 05 00 22 C0 46 26 20 AD 29 B8 04 64 00 2E 15 F9 C2 5E 33 EB C8 56 37 88 3C CF 37 F3 C1 5C 03 98 9C 08 00 3F E9 AE 32 05 28 84 25 77 

08 01 00 2C 11 1A 05 00 22 C0 46 26 20 AD 29 B8 04 64 00 2E 15 F9 C2 5E 33 EB C8 56 37 88 3C CF 37 F3 C3 EF 0E 98 9C 27 00 00 0E B9 08 8A A0 F4 25 77 

08 01 00 2C 12 03 05 00 22 C0 46 26 20 AD 29 B8 04 64 00 2E 15 F9 C2 5E 33 EB C8 56 37 88 3C CF 37 F3 C1 0F 05 98 9C 04 00 3F E7 8D 37 30 1B E8 35 77 

08 01 00 2C 14 10 05 00 22 C0 46 26 20 AD 29 B8 04 64 00 2E 15 F9 C2 5E 33 EB C8 56 37 88 3C CF 37 F3 FA 4C 00 58 9B C0 00 3F F5 5F 39 9A 4E 90 17 77 

08 01 00 2C 15 16 05 00 22 C0 46 26 20 AD 29 B8 04 64 00 2E 15 F9 C2 5E 33 EB C8 56 37 88 3C CF 37 F3 F6 79 0D 98 9C 16 00 00 07 4B 26 F3 6B CC E3 77 

08 01 00 2C 16 1F 05 00 22 C0 46 26 20 AD 29 B8 04 64 00 2E 15 F9 C2 5E 33 EB C8 56 37 88 3C CF 37 F3 F9 02 03 D8 9C 2C 00 3F FA D2 3D F8 76 A0 D3 77 

08 01 00 2C 01 05 01 00 38 90 36 29 01 9C 1F AE 3F CC 02 5F 0F 77 77 DA 1D DD DD DE 37 77 77 6A 1D DE 00 D4 07 80 07 69 20 00 20 9A 18 18 18 7E 5C 77 

08 01 00 2C 03 02 01 00 38 90 36 29 01 9C 1F AE 3F CC 02 5F 0F 77 77 DA 1D DD DD DE 37 77 77 6A 1D DE 00 D4 07 80 07 69 20 00 20 9A 18 10 50 42 25 77 

08 01 00 2C 0A 03 01 00 38 90 36 29 01 9C 1F AE 3F CC 02 5F 0F 77 77 DA 1D DD DD DE 37 77 77 6A 9D DE 00 D4 07 80 07 69 20 00 20 9A 18 10 50 42 AD 77 

08 02 03 10 13 02 FA 00 0A 00 00 00 09 00 00 07 D0 00 06 20 69 00 00 00 00 00 00 00 07 00 01 00 00 00 2D CA 00 00 CE 47 00 00 95 51 00 F3 00 01 05 66 00 00 00 00 00 00 00 00 00 00 00 00 04 11 82 40 0F 00 05 01 01 00 00 00 37 01 00 00 4F 48 00 00 07 DD 00 22 00 0A 36 04 00 00 00 00 00 00 00 00 00 00 00 00 01 D6 4B CE 0F 00 02 03 01 00 00 00 18 63 00 00 0E 51 00 00 0B 90 00 25 00 0A 36 04 00 00 00 00 00 00 00 00 00 00 00 00 01 E5 12 58 0F 00 15 04 01 00 00 00 53 C9 00 00 F2 FA 00 00 37 AD 00 F6 00 01 05 66 00 00 00 00 00 00 00 00 00 00 00 00 00 AF 0E A6 0F 00 0E 05 01 00 00 00 29 BE 00 00 C5 78 00 00 69 8E 00 F5 00 01 05 66 00 00 00 00 00 00 00 00 00 00 00 00 0D BB 3F C0 0F 00 0D 06 01 00 00 00 3D 24 00 00 8C 91 00 00 21 5B 00 F3 00 01 05 66 00 00 00 00 00 00 00 00 00 00 00 00 FB EA 55 40 0F 00 16 07 01 00 00 00 3D 09 00 00 1D 38 00 00 9F 4C 00 F5 00 01 05 66 00 00 00 00 00 00 00 00 00 00 00 00 F6 B5 59 80 0F 00 1A 08 01 00 00 00 84 71 00 00 EF 12 00 00 27 F9 00 F6 00 01 05 66 00 00 00 00 00 00 00 00 00 00 00 00 05 B3 B4 F0 0F 00 18 09 01 00 00 00 27 B8 00 00 C2 B4 00 00 5B 4C 00 F5 00 01 05 66 00 00 00 00 00 00 00 00 00 00 00 00 0A DF 5C 40 0F 00 03 0A 01 00 00 00 19 E1 00 00 64 46 00 00 01 7A 00 27 00 0A 36 04 00 00 00 00 00 00 00 00 00 00 00 00 01 E9 67 F0 0F 00 0A 0B 01 00 00 00 32 71 00 00 18 7D 00 00 78 E6 00 F3 00 01 05 66 00 00 00 00 00 00 00 00 00 00 00 00 05 34 71 10 0F 00 06 0C 01 00 00 00 14 C4 00 00 AB 88 00 00 99 C2 00 F3 00 01 05 66 00 00 00 00 00 00 00 00 00 00 00 00 03 D6 D4 08 0F 00 10 0D 01 00 00 00 14 15 00 00 46 3A 00 00 96 98 00 F3 00 01 05 66 00 00 00 00 00 00 00 00 00 00 00 00 03 B2 27 E0 0F 00 0A 10 05 00 00 00 66 D7 00 00 2F 22 00 00 06 61 00 2E 00 01 05 69 00 00 00 00 00 00 00 00 00 00 00 00 F3 C6 D4 A0 0F 00 1A 11 05 00 00 00 48 AF 00 00 70 FC 00 00 2A D3 00 2E 00 01 05 69 00 00 00 00 00 00 00 00 00 00 00 00 0A 21 B6 C0 0F 00 03 12 05 00 00 00 18 A5 00 00 51 30 00 00 4E 77 00 2D 00 01 05 69 00 00 00 00 00 00 00 00 00 00 00 00 0C 12 56 90 0F 00 10 14 05 00 00 00 BF BF 00 00 03 17 00 00 4F A5 00 2D 00 01 05 69 00 00 00 00 00 00 00 00 00 00 00 00 11 18 C7 60 0F 00 16 15 05 00 00 00 88 68 00 00 15 40 00 00 0A A9 00 2E 00 01 05 69 00 00 00 00 00 00 00 00 00 00 00 00 07 92 58 88 0F 00 1F 16 05 00 00 00 21 C9 00 00 B6 FC 00 00 2A 22 00 2E 00 01 05 69 00 00 00 00 00 00 00 00 00 00 00 00 00 5A 8C FE 0F 00 7D 77 

08 01 00 2C 01 05 01 00 38 90 46 22 01 9C 30 A6 08 BF C0 32 08 22 0C 3A 10 81 40 88 20 90 35 A0 15 55 55 4B 15 55 55 4B 15 55 55 4B 15 55 55 4B C2 77 

08 01 00 2C 03 02 01 00 38 90 46 22 01 9C F0 AF 09 28 37 A6 3A 0E 16 FB 1A 05 40 51 62 41 35 5F 15 55 55 4B 15 55 55 4B 55 55 55 4B 15 55 55 4B 45 77 

08 01 00 2C 0A 03 01 00 38 90 46 22 01 9C F0 AF 09 20 26 90 1C 45 FE 71 1E 10 40 D7 28 82 15 37 15 55 55 4B 15 55 55 4B 15 55 55 4B 15 55 55 4B 7B 77 

08 02 03 10 13 02 FA 00 0A 00 00 00 09 00 00 07 D0 00 06 20 6A 00 00 00 00 00 00 00 07 00 01 00 00 00 2D CA 00 00 15 07 00 00 95 5F 01 25 00 01 05 66 00 00 00 00 00 00 00 00 00 00 00 00 04 10 F9 38 0F 00 05 01 01 00 00 00 35 B8 00 00 DD 07 00 00 07 E9 00 EA 00 0A 36 05 00 00 00 00 00 00 00 00 00 00 00 00 01 D4 3F 08 0F 00 02 03 01 00 00 00 17 0E 00 00 9F F5 00 00 0B 9C 00 ED 00 0A 36 05 00 00 00 00 00 00 00 00 00 00 00 00 01 E6 77 D2 0F 00 15 04 01 00 00 00 50 5E 00 00 0E A4 00 00 37 BA 01 28 00 01 05 66 00 00 00 00 00 00 00 00 00 00 00 00 00 AD 80 6D 0F 00 0E 05 01 00 00 00 29 51 00 00 48 D0 00 00 69 9F 01 27 00 01 05 66 00 00 00 00 00 00 00 00 00 00 00 00 0D BB 03 D0 0F 00 0D 06 01 00 00 00 3A 49 00 00 1D 95 00 00 21 66 01 25 00 01 05 66 00 00 00 00 00 00 00 00 00 00 00 00 FB EA 6C 60 0F 00 16 07 01 00 00 00 3D 60 00 00 E4 2F 00 00 9F 54 01 27 00 01 05 66 00 00 00 00 00 00 00 00 00 00 00 00 F6 B5 72 70 0F 00 1A 08 01 00 00 00 7D 1C 00 00 BF 84 00 00 28 07 01 28 00 01 05 66 00 00 00 00 00 00 00 00 00 00 00 00 05 B3 E3 60 0F 00 18 09 01 00 00 00 34 50 00 00 50 20 00 00 5B 5C 01 27 00 01 05 66 00 00 00 00 00 00 00 00 00 00 00 00 0A E0 34 40 0F 00 03 0A 01 00 00 00 18 F9 00 00 E2 7A 00 00 01 86 00 EF 00 0A 36 05 00 00 00 00 00 00 00 00 00 00 00 00 01 EB F2 46 0F 00 0A 0B 01 00 00 00 34 73 00 00 C7 73 00 00 78 F3 01 25 00 01 05 66 00 00 00 00 00 00 00 00 00 00 00 00 05 34 3E B8 0F 00 06 0C 01 00 00 00 13 FA 00 00 E4 EC 00 00 99 CF 01 25 00 01 05 66 00 00 00 00 00 00 00 00 00 00 00 00 03 D6 04 5C 0F 00 10 0D 01 00 00 00 14 45 00 00 69 63 00 00 96 A5 01 25 00 01 05 66 00 00 00 00 00 00 00 00 00 00 00 00 03 B2 EA 90 0F 00 0A 10 05 00 00 00 5A 77 00 00 1F 30 00 00 06 65 00 60 00 01 05 69 00 00 00 00 00 00 00 00 00 00 00 00 F3 C6 42 A0 0F 00 1A 11 05 00 00 00 4E 71 00 00 19 36 00 00 2A DB 00 60 00 01 05 69 00 00 00 00 00 00 00 00 00 00 00 00 0A 21 09 90 0F 00 03 12 05 00 00 00 15 CB 00 00 4D 7B 00 00 4E 7F 00 5F 00 01 05 69 00 00 00 00 00 00 00 00 00 00 00 00 0C 12 F5 10 0F 00 10 14 05 00 00 00 BD E3 00 00 D0 98 00 00 4F AD 00 5F 00 01 05 69 00 00 00 00 00 00 00 00 00 00 00 00 11 16 89 A0 0F 00 16 15 05 00 00 00 82 76 00 00 4C 12 00 00 0A B0 00 60 00 01 05 69 00 00 00 00 00 00 00 00 00 00 00 00 07 91 E4 78 0F 00 1F 16 05 00 00 00 1F AA 00 00 B9 41 00 00 2A 28 00 60 00 01 05 69 00 00 00 00 00 00 00 00 00 00 00 00 00 5A E6 0C 0F 00 D4 77 

08 01 00 2C 00 07 01 00 38 90 46 22 01 90 43 92 0A EE AD 94 00 0D 94 31 27 CA 0E 7C 00 BA F0 CB 17 D6 45 6C 3F D5 65 04 2A 47 0B A5 19 B0 A5 7B 13 77 

08 01 00 2C 01 05 01 00 38 90 56 2D 01 9C 9B AC 0A EB 1E 96 3F C9 B9 56 16 79 51 6E 00 29 58 F6 1C 80 44 9B 00 15 2F 6E 1B BA 4C 3D 07 97 E5 07 4B 77 

08 01 00 2C 03 02 01 00 38 90 56 2D 01 9C 9B AC 0A EB 1E 96 3F C9 B9 56 16 79 51 6E 00 29 58 F6 1C 80 44 9B 00 15 2F 6E 1B BA 4C 3D 07 97 E5 07 4E 77 

08 01 00 2C 04 15 01 00 38 90 46 22 01 90 43 92 0A EE AD 94 00 0D 94 31 27 CA 0E 7C 00 BA F0 CB 17 D6 45 6C 3F D5 65 04 2A 47 0B A5 19 B0 A7 7D 01 77 

08 01 00 2C 05 0E 01 00 38 90 46 22 01 90 43 92 0A EE BB 9B 00 0D 94 31 27 CA 48 71 00 BB 00 C2 17 DA 2D 53 3F D6 65 06 29 41 D2 75 11 EE ED 63 E5 77 

08 01 00 2C 06 0D 01 00 38 90 46 22 01 90 43 92 0A EE AD 94 00 0D 94 31 27 CA 0E 7C 00 BA F0 CB 17 D6 45 6C 3F D5 65 04 2A 47 0B A5 19 B0 A5 7B 1F 77 

08 01 00 2C 07 16 01 00 38 90 46 22 01 90 43 92 0A EE AD 94 00 0D 94 31 27 CA 0E 7C 00 BA F0 CB 17 D6 45 6C 3F D5 65 04 2A 47 0B A5 19 B0 A7 7D 01 77 

08 01 00 2C 08 1A 01 00 38 90 46 22 01 90 43 92 0A EE AD 94 00 0D 94 31 27 CA 0E 7C 00 BA F0 CB 17 D6 45 6C 3F D5 65 04 2A 47 0B A5 19 B0 A7 7D 02 77 

08 01 00 2C 09 18 01 00 38 90 46 22 01 90 43 92 0A EE AD 94 00 0D 94 31 27 CA 0E 7C 00 BA F0 CB 17 D6 45 6C 3F D5 65 04 2A 47 0B A5 19 B0 A7 7D 01 77 

08 01 00 2C 0A 03 01 00 38 90 56 2D 01 9C 9B AC 0A EB 1E 96 3F C9 B9 56 16 79 51 6E 00 29 58 F6 1C 80 44 9B 00 15 2F 6E 1B BA 4C 3D 07 97 E5 07 46 77 

08 01 00 2C 0B 0A 01 00 38 90 46 22 01 90 43 92 0A EE AD 94 00 0D 94 31 27 CA 0E 7C 00 BA F0 CB 17 D6 45 6C 3F D5 65 04 2A 47 0B A5 19 B0 A5 7B 15 77 

08 01 00 2C 0C 06 01 00 38 90 46 22 01 90 43 92 0A EE AD 94 00 0D 94 31 27 CA 0E 7C 00 BA F0 CB 17 D6 45 6C 3F D5 65 04 2A 47 0B A5 19 B0 A5 7B 1E 77 

08 01 00 2C 0D 10 01 00 38 90 46 22 01 90 43 92 0A EE AD 94 00 0D 94 31 27 CA 0E 7C 00 BA F0 CB 17 D6 45 6C 3F D5 65 04 2A 47 0B A5 19 B0 A5 7B 09 77 

08 01 00 2C 01 05 01 00 38 90 16 24 01 AA 5A 02 16 85 87 11 36 7C 28 F8 1A 14 55 34 15 55 55 4B 15 55 55 4B 15 55 55 4B 15 55 55 4B 15 55 55 4B E7 77 

08 01 00 2C 03 02 01 00 38 90 16 24 01 AA 7A 08 16 41 86 FB 21 3D 51 A7 16 BA 55 80 15 55 55 4B 15 55 55 4B 55 55 55 4B 15 55 55 4B 15 55 55 4B C1 77 

08 01 00 2C 0A 03 01 00 38 90 16 24 01 AA 44 06 56 60 48 3C 24 64 AF 0F 0E B4 55 94 15 55 55 4B 15 55 55 4B 15 55 55 4B 15 55 55 4B 15 55 55 4B D9 77 

08 02 03 10 13 02 FA 00 0A 00 00 00 09 00 00 07 D0 00 06 20 6B 00 00 00 00 00 00 00 07 00 01 00 00 00 2F 48 00 00 8D A7 00 00 95 6C 00 2B 00 01 05 67 00 00 00 00 00 00 00 00 00 00 00 00 04 11 4C A8 0F 00 05 01 01 00 00 00 37 67 00 00 96 A6 00 00 07 F6 00 86 00 0A 36 07 00 00 00 00 00 00 00 00 00 00 00 00 01 D6 67 6C 0F 00 02 03 01 00 00 00 18 3E 00 00 5B 2A 00 00 0B A9 00 89 00 0A 36 07 00 00 00 00 00 00 00 00 00 00 00 00 01 E2 92 C4 0F 00 15 04 01 00 00 00 53 BE 00 00 6F 88 00 00 37 C6 00 2E 00 01 05 67 00 00 00 00 00 00 00 00 00 00 00 00 00 AB DD 69 0F 00 0E 05 01 00 00 00 28 89 00 00 05 4F 00 00 69 B0 00 2D 00 01 05 67 00 00 00 00 00 00 00 00 00 00 00 00 0D BB 18 B0 0F 00 0D 06 01 00 00 00 3D D5 00 00 D3 C3 00 00 21 70 00 2B 00 01 05 67 00 00 00 00 00 00 00 00 00 00 00 00 FB EB 6A A0 0F 00 16 07 01 00 00 00 3D 8D 00 00 E3 C7 00 00 9F 5D 00 2D 00 01 05 67 00 00 00 00 00 00 00 00 00 00 00 00 F6 B4 94 50 0F 00 1A 08 01 00 00 00 7C 0B 00 00 C9 76 00 00 28 15 00 2E 00 01 05 67 00 00 00 00 00 00 00 00 00 00 00 00 05 B3 0F 50 0F 00 18 09 01 00 00 00 36 41 00 00 15 1F 00 00 5B 6C 00 2D 00 01 05 67 00 00 00 00 00 00 00 00 00 00 00 00 0A DF 58 80 0F 00 03 0A 01 00 00 00 18 CA 00 00 AC 0F 00 00 01 93 00 8B 00 0A 36 07 00 00 00 00 00 00 00 00 00 00 00 00 01 EC 7A 86 0F 00 0A 0B 01 00 00 00 33 7E 00 00 9E 15 00 00 79 01 00 2B 00 01 05 67 00 00 00 00 00 00 00 00 00 00 00 00 05 32 3A E8 0F 00 06 0C 01 00 00 00 12 6E 00 00 4A BE 00 00 99 DD 00 2B 00 01 05 67 00 00 00 00 00 00 00 00 00 00 00 00 03 D6 47 88 0F 00 10 0D 01 00 00 00 12 6B 00 00 BE A4 00 00 96 B2 00 2B 00 01 05 67 00 00 00 00 00 00 00 00 00 00 00 00 03 B3 85 5C 0F 00 0A 10 05 00 00 00 63 CE 00 00 21 01 00 00 06 69 00 92 00 01 05 69 00 00 00 00 00 00 00 00 00 00 00 00 F3 C6 58 90 0F 00 1A 11 05 00 00 00 50 5C 00 00 D5 26 00 00 2A E2 00 92 00 01 05 69 00 00 00 00 00 00 00 00 00 00 00 00 0A 1F F2 10 0F 00 03 12 05 00 00 00 15 E4 00 00 61 C8 00 00 4E 87 00 91 00 01 05 69 00 00 00 00 00 00 00 00 00 00 00 00 0C 11 AD 60 0F 00 10 14 05 00 00 00 BB 45 00 00 B1 29 00 00 4F B6 00 91 00 01 05 69 00 00 00 00 00 00 00 00 00 00 00 00 11 18 0C E0 0F 00 16 15 05 00 00 00 80 FA 00 00 9A 4F 00 00 0A B7 00 92 00 01 05 69 00 00 00 00 00 00 00 00 00 00 00 00 07 8E 7C 58 0F 00 1F 16 05 00 00 00 1E 72 00 00 D3 2D 00 00 2A 2E 00 92 00 01 05 69 00 00 00 00 00 00 00 00 00 00 00 00 00 59 B2 FA 0F 00 39 77 

08 01 00 2C 01 05 01 00 38 90 26 26 01 A8 6F 0F 3D 8A 18 93 20 00 00 90 00 00 00 00 00 00 00 00 00 00 00 00 00 00 00 00 00 07 77 0A 1C 1F FA 90 DE 77 

08 01 00 2C 03 02 01 00 38 90 26 26 01 A8 6F 0F 3D 8A 18 93 20 00 00 90 00 00 00 00 00 00 00 00 00 00 00 00 00 00 00 00 00 07 77 0A 1C 1F FA 90 DB 77 

08 01 00 2C 0A 03 01 00 38 90 26 26 01 A8 6F 0F 3D 8A 18 93 20 00 00 90 00 00 00 00 00 00 00 00 00 00 00 00 00 00 00 00 00 07 77 0A 1C 1F FA 90 D3 77 

08 02 03 10 13 02 FA 00 0A 00 00 00 09 00 00 07 D0 00 06 20 6C 00 00 00 00 00 00 00 07 00 01 00 00 00 2F 48 00 00 D1 1C 00 00 95 79 00 5D 00 01 05 67 00 00 00 00 00 00 00 00 00 00 00 00 04 11 BA 38 0F 00 05 01 01 00 00 00 3A 94 00 00 1A 94 00 00 08 03 00 22 00 0A 36 09 00 00 00 00 00 00 00 00 00 00 00 00 01 D5 38 C6 0F 00 02 03 01 00 00 00 18 A5 00 00 EA D7 00 00 0B B5 00 25 00 0A 36 09 00 00 00 00 00 00 00 00 00 00 00 00 01 E1 B5 DC 0F 00 15 04 01 00 00 00 4E CF 00 00 8F AD 00 00 37 D2 00 60 00 01 05 67 00 00 00 00 00 00 00 00 00 00 00 00 00 AD C2 B1 0F 00 0E 05 01 00 00 00 29 5D 00 00 88 2A 00 00 69 C0 00 5F 00 01 05 67 00 00 00 00 00 00 00 00 00 00 00 00 0D BC 15 50 0F 00 0D 06 01 00 00 00 39 30 00 00 65 05 00 00 21 7B 00 5D 00 01 05 67 00 00 00 00 00 00 00 00 00 00 00 00 FB EC 77 70 0F 00 16 07 01 00 00 00 3B 4E 00 00 B5 38 00 00 9F 66 00 5F 00 01 05 67 00 00 00 00 00 00 00 00 00 00 00 00 F6 B4 CD 00 0F 00 1A 08 01 00 00 00 7F B3 00 00 95 2F 00 00 28 23 00 60 00 01 05 67 00 00 00 00 00 00 00 00 00 00 00 00 05 B4 81 E0 0F 00 18 09 01 00 00 00 39 C2 00 00 A8 AF 00 00 5B 7B 00 5F 00 01 05 67 00 00 00 00 00 00 00 00 00 00 00 00 0A E0 CA 90 0F 00 03 0A 01 00 00 00 17 7B 00 00 37 F5 00 00 01 A0 00 27 00 0A 36 09 00 00 00 00 00 00 00 00 00 00 00 00 01 ED 35 5E 0F 00 0A 0B 01 00 00 00 39 43 00 00 48 4B 00 00 79 0F 00 5D 00 01 05 67 00 00 00 00 00 00 00 00 00 00 00 00 05 34 6C 38 0F 00 06 0C 01 00 00 00 14 19 00 00 7E 2E 00 00 99 EA 00 5D 00 01 05 67 00 00 00 00 00 00 00 00 00 00 00 00 03 D8 03 F4 0F 00 10 0D 01 00 00 00 14 55 00 00 EB 9A 00 00 96 BF 00 5D 00 01 05 67 00 00 00 00 00 00 00 00 00 00 00 00 03 B4 8C 50 0F 00 0A 10 05 00 00 00 64 4C 00 00 08 E2 00 00 06 6D 00 C4 00 01 05 69 00 00 00 00 00 00 00 00 00 00 00 00 F3 C7 6F 00 0F 00 1A 11 05 00 00 00 4E 31 00 00 7A 80 00 00 2A EA 00 C4 00 01 05 69 00 00 00 00 00 00 00 00 00 00 00 00 0A 21 85 F0 0F 00 03 12 05 00 00 00 16 E0 00 00 57 26 00 00 4E 8F 00 C3 00 01 05 69 00 00 00 00 00 00 00 00 00 00 00 00 0C 13 DB D0 0F 00 10 14 05 00 00 00 CA 3A 00 00 7F FC 00 00 4F BF 00 C3 00 01 05 69 00 00 00 00 00 00 00 00 00 00 00 00 11 19 EC 00 0F 00 16 15 05 00 00 00 84 B4 00 00 D1 86 00 00 0A BE 00 C4 00 01 05 69 00 00 00 00 00 00 00 00 00 00 00 00 07 8F EE E0 0F 00 1F 16 05 00 00 00 1F 73 00 00 DC 81 00 00 2A 34 00 C4 00 01 05 69 00 00 00 00 00 00 00 00 00 00 00 00 00 5C 55 A8 0F 00 E8 77 

08 01 00 2C 01 05 01 00 38 90 36 29 01 A8 00 00 00 40 00 B0 17 77 77 FA 1D DD DD DE 37 77 77 6A 1D DE 00 D4 07 80 07 69 20 00 20 9A 18 18 18 7E BF 77 

08 01 00 2C 03 02 01 00 38 90 36 29 01 A8 00 00 00 40 00 B0 17 77 77 FA 1D DD DD DE 77 77 77 6A 5D DE 00 D4 07 80 07 69 A0 00 20 9A 18 18 18 7E 3A 77 

08 01 00 2C 0A 03 01 00 38 90 36 29 01 A8 00 00 00 40 00 B0 17 77 77 FA 1D DD DD DE 37 77 77 6A 1D DE 00 D4 07 80 07 69 20 00 20 9A 18 18 18 7E B2 77 

08 01 00 2C 01 05 01 00 38 90 46 22 01 A8 23 0F 34 0C 0C 9E 03 03 02 D4 18 69 E0 6C 30 3C 95 DD 15 55 55 4B 15 55 55 4B 15 55 55 4B 15 55 55 4B AC 77 

08 01 00 2C 03 02 01 00 38 90 46 22 01 A8 25 05 14 0C 0C 0E 03 03 02 D4 18 69 E0 6C 30 3C 95 DD 15 55 55 4B 15 55 55 4B 15 55 55 4B 15 55 55 4B 15 77 

08 01 00 2C 0A 03 01 00 38 90 46 22 01 A8 23 0F 2C 0C 0F BB 1B E3 03 D7 2E EF EF EA 1B DC 15 43 15 55 55 4B 15 55 55 4B 15 55 55 4B 15 55 55 4B 89 77 

08 02 03 10 13 02 FA 00 0A 00 00 00 09 00 00 07 D0 00 06 20 6D 00 00 00 00 00 00 00 07 00 01 00 00 00 30 54 00 00 4B 8E 00 00 95 87 00 8F 00 01 05 67 00 00 00 00 00 00 00 00 00 00 00 00 04 11 42 78 0F 00 05 01 01 00 00 00 39 A8 00 00 D9 30 00 00 08 0F 00 EA 00 0A 36 0A 00 00 00 00 00 00 00 00 00 00 00 00 01 D3 B6 CE 0F 00 02 03 01 00 00 00 19 30 00 00 B1 66 00 00 0B C2 00 ED 00 0A 36 0A 00 00 00 00 00 00 00 00 00 00 00 00 01 E3 78 D0 0F 00 15 04 01 00 00 00 4C 94 00 00 E7 04 00 00 37 DE 00 92 00 01 05 67 00 00 00 00 00 00 00 00 00 00 00 00 00 AC 76 F1 0F 00 0E 05 01 00 00 00 29 1B 00 00 3F 6E 00 00 69 D1 00 91 00 01 05 67 00 00 00 00 00 00 00 00 00 00 00 00 0D BB 95 70 0F 00 0D 06 01 00 00 00 38 72 00 00 24 42 00 00 21 86 00 8F 00 01 05 67 00 00 00 00 00 00 00 00 00 00 00 00 FB EB DE 88 0F 00 16 07 01 00 00 00 3B 3C 00 00 B1 95 00 00 9F 6F 00 91 00 01 05 67 00 00 00 00 00 00 00 00 00 00 00 00 F6 B4 37 60 0F 00 1A 08 01 00 00 00 86 5E 00 00 9C 5F 00 00 28 31 00 92 00 01 05 67 00 00 00 00 00 00 00 00 00 00 00 00 05 B3 96 90 0F 00 18 09 01 00 00 00 3A A7 00 00 6E 4D 00 00 5B 8B 00 91 00 01 05 67 00 00 00 00 00 00 00 00 00 00 00 00 0A E0 7A 80 0F 00 03 0A 01 00 00 00 17 EE 00 00 F5 F4 00 00 01 AC 00 EF 00 0A 36 0A 00 00 00 00 00 00 00 00 00 00 00 00 01 EC 29 22 0F 00 0A 0B 01 00 00 00 37 E7 00 00 1E 63 00 00 79 1D 00 8F 00 01 05 67 00 00 00 00 00 00 00 00 00 00 00 00 05 33 B5 50 0F 00 06 0C 01 00 00 00 12 7F 00 00 E5 3C 00 00 99 F7 00 8F 00 01 05 67 00 00 00 00 00 00 00 00 00 00 00 00 03 D7 49 A0 0F 00 10 0D 01 00 00 00 15 5F 00 00 4C C6 00 00 96 CD 00 8F 00 01 05 67 00 00 00 00 00 00 00 00 00 00 00 00 03 B3 9A 3C 0F 00 0A 10 05 00 00 00 6A 9D 00 00 0E 23 00 00 06 71 00 F6 00 01 05 69 00 00 00 00 00 00 00 00 00 00 00 00 F3 C6 46 E0 0F 00 1A 11 05 00 00 00 47 84 00 00 38 45 00 00 2A F2 00 F6 00 01 05 69 00 00 00 00 00 00 00 00 00 00 00 00 0A 1F 77 40 0F 00 03 12 05 00 00 00 15 C2 00 00 69 6A 00 00 4E 97 00 F5 00 01 05 69 00 00 00 00 00 00 00 00 00 00 00 00 0C 12 D7 60 0F 00 10 14 05 00 00 00 C4 4E 00 00 65 87 00 00 4F C8 00 F5 00 01 05 69 00 00 00 00 00 00 00 00 00 00 00 00 11 19 89 A0 0F 00 16 15 05 00 00 00 7F 22 00 00 20 92 00 00 0A C6 00 F6 00 01 05 69 00 00 00 00 00 00 00 00 00 00 00 00 07 8F 4B C0 0F 00 1F 16 05 00 00 00 22 83 00 00 F2 D7 00 00 2A 3A 00 F6 00 01 05 69 00 00 00 00 00 00 00 00 00 00 00 00 00 5B 13 99 0F 00 87 77 

08 01 00 2C 01 05 01 00 38 90 56 2D 01 A8 9F 09 0A EA CF 96 3F F3 4F C7 13 40 6F BF 30 32 70 E5 24 D6 44 FF 00 17 C1 61 0D A3 59 28 29 EB 99 D1 8E 77 

08 01 00 2C 03 02 01 00 38 90 56 2D 41 A8 9F 09 0A EA CF 96 BF F3 4F C7 93 40 6F BF 30 32 70 E5 24 D6 44 FF 00 17 C1 61 0D A3 59 28 29 EB 99 D1 CB 77 

08 01 00 2C 0A 03 01 00 38 90 56 2D 01 A8 9F 09 0A EA CF 96 3F F3 4F C7 13 40 6F BF 30 32 70 E5 24 D6 44 FF 00 17 C1 61 0D A3 59 28 29 EB 99 D1 83 77 

08 01 00 2C 01 05 01 00 38 90 16 24 01 B6 96 55 04 E2 AA C4 2A AA AA B4 2A AA AA B4 2A AA AA B4 2A AA AA B4 2A AA AA B4 2A AA AA B4 2A AA AA B4 D8 77 

08 01 00 2C 03 02 01 00 38 90 16 24 01 B6 B0 55 04 58 AA 09 2A AA AA B4 2A AA AA B4 2A AA AA B4 2A AA AA B4 2A AA AA B4 2A AA AA B4 2A AA AA B4 8C 77 

08 01 00 2C 0A 03 01 00 38 90 16 24 01 B6 8E 5B 05 BC AA 80 2A AA AA B4 2A AA AA B4 2A AA AA B4 2A AA AA B4 2A AA AA B4 2A AA AA B4 2A AA AA B4 D8 77 

08 02 03 10 13 02 FA 00 0A 00 00 00 09 00 00 07 D0 00 06 20 6E 00 00 00 00 00 00 00 07 00 01 00 00 00 30 2E 00 00 92 85 00 00 95 94 00 C1 00 01 05 67 00 00 00 00 00 00 00 00 00 00 00 00 04 0F D2 D0 0F 00 05 01 01 00 00 00 3B 2F 00 00 5D E5 00 00 08 1C 00 86 00 0A 36 0C 00 00 00 00 00 00 00 00 00 00 00 00 01 D7 1A B6 0F 00 02 03 01 00 00 00 18 FC 00 00 37 93 00 00 0B CF 00 89 00 0A 36 0C 00 00 00 00 00 00 00 00 00 00 00 00 01 E1 6C 16 0F 00 15 04 01 00 00 00 52 E1 00 00 08 81 00 00 37 EB 00 C4 00 01 05 67 00 00 00 00 00 00 00 00 00 00 00 00 00 AA AA 48 0F 00 0E 05 01 00 00 00 29 52 00 00 C7 06 00 00 69 E1 00 C3 00 01 05 67 00 00 00 00 00 00 00 00 00 00 00 00 0D BA 06 C0 0F 00 0D 06 01 00 00 00 34 CD 00 00 AF D4 00 00 21 90 00 C1 00 01 05 67 00 00 00 00 00 00 00 00 00 00 00 00 FB EA A1 D0 0F 00 16 07 01 00 00 00 3C 64 00 00 80 C1 00 00 9F 78 00 C3 00 01 05 67 00 00 00 00 00 00 00 00 00 00 00 00 F6 B2 4A 80 0F 00 1A 08 01 00 00 00 88 2B 00 00 6F D8 00 00 28 3F 00 C4 00 01 05 67 00 00 00 00 00 00 00 00 00 00 00 00 05 B1 E9 A8 0F 00 18 09 01 00 00 00 3C 35 00 00 FD F3 00 00 5B 9A 00 C3 00 01 05 67 00 00 00 00 00 00 00 00 00 00 00 00 0A DE F4 70 0F 00 03 0A 01 00 00 00 19 92 00 00 83 D2 00 00 01 B9 00 8B 00 0A 36 0C 00 00 00 00 00 00 00 00 00 00 00 00 01 EE 77 F2 0F 00 0A 0B 01 00 00 00 38 46 00 00 CF C7 00 00 79 2A 00 C1 00 01 05 67 00 00 00 00 00 00 00 00 00 00 00 00 05 32 41 80 0F 00 06 0C 01 00 00 00 13 98 00 00 19 A7 00 00 9A 05 00 C1 00 01 05 67 00 00 00 00 00 00 00 00 00 00 00 00 03 D6 06 BC 0F 00 10 0D 01 00 00 00 14 62 00 00 73 18 00 00 96 DA 00 C1 00 01 05 67 00 00 00 00 00 00 00 00 00 00 00 00 03 B2 4B 04 0F 00 0A 10 05 00 00 00 72 4D 00 00 FD 19 00 00 06 74 01 28 00 01 05 69 00 00 00 00 00 00 00 00 00 00 00 00 F3 C6 F4 70 0F 00 1A 11 05 00 00 00 4D 86 00 00 DC 98 00 00 2A F9 01 28 00 01 05 69 00 00 00 00 00 00 00 00 00 00 00 00 0A 1D 9A 30 0F 00 03 12 05 00 00 00 18 E1 00 00 5C 6D 00 00 4E 9F 01 27 00 01 05 69 00 00 00 00 00 00 00 00 00 00 00 00 0C 10 0F C0 0F 00 10 14 05 00 00 00 BD D4 00 00 31 0B 00 00 4F D1 01 27 00 01 05 69 00 00 00 00 00 00 00 00 00 00 00 00 11 18 90 00 0F 00 16 15 05 00 00 00 84 D0 00 00 59 83 00 00 0A CD 01 28 00 01 05 69 00 00 00 00 00 00 00 00 00 00 00 00 07 8D 08 50 0F 00 1F 16 05 00 00 00 26 5C 00 00 00 E8 00 00 2A 41 01 28 00 01 05 69 00 00 00 00 00 00 00 00 00 00 00 00 00 59 42 2A 0F 00 30 77 

08 01 00 2C 10 0A 05 00 22 C0 46 26 20 AD 4A 28 03 BE DD AA 0C 38 C3 44 33 DD 8B BB 3F 03 80 A7 3D 05 88 62 04 82 28 7E 03 56 AF FD 18 9C 1F 60 15 77 

08 01 00 2C 11 1A 05 00 22 C0 46 26 20 AD 4A 28 0E 82 41 79 0C F2 41 9F 0C 3D E3 21 02 06 80 86 1E 22 10 1D 03 F1 28 6F 03 54 61 B7 18 9C 1F EC 51 77 

08 01 00 2C 12 03 05 00 22 C0 46 26 20 AD 4A 28 05 BF 47 73 0C 16 8C E2 1F ED 1D FF 3F 60 00 47 27 B3 B7 B3 04 C5 68 50 03 8A 79 A3 18 9C 1C 54 58 77 

08 01 00 2C 14 10 05 00 22 C0 46 26 20 AD 4A 28 00 42 5E 2F 0A E4 36 88 10 A4 CA 0F 02 33 01 6F 39 01 36 3D 03 84 A8 5F 03 1E 57 3D 18 9B C4 7C 0B 77 

08 01 00 2C 15 16 05 00 22 C0 46 26 20 AD 4A 28 0D BF 14 9F 0D F3 24 46 1D 05 66 BC 3F 34 40 C5 20 09 0E E6 04 9E 28 54 03 88 54 D5 18 9C 1F 60 71 77 

08 01 00 2C 16 1F 05 00 22 C0 46 26 20 AD 4A 28 03 C0 A4 EC 0C 1B CD BC 10 18 AF 92 00 B3 81 00 39 F8 80 F9 04 B7 68 6D 03 44 21 45 18 9C 19 AC B2 77 

08 01 00 2C 01 05 01 00 38 90 26 26 01 B4 8F 55 3D 8A 18 93 20 00 00 90 00 00 2A 07 2A AA AA B4 00 00 00 00 00 00 00 00 00 07 77 0A 1C BF E7 01 E7 77 

08 01 00 2C 03 02 01 00 38 90 26 26 01 B4 8F 55 3D 8A 18 93 20 00 00 90 00 00 2A 07 EA AA AA B4 00 00 00 00 00 00 00 00 00 07 77 0A 1C BF E7 01 22 77 

08 01 00 2C 0A 03 01 00 38 90 26 26 01 B4 8F 55 3D 8A 18 93 20 00 00 90 00 00 2A 07 2A AA AA B4 00 00 00 00 00 00 00 00 00 07 77 0A 1C BF E7 01 EA 77 

08 02 03 10 13 02 FA 00 0A 00 00 00 09 00 00 07 D0 00 06 20 6F 00 00 00 00 00 00 00 07 00 01 00 00 00 30 2E 00 00 12 18 00 00 95 A2 00 F3 00 01 05 67 00 00 00 00 00 00 00 00 00 00 00 00 04 12 23 68 0F 00 05 01 01 00 00 00 3B 2F 00 00 14 DA 00 00 08 29 00 22 00 0A 36 0E 00 00 00 00 00 00 00 00 00 00 00 00 01 D6 E6 B2 0F 00 02 03 01 00 00 00 19 B3 00 00 FD 56 00 00 0B DB 00 25 00 0A 36 0E 00 00 00 00 00 00 00 00 00 00 00 00 01 E4 F0 BE 0F 00 15 04 01 00 00 00 56 F5 00 00 5C 30 00 00 37 F7 00 F6 00 01 05 67 00 00 00 00 00 00 00 00 00 00 00 00 00 AC F0 CB 0F 00 0E 05 01 00 00 00 28 B0 00 00 75 E6 00 00 69 F2 00 F5 00 01 05 67 00 00 00 00 00 00 00 00 00 00 00 00 0D BC B4 00 0F 00 0D 06 01 00 00 00 38 46 00 00 70 38 00 00 21 9B 00 F3 00 01 05 67 00 00 00 00 00 00 00 00 00 00 00 00 FB ED 8A 30 0F 00 16 07 01 00 00 00 3D B1 00 00 7D 97 00 00 9F 81 00 F5 00 01 05 67 00 00 00 00 00 00 00 00 00 00 00 00 F6 B5 4A B0 0F 00 1A 08 01 00 00 00 74 52 00 00 71 D4 00 00 28 4D 00 F6 00 01 05 67 00 00 00 00 00 00 00 00 00 00 00 00 05 B4 69 70 0F 00 18 09 01 00 00 00 39 96 00 00 C0 DC 00 00 5B AA 00 F5 00 01 05 67 00 00 00 00 00 00 00 00 00 00 00 00 0A E1 87 60 0F 00 03 0A 01 00 00 00 19 95 00 00 4E E6 00 00 01 C6 00 27 00 0A 36 0E 00 00 00 00 00 00 00 00 00 00 00 00 01 EE 0D F6 0F 00 0A 0B 01 00 00 00 31 F1 00 00 A7 07 00 00 79 38 00 F3 00 01 05 67 00 00 00 00 00 00 00 00 00 00 00 00 05 34 E1 E8 0F 00 06 0C 01 00 00 00 13 2D 00 00 7D 32 00 00 9A 12 00 F3 00 01 05 67 00 00 00 00 00 00 00 00 00 00 00 00 03 D8 6E DC 0F 00 10 0D 01 00 00 00 12 5F 00 00 C8 25 00 00 96 E7 00 F3 00 01 05 67 00 00 00 00 00 00 00 00 00 00 00 00 03 B5 08 10 0F 00 0A 10 05 00 00 00 61 BC 00 00 04 42 00 00 06 79 00 2E 00 01 05 6A 00 00 00 00 00 00 00 00 00 00 00 00 F3 C9 10 F0 0F 00 1A 11 05 00 00 00 47 6B 00 00 94 27 00 00 2B 01 00 2E 00 01 05 6A 00 00 00 00 00 00 00 00 00 00 00 00 0A 20 42 70 0F 00 03 12 05 00 00 00 1A BA 00 00 6C 62 00 00 4E A7 00 2D 00 01 05 6A 00 00 00 00 00 00 00 00 00 00 00 00 0C 12 60 A0 0F 00 10 14 05 00 00 00 B1 EC 00 00 19 31 00 00 4F DA 00 2D 00 01 05 6A 00 00 00 00 00 00 00 00 00 00 00 00 11 19 C0 C0 0F 00 16 15 05 00 00 00 84 D7 00 00 A8 DE 00 00 0A D4 00 2E 00 01 05 6A 00 00 00 00 00 00 00 00 00 00 00 00 07 90 4D 38 0F 00 1F 16 05 00 00 00 20 94 00 00 1B 8A 00 00 2A 47 00 2E 00 01 05 6A 00 00 00 00 00 00 00 00 00 00 00 00 00 5B 77 30 0F 00 5B 77 

08 01 00 2C 01 05 01 00 38 90 36 29 01 B4 1F 5E 3F 13 FD E0 27 77 77 BA 1D DD DD DE 37 77 77 6A 1D DE 00 D4 07 80 07 69 20 00 06 9A 3E B8 10 E5 60 77 

08 01 00 2C 03 02 01 00 38 90 36 29 01 B4 1F 5E 3F 13 FD E0 27 77 77 BA 1D DD DD DE B7 77 77 6A 1D DE 00 D4 07 80 07 69 60 00 06 9A 3E B8 10 E5 A5 77 

08 01 00 2C 0A 03 01 00 38 90 36 29 01 B4 1F 5E 3F 13 FD E0 27 77 77 BA 1D DD DD DE 37 77 77 6A 1D DE 00 D4 07 80 07 69 20 00 00 90 01 78 1F 87 F3 77 

08 01 00 2C 01 05 01 00 38 90 46 22 01 B4 1E 5D 24 0C 0C 4E 03 02 21 D4 00 C0 85 E1 22 30 35 40 15 55 55 4B 15 55 55 4B 15 55 55 4B 15 55 55 4B 47 77 

08 01 00 2C 03 02 01 00 38 90 46 22 01 B4 1E 5D 24 0C 0C 4E 03 02 21 D4 00 C0 85 E1 22 30 35 40 95 55 55 4B 15 55 55 4B 15 55 55 4B 15 55 55 4B C2 77 

08 01 00 2C 0A 03 01 00 38 90 46 22 01 B5 C0 5F 34 0C 0C 9E 03 02 03 D8 00 C0 C0 E9 30 30 35 E0 15 55 55 4B 15 55 55 4B 15 55 55 4B 15 55 55 4B 86 77 

08 02 03 10 13 02 FA 00 0A 00 00 00 09 00 00 07 D0 00 06 20 70 00 00 00 00 00 00 00 07 00 01 00 00 00 2B 2E 00 00 4F 7D 00 00 95 AF 01 25 00 01 05 67 00 00 00 00 00 00 00 00 00 00 00 00 04 10 D7 E0 0F 00 05 01 01 00 00 00 34 14 00 00 A4 DC 00 00 08 35 00 EA 00 0A 36 0F 00 00 00 00 00 00 00 00 00 00 00 00 01 D8 53 E8 0F 00 02 03 01 00 00 00 19 43 00 00 85 27 00 00 0B E8 00 ED 00 0A 36 0F 00 00 00 00 00 00 00 00 00 00 00 00 01 E6 1C 88 0F 00 15 04 01 00 00 00 54 F3 00 00 80 EB 00 00 38 03 01 28 00 01 05 67 00 00 00 00 00 00 00 00 00 00 00 00 00 AA B6 89 0F 00 0E 05 01 00 00 00 23 6E 00 00 05 9E 00 00 6A 03 01 27 00 01 05 67 00 00 00 00 00 00 00 00 00 00 00 00 0D BB 47 E0 0F 00 0D 06 01 00 00 00 36 E3 00 00 FD 09 00 00 21 A5 01 25 00 01 05 67 00 00 00 00 00 00 00 00 00 00 00 00 FB EC 5E 90 0F 00 16 07 01 00 00 00 3A E1 00 00 48 EF 00 00 9F 8A 01 27 00 01 05 67 00 00 00 00 00 00 00 00 00 00 00 00 F6 B3 12 80 0F 00 1A 08 01 00 00 00 79 97 00 00 48 92 00 00 28 5B 01 28 00 01 05 67 00 00 00 00 00 00 00 00 00 00 00 00 05 B3 15 C0 0F 00 18 09 01 00 00 00 3A 5C 00 00 51 45 00 00 5B BA 01 27 00 01 05 67 00 00 00 00 00 00 00 00 00 00 00 00 0A DF 55 20 0F 00 03 0A 01 00 00 00 19 2D 00 00 DC 4A 00 00 01 D2 00 EF 00 0A 36 0F 00 00 00 00 00 00 00 00 00 00 00 00 01 EC EC 82 0F 00 0A 0B 01 00 00 00 34 4D 00 00 52 87 00 00 79 46 01 25 00 01 05 67 00 00 00 00 00 00 00 00 00 00 00 00 05 33 7C 28 0F 00 06 0C 01 00 00 00 13 69 00 00 AA 5A 00 00 9A 1F 01 25 00 01 05 67 00 00 00 00 00 00 00 00 00 00 00 00 03 D7 5B 68 0F 00 10 0D 01 00 00 00 12 36 00 00 EE EA 00 00 96 F4 01 25 00 01 05 67 00 00 00 00 00 00 00 00 00 00 00 00 03 B3 38 A0 0F 00 0A 10 05 00 00 00 5F 80 00 00 EA C1 00 00 06 7C 00 60 00 01 05 6A 00 00 00 00 00 00 00 00 00 00 00 00 F3 C7 3A 10 0F 00 1A 11 05 00 00 00 4C 2A 00 00 38 8C 00 00 2B 09 00 60 00 01 05 6A 00 00 00 00 00 00 00 00 00 00 00 00 0A 1E 4E E0 0F 00 03 12 05 00 00 00 1B 6A 00 00 61 08 00 00 4E AF 00 5F 00 01 05 6A 00 00 00 00 00 00 00 00 00 00 00 00 0C 11 33 70 0F 00 10 14 05 00 00 00 AE 79 00 00 E3 B5 00 00 4F E2 00 5F 00 01 05 6A 00 00 00 00 00 00 00 00 00 00 00 00 11 17 B0 E0 0F 00 16 15 05 00 00 00 80 DE 00 00 E0 67 00 00 0A DB 00 60 00 01 05 6A 00 00 00 00 00 00 00 00 00 00 00 00 07 8E 8A 10 0F 00 1F 16 05 00 00 00 1D 5D 00 00 12 4C 00 00 2A 4D 00 60 00 01 05 6A 00 00 00 00 00 00 00 00 00 00 00 00 00 5B 63 03 0F 00 30 77 

08 01 00 2C 04 15 01 00 38 90 56 2D 01 A8 40 07 00 00 00 00 00 00 00 00 00 00 00 00 00 00 00 00 00 00 00 00 00 00 00 00 00 00 00 00 00 00 02 06 0C 77 

08 01 00 2C 05 0E 01 00 38 90 56 2D 01 A8 40 07 00 00 00 00 00 00 00 00 00 00 00 00 00 00 00 00 00 00 00 00 00 00 00 00 00 00 00 00 00 00 00 00 12 77 

08 01 00 2C 07 16 01 00 38 90 56 2D 01 A8 42 01 25 14 92 B4 3F E4 55 A4 34 D5 98 26 10 40 98 60 0D AE 45 1C 3F 6C 2E C2 0B 96 AF 12 1B BD D5 35 E5 77 

08 01 00 2C 08 1A 01 00 38 90 56 2D 01 A8 40 07 00 00 00 00 00 00 00 00 00 00 00 00 00 00 00 00 00 00 00 00 00 00 00 00 00 00 00 00 00 00 02 06 0F 77 

08 01 00 2C 09 18 01 00 38 90 56 2D 01 A8 40 07 00 00 00 00 00 00 00 00 00 00 00 00 00 00 00 00 00 00 00 00 00 00 00 00 00 00 00 00 00 00 02 06 0C 77 

08 01 00 2C 00 07 01 00 38 90 56 2D 01 A8 40 07 00 00 00 00 00 00 00 00 00 00 00 00 00 00 00 00 00 00 00 00 00 00 00 00 00 00 00 00 00 00 00 00 1E 77 

08 01 00 2C 01 05 01 00 38 90 56 2D 01 B4 A3 58 0A EB 78 91 00 46 7A B1 11 04 4C 79 10 24 60 14 14 E6 44 1F 00 18 D5 53 08 45 47 48 1B E6 99 D7 9E 77 

08 01 00 2C 03 02 01 00 38 90 56 2D 01 B4 A3 58 0A EB 78 91 80 46 7A B1 11 04 4C 79 10 24 60 14 14 E6 44 1F 00 18 D5 53 08 45 47 48 1B E6 99 D7 1B 77 

08 01 00 2C 06 0D 01 00 38 90 56 2D 01 A8 40 07 00 00 00 00 00 00 00 00 00 00 00 00 00 00 00 00 00 00 00 00 00 00 00 00 00 00 00 00 00 00 00 00 12 77 

08 01 00 2C 0A 03 01 00 38 90 56 2D 01 B4 A3 58 0A EB 78 91 00 46 7A B1 11 04 4C 79 10 24 60 14 14 E6 44 1F 00 18 D5 53 08 45 47 48 1B E6 99 D7 93 77 

08 01 00 2C 0B 0A 01 00 38 90 56 2D 01 A8 40 07 00 00 00 00 00 00 00 00 00 00 00 00 00 00 00 00 00 00 00 00 00 00 00 00 00 00 00 00 00 00 00 00 18 77 

08 01 00 2C 0C 06 01 00 38 90 56 2D 01 A8 40 07 00 00 00 00 00 00 00 00 00 00 00 00 00 00 00 00 00 00 00 00 00 00 00 00 00 00 00 00 00 00 00 00 13 77 

08 01 00 2C 0D 10 01 00 38 90 56 2D 01 A8 40 07 00 00 00 00 00 00 00 00 00 00 00 00 00 00 00 00 00 00 00 00 00 00 00 00 00 00 00 00 00 00 00 00 04 77 

08 01 00 2C 03 02 01 00 38 90 16 24 01 C0 40 47 00 5F 4C EB 0C 78 0E 31 37 40 15 CA 15 55 55 4B 15 55 55 4B 15 55 55 4B 15 55 55 4B 15 55 55 4B 3C 77 

08 01 00 2C 0A 03 01 00 38 90 16 24 01 C0 40 47 00 5F 4C EB 0C 78 17 3C 3A F0 15 8A 15 55 55 4B 15 55 55 4B 15 55 55 4B 15 55 55 4B 15 55 55 4B DD 77 

08 02 03 10 13 02 FA 00 0A 00 00 00 09 00 00 07 D0 00 06 20 71 00 00 00 00 00 00 00 07 00 01 00 00 00 2C 97 00 00 CB 93 00 00 95 BC 00 2B 00 01 05 68 00 00 00 00 00 00 00 00 00 00 00 00 04 12 DD E0 0F 00 05 01 01 00 00 00 34 14 00 00 59 C8 00 00 08 42 00 86 00 0A 36 11 00 00 00 00 00 00 00 00 00 00 00 00 01 D6 D6 D0 0F 00 02 03 01 00 00 00 17 3C 00 00 3F 88 00 00 0B F5 00 89 00 0A 36 11 00 00 00 00 00 00 00 00 00 00 00 00 01 E6 3F E8 0F 00 15 04 01 00 00 00 54 71 00 00 D1 C1 00 00 38 0F 00 2E 00 01 05 68 00 00 00 00 00 00 00 00 00 00 00 00 00 AB 47 FF 0F 00 0E 05 01 00 00 00 24 3C 00 00 BC E4 00 00 6A 13 00 2D 00 01 05 68 00 00 00 00 00 00 00 00 00 00 00 00 0D BC 3A 50 0F 00 0D 06 01 00 00 00 33 93 00 00 B4 31 00 00 21 B0 00 2B 00 01 05 68 00 00 00 00 00 00 00 00 00 00 00 00 FB EC EB 38 0F 00 16 07 01 00 00 00 3F 04 00 00 46 F5 00 00 9F 93 00 2D 00 01 05 68 00 00 00 00 00 00 00 00 00 00 00 00 F6 B4 28 10 0F 00 1A 08 01 00 00 00 83 21 00 00 4B BD 00 00 28 69 00 2E 00 01 05 68 00 00 00 00 00 00 00 00 00 00 00 00 05 B2 DE 80 0F 00 18 09 01 00 00 00 3A 60 00 00 12 93 00 00 5B CA 00 2D 00 01 05 68 00 00 00 00 00 00 00 00 00 00 00 00 0A E1 1E 90 0F 00 03 0A 01 00 00 00 18 9B 00 00 9F AF 00 00 01 DF 00 8B 00 0A 36 11 00 00 00 00 00 00 00 00 00 00 00 00 01 F0 14 C0 0F 00 0A 0B 01 00 00 00 32 E1 00 00 2C BE 00 00 79 54 00 2B 00 01 05 68 00 00 00 00 00 00 00 00 00 00 00 00 05 33 F1 28 0F 00 06 0C 01 00 00 00 12 82 00 00 0C 63 00 00 9A 2D 00 2B 00 01 05 68 00 00 00 00 00 00 00 00 00 00 00 00 03 D7 F5 90 0F 00 10 0D 01 00 00 00 12 8A 00 00 46 71 00 00 97 02 00 2B 00 01 05 68 00 00 00 00 00 00 00 00 00 00 00 00 03 B4 35 14 0F 00 0A 10 05 00 00 00 64 EC 00 00 F0 E5 00 00 06 80 00 92 00 01 05 6A 00 00 00 00 00 00 00 00 00 00 00 00 F3 C7 B5 70 0F 00 1A 11 05 00 00 00 55 46 00 00 F2 FF 00 00 2B 10 00 92 00 01 05 6A 00 00 00 00 00 00 00 00 00 00 00 00 0A 1F 1A C0 0F 00 03 12 05 00 00 00 19 20 00 00 7A 4A 00 00 4E B7 00 91 00 01 05 6A 00 00 00 00 00 00 00 00 00 00 00 00 0C 11 75 10 0F 00 10 14 05 00 00 00 B6 CD 00 00 CB 30 00 00 4F EB 00 91 00 01 05 6A 00 00 00 00 00 00 00 00 00 00 00 00 11 18 76 60 0F 00 16 15 05 00 00 00 7C 25 00 00 33 55 00 00 0A E3 00 92 00 01 05 6A 00 00 00 00 00 00 00 00 00 00 00 00 07 8D 88 68 0F 00 1F 16 05 00 00 00 1D 90 00 00 35 6D 00 00 2A 53 00 92 00 01 05 6A 00 00 00 00 00 00 00 00 00 00 00 00 00 5C 4A CA 0F 00 16 77 

08 01 00 2C 01 05 01 00 38 90 16 24 01 C0 40 47 00 5F 4C EB 0C 7B FD 30 3A 30 15 6A 15 55 55 4B 15 55 55 4B 15 55 55 4B 15 55 55 4B 15 55 55 4B 15 77 

08 01 00 2C 01 05 01 00 38 90 26 26 01 C0 AF 46 3D 8A 18 93 20 00 00 90 00 00 AA 09 2A AA AA B4 00 00 00 00 00 00 00 00 00 07 77 0A 1C BF E8 03 23 77 

08 01 00 2C 03 02 01 00 38 90 26 26 01 C0 AF 46 3D 8A 18 93 20 00 00 90 00 00 AA 09 2A AA AA B4 00 00 00 00 00 00 00 00 00 07 77 0A 1C BF E8 03 26 77 

08 01 00 2C 0A 03 01 00 38 90 26 26 01 C0 AF 46 3D 8A 18 93 20 00 00 90 00 00 AA 09 2A AA AA B4 00 00 00 00 00 00 00 00 00 07 77 0A 1C BF E8 03 2E 77 

08 01 00 2C 01 05 01 00 38 90 36 29 01 C0 7F 4A 3C BF FE 9C 1F 77 77 0A 1D DD DD DE 37 71 E2 6A 35 82 DE 50 20 9E 80 9A 00 01 45 07 1E 21 AF 79 AD 77 

08 01 00 2C 03 02 01 00 38 90 36 29 01 C0 7F 4A 3C BF FE 9C 1F 77 77 0A 1D DD DD DE 37 71 E2 6A 35 82 DE 50 20 9E 80 9A 00 01 45 07 1E 21 AF 79 A8 77 

08 01 00 2C 0A 03 01 00 38 90 36 29 01 C0 7F 4A 3C BF FE 9C 1F 77 77 0A 1D DD DD DE 37 71 E2 6A 35 82 DE 50 20 9E 80 9A 00 01 49 00 10 6F D0 97 7A 77 

08 02 03 10 13 02 FA 00 0A 00 00 00 09 00 00 07 D0 00 06 20 72 00 00 00 00 00 00 00 07 00 01 00 00 00 2D 99 00 00 1C 54 00 00 95 CA 00 5D 00 01 05 68 00 00 00 00 00 00 00 00 00 00 00 00 04 12 15 58 0F 00 05 01 01 00 00 00 34 14 00 00 E3 7C 00 00 08 4E 00 22 00 0A 36 13 00 00 00 00 00 00 00 00 00 00 00 00 01 D7 DB E0 0F 00 02 03 01 00 00 00 18 AF 00 00 CE 0F 00 00 0C 01 00 25 00 0A 36 13 00 00 00 00 00 00 00 00 00 00 00 00 01 E6 F9 38 0F 00 15 04 01 00 00 00 53 75 00 00 FA F7 00 00 38 1B 00 60 00 01 05 68 00 00 00 00 00 00 00 00 00 00 00 00 00 AA D7 DF 0F 00 0E 05 01 00 00 00 23 C2 00 00 43 50 00 00 6A 24 00 5F 00 01 05 68 00 00 00 00 00 00 00 00 00 00 00 00 0D BA 9D 50 0F 00 0D 06 01 00 00 00 38 AC 00 00 43 EC 00 00 21 BB 00 5D 00 01 05 68 00 00 00 00 00 00 00 00 00 00 00 00 FB EE 47 B8 0F 00 16 07 01 00 00 00 3B B2 00 00 14 48 00 00 9F 9C 00 5F 00 01 05 68 00 00 00 00 00 00 00 00 00 00 00 00 F6 B4 6A 40 0F 00 1A 08 01 00 00 00 82 90 00 00 1F 1D 00 00 28 77 00 60 00 01 05 68 00 00 00 00 00 00 00 00 00 00 00 00 05 B2 AD 50 0F 00 18 09 01 00 00 00 39 58 00 00 A5 51 00 00 5B D9 00 5F 00 01 05 68 00 00 00 00 00 00 00 00 00 00 00 00 0A E0 CB A0 0F 00 03 0A 01 00 00 00 1A AF 00 00 2C 4F 00 00 01 EC 00 27 00 0A 36 13 00 00 00 00 00 00 00 00 00 00 00 00 01 ED CF 60 0F 00 0A 0B 01 00 00 00 33 40 00 00 CD F4 00 00 79 61 00 5D 00 01 05 68 00 00 00 00 00 00 00 00 00 00 00 00 05 33 ED C0 0F 00 06 0C 01 00 00 00 12 81 00 00 4C A6 00 00 9A 3A 00 5D 00 01 05 68 00 00 00 00 00 00 00 00 00 00 00 00 03 D9 5A E0 0F 00 10 0D 01 00 00 00 13 3A 00 00 6C A3 00 00 97 0F 00 5D 00 01 05 68 00 00 00 00 00 00 00 00 00 00 00 00 03 B4 A7 4C 0F 00 0A 10 05 00 00 00 6C CA 00 00 E0 9C 00 00 06 84 00 C4 00 01 05 6A 00 00 00 00 00 00 00 00 00 00 00 00 F3 C9 8A 80 0F 00 1A 11 05 00 00 00 4F 06 00 00 97 8F 00 00 2B 18 00 C4 00 01 05 6A 00 00 00 00 00 00 00 00 00 00 00 00 0A 1E 5A 50 0F 00 03 12 05 00 00 00 16 3A 00 00 6E 0F 00 00 4E BF 00 C3 00 01 05 6A 00 00 00 00 00 00 00 00 00 00 00 00 0C 11 44 10 0F 00 10 14 05 00 00 00 B5 8A 00 00 9B 4C 00 00 00 08 00 C4 00 01 05 6A 00 00 00 00 00 00 00 00 00 00 00 00 11 18 1A C0 0F 00 16 15 05 00 00 00 79 DC 00 00 66 C5 00 00 0A EA 00 C4 00 01 05 6A 00 00 00 00 00 00 00 00 00 00 00 00 07 8E 0D D0 0F 00 1F 16 05 00 00 00 20 38 00 00 3E 2D 00 00 2A 59 00 C4 00 01 05 6A 00 00 00 00 00 00 00 00 00 00 00 00 00 5C 38 F2 0F 00 F9 77 

08 01 00 2C 01 05 01 00 38 90 46 22 01 C1 FC 4E 20 E8 E4 8F 02 13 03 17 00 C0 C0 E9 30 22 35 8D 15 55 55 4B 15 55 55 4B 15 55 55 4B 15 55 55 4B 7B 77 

08 01 00 2C 03 02 01 00 38 90 46 22 01 C1 FC 4E 20 E8 E4 8F 02 13 03 17 00 C0 C0 E9 30 22 35 8D 15 55 55 4B 15 55 55 4B 15 55 55 4B 15 55 55 4B 7E 77 

08 01 00 2C 0A 03 01 00 38 90 46 22 01 C0 E1 40 19 A0 54 1E 02 24 13 B9 00 C0 C0 E9 30 25 55 8B 15 55 55 4B 15 55 55 4B 15 55 55 4B 15 55 55 4B DC 77 

08 02 03 10 13 02 FA 00 0A 00 00 00 09 00 00 07 D0 00 06 20 73 00 00 00 00 00 00 00 07 00 01 00 00 00 2A C2 00 00 8E 41 00 00 95 D7 00 8F 00 01 05 68 00 00 00 00 00 00 00 00 00 00 00 00 04 0F 29 70 0F 00 05 01 01 00 00 00 35 BD 00 00 9B 5C 00 00 08 5B 00 EA 00 0A 36 14 00 00 00 00 00 00 00 00 00 00 00 00 01 D7 74 AA 0F 00 02 03 01 00 00 00 1A C3 00 00 8E DC 00 00 0C 0E 00 ED 00 0A 36 14 00 00 00 00 00 00 00 00 00 00 00 00 01 E4 3B 54 0F 00 15 04 01 00 00 00 50 14 00 00 55 26 00 00 38 28 00 92 00 01 05 68 00 00 00 00 00 00 00 00 00 00 00 00 00 A8 C5 FC 0F 00 0E 05 01 00 00 00 25 D5 00 00 FB 88 00 00 6A 34 00 91 00 01 05 68 00 00 00 00 00 00 00 00 00 00 00 00 0D B9 15 40 0F 00 0D 06 01 00 00 00 39 96 00 00 FD 26 00 00 21 C5 00 8F 00 01 05 68 00 00 00 00 00 00 00 00 00 00 00 00 FB ED 98 98 0F 00 16 07 01 00 00 00 3D 0E 00 00 13 7F 00 00 9F A5 00 91 00 01 05 68 00 00 00 00 00 00 00 00 00 00 00 00 F6 B2 0C 30 0F 00 1A 08 01 00 00 00 78 7E 00 00 2C 2D 00 00 28 85 00 92 00 01 05 68 00 00 00 00 00 00 00 00 00 00 00 00 05 B1 07 50 0F 00 18 09 01 00 00 00 3C 46 00 00 64 99 00 00 5B E9 00 91 00 01 05 68 00 00 00 00 00 00 00 00 00 00 00 00 0A DF 8F 00 0F 00 03 0A 01 00 00 00 19 6A 00 00 F7 10 00 00 01 F8 00 EF 00 0A 36 14 00 00 00 00 00 00 00 00 00 00 00 00 01 EB EE E8 0F 00 0A 0B 01 00 00 00 33 67 00 00 A5 BA 00 00 79 6F 00 8F 00 01 05 68 00 00 00 00 00 00 00 00 00 00 00 00 05 32 D1 70 0F 00 06 0C 01 00 00 00 12 F0 00 00 B7 A6 00 00 9A 47 00 8F 00 01 05 68 00 00 00 00 00 00 00 00 00 00 00 00 03 D6 4F 80 0F 00 10 0D 01 00 00 00 12 54 00 00 C3 C8 00 00 97 1C 00 8F 00 01 05 68 00 00 00 00 00 00 00 00 00 00 00 00 03 B2 9B F0 0F 00 0A 10 05 00 00 00 6B 8B 00 00 EA 0C 00 00 06 88 00 F6 00 01 05 6A 00 00 00 00 00 00 00 00 00 00 00 00 F3 C5 A4 E0 0F 00 1A 11 05 00 00 00 44 D8 00 00 53 EC 00 00 2B 20 00 F6 00 01 05 6A 00 00 00 00 00 00 00 00 00 00 00 00 0A 1B 60 90 0F 00 03 12 05 00 00 00 14 5E 00 00 82 B9 00 00 4E C7 00 F5 00 01 05 6A 00 00 00 00 00 00 00 00 00 00 00 00 0C 0F 1F 20 0F 00 10 14 05 00 00 00 B9 B4 00 00 80 34 00 00 00 11 00 F6 00 01 05 6A 00 00 00 00 00 00 00 00 00 00 00 00 11 17 51 00 0F 00 16 15 05 00 00 00 83 75 00 00 B6 E8 00 00 0A F1 00 F6 00 01 05 6A 00 00 00 00 00 00 00 00 00 00 00 00 07 8C D9 38 0F 00 1F 16 05 00 00 00 25 0D 00 00 5C 8E 00 00 2A 5F 00 F6 00 01 05 6A 00 00 00 00 00 00 00 00 00 00 00 00 00 59 DB FE 0F 00 07 77 

08 01 00 2C 01 05 01 00 38 90 56 2D 01 C0 A7 4D 0A EB FE 95 3F 6F DE C6 13 B5 D7 F3 10 0A 68 EB 24 9C 44 72 00 19 30 50 32 C7 1B D0 16 18 ED 17 3C 77 

08 01 00 2C 03 02 01 00 38 90 56 2D 01 C0 A7 4D 0A EB FE 95 3F 6F DE C6 13 B5 D7 F3 10 0A 68 EB 24 9C 44 72 00 19 30 50 32 C7 1B D0 16 18 ED 17 39 77 

08 01 00 2C 0A 03 01 00 38 90 56 2D 01 C0 A7 4D 0A EB FE 95 3F 6F DE C6 13 B5 D7 F3 10 0A 68 EB 24 9C 44 72 00 19 30 50 32 C7 1B D0 16 18 ED 17 31 77 

08 01 00 2C 01 05 01 00 38 90 16 24 01 CC 81 74 30 7F 80 65 2D 03 C0 2B 26 E2 55 20 15 55 55 4B 15 55 55 4B 15 55 55 4B 15 55 55 4B 15 55 55 4B 02 77 

08 01 00 2C 03 02 01 00 38 90 16 24 01 CC 81 74 30 7F 80 65 2D 03 C0 2B 26 E2 55 20 15 55 55 4B 15 55 55 4B 15 55 55 4B 15 55 55 4B 15 55 55 4B 07 77 

08 01 00 2C 0A 03 01 00 38 90 16 24 41 CC 81 74 30 7F 80 65 2D 03 C0 2B 26 E2 55 20 15 55 55 4B 55 55 55 4B 15 55 55 4B 15 55 55 4B 15 55 55 4B 0F 77 

08 02 03 10 13 02 FA 00 0A 00 00 00 09 00 00 07 D0 00 06 20 74 00 00 00 00 00 00 00 07 00 01 00 00 00 2B 95 00 00 D4 65 00 00 95 E4 00 C1 00 01 05 68 00 00 00 00 00 00 00 00 00 00 00 00 04 10 62 D0 0F 00 05 01 01 00 00 00 3C 4A 00 00 26 69 00 00 08 68 00 86 00 0A 36 16 00 00 00 00 00 00 00 00 00 00 00 00 01 D2 D0 32 0F 00 02 03 01 00 00 00 19 D3 00 00 1C 03 00 00 0C 1B 00 89 00 0A 36 16 00 00 00 00 00 00 00 00 00 00 00 00 01 E4 83 06 0F 00 15 04 01 00 00 00 4F 28 00 00 6F 2C 00 00 38 34 00 C4 00 01 05 68 00 00 00 00 00 00 00 00 00 00 00 00 00 A8 A1 72 0F 00 0E 05 01 00 00 00 24 6C 00 00 80 23 00 00 6A 45 00 C3 00 01 05 68 00 00 00 00 00 00 00 00 00 00 00 00 0D BA 74 10 0F 00 0D 06 01 00 00 00 3A FA 00 00 89 E7 00 00 21 D0 00 C1 00 01 05 68 00 00 00 00 00 00 00 00 00 00 00 00 FB ED 15 F8 0F 00 16 07 01 00 00 00 3D 0D 00 00 D9 C2 00 00 9F AD 00 C3 00 01 05 68 00 00 00 00 00 00 00 00 00 00 00 00 F6 B2 99 20 0F 00 1A 08 01 00 00 00 76 9E 00 00 FE 4B 00 00 28 92 00 C4 00 01 05 68 00 00 00 00 00 00 00 00 00 00 00 00 05 B0 FD A8 0F 00 18 09 01 00 00 00 40 B9 00 00 F1 C8 00 00 5B F8 00 C3 00 01 05 68 00 00 00 00 00 00 00 00 00 00 00 00 0A DF F3 80 0F 00 03 0A 01 00 00 00 1B 48 00 00 79 74 00 00 02 05 00 8B 00 0A 36 16 00 00 00 00 00 00 00 00 00 00 00 00 01 EC 3F 80 0F 00 0A 0B 01 00 00 00 34 A2 00 00 4C C2 00 00 79 7D 00 C1 00 01 05 68 00 00 00 00 00 00 00 00 00 00 00 00 05 32 DB C0 0F 00 06 0C 01 00 00 00 12 3C 00 00 E8 2D 00 00 9A 54 00 C1 00 01 05 68 00 00 00 00 00 00 00 00 00 00 00 00 03 D8 BB E8 0F 00 10 0D 01 00 00 00 12 3A 00 00 F4 BF 00 00 97 29 00 C1 00 01 05 68 00 00 00 00 00 00 00 00 00 00 00 00 03 B3 80 74 0F 00 0A 10 05 00 00 00 6D FB 00 00 D2 09 00 00 06 8C 01 28 00 01 05 6A 00 00 00 00 00 00 00 00 00 00 00 00 F3 C7 26 70 0F 00 1A 11 05 00 00 00 48 79 00 00 F8 F4 00 00 2B 27 01 28 00 01 05 6A 00 00 00 00 00 00 00 00 00 00 00 00 0A 1E 95 80 0F 00 03 12 05 00 00 00 16 98 00 00 75 F9 00 00 4E CF 01 27 00 01 05 6A 00 00 00 00 00 00 00 00 00 00 00 00 0C 0F BB 70 0F 00 10 14 05 00 00 00 B7 16 00 00 47 50 00 00 00 1A 01 28 00 01 05 6A 00 00 00 00 00 00 00 00 00 00 00 00 11 18 C6 00 0F 00 16 15 05 00 00 00 80 3F 00 00 EA 4D 00 00 0A F8 01 28 00 01 05 6A 00 00 00 00 00 00 00 00 00 00 00 00 07 8B D3 98 0F 00 1F 16 05 00 00 00 23 82 00 00 58 C6 00 00 2A 65 01 28 00 01 05 6A 00 00 00 00 00 00 00 00 00 00 00 00 00 5A EE 68 0F 00 2E 77 

08 01 00 2C 10 0A 05 00 22 C0 46 26 20 AD 6B A0 00 07 DB EA 15 F5 A0 3A 3F FF 09 D5 18 A4 46 08 06 B3 64 FC 3A FC 8C 49 3F EA 22 ED 03 81 72 D0 48 77 

08 01 00 2C 11 1A 05 00 22 C0 46 26 20 AD 6B A0 00 09 BB 53 3E 67 90 66 00 00 09 9E 22 45 25 D0 07 0C 02 1B 1B C0 81 78 3F E9 6B E4 0E 80 A4 54 B3 77 

08 01 00 2C 12 03 05 00 22 C0 46 26 20 AD 6B A0 3F F6 9B C8 1D CA A9 47 00 09 C9 C5 18 D2 92 DD 06 7A C8 5B 24 CC 07 75 3F EA 4F 5E 05 82 22 B0 72 77 

08 01 00 2C 14 10 05 00 22 C0 46 26 20 AD 6B A0 00 1E 7C CE 05 84 71 31 00 0B 89 DF 35 75 21 5B 07 F2 C6 4D 29 CA 0D E3 3F EA 55 19 00 41 46 B4 B3 77 

08 01 00 2C 15 16 05 00 22 C0 46 26 20 AD 6B A0 3F FD 9A F1 35 2C EB 4D 00 0D 49 6E 3D C4 38 A0 05 FE F4 F3 02 D6 46 46 3F E9 C4 DC 0D 82 7A D4 7D 77 

08 01 00 2C 16 1F 05 00 22 C0 46 26 20 AD 6B A0 3F EC 31 74 36 7C 90 D6 00 12 C9 91 3F 14 9B 56 06 5F 81 79 3E 4C B3 B7 3F EA 5E EB 03 FB 53 54 93 77 

08 01 00 2C 01 05 01 00 38 90 26 26 01 CC CF 72 3D 8A 18 93 20 00 00 90 00 00 AA 09 2A AA AA B4 00 00 00 00 00 00 00 00 00 07 77 0A 1D FF FB 13 39 77 

08 01 00 2C 03 02 01 00 38 90 26 26 01 CC CF 72 3D 8A 18 93 20 00 00 90 00 00 AA 09 2A AA AA B4 00 00 00 00 00 00 00 00 00 07 77 0A 1D FF FB 13 3C 77 

08 01 00 2C 0A 03 01 00 38 90 26 26 01 CC CF 72 3D 8A 18 93 20 00 00 90 00 00 AA 09 2A AA AA B4 00 00 00 00 40 00 00 00 00 07 77 0A 1D FF FB 13 74 77 

08 02 03 10 13 02 FA 00 0A 00 00 00 09 00 00 07 D0 00 06 20 75 00 00 00 00 00 00 00 07 00 01 00 00 00 2B AC 00 00 4C F9 00 00 95 F2 00 F3 00 01 05 68 00 00 00 00 00 00 00 00 00 00 00 00 04 12 7F E8 0F 00 05 01 01 00 00 00 3C 4A 00 00 DF AF 00 00 08 74 00 22 00 0A 36 18 00 00 00 00 00 00 00 00 00 00 00 00 01 D8 1D 30 0F 00 02 03 01 00 00 00 1B 0B 00 00 D5 27 00 00 0C 27 00 25 00 0A 36 18 00 00 00 00 00 00 00 00 00 00 00 00 01 E8 E4 00 0F 00 15 04 01 00 00 00 54 99 00 00 CE 18 00 00 38 40 00 F6 00 01 05 68 00 00 00 00 00 00 00 00 00 00 00 00 00 AB 67 B7 0F 00 0E 05 01 00 00 00 24 30 00 00 3A E7 00 00 6A 56 00 F5 00 01 05 68 00 00 00 00 00 00 00 00 00 00 00 00 0D BC BC 00 0F 00 0D 06 01 00 00 00 36 33 00 00 48 8A 00 00 21 DB 00 F3 00 01 05 68 00 00 00 00 00 00 00 00 00 00 00 00 FB EE BE 58 0F 00 16 07 01 00 00 00 3D 6F 00 00 D6 7C 00 00 9F B6 00 F5 00 01 05 68 00 00 00 00 00 00 00 00 00 00 00 00 F6 B5 73 D0 0F 00 1A 08 01 00 00 00 72 1A 00 00 04 59 00 00 28 A1 00 F6 00 01 05 68 00 00 00 00 00 00 00 00 00 00 00 00 05 B3 1A 30 0F 00 18 09 01 00 00 00 42 16 00 00 B4 CF 00 00 5C 08 00 F5 00 01 05 68 00 00 00 00 00 00 00 00 00 00 00 00 0A E0 C1 00 0F 00 03 0A 01 00 00 00 19 6F 00 00 45 2F 00 00 02 12 00 27 00 0A 36 18 00 00 00 00 00 00 00 00 00 00 00 00 01 F0 B7 76 0F 00 0A 0B 01 00 00 00 33 37 00 00 2C B0 00 00 79 8B 00 F3 00 01 05 68 00 00 00 00 00 00 00 00 00 00 00 00 05 35 C7 40 0F 00 06 0C 01 00 00 00 12 F8 00 00 4A A5 00 00 9A 62 00 F3 00 01 05 68 00 00 00 00 00 00 00 00 00 00 00 00 03 D9 87 28 0F 00 10 0D 01 00 00 00 13 4C 00 00 56 DE 00 00 97 37 00 F3 00 01 05 68 00 00 00 00 00 00 00 00 00 00 00 00 03 B7 36 38 0F 00 0A 10 05 00 00 00 72 2C 00 00 DE 00 00 00 06 90 00 2E 00 01 05 6B 00 00 00 00 00 00 00 00 00 00 00 00 F3 C8 77 80 0F 00 1A 11 05 00 00 00 48 E7 00 00 BA 72 00 00 2B 2F 00 2E 00 01 05 6B 00 00 00 00 00 00 00 00 00 00 00 00 0A 1E F0 20 0F 00 03 12 05 00 00 00 16 A7 00 00 79 A2 00 00 4E D7 00 2D 00 01 05 6B 00 00 00 00 00 00 00 00 00 00 00 00 0C 12 79 C0 0F 00 10 14 05 00 00 00 AD D5 00 00 30 AF 00 00 00 23 00 2E 00 01 05 6B 00 00 00 00 00 00 00 00 00 00 00 00 11 19 18 80 0F 00 16 15 05 00 00 00 7A DA 00 00 3B 5F 00 00 0B 00 00 2E 00 01 05 6B 00 00 00 00 00 00 00 00 00 00 00 00 07 8D 12 A8 0F 00 1F 16 05 00 00 00 23 66 00 00 7A E0 00 00 2A 6B 00 2E 00 01 05 6B 00 00 00 00 00 00 00 00 00 00 00 00 00 5C 5A 05 0F 00 20 77 

08 01 00 2C 01 05 01 00 38 90 36 29 01 CD FF 72 3B 3F FD F9 3F 77 77 9A 1D DD DD DE 37 36 F0 D2 15 9A 94 9A 02 80 00 20 00 01 60 02 18 18 18 7E B5 77 

08 01 00 2C 03 02 01 00 38 90 36 29 01 CD FF 72 3B 3F FD F9 3F 77 77 9A 1D DD DD DE 37 36 F0 D2 15 9A 94 9A 02 80 00 20 00 01 60 02 18 18 18 7E B0 77 

08 01 00 2C 0A 03 01 00 38 90 36 29 01 CD FF 72 3B 3F FD F9 3F 77 77 9A 1D DD DD DE 37 36 F0 D2 15 9A 94 9A 02 80 00 20 00 01 60 02 58 18 18 7E F8 77 

08 01 00 2C 01 05 01 00 38 90 46 22 01 CC 30 76 09 4F 46 D6 22 21 F8 22 0F 79 40 E8 22 80 95 B4 15 55 55 4B 15 55 55 4B 15 55 55 4B 15 55 55 4B 35 77 

08 01 00 2C 03 02 01 00 38 90 46 22 01 CC 30 76 09 4F 46 D6 22 21 F8 22 0F 79 40 E8 22 80 95 B4 15 55 55 4B 15 55 55 4B 15 55 55 4B 15 55 55 4B 30 77 

08 01 00 2C 0A 03 01 00 38 90 46 22 01 CC 30 76 08 BF C0 32 08 22 0C 3A 10 81 40 88 20 90 35 A0 95 55 55 4B 15 55 55 4B 55 55 55 4B 95 55 55 4B 0F 77 

08 02 03 10 13 02 FA 00 0A 00 00 00 09 00 00 07 D0 00 06 20 76 00 00 00 00 00 00 00 07 00 01 00 00 00 2D 12 00 00 94 3C 00 00 95 FF 01 25 00 01 05 68 00 00 00 00 00 00 00 00 00 00 00 00 04 11 97 C8 0F 00 05 01 01 00 00 00 38 F0 00 00 66 88 00 00 08 81 00 EA 00 0A 36 19 00 00 00 00 00 00 00 00 00 00 00 00 01 D7 FA BE 0F 00 02 03 01 00 00 00 1B F7 00 00 64 89 00 00 0C 34 00 ED 00 0A 36 19 00 00 00 00 00 00 00 00 00 00 00 00 01 E6 D3 26 0F 00 15 04 01 00 00 00 4E 7B 00 00 EF 28 00 00 38 4C 01 28 00 01 05 68 00 00 00 00 00 00 00 00 00 00 00 00 00 A9 BC 77 0F 00 0E 05 01 00 00 00 22 2A 00 00 C0 D1 00 00 6A 66 01 27 00 01 05 68 00 00 00 00 00 00 00 00 00 00 00 00 0D BB 65 60 0F 00 0D 06 01 00 00 00 36 F8 00 00 D7 E4 00 00 21 E5 01 25 00 01 05 68 00 00 00 00 00 00 00 00 00 00 00 00 FB EF 7C 08 0F 00 16 07 01 00 00 00 3A 8E 00 00 AD 7C 00 00 9F BF 01 27 00 01 05 68 00 00 00 00 00 00 00 00 00 00 00 00 F6 B4 47 A0 0F 00 1A 08 01 00 00 00 6D 2B 00 00 D9 4C 00 00 28 AE 01 28 00 01 05 68 00 00 00 00 00 00 00 00 00 00 00 00 05 B3 0B 60 0F 00 18 09 01 00 00 00 3C 16 00 00 41 A4 00 00 5C 18 01 27 00 01 05 68 00 00 00 00 00 00 00 00 00 00 00 00 0A E0 99 A0 0F 00 03 0A 01 00 00 00 18 90 00 00 C9 0B 00 00 02 1E 00 EF 00 0A 36 19 00 00 00 00 00 00 00 00 00 00 00 00 01 EC 90 14 0F 00 0A 0B 01 00 00 00 32 2C 00 00 D5 BA 00 00 79 98 01 25 00 01 05 68 00 00 00 00 00 00 00 00 00 00 00 00 05 35 02 08 0F 00 06 0C 01 00 00 00 13 A1 00 00 80 3B 00 00 9A 6F 01 25 00 01 05 68 00 00 00 00 00 00 00 00 00 00 00 00 03 D9 C2 B8 0F 00 10 0D 01 00 00 00 13 91 00 00 80 55 00 00 97 44 01 25 00 01 05 68 00 00 00 00 00 00 00 00 00 00 00 00 03 B5 FF 78 0F 00 0A 10 05 00 00 00 66 7B 00 00 C8 0A 00 00 06 94 00 60 00 01 05 6B 00 00 00 00 00 00 00 00 00 00 00 00 F3 C8 DB 40 0F 00 1A 11 05 00 00 00 44 62 00 00 57 A8 00 00 2B 37 00 60 00 01 05 6B 00 00 00 00 00 00 00 00 00 00 00 00 0A 1D 27 40 0F 00 03 12 05 00 00 00 18 99 00 00 73 89 00 00 4E DF 00 5F 00 01 05 6B 00 00 00 00 00 00 00 00 00 00 00 00 0C 0F E0 F0 0F 00 10 14 05 00 00 00 B0 D5 00 00 FC 40 00 00 00 2B 00 60 00 01 05 6B 00 00 00 00 00 00 00 00 00 00 00 00 11 1A 55 80 0F 00 16 15 05 00 00 00 7A 28 00 00 70 62 00 00 0B 07 00 60 00 01 05 6B 00 00 00 00 00 00 00 00 00 00 00 00 07 8D D1 20 0F 00 1F 16 05 00 00 00 25 5F 00 00 7B 9F 00 00 2A 71 00 60 00 01 05 6B 00 00 00 00 00 00 00 00 00 00 00 00 00 5B D3 AA 0F 00 33 77 

08 01 00 2C 00 07 01 00 38 90 16 24 01 C0 00 40 05 F4 C3 05 07 89 70 57 08 07 07 F2 3E 02 D0 21 0F 02 6E C1 08 00 05 FF 0B 45 5F 96 2E 1F E1 AB 3D 77 

08 01 00 2C 01 05 01 00 38 90 56 2D 01 CC AB 73 0A E6 29 A6 00 20 D1 CF 27 EB 39 B5 32 8D 90 5D 03 CE 45 0C 3F D4 29 0B 2F DE EA EA 26 5A F9 E3 53 77 

08 01 00 2C 03 02 01 00 38 90 56 2D 81 CC AB 73 0A E6 29 A6 00 20 D1 CF 27 EB 39 B5 32 8D 90 5D 03 CE 45 0C 3F D4 29 0B 2F DE EA EA 26 5A F9 E3 D6 77 

08 01 00 2C 04 15 01 00 38 90 16 24 01 C0 10 45 05 F4 C3 05 07 89 12 5C 11 07 07 72 3E 02 D0 21 0F 02 6E C1 08 00 54 FE 19 B5 7F 7C 3E 37 61 85 20 77 

08 01 00 2C 05 0E 01 00 38 90 16 24 01 C0 D0 4C 05 F4 C3 05 07 84 70 61 0F 08 04 FC 3E 82 4F 78 2F A1 AE CA 28 26 B5 AA 1D F7 40 2C 20 DE AE 21 35 77 

08 01 00 2C 06 0D 01 00 38 90 16 24 01 C0 00 40 05 F4 C3 05 07 BA 40 FA 18 07 07 22 3E 02 D0 21 0F 02 6E C1 08 00 26 F0 3A B3 00 32 0A AB 81 2F 3B 77 

08 01 00 2C 07 16 01 00 38 90 16 24 01 C0 10 45 05 F4 C3 05 07 8A 12 5E 21 07 07 32 3E 02 D0 21 0F 02 6E C1 08 00 4D F3 35 20 A0 C4 00 B6 61 FA 5B 77 

08 01 00 2C 08 1A 01 00 38 90 16 24 01 C0 10 45 05 F4 C3 05 07 BD 3F FB 13 07 07 02 3E 02 D0 21 0F 02 6E C1 08 00 33 FA 35 85 80 58 07 E9 C1 25 AC 77 

08 01 00 2C 09 18 01 00 38 90 16 24 01 C0 10 45 05 F4 C3 05 07 84 91 61 09 07 07 52 3E 02 D0 21 0F 02 6E C1 08 00 4F F5 0E F3 80 2C 03 E9 81 C2 01 77 

08 01 00 2C 0A 03 01 00 38 90 56 2D 01 CC AB 73 0A E6 29 A6 00 20 D1 CF 27 EB 39 B5 32 8D 90 5D 83 CE 45 0C 3F D4 29 0B 2F DE EA EA 26 5A F9 E3 DE 77 

08 01 00 2C 0B 0A 01 00 38 90 16 24 01 C0 00 40 05 F4 C3 05 07 83 F0 64 1C 07 07 C2 3E 02 D0 21 0F 02 6E C1 08 00 72 FE 05 E9 00 5F 05 0C C1 73 24 77 

08 01 00 2C 0C 06 01 00 38 90 16 24 01 C0 00 40 05 F4 C3 05 07 85 6F 69 2D 07 07 22 3E 02 D0 21 0F 02 6E C1 08 00 0D F4 13 8D 20 6C 08 3F 61 65 F6 77 

08 01 00 2C 0D 10 01 00 38 90 16 24 01 C0 00 40 05 F4 C3 05 07 BE 80 FA 2B 07 07 B2 3E 02 D0 21 0F 02 6E C1 08 00 59 FA 12 61 E0 DC 01 33 41 06 B1 77 

08 01 00 2C 01 05 01 00 38 90 16 24 01 D8 C0 19 00 00 00 00 00 0F 95 3F 22 D7 D5 68 15 55 55 4B 15 55 55 4B 15 55 55 4B 15 55 55 4B 15 55 55 4B 09 77 

08 01 00 2C 03 02 01 00 38 90 16 24 01 D8 C0 19 00 00 00 00 00 03 63 0A 18 67 D5 58 15 55 55 4B 15 55 55 4B 15 55 55 4B 15 55 55 4B 15 55 55 4B 79 77 

08 01 00 2C 0A 03 01 00 38 90 16 24 01 D8 C0 19 00 00 00 00 00 06 9A 02 31 A3 D5 71 15 55 55 4B 15 55 55 4B 15 55 55 4B 15 55 55 4B 15 55 55 4B 41 77 

08 02 03 10 13 02 FA 00 0A 00 00 00 09 00 00 07 D0 00 06 20 77 00 00 00 00 00 00 00 07 00 01 00 00 00 2B 4C 00 00 10 32 00 00 96 0D 00 2B 00 01 05 69 00 00 00 00 00 00 00 00 00 00 00 00 04 11 EF 48 0F 00 05 01 01 00 00 00 38 C6 00 00 24 97 00 00 08 8E 00 86 00 0A 36 1B 00 00 00 00 00 00 00 00 00 00 00 00 01 D8 55 64 0F 00 02 03 01 00 00 00 1A 46 00 00 2B 4A 00 00 0C 41 00 89 00 0A 36 1B 00 00 00 00 00 00 00 00 00 00 00 00 01 E6 E6 8C 0F 00 15 04 01 00 00 00 4D 99 00 00 44 F3 00 00 38 59 00 2E 00 01 05 69 00 00 00 00 00 00 00 00 00 00 00 00 00 AA BA AF 0F 00 0E 05 01 00 00 00 23 D1 00 00 74 78 00 00 6A 77 00 2D 00 01 05 69 00 00 00 00 00 00 00 00 00 00 00 00 0D BC 88 90 0F 00 0D 06 01 00 00 00 36 A5 00 00 91 C4 00 00 21 F0 00 2B 00 01 05 69 00 00 00 00 00 00 00 00 00 00 00 00 FB EF 8E B8 0F 00 16 07 01 00 00 00 38 48 00 00 A9 0E 00 00 9F C8 00 2D 00 01 05 69 00 00 00 00 00 00 00 00 00 00 00 00 F6 B3 53 30 0F 00 1A 08 01 00 00 00 6D 46 00 00 DD 94 00 00 28 BC 00 2E 00 01 05 69 00 00 00 00 00 00 00 00 00 00 00 00 05 B2 EF 18 0F 00 18 09 01 00 00 00 42 37 00 00 07 40 00 00 5C 28 00 2D 00 01 05 69 00 00 00 00 00 00 00 00 00 00 00 00 0A E0 A7 20 0F 00 03 0A 01 00 00 00 17 B7 00 00 8A B5 00 00 02 2B 00 8B 00 0A 36 1B 00 00 00 00 00 00 00 00 00 00 00 00 01 EF FD 30 0F 00 0A 0B 01 00 00 00 33 47 00 00 B6 F7 00 00 79 A6 00 2B 00 01 05 69 00 00 00 00 00 00 00 00 00 00 00 00 05 33 B8 A0 0F 00 06 0C 01 00 00 00 13 70 00 00 E9 B4 00 00 9A 7C 00 2B 00 01 05 69 00 00 00 00 00 00 00 00 00 00 00 00 03 D8 35 AC 0F 00 10 0D 01 00 00 00 13 42 00 00 D6 C6 00 00 97 51 00 2B 00 01 05 69 00 00 00 00 00 00 00 00 00 00 00 00 03 B5 FE 28 0F 00 0A 10 05 00 00 00 67 FC 00 00 CD D1 00 00 06 98 00 92 00 01 05 6B 00 00 00 00 00 00 00 00 00 00 00 00 F3 C8 58 30 0F 00 1A 11 05 00 00 00 4A 05 00 00 1A 97 00 00 2B 3F 00 92 00 01 05 6B 00 00 00 00 00 00 00 00 00 00 00 00 0A 1D 78 A0 0F 00 03 12 05 00 00 00 16 4E 00 00 84 56 00 00 4E E7 00 91 00 01 05 6B 00 00 00 00 00 00 00 00 00 00 00 00 0C 10 6C B0 0F 00 10 14 05 00 00 00 B6 26 00 00 E1 81 00 00 00 34 00 92 00 01 05 6B 00 00 00 00 00 00 00 00 00 00 00 00 11 18 FB 40 0F 00 16 15 05 00 00 00 82 EA 00 00 C2 39 00 00 0B 0E 00 92 00 01 05 6B 00 00 00 00 00 00 00 00 00 00 00 00 07 8C 70 28 0F 00 1F 16 05 00 00 00 24 21 00 00 A1 78 00 00 2A 77 00 92 00 01 05 6B 00 00 00 00 00 00 00 00 00 00 00 00 00 5B E3 84 0F 00 96 77 

08 01 00 2C 01 05 01 00 38 90 26 26 01 D8 2F 18 3D 8A 18 93 20 00 00 90 00 00 01 03 2F E0 00 70 00 00 00 00 00 00 00 00 00 07 77 0A 1C 00 04 CC F9 77 

08 01 00 2C 03 02 01 00 38 90 26 26 01 D8 2F 18 3D 8A 18 93 A0 00 00 90 00 01 01 0C 0F E0 00 E0 00 00 00 00 00 00 00 00 00 07 77 0A 1C 00 04 CC C2 77 

08 01 00 2C 0A 03 01 00 38 90 26 26 01 D8 2F 18 3D 8A 18 93 20 00 00 90 00 01 07 06 3E 00 00 20 00 00 00 00 00 00 00 00 00 07 77 0A 9C 00 04 CC D7 77 

08 02 03 10 13 02 FA 00 0A 00 00 00 09 00 00 07 D0 00 06 20 78 00 00 00 00 00 00 00 07 00 01 00 00 00 2C 6F 00 00 50 43 00 00 96 1A 00 5D 00 01 05 69 00 00 00 00 00 00 00 00 00 00 00 00 04 11 42 A0 0F 00 05 01 01 00 00 00 39 8A 00 00 AA 22 00 00 08 9A 00 22 00 0A 36 1D 00 00 00 00 00 00 00 00 00 00 00 00 01 D9 9A 94 0F 00 02 03 01 00 00 00 19 E0 00 00 B5 F4 00 00 0C 4D 00 25 00 0A 36 1D 00 00 00 00 00 00 00 00 00 00 00 00 01 E6 36 C4 0F 00 15 04 01 00 00 00 4D BB 00 00 61 42 00 00 38 65 00 60 00 01 05 69 00 00 00 00 00 00 00 00 00 00 00 00 00 A8 FD 5C 0F 00 0E 05 01 00 00 00 25 B8 00 00 FC EB 00 00 6A 87 00 5F 00 01 05 69 00 00 00 00 00 00 00 00 00 00 00 00 0D BB 1F B0 0F 00 0D 06 01 00 00 00 35 0A 00 00 25 22 00 00 21 FB 00 5D 00 01 05 69 00 00 00 00 00 00 00 00 00 00 00 00 FB EF 0F 48 0F 00 16 07 01 00 00 00 36 38 00 00 75 D1 00 00 9F D1 00 5F 00 01 05 69 00 00 00 00 00 00 00 00 00 00 00 00 F6 B5 90 50 0F 00 1A 08 01 00 00 00 6C C9 00 00 B1 82 00 00 28 CA 00 60 00 01 05 69 00 00 00 00 00 00 00 00 00 00 00 00 05 B2 46 D0 0F 00 18 09 01 00 00 00 42 CD 00 00 95 71 00 00 5C 37 00 5F 00 01 05 69 00 00 00 00 00 00 00 00 00 00 00 00 0A E1 43 70 0F 00 03 0A 01 00 00 00 19 E4 00 00 17 59 00 00 02 38 00 27 00 0A 36 1D 00 00 00 00 00 00 00 00 00 00 00 00 01 F0 9B 42 0F 00 0A 0B 01 00 00 00 37 91 00 00 5C FE 00 00 79 B4 00 5D 00 01 05 69 00 00 00 00 00 00 00 00 00 00 00 00 05 33 9D 78 0F 00 06 0C 01 00 00 00 13 01 00 00 1B A4 00 00 9A 8A 00 5D 00 01 05 69 00 00 00 00 00 00 00 00 00 00 00 00 03 D9 9D F0 0F 00 10 0D 01 00 00 00 13 1E 00 00 F8 05 00 00 97 5E 00 5D 00 01 05 69 00 00 00 00 00 00 00 00 00 00 00 00 03 B6 83 A0 0F 00 0A 10 05 00 00 00 75 E5 00 00 B3 85 00 00 06 9C 00 C4 00 01 05 6B 00 00 00 00 00 00 00 00 00 00 00 00 F3 C8 5C 30 0F 00 1A 11 05 00 00 00 47 FA 00 00 BC 30 00 00 2B 46 00 C4 00 01 05 6B 00 00 00 00 00 00 00 00 00 00 00 00 0A 1C F5 10 0F 00 03 12 05 00 00 00 17 23 00 00 79 1A 00 00 4E EF 00 C3 00 01 05 6B 00 00 00 00 00 00 00 00 00 00 00 00 0C 10 7E 10 0F 00 10 14 05 00 00 00 B6 72 00 00 AD 4F 00 00 00 3D 00 C4 00 01 05 6B 00 00 00 00 00 00 00 00 00 00 00 00 11 18 E3 E0 0F 00 16 15 05 00 00 00 7E 8F 00 00 F8 1F 00 00 0B 15 00 C4 00 01 05 6B 00 00 00 00 00 00 00 00 00 00 00 00 07 8D 24 D8 0F 00 1F 16 05 00 00 00 21 C5 00 00 A8 42 00 00 2A 7D 00 C4 00 01 05 6B 00 00 00 00 00 00 00 00 00 00 00 00 00 5B EC 6D 0F 00 CC 77 

08 01 00 2C 01 05 01 00 38 90 36 29 01 D8 00 10 00 03 FF 06 27 77 77 BA 1D DD DD DE 37 77 77 6A 1D DE 00 D4 07 80 07 69 20 00 20 9A 18 18 18 7E A5 77 

08 01 00 2C 03 02 01 00 78 90 36 29 01 D8 00 10 80 03 FF 06 27 77 77 BA 1D DD DD DE 37 77 77 6A 1D DE 00 D4 07 80 07 69 20 00 20 9A 18 18 18 7E 60 77 

08 01 00 2C 0A 03 01 00 38 90 36 29 01 D8 00 10 00 03 FF 06 67 77 77 BA 1D DD DD DE 37 77 77 6A 1D DE 00 D4 07 80 07 69 20 00 20 9A 18 18 18 7E E8 77 

08 01 00 2C 01 05 01 00 38 90 46 22 01 D8 24 16 1C 0C 0F FB 27 E5 02 80 12 E9 E0 BC 30 20 15 8A 15 55 55 4B 15 55 55 4B 15 55 55 4B 15 55 55 4B 8B 77 

08 01 00 2C 03 02 01 00 38 90 46 22 01 D8 24 16 1C 0C 0F FB 27 E5 02 80 12 E9 E0 BC B0 20 15 8A 15 55 55 4B 15 55 55 4B 15 55 55 4B 15 55 55 4B 0E 77 

08 01 00 2C 0A 03 01 00 38 90 46 22 01 D8 23 1F 34 0C 0C 9E 03 03 02 D4 09 FA 64 2C 1C FC D5 BA 15 55 55 4B 15 55 55 4B 15 55 55 4B 15 55 55 4B 4C 77 

08 02 03 10 13 02 FA 00 0A 00 00 00 09 00 00 07 D0 00 06 20 79 00 00 00 00 00 00 00 07 00 01 00 00 00 2D 40 00 00 CD E0 00 00 96 27 00 8F 00 01 05 69 00 00 00 00 00 00 00 00 00 00 00 00 04 13 D5 D0 0F 00 05 01 01 00 00 00 3C 17 00 00 63 D1 00 00 08 A7 00 EA 00 0A 36 1E 00 00 00 00 00 00 00 00 00 00 00 00 01 DA DC C0 0F 00 02 03 01 00 00 00 1B 71 00 00 78 8C 00 00 0C 5A 00 ED 00 0A 36 1E 00 00 00 00 00 00 00 00 00 00 00 00 01 E9 09 E2 0F 00 15 04 01 00 00 00 4F F2 00 00 B8 36 00 00 38 71 00 92 00 01 05 69 00 00 00 00 00 00 00 00 00 00 00 00 00 A9 91 5F 0F 00 0E 05 01 00 00 00 26 22 00 00 B5 A7 00 00 6A 98 00 91 00 01 05 69 00 00 00 00 00 00 00 00 00 00 00 00 0D BE 52 60 0F 00 0D 06 01 00 00 00 37 57 00 00 E3 D6 00 00 22 05 00 8F 00 01 05 69 00 00 00 00 00 00 00 00 00 00 00 00 FB F1 AD 30 0F 00 16 07 01 00 00 00 3A 95 00 00 6E 2A 00 00 00 02 00 92 00 01 05 69 00 00 00 00 00 00 00 00 00 00 00 00 F6 B6 5B B0 0F 00 1A 08 01 00 00 00 6C B1 00 00 B7 21 00 00 28 D8 00 92 00 01 05 69 00 00 00 00 00 00 00 00 00 00 00 00 05 B4 BD 68 0F 00 18 09 01 00 00 00 40 B3 00 00 55 86 00 00 5C 47 00 91 00 01 05 69 00 00 00 00 00 00 00 00 00 00 00 00 0A E2 7C 00 0F 00 03 0A 01 00 00 00 1C 96 00 00 E1 55 00 00 02 44 00 EF 00 0A 36 1E 00 00 00 00 00 00 00 00 00 00 00 00 01 F0 95 16 0F 00 0A 0B 01 00 00 00 37 A7 00 00 32 45 00 00 79 C2 00 8F 00 01 05 69 00 00 00 00 00 00 00 00 00 00 00 00 05 35 7D 00 0F 00 06 0C 01 00 00 00 13 2E 00 00 87 76 00 00 9A 97 00 8F 00 01 05 69 00 00 00 00 00 00 00 00 00 00 00 00 03 DB C4 5C 0F 00 10 0D 01 00 00 00 12 B6 00 00 54 D3 00 00 97 6C 00 8F 00 01 05 69 00 00 00 00 00 00 00 00 00 00 00 00 03 B7 E5 80 0F 00 0A 10 05 00 00 00 78 33 00 00 BB F9 00 00 06 A0 00 F6 00 01 05 6B 00 00 00 00 00 00 00 00 00 00 00 00 F3 C9 9C F0 0F 00 1A 11 05 00 00 00 44 C0 00 00 76 73 00 00 2B 4E 00 F6 00 01 05 6B 00 00 00 00 00 00 00 00 00 00 00 00 0A 1D A5 B0 0F 00 03 12 05 00 00 00 14 F7 00 00 87 A3 00 00 4E F7 00 F5 00 01 05 6B 00 00 00 00 00 00 00 00 00 00 00 00 0C 10 C6 D0 0F 00 10 14 05 00 00 00 B4 C9 00 00 93 73 00 00 00 46 00 F6 00 01 05 6B 00 00 00 00 00 00 00 00 00 00 00 00 11 1A F8 00 0F 00 16 15 05 00 00 00 7E 2C 00 00 4A 12 00 00 0B 1D 00 F6 00 01 05 6B 00 00 00 00 00 00 00 00 00 00 00 00 07 8D FF C0 0F 00 1F 16 05 00 00 00 20 41 00 00 B3 5C 00 00 2A 83 00 F6 00 01 05 6B 00 00 00 00 00 00 00 00 00 00 00 00 00 5D 87 C3 0F 00 82 77 

08 01 00 2C 01 05 01 00 38 90 56 2D 01 D8 AF 16 0A E7 1A A3 3F B8 5C 45 3C 68 0E 11 12 18 0F F2 04 F4 45 A1 3F CC 25 5C 2D 17 26 4B 22 85 49 B9 7B 77 

08 01 00 2C 03 02 01 00 38 90 56 2D 01 D8 AF 16 0A E7 1A A3 3F B8 5C 45 3C 68 0E 11 12 18 0F F2 04 F4 45 A1 3F CC 25 5C 2D 17 26 4B 22 85 49 B9 7E 77 

08 01 00 2C 0A 03 01 00 38 90 56 2D 01 D8 AF 16 0A E7 1A A3 3F B8 5C 45 3C 68 0E 11 12 18 0F F2 04 F4 45 A1 3F CC 25 5C 2D 17 26 4B 22 85 49 B9 76 77 

08 02 03 10 13 02 FA 00 0A 00 00 00 09 00 00 07 D0 00 06 20 7A 00 00 00 00 00 00 00 07 00 01 00 00 00 2C 41 00 00 17 DE 00 00 96 35 00 C1 00 01 05 69 00 00 00 00 00 00 00 00 00 00 00 00 04 12 8E 88 0F 00 05 01 01 00 00 00 3F 27 00 00 ED 17 00 00 08 B3 00 86 00 0A 36 20 00 00 00 00 00 00 00 00 00 00 00 00 01 D8 64 E2 0F 00 02 03 01 00 00 00 1B E3 00 00 05 3A 00 00 0C 67 00 89 00 0A 36 20 00 00 00 00 00 00 00 00 00 00 00 00 01 E6 2E DE 0F 00 15 04 01 00 00 00 56 80 00 00 DA 8E 00 00 38 7D 00 C4 00 01 05 69 00 00 00 00 00 00 00 00 00 00 00 00 00 A7 DB 08 0F 00 0E 05 01 00 00 00 25 AC 00 00 34 B4 00 00 6A A9 00 C3 00 01 05 69 00 00 00 00 00 00 00 00 00 00 00 00 0D BC 9D 10 0F 00 0D 06 01 00 00 00 33 E5 00 00 6C 7B 00 00 22 10 00 C1 00 01 05 69 00 00 00 00 00 00 00 00 00 00 00 00 FB F0 CA 30 0F 00 16 07 01 00 00 00 3D 05 00 00 37 6B 00 00 00 0B 00 C4 00 01 05 69 00 00 00 00 00 00 00 00 00 00 00 00 F6 B3 CF 10 0F 00 1A 08 01 00 00 00 77 31 00 00 83 D6 00 00 28 E6 00 C4 00 01 05 69 00 00 00 00 00 00 00 00 00 00 00 00 05 B1 DD C0 0F 00 18 09 01 00 00 00 3B AA 00 00 EA F2 00 00 5C 56 00 C3 00 01 05 69 00 00 00 00 00 00 00 00 00 00 00 00 0A E0 94 C0 0F 00 03 0A 01 00 00 00 19 EC 00 00 6E 5E 00 00 02 51 00 8B 00 0A 36 20 00 00 00 00 00 00 00 00 00 00 00 00 01 EF BA CA 0F 00 0A 0B 01 00 00 00 35 74 00 00 DD 88 00 00 79 CF 00 C1 00 01 05 69 00 00 00 00 00 00 00 00 00 00 00 00 05 34 B4 78 0F 00 06 0C 01 00 00 00 12 B5 00 00 B8 A7 00 00 9A A4 00 C1 00 01 05 69 00 00 00 00 00 00 00 00 00 00 00 00 03 D8 66 6C 0F 00 10 0D 01 00 00 00 13 59 00 00 7C A3 00 00 97 79 00 C1 00 01 05 69 00 00 00 00 00 00 00 00 00 00 00 00 03 B6 B4 60 0F 00 0A 10 05 00 00 00 76 56 00 00 AF D2 00 00 06 A4 01 28 00 01 05 6B 00 00 00 00 00 00 00 00 00 00 00 00 F3 C8 58 C0 0F 00 1A 11 05 00 00 00 49 14 00 00 20 3E 00 00 2B 56 01 28 00 01 05 6B 00 00 00 00 00 00 00 00 00 00 00 00 0A 1C 39 90 0F 00 03 12 05 00 00 00 14 5E 00 00 7B C5 00 00 4E FF 01 27 00 01 05 6B 00 00 00 00 00 00 00 00 00 00 00 00 0C 0E 84 C0 0F 00 10 14 05 00 00 00 B2 82 00 00 60 B2 00 00 00 4F 01 28 00 01 05 6B 00 00 00 00 00 00 00 00 00 00 00 00 11 19 70 60 0F 00 16 15 05 00 00 00 7B 0A 00 00 7D F8 00 00 0B 24 01 28 00 01 05 6B 00 00 00 00 00 00 00 00 00 00 00 00 07 8A A7 68 0F 00 1F 16 05 00 00 00 26 03 00 00 C4 EB 00 00 2A 89 01 28 00 01 05 6B 00 00 00 00 00 00 00 00 00 00 00 00 00 5A D2 AB 0F 00 C5 77 

08 01 00 2C 01 05 01 00 38 90 16 24 01 E5 2C 8B 3D F0 00 B0 01 DC 48 15 3D 30 55 5D 15 55 55 4B 15 55 55 4B 15 55 55 4B 15 55 55 4B 15 55 55 4B 5F 77 

08 01 00 2C 03 02 01 00 38 90 16 24 01 E5 38 82 37 2C 00 89 01 D7 FC 2A 3C D3 55 DF 15 55 55 4B 15 55 55 4B 15 55 55 4B 15 55 55 4B 15 55 55 4B 48 77 

08 01 00 2C 0A 03 01 00 38 90 16 24 01 E5 3E 88 15 58 00 70 01 E3 8C 8B 3C F8 55 2D 15 55 55 4B 15 55 55 4B 15 55 55 4B 15 55 55 4B 15 55 55 4B DF 77 

08 01 00 2C 01 05 01 00 38 90 26 26 01 E4 4F 8C 3D 8A 18 93 20 00 00 90 00 01 FF 0B 3E 9F 00 2B 00 00 00 00 00 00 00 00 00 07 77 0A 1C 60 0E B1 E4 77 

08 01 00 2C 03 02 01 00 38 90 26 26 01 E4 4F 8C 3D 8A 18 93 20 00 00 90 00 01 FF 0B 3E 9F 00 2B 00 00 00 00 00 00 00 00 00 07 77 0A 1C 60 0E B1 E1 77 

08 01 00 2C 0A 03 01 00 38 90 26 26 01 E4 4F 8C 3D 8A 18 93 20 00 00 90 00 01 FF 0B 3E 9F 00 2B 00 00 00 00 00 00 00 00 00 07 77 0A 1C 60 0E B1 E9 77 

08 01 00 2C 10 0A 05 00 22 C0 46 26 20 AD 8C 50 18 08 66 DA 24 02 61 A4 3F 54 40 39 28 43 5F EB 26 6F 7F E2 27 2B C5 04 0A 56 AB 02 0A C0 15 6C 34 77 

08 01 00 2C 11 1A 05 00 22 C0 46 26 20 AD 8C 50 18 08 67 D1 1E C2 60 DE 3F 53 80 3A 28 43 5E DF 26 71 4D A4 27 2C E2 A4 0A 8B 77 B2 0A C0 15 6C 04 77 

08 01 00 2C 12 03 05 00 22 C0 46 26 20 AD 8C 50 18 08 66 DA 24 02 61 A4 3F 54 40 39 28 43 5F EB 26 6F 7F E2 27 2B C5 04 0A 56 AB 02 0A C0 15 6C 3F 77 

08 01 00 2C 14 10 05 00 22 C0 46 26 20 AD 8C 50 18 08 66 DA 24 02 61 A4 3F 54 40 39 28 43 5F EB 26 6F 7F E2 27 2B C5 04 0A 56 AB 02 0A C0 15 6C 2A 77 

08 01 00 2C 15 16 05 00 22 C0 46 26 20 AD 8C 50 18 08 66 DA 24 02 61 A4 3F 54 40 39 28 43 5F EB 26 6F 7F E2 27 2B C5 04 0A 56 AB 02 0A C0 15 6C 2D 77 

08 01 00 2C 16 1F 05 00 22 C0 46 26 20 AD 8C 50 18 08 66 DA 24 02 61 A4 3F 54 40 39 28 43 5F EB 26 6F 7F E2 27 2B C5 04 0A 56 AB 02 0A C0 15 6C 27 77 

08 01 00 2C 01 05 01 00 38 90 36 29 01 E4 1F 8E 3F CC 02 5F 0F 77 77 DA 1D DD DD DE 37 77 77 6A 1D DE 00 D4 07 80 07 69 20 00 01 93 2F D8 10 E5 48 77 

08 01 00 2C 03 02 01 00 38 90 36 29 01 E4 1F 8E 3F CC 02 5F 0F 77 77 DA 1D DD DD DE 37 77 77 6A 1D DE 00 D4 07 80 07 69 20 00 01 93 2F D8 10 E5 4D 77 

08 01 00 2C 0A 03 01 00 38 90 36 29 01 E4 1F 8E 3F CC 02 5F 0F 77 77 DA 1D DD DD DE 37 77 77 6A 1D DE 00 D4 07 80 07 69 20 00 07 99 0F A8 10 65 99 77 

08 02 03 10 13 02 FA 00 0A 00 00 00 09 00 00 07 D0 00 06 20 7B 00 00 00 00 00 00 00 07 00 01 00 00 00 2C F7 00 00 95 57 00 00 96 42 00 F3 00 01 05 69 00 00 00 00 00 00 00 00 00 00 00 00 04 11 28 50 0F 00 05 01 01 00 00 00 3A D6 00 00 A2 93 00 00 08 C0 00 22 00 0A 36 22 00 00 00 00 00 00 00 00 00 00 00 00 01 D7 4C D0 0F 00 02 03 01 00 00 00 19 71 00 00 C4 41 00 00 0C 73 00 25 00 0A 36 22 00 00 00 00 00 00 00 00 00 00 00 00 01 E8 F5 32 0F 00 15 04 01 00 00 00 4A 52 00 00 30 97 00 00 38 8A 00 F6 00 01 05 69 00 00 00 00 00 00 00 00 00 00 00 00 00 A6 D7 BC 0F 00 0E 05 01 00 00 00 23 F6 00 00 EE B8 00 00 6A B9 00 F5 00 01 05 69 00 00 00 00 00 00 00 00 00 00 00 00 0D BC 16 40 0F 00 0D 06 01 00 00 00 36 13 00 00 30 6F 00 00 22 1B 00 F3 00 01 05 69 00 00 00 00 00 00 00 00 00 00 00 00 FB EF 16 D8 0F 00 16 07 01 00 00 00 3F 7F 00 00 39 8C 00 00 00 14 00 F6 00 01 05 69 00 00 00 00 00 00 00 00 00 00 00 00 F6 B2 79 70 0F 00 1A 08 01 00 00 00 6C 76 00 00 8E 4F 00 00 28 F4 00 F6 00 01 05 69 00 00 00 00 00 00 00 00 00 00 00 00 05 B1 A3 E0 0F 00 18 09 01 00 00 00 3F 63 00 00 AE 16 00 00 5C 66 00 F5 00 01 05 69 00 00 00 00 00 00 00 00 00 00 00 00 0A DE 7E E0 0F 00 03 0A 01 00 00 00 18 F6 00 00 40 0D 00 00 02 5E 00 27 00 0A 36 22 00 00 00 00 00 00 00 00 00 00 00 00 01 EF 51 B0 0F 00 0A 0B 01 00 00 00 31 AB 00 00 BC 1F 00 00 79 DD 00 F3 00 01 05 69 00 00 00 00 00 00 00 00 00 00 00 00 05 33 3A 28 0F 00 06 0C 01 00 00 00 12 F9 00 00 1D 62 00 00 9A B2 00 F3 00 01 05 69 00 00 00 00 00 00 00 00 00 00 00 00 03 D8 79 28 0F 00 10 0D 01 00 00 00 11 6B 00 00 D3 1C 00 00 97 86 00 F3 00 01 05 69 00 00 00 00 00 00 00 00 00 00 00 00 03 B4 C9 14 0F 00 0A 10 05 00 00 00 6C 52 00 00 B0 D4 00 00 06 A8 00 2E 00 01 05 6C 00 00 00 00 00 00 00 00 00 00 00 00 F3 C7 45 10 0F 00 1A 11 05 00 00 00 45 BB 00 00 D6 91 00 00 2B 5D 00 2E 00 01 05 6C 00 00 00 00 00 00 00 00 00 00 00 00 0A 1B 30 10 0F 00 03 12 05 00 00 00 12 A4 00 00 96 7C 00 00 4F 07 00 2D 00 01 05 6C 00 00 00 00 00 00 00 00 00 00 00 00 0C 0D 00 80 0F 00 10 14 05 00 00 00 B6 73 00 00 44 43 00 00 00 58 00 2E 00 01 05 6C 00 00 00 00 00 00 00 00 00 00 00 00 11 18 84 E0 0F 00 16 15 05 00 00 00 7D AF 00 00 CE 2D 00 00 0B 2B 00 2E 00 01 05 6C 00 00 00 00 00 00 00 00 00 00 00 00 07 89 70 88 0F 00 1F 16 05 00 00 00 24 73 00 00 DD 8A 00 00 2A 8F 00 2E 00 01 05 6C 00 00 00 00 00 00 00 00 00 00 00 00 00 5A CC DF 0F 00 0B 77 

08 01 00 2C 01 05 01 00 38 90 46 22 01 E5 1F 81 2C 0C 0C BE 03 02 01 DE 00 C0 C0 E9 30 30 35 E0 15 55 55 4B 15 55 55 4B 15 55 55 4B 15 55 55 4B E6 77 

08 01 00 2C 03 02 01 00 38 90 46 22 01 E5 1F 81 2C 0C 0C BE 03 02 01 DE 00 C0 C0 E9 30 30 35 E0 15 55 55 4B 15 55 55 4B 15 55 55 4B 15 55 55 4B E3 77 

08 01 00 2C 0A 03 01 00 38 90 46 22 01 E5 80 88 0C 0C 0C 2E 03 02 29 DF 00 C0 C0 E9 30 30 35 E0 15 55 55 4B 15 55 55 4B 15 55 55 4B 15 55 55 4B E4 77 

08 02 03 10 13 02 FA 00 0A 00 00 00 09 00 00 07 D0 00 06 20 7C 00 00 00 00 00 00 00 07 00 01 00 00 00 2A A0 00 00 DE 54 00 00 96 4F 01 25 00 01 05 69 00 00 00 00 00 00 00 00 00 00 00 00 04 10 70 58 0F 00 05 01 01 00 00 00 38 78 00 00 2F CE 00 00 08 CD 00 EA 00 0A 36 23 00 00 00 00 00 00 00 00 00 00 00 00 01 D8 60 F0 0F 00 02 03 01 00 00 00 18 E6 00 00 52 42 00 00 0C 80 00 ED 00 0A 36 23 00 00 00 00 00 00 00 00 00 00 00 00 01 E7 96 04 0F 00 15 04 01 00 00 00 4E 44 00 00 4C E1 00 00 38 96 01 28 00 01 05 69 00 00 00 00 00 00 00 00 00 00 00 00 00 A5 BA 48 0F 00 0E 05 01 00 00 00 29 DB 00 00 73 F0 00 00 6A CA 01 27 00 01 05 69 00 00 00 00 00 00 00 00 00 00 00 00 0D BC 07 10 0F 00 0D 06 01 00 00 00 35 9B 00 00 B8 73 00 00 22 25 01 25 00 01 05 69 00 00 00 00 00 00 00 00 00 00 00 00 FB F0 EE 38 0F 00 16 07 01 00 00 00 44 2E 00 00 FB 73 00 00 00 1C 01 28 00 01 05 69 00 00 00 00 00 00 00 00 00 00 00 00 F6 B4 31 A0 0F 00 1A 08 01 00 00 00 6E B9 00 00 66 CA 00 00 29 02 01 28 00 01 05 69 00 00 00 00 00 00 00 00 00 00 00 00 05 B1 E2 C0 0F 00 18 09 01 00 00 00 3E 44 00 00 3B 74 00 00 5C 76 01 27 00 01 05 69 00 00 00 00 00 00 00 00 00 00 00 00 0A DF F6 40 0F 00 03 0A 01 00 00 00 1C 78 00 00 CE A2 00 00 02 6A 00 EF 00 0A 36 23 00 00 00 00 00 00 00 00 00 00 00 00 01 EF 23 44 0F 00 0A 0B 01 00 00 00 33 D4 00 00 68 1D 00 00 79 EB 01 25 00 01 05 69 00 00 00 00 00 00 00 00 00 00 00 00 05 33 FB 88 0F 00 06 0C 01 00 00 00 11 BD 00 00 46 7D 00 00 9A BF 01 25 00 01 05 69 00 00 00 00 00 00 00 00 00 00 00 00 03 DA 39 28 0F 00 10 0D 01 00 00 00 11 65 00 00 02 F8 00 00 97 94 01 25 00 01 05 69 00 00 00 00 00 00 00 00 00 00 00 00 03 B5 A8 40 0F 00 0A 10 05 00 00 00 7B B9 00 00 9A BA 00 00 06 AC 00 60 00 01 05 6C 00 00 00 00 00 00 00 00 00 00 00 00 F3 C7 DB 70 0F 00 1A 11 05 00 00 00 4C 74 00 00 77 95 00 00 2B 65 00 60 00 01 05 6C 00 00 00 00 00 00 00 00 00 00 00 00 0A 1B 6A 70 0F 00 03 12 05 00 00 00 14 09 00 00 89 F5 00 00 4F 0F 00 5F 00 01 05 6C 00 00 00 00 00 00 00 00 00 00 00 00 0C 0E 39 60 0F 00 10 14 05 00 00 00 C8 06 00 00 11 48 00 00 00 61 00 60 00 01 05 6C 00 00 00 00 00 00 00 00 00 00 00 00 11 18 95 E0 0F 00 16 15 05 00 00 00 7D 98 00 00 01 FE 00 00 0B 33 00 60 00 01 05 6C 00 00 00 00 00 00 00 00 00 00 00 00 07 89 1D D8 0F 00 1F 16 05 00 00 00 21 53 00 00 E5 16 00 00 2A 95 00 60 00 01 05 6C 00 00 00 00 00 00 00 00 00 00 00 00 00 59 AF 16 0F 00 72 77 

08 01 00 2C 00 07 01 00 38 90 26 26 01 D8 38 14 06 20 E1 50 06 E4 47 B7 35 58 10 E5 31 CC F6 35 06 50 AF 46 19 7B 1D A3 0A AC AE 2C 1D BB 29 A0 35 77 

08 01 00 2C 01 05 01 00 38 90 56 2D 01 E4 B3 8D 0A E8 42 91 3F C6 36 61 12 55 3A 74 01 43 21 1B 39 12 45 75 3F D9 E3 39 1A 3C 41 CD 29 10 C1 AA 19 77 

08 01 00 2C 03 02 01 00 38 90 56 2D 01 E4 B3 8D 0A E8 42 91 3F C6 36 61 12 55 3A 74 01 43 21 1B 79 12 45 75 3F D9 E3 39 1A 3C 41 CD 29 10 C1 AA 5C 77 

08 01 00 2C 04 15 01 00 38 90 26 26 01 D8 A5 1B 27 FD FA DD 27 F2 2A EA 07 80 01 63 18 57 E6 F2 04 6E 10 A1 30 A2 FE DA 3B EA 51 7C 13 F9 79 7F D1 77 

08 01 00 2C 05 0E 01 00 38 90 26 26 01 D8 AC 13 28 FF 74 1F 14 8B 74 56 1A BC 02 9F 36 35 EE 74 04 19 E0 BC 32 71 FF 2B 27 5A 51 4C 13 A8 59 AA BC 77 

08 01 00 2C 06 0D 01 00 38 90 26 26 01 D8 24 16 3F DF 94 3C 30 E9 EE 5D 2F 08 08 6B 03 B7 66 2C 03 F5 60 9B 05 0F E3 7D 06 0C AE AC 23 6F 41 0F 67 77 

08 01 00 2C 07 16 01 00 38 90 26 26 01 D8 A7 1D 00 FD FD 74 28 45 76 D4 19 F4 01 CA 16 E7 4F 6E 04 24 40 2E 32 BD FF F2 02 AA 51 DC 13 F9 21 76 E7 77 

08 01 00 2C 08 1A 01 00 38 90 26 26 01 D8 A4 18 2B 04 BC BF 10 AF CF 70 15 A4 01 0A 0B 94 C2 16 04 DB 20 58 2A 25 02 D0 2B DA 51 0C 13 FC 51 78 36 77 

08 01 00 2C 09 18 01 00 38 90 26 26 01 D8 A4 18 19 05 77 87 2F B4 1C AB 00 E0 00 20 2D EF 71 30 04 85 10 B3 2C DC 03 3C 07 AA 51 9C 13 FA D1 72 BC 77 

08 01 00 2C 0A 03 01 00 38 90 56 2D 01 E4 B3 8D 0A E8 42 91 3F C6 36 61 12 55 3A 74 01 43 21 1B 39 12 45 75 3F D9 E3 39 1A 3C 41 CD 29 10 C1 AA 14 77 

08 01 00 2C 0B 0A 01 00 38 90 26 26 01 D8 36 15 08 21 62 34 25 E4 C2 F6 0B 64 0E 58 20 B1 1A 67 06 03 4F 97 1B B8 1D 31 1B DC AE 4C 26 8E 41 60 D6 77 

08 01 00 2C 0C 06 01 00 38 90 26 26 01 D8 49 1F 0D FF 1A C3 0A F3 F5 CB 14 30 14 99 1B 97 8A C8 04 44 1F 5E 3E F0 FF 64 23 CC AE 9C 19 C5 55 6B E9 77 

08 01 00 2C 0D 10 01 00 38 90 26 26 01 D8 44 1B 2A FE E3 62 0B B9 AC EC 16 14 05 26 35 A0 5F 90 04 5F 2F 03 3F 68 FF C4 0B 8C AE 4C 3B CE 79 B4 8D 77 

08 01 00 2C 01 05 01 00 38 90 16 24 01 F1 52 EB 3E BA DC E6 25 FC 27 AA 18 00 55 2D 15 55 55 4B 15 55 55 4B 15 55 55 4B 15 55 55 4B 15 55 55 4B 27 77 

08 01 00 2C 03 02 01 00 18 90 16 24 01 F1 6F E0 08 00 16 FF 4E 3B 7F F8 38 01 55 B2 15 55 55 4B 15 55 55 4B 15 55 55 4B 15 55 55 4B 95 55 55 4B F3 77 

08 01 00 2C 0A 03 01 00 38 90 16 24 01 F1 52 EB 1F A8 BF B3 40 BA 9F C4 00 01 55 02 15 55 55 4B 15 55 55 4B 15 55 55 4B 15 55 55 4B 15 55 55 4B EC 77 

08 02 03 10 13 02 FA 00 0A 00 00 00 09 00 00 07 D0 00 06 20 7D 00 00 00 00 00 00 00 07 00 01 00 00 00 27 5C 00 00 54 9C 00 00 96 5D 00 2B 00 01 05 6A 00 00 00 00 00 00 00 00 00 00 00 00 04 0F D9 88 0F 00 05 01 01 00 00 00 39 32 00 00 F1 3E 00 00 08 D9 00 86 00 0A 36 25 00 00 00 00 00 00 00 00 00 00 00 00 01 D7 C6 D2 0F 00 02 03 01 00 00 00 19 F1 00 00 09 37 00 00 0C 8D 00 89 00 0A 36 25 00 00 00 00 00 00 00 00 00 00 00 00 01 E7 8C A4 0F 00 15 04 01 00 00 00 4D EE 00 00 A1 9D 00 00 38 A2 00 2E 00 01 05 6A 00 00 00 00 00 00 00 00 00 00 00 00 00 A5 B2 A0 0F 00 0E 05 01 00 00 00 1F 63 00 00 2B 36 00 00 6A DB 00 2D 00 01 05 6A 00 00 00 00 00 00 00 00 00 00 00 00 0D B9 EE C0 0F 00 0D 06 01 00 00 00 30 32 00 00 7B 1A 00 00 22 30 00 2B 00 01 05 6A 00 00 00 00 00 00 00 00 00 00 00 00 FB EF E4 88 0F 00 16 07 01 00 00 00 44 9B 00 00 FE E8 00 00 00 25 00 2E 00 01 05 6A 00 00 00 00 00 00 00 00 00 00 00 00 F6 B2 24 D0 0F 00 1A 08 01 00 00 00 68 58 00 00 65 CB 00 00 29 10 00 2E 00 01 05 6A 00 00 00 00 00 00 00 00 00 00 00 00 05 B0 9B 18 0F 00 18 09 01 00 00 00 42 AF 00 00 00 4B 00 00 5C 86 00 2D 00 01 05 6A 00 00 00 00 00 00 00 00 00 00 00 00 0A DE 46 00 0F 00 03 0A 01 00 00 00 17 65 00 00 82 EA 00 00 02 77 00 8B 00 0A 36 25 00 00 00 00 00 00 00 00 00 00 00 00 01 EA C2 44 0F 00 0A 0B 01 00 00 00 32 D7 00 00 41 C1 00 00 79 F9 00 2B 00 01 05 6A 00 00 00 00 00 00 00 00 00 00 00 00 05 32 50 88 0F 00 06 0C 01 00 00 00 11 CF 00 00 C0 B7 00 00 9A CC 00 2B 00 01 05 6A 00 00 00 00 00 00 00 00 00 00 00 00 03 D9 29 D4 0F 00 10 0D 01 00 00 00 12 72 00 00 54 C5 00 00 97 A1 00 2B 00 01 05 6A 00 00 00 00 00 00 00 00 00 00 00 00 03 B4 3C D4 0F 00 0A 10 05 00 00 00 7E 47 00 00 A2 84 00 00 06 B0 00 92 00 01 05 6C 00 00 00 00 00 00 00 00 00 00 00 00 F3 C6 DB A0 0F 00 1A 11 05 00 00 00 48 7A 00 00 36 44 00 00 2B 6D 00 92 00 01 05 6C 00 00 00 00 00 00 00 00 00 00 00 00 0A 19 A2 40 0F 00 03 12 05 00 00 00 15 C8 00 00 8D E0 00 00 4F 17 00 91 00 01 05 6C 00 00 00 00 00 00 00 00 00 00 00 00 0C 0B 6F 40 0F 00 10 14 05 00 00 00 B7 19 00 00 F8 C9 00 00 00 69 00 92 00 01 05 6C 00 00 00 00 00 00 00 00 00 00 00 00 11 18 83 40 0F 00 16 15 05 00 00 00 6A F6 00 00 52 5F 00 00 0B 3A 00 92 00 01 05 6C 00 00 00 00 00 00 00 00 00 00 00 00 07 89 B1 48 0F 00 1F 16 05 00 00 00 1C 10 00 00 06 50 00 00 2A 9C 00 92 00 01 05 6C 00 00 00 00 00 00 00 00 00 00 00 00 00 59 BB 97 0F 00 AC 77 

08 01 00 2C 01 05 01 00 38 90 26 26 01 F0 6F EF 3D 8A 18 93 20 00 00 90 00 00 00 00 00 00 00 00 00 00 00 00 00 00 00 00 00 07 77 0A 1C 1F FA 90 66 77 

08 01 00 2C 03 02 01 00 38 90 26 26 01 F0 6F EF 3D 8A 18 93 20 00 00 90 00 00 00 00 00 00 00 00 00 00 00 00 00 00 00 00 40 07 77 0A 1C 1F FA 90 23 77 

08 01 00 2C 0A 03 01 00 38 90 26 26 01 F0 6F EF 3D 8A 18 93 20 00 00 90 00 00 00 00 00 00 00 00 00 00 00 00 00 00 00 00 00 07 77 0A 1C 1F FA 90 6B 77 

08 02 03 10 13 02 FA 00 0A 00 00 00 09 00 00 07 D0 00 06 20 7E 00 00 00 00 00 00 00 07 00 01 00 00 00 27 14 00 00 A4 CC 00 00 96 6A 00 5D 00 01 05 6A 00 00 00 00 00 00 00 00 00 00 00 00 04 11 0A F0 0F 00 05 01 01 00 00 00 3A 1A 00 00 74 D8 00 00 08 E6 00 22 00 0A 36 27 00 00 00 00 00 00 00 00 00 00 00 00 01 D6 B9 4A 0F 00 02 03 01 00 00 00 1B 3D 00 00 98 77 00 00 0C 99 00 25 00 0A 36 27 00 00 00 00 00 00 00 00 00 00 00 00 01 E4 18 DC 0F 00 15 04 01 00 00 00 4B 3B 00 00 C7 BC 00 00 38 AE 00 60 00 01 05 6A 00 00 00 00 00 00 00 00 00 00 00 00 00 A5 C5 B7 0F 00 0E 05 01 00 00 00 20 A0 00 00 AF 1F 00 00 6A EB 00 5F 00 01 05 6A 00 00 00 00 00 00 00 00 00 00 00 00 0D BB 09 20 0F 00 0D 06 01 00 00 00 35 7E 00 00 08 69 00 00 22 3B 00 5D 00 01 05 6A 00 00 00 00 00 00 00 00 00 00 00 00 FB F0 24 B8 0F 00 16 07 01 00 00 00 40 20 00 00 C8 FD 00 00 00 2E 00 60 00 01 05 6A 00 00 00 00 00 00 00 00 00 00 00 00 F6 B1 D1 30 0F 00 1A 08 01 00 00 00 70 17 00 00 3A A2 00 00 29 1E 00 60 00 01 05 6A 00 00 00 00 00 00 00 00 00 00 00 00 05 B0 3A F0 0F 00 18 09 01 00 00 00 47 4A 00 00 8E B1 00 00 5C 95 00 5F 00 01 05 6A 00 00 00 00 00 00 00 00 00 00 00 00 0A E0 89 40 0F 00 03 0A 01 00 00 00 18 26 00 00 0F 39 00 00 02 84 00 27 00 0A 36 27 00 00 00 00 00 00 00 00 00 00 00 00 01 EE B6 C8 0F 00 0A 0B 01 00 00 00 32 8B 00 00 EA 74 00 00 7A 06 00 5D 00 01 05 6A 00 00 00 00 00 00 00 00 00 00 00 00 05 33 ED 58 0F 00 06 0C 01 00 00 00 10 A8 00 00 E6 69 00 00 9A D9 00 5D 00 01 05 6A 00 00 00 00 00 00 00 00 00 00 00 00 03 D8 65 8C 0F 00 10 0D 01 00 00 00 12 79 00 00 8D 33 00 00 97 AE 00 5D 00 01 05 6A 00 00 00 00 00 00 00 00 00 00 00 00 03 B5 B5 E4 0F 00 0A 10 05 00 00 00 84 FB 00 00 94 49 00 00 06 B4 00 C4 00 01 05 6C 00 00 00 00 00 00 00 00 00 00 00 00 F3 C7 D1 50 0F 00 1A 11 05 00 00 00 48 39 00 00 D4 ED 00 00 2B 74 00 C4 00 01 05 6C 00 00 00 00 00 00 00 00 00 00 00 00 0A 19 65 D0 0F 00 03 12 05 00 00 00 16 3A 00 00 8F 0C 00 00 4F 1F 00 C3 00 01 05 6C 00 00 00 00 00 00 00 00 00 00 00 00 0C 0C 98 B0 0F 00 10 14 05 00 00 00 D2 37 00 00 C3 2F 00 00 00 72 00 C4 00 01 05 6C 00 00 00 00 00 00 00 00 00 00 00 00 11 18 52 E0 0F 00 16 15 05 00 00 00 6D 68 00 00 83 7D 00 00 0B 41 00 C4 00 01 05 6C 00 00 00 00 00 00 00 00 00 00 00 00 07 89 6B C8 0F 00 1F 16 05 00 00 00 1D 9F 00 00 00 59 00 00 2A A2 00 C4 00 01 05 6C 00 00 00 00 00 00 00 00 00 00 00 00 00 5A C3 88 0F 00 37 77 

08 01 00 2C 01 05 01 00 38 90 36 29 01 F0 00 E0 00 80 00 50 17 77 77 FA 1D DD DD DE 37 77 77 6A 1D DE 00 D4 07 80 07 69 20 00 0F 92 0F 11 68 A9 B9 77 

08 01 00 2C 03 02 01 00 38 90 36 29 01 F0 00 E0 00 80 00 50 17 77 77 FA 1D DD DD DE 37 77 77 6A 1D DE 00 D4 07 80 07 69 20 00 0F 92 0F 11 68 A9 BC 77 

08 01 00 2C 0A 03 01 00 38 90 36 29 01 F0 00 E0 00 80 00 50 17 77 77 FA 1D DD DD DE 37 77 77 6A 1D DE 00 D4 07 80 07 69 20 00 0C 97 0D 3C 18 27 63 77 

08 01 00 2C 01 05 01 00 38 90 46 22 01 F0 22 EC 00 9A 74 09 02 1F FF 2F 00 C0 C0 E9 3F 65 55 FB 15 55 55 4B 15 55 55 4B 15 55 55 4B 15 55 55 4B E4 77 

08 01 00 2C 03 02 01 00 38 90 46 22 01 F0 22 EC 00 9A 74 09 02 1F FF 2F 00 C0 C0 E9 3F 65 55 FB 15 55 55 4B 15 55 55 4B 15 55 55 4B 15 55 55 4B E1 77 

08 01 00 2C 0A 03 01 00 38 90 46 22 01 F0 3C E8 20 DF 5C 2E 02 01 E9 74 00 C0 C0 E9 30 22 15 87 15 55 55 4B 15 55 55 4B 15 55 55 4B 15 55 55 4B BE 77 

08 02 03 10 13 02 FA 00 0A 00 00 00 09 00 00 07 D0 00 06 20 7F 00 00 00 00 00 00 00 07 00 01 00 00 00 28 87 00 00 16 10 00 00 96 78 00 8F 00 01 05 6A 00 00 00 00 00 00 00 00 00 00 00 00 04 0E B1 18 0F 00 05 01 01 00 00 00 35 8C 00 00 30 03 00 00 08 F3 00 EA 00 0A 36 28 00 00 00 00 00 00 00 00 00 00 00 00 01 D3 5C 0C 0F 00 02 03 01 00 00 00 1B C8 00 00 58 F1 00 00 0C A6 00 ED 00 0A 36 28 00 00 00 00 00 00 00 00 00 00 00 00 01 E5 81 84 0F 00 15 04 01 00 00 00 4C F7 00 00 15 D9 00 00 38 BB 00 92 00 01 05 6A 00 00 00 00 00 00 00 00 00 00 00 00 00 A2 28 23 0F 00 0E 05 01 00 00 00 21 E2 00 00 67 4D 00 00 6A FC 00 91 00 01 05 6A 00 00 00 00 00 00 00 00 00 00 00 00 0D B9 42 70 0F 00 0D 06 01 00 00 00 34 A9 00 00 C6 37 00 00 22 45 00 8F 00 01 05 6A 00 00 00 00 00 00 00 00 00 00 00 00 FB EF 30 98 0F 00 16 07 01 00 00 00 43 36 00 00 C3 24 00 00 00 37 00 92 00 01 05 6A 00 00 00 00 00 00 00 00 00 00 00 00 F6 B0 BF 80 0F 00 1A 08 01 00 00 00 6B E0 00 00 44 FC 00 00 29 2C 00 92 00 01 05 6A 00 00 00 00 00 00 00 00 00 00 00 00 05 AE 84 98 0F 00 18 09 01 00 00 00 47 9C 00 00 53 28 00 00 5C A5 00 91 00 01 05 6A 00 00 00 00 00 00 00 00 00 00 00 00 0A DD E1 50 0F 00 03 0A 01 00 00 00 17 7B 00 00 E1 3B 00 00 02 90 00 EF 00 0A 36 28 00 00 00 00 00 00 00 00 00 00 00 00 01 EE FC DA 0F 00 0A 0B 01 00 00 00 35 07 00 00 CA 96 00 00 7A 14 00 8F 00 01 05 6A 00 00 00 00 00 00 00 00 00 00 00 00 05 32 D0 08 0F 00 06 0C 01 00 00 00 0F F7 00 00 50 7C 00 00 9A E7 00 8F 00 01 05 6A 00 00 00 00 00 00 00 00 00 00 00 00 03 D5 D5 0C 0F 00 10 0D 01 00 00 00 13 24 00 00 E8 BE 00 00 97 BB 00 8F 00 01 05 6A 00 00 00 00 00 00 00 00 00 00 00 00 03 B2 D1 38 0F 00 0A 10 05 00 00 00 7E 9F 00 00 93 94 00 00 06 B8 00 F6 00 01 05 6C 00 00 00 00 00 00 00 00 00 00 00 00 F3 C5 BD 40 0F 00 1A 11 05 00 00 00 47 60 00 00 94 8F 00 00 2B 7C 00 F6 00 01 05 6C 00 00 00 00 00 00 00 00 00 00 00 00 0A 16 A7 60 0F 00 03 12 05 00 00 00 15 02 00 00 95 5D 00 00 4F 27 00 F5 00 01 05 6C 00 00 00 00 00 00 00 00 00 00 00 00 0C 09 D3 20 0F 00 10 14 05 00 00 00 C8 E1 00 00 AA 92 00 00 00 7B 00 F6 00 01 05 6C 00 00 00 00 00 00 00 00 00 00 00 00 11 15 B4 E0 0F 00 16 15 05 00 00 00 74 38 00 00 D6 CC 00 00 0B 48 00 F6 00 01 05 6C 00 00 00 00 00 00 00 00 00 00 00 00 07 87 CB C8 0F 00 1F 16 05 00 00 00 20 36 00 00 20 7F 00 00 2A A8 00 F6 00 01 05 6C 00 00 00 00 00 00 00 00 00 00 00 00 00 57 10 B7 0F 00 90 77 

08 01 00 2C 01 05 01 00 38 90 56 2D 01 F0 B7 E8 0A E9 0D 9B 00 3B 02 94 28 58 2C 8D 21 DC 38 8D 0A 2E 45 7C 3F D4 E7 03 3A D2 7A 48 02 45 21 CF 7D 77 

08 01 00 2C 03 02 01 00 38 90 56 2D 01 F0 B7 E8 0A E9 0D 9B 00 3B 02 94 28 58 2C 8D 21 DC 38 8D 0A 2E 45 7C 3F D4 E7 03 3A D2 7A 48 02 45 21 CF 78 77 

08 01 00 2C 0A 03 01 00 38 90 56 2D 81 F0 B7 E8 0A E9 0D 9B 00 3B 02 94 A8 58 2C 8D 21 DC 38 8D 0A 2E 45 7C 3F D4 E7 03 3A D2 7A 48 02 45 21 CF 70 77 

08 01 00 2C 01 05 01 00 38 90 16 24 01 FD 95 D2 23 0F B2 7C 2E C0 60 1D 2C 00 55 8D 15 55 55 4B 15 55 55 4B 15 55 55 4B 15 55 55 4B 15 55 55 4B DA 77 

08 01 00 2C 03 02 01 00 38 90 16 24 01 FD 92 DB 21 7E F2 14 2E B2 E0 0E 0C 00 55 1D 15 55 55 4B 15 55 55 4B 15 55 55 4B 15 55 55 4B 15 55 55 4B DB 77 

08 01 00 2C 0A 03 01 00 38 90 16 24 01 FD A4 DE 0F F7 F2 8B 2E AC 6E 55 6F FF 55 26 55 55 55 4B 15 55 55 4B 15 55 55 4B 15 55 55 4B 15 55 55 4B F4 77 

08 02 03 38 14 02 FA 00 0A 00 00 00 09 00 00 07 D0 00 06 20 80 00 00 00 00 00 00 00 07 00 01 00 00 00 26 AF 00 00 56 EB 00 00 96 85 00 C1 00 01 05 6A 00 00 00 00 00 00 00 00 00 00 00 00 04 10 B7 40 0F 00 05 01 01 00 00 00 38 C8 00 00 B2 83 00 00 08 FF 00 86 00 0A 36 2A 00 00 00 00 00 00 00 00 00 00 00 00 01 D3 D3 2A 0F 00 01 02 01 00 00 00 05 08 00 00 11 AC 00 00 04 7C 00 55 00 00 00 01 00 00 00 00 00 00 00 00 00 00 00 00 01 FD 4F 0C 01 00 02 03 01 00 00 00 1A 28 00 00 E6 09 00 00 0C B2 00 89 00 0A 36 2A 00 00 00 00 00 00 00 00 00 00 00 00 01 E8 7B 26 0F 00 15 04 01 00 00 00 4C FE 00 00 3F 67 00 00 38 C7 00 C4 00 01 05 6A 00 00 00 00 00 00 00 00 00 00 00 00 00 A2 E4 92 0F 00 0E 05 01 00 00 00 21 92 00 00 EB 86 00 00 6B 0C 00 C3 00 01 05 6A 00 00 00 00 00 00 00 00 00 00 00 00 0D BA 94 A0 0F 00 0D 06 01 00 00 00 32 96 00 00 53 96 00 00 22 50 00 C1 00 01 05 6A 00 00 00 00 00 00 00 00 00 00 00 00 FB EF 23 08 0F 00 16 07 01 00 00 00 40 6F 00 00 8B 11 00 00 00 40 00 C4 00 01 05 6A 00 00 00 00 00 00 00 00 00 00 00 00 F6 B1 12 10 0F 00 1A 08 01 00 00 00 69 03 00 00 12 F8 00 00 29 3A 00 C4 00 01 05 6A 00 00 00 00 00 00 00 00 00 00 00 00 05 AE F1 D0 0F 00 18 09 01 00 00 00 42 6C 00 00 DE C1 00 00 5C B4 00 C3 00 01 05 6A 00 00 00 00 00 00 00 00 00 00 00 00 0A DE B0 30 0F 00 03 0A 01 00 00 00 18 3E 00 00 67 F1 00 00 02 9D 00 8B 00 0A 36 2A 00 00 00 00 00 00 00 00 00 00 00 00 01 ED 11 32 0F 00 0A 0B 01 00 00 00 32 CD 00 00 68 87 00 00 7A 22 00 C1 00 01 05 6A 00 00 00 00 00 00 00 00 00 00 00 00 05 33 20 50 0F 00 06 0C 01 00 00 00 10 B7 00 00 8E 75 00 00 9A F4 00 C1 00 01 05 6A 00 00 00 00 00 00 00 00 00 00 00 00 03 D9 07 70 0F 00 10 0D 01 00 00 00 13 10 00 00 0A 6B 00 00 97 C9 00 C1 00 01 05 6A 00 00 00 00 00 00 00 00 00 00 00 00 03 B5 31 2C 0F 00 0A 10 05 00 00 00 87 68 00 00 82 B9 00 00 06 BC 01 28 00 01 05 6C 00 00 00 00 00 00 00 00 00 00 00 00 F3 C7 09 D0 0F 00 1A 11 05 00 00 00 44 06 00 00 31 8F 00 00 2B 84 01 28 00 01 05 6C 00 00 00 00 00 00 00 00 00 00 00 00 0A 16 92 20 0F 00 03 12 05 00 00 00 13 95 00 00 95 43 00 00 4F 2F 01 27 00 01 05 6C 00 00 00 00 00 00 00 00 00 00 00 00 0C 0B 86 20 0F 00 10 14 05 00 00 00 C5 E9 00 00 73 A7 00 00 00 84 01 28 00 01 05 6C 00 00 00 00 00 00 00 00 00 00 00 00 11 16 B6 A0 0F 00 16 15 05 00 00 00 71 98 00 00 09 9E 00 00 0B 50 01 28 00 01 05 6C 00 00 00 00 00 00 00 00 00 00 00 00 07 87 62 88 0F 00 1F 16 05 00 00 00 1C 5C 00 00 31 D8 00 00 2A AE 01 28 00 01 05 6C 00 00 00 00 00 00 00 00 00 00 00 00 00 59 8B 66 0F 00 46 77 

08 01 00 2C 10 0A 05 00 22 C0 46 26 20 AD AD D8 12 8B D4 6F 24 03 F2 4A 3F 59 40 27 28 43 40 D8 1B D2 2C 5E 24 F9 6E 28 18 B9 D5 69 31 FF EF BC AF 77 

08 01 00 2C 11 1A 05 00 22 C0 46 26 20 AD AD D8 12 8B D2 F0 1E C3 F1 83 3F 58 C0 10 28 43 3F 86 1B D3 EC AE 24 FA 0F 5B 18 ED F0 E4 32 3F E8 94 B0 77 

08 01 00 2C 12 03 05 00 22 C0 46 26 20 AD AD D8 12 8B D4 6F 24 03 F2 4A 3F 59 40 27 28 43 40 D8 1B D2 2C 5E 24 F9 6E 28 18 B9 D5 69 31 FF EF BC A4 77 

08 01 00 2C 14 10 05 00 22 C0 46 26 20 AD AD D8 12 8B D4 6F 24 03 F2 4A 3F 59 40 27 28 43 40 D8 1B D2 2C 5E 24 F9 6E 28 18 B9 D5 69 31 FF EF BC B1 77 

08 01 00 2C 15 16 05 00 22 C0 46 26 20 AD AD D8 12 8B D4 6F 24 03 F2 4A 3F 59 40 27 28 43 40 D8 1B D2 2C 5E 24 F9 6E 28 18 B9 D5 69 31 FF EF BC B6 77 

08 01 00 2C 16 1F 05 00 22 C0 46 26 20 AD AD D8 12 8B D4 6F 24 03 F2 4A 3F 59 40 27 28 43 40 D8 1B D2 2C 5E 24 F9 6E 28 18 B9 D5 69 31 FF EF BC BC 77 

08 01 00 2C 01 05 01 00 38 90 26 26 01 FC 8F D5 3D 8A 18 93 20 00 00 90 00 00 2A 07 2A AA AA B4 00 00 00 00 00 00 00 00 00 07 77 0A 1C BF E7 01 2F 77 

08 01 00 2C 03 02 01 00 38 90 26 26 01 FC 8F D5 3D 8A 18 93 20 00 00 90 00 00 2A 07 2A AA AA B4 00 00 00 00 00 00 00 00 00 07 77 0A 1C BF E7 01 2A 77 

08 01 00 2C 0A 03 01 00 38 90 26 26 01 FC 8F D5 3D 8A 18 93 20 00 00 90 00 00 2A 07 2A AA AA B4 00 00 00 00 00 00 00 00 40 07 77 0A 9C BF E7 01 E2 77 

08 02 03 10 13 02 FA 00 0A 00 00 00 09 00 00 07 D0 00 06 20 81 00 00 00 00 00 00 00 07 00 01 00 00 00 28 CC 00 00 D7 08 00 00 96 92 00 F3 00 01 05 6A 00 00 00 00 00 00 00 00 00 00 00 00 04 10 91 30 0F 00 05 01 01 00 00 00 3A 81 00 00 70 9D 00 00 09 0C 00 22 00 0A 36 2C 00 00 00 00 00 00 00 00 00 00 00 00 01 D7 36 1E 0F 00 02 03 01 00 00 00 1C 2A 00 00 A8 06 00 00 0C BF 00 25 00 0A 36 2C 00 00 00 00 00 00 00 00 00 00 00 00 01 E5 C6 60 0F 00 15 04 01 00 00 00 4C 50 00 00 8F 7F 00 00 38 D3 00 F6 00 01 05 6A 00 00 00 00 00 00 00 00 00 00 00 00 00 A4 61 05 0F 00 0E 05 01 00 00 00 1E 1A 00 00 A5 85 00 00 6B 1D 00 F5 00 01 05 6A 00 00 00 00 00 00 00 00 00 00 00 00 0D BA AA 10 0F 00 0D 06 01 00 00 00 34 CD 00 00 19 F8 00 00 22 5B 00 F3 00 01 05 6A 00 00 00 00 00 00 00 00 00 00 00 00 FB EE DC 78 0F 00 16 07 01 00 00 00 44 F7 00 00 88 58 00 00 00 49 00 F6 00 01 05 6A 00 00 00 00 00 00 00 00 00 00 00 00 F6 B1 21 80 0F 00 1A 08 01 00 00 00 73 73 00 00 17 C8 00 00 29 48 00 F6 00 01 05 6A 00 00 00 00 00 00 00 00 00 00 00 00 05 AE FB C8 0F 00 18 09 01 00 00 00 43 52 00 00 A2 88 00 00 5C C4 00 F5 00 01 05 6A 00 00 00 00 00 00 00 00 00 00 00 00 0A DF BE A0 0F 00 03 0A 01 00 00 00 18 71 00 00 24 D6 00 00 02 AA 00 27 00 0A 36 2C 00 00 00 00 00 00 00 00 00 00 00 00 01 ED D9 DE 0F 00 0A 0B 01 00 00 00 34 55 00 00 47 EB 00 00 7A 30 00 F3 00 01 05 6A 00 00 00 00 00 00 00 00 00 00 00 00 05 34 60 28 0F 00 06 0C 01 00 00 00 0F 9A 00 00 F5 15 00 00 9B 01 00 F3 00 01 05 6A 00 00 00 00 00 00 00 00 00 00 00 00 03 D8 70 90 0F 00 10 0D 01 00 00 00 12 0F 00 00 63 17 00 00 97 D6 00 F3 00 01 05 6A 00 00 00 00 00 00 00 00 00 00 00 00 03 B5 40 44 0F 00 0A 10 05 00 00 00 88 B1 00 00 8C 6F 00 00 06 C0 00 2E 00 01 05 6D 00 00 00 00 00 00 00 00 00 00 00 00 F3 C6 D9 E0 0F 00 1A 11 05 00 00 00 4B F5 00 00 F2 60 00 00 2B 8B 00 2E 00 01 05 6D 00 00 00 00 00 00 00 00 00 00 00 00 0A 16 67 50 0F 00 03 12 05 00 00 00 12 A2 00 00 A7 24 00 00 4F 37 00 2D 00 01 05 6D 00 00 00 00 00 00 00 00 00 00 00 00 0C 0B 21 B0 0F 00 10 14 05 00 00 00 CB EE 00 00 5D 86 00 00 00 8D 00 2E 00 01 05 6D 00 00 00 00 00 00 00 00 00 00 00 00 11 18 AB A0 0F 00 16 15 05 00 00 00 74 2C 00 00 58 15 00 00 0B 57 00 2E 00 01 05 6D 00 00 00 00 00 00 00 00 00 00 00 00 07 85 88 D0 0F 00 1F 16 05 00 00 00 19 E3 00 00 3E 69 00 00 2A B4 00 2E 00 01 05 6D 00 00 00 00 00 00 00 00 00 00 00 00 00 59 92 49 0F 00 7C 77 

08 01 00 2C 01 05 01 00 38 90 36 29 01 FC 1F DE 3F 13 FD E0 27 77 77 BA 1D DD DD DE 37 77 77 6A 1D DE 00 D4 07 80 07 69 20 00 20 9A 18 10 18 4E A3 77 

08 01 00 2C 03 02 01 00 38 90 36 29 01 FC 1F DE 3F 13 FD E0 27 77 77 BA 1D DD DD DE 37 77 77 6A 1D DE 00 D4 07 80 07 69 20 00 20 9A 18 10 18 4E A6 77 

08 01 00 2C 0A 03 01 00 38 90 36 29 01 FC 1F DE 3F 13 FD E0 27 77 77 BA 1D DD DD DE 37 77 77 6A 9D DE 00 D4 07 80 07 69 20 00 20 9A 18 10 B1 42 8B 77 

08 01 00 2C 01 05 01 00 38 90 46 22 01 FC 30 D6 0C 0F 48 27 15 02 1C 9F 0F 83 C0 9B 22 A0 F5 79 15 55 55 4B 15 55 55 4B 15 55 55 4B 15 55 55 4B D6 77 

08 01 00 2C 03 02 01 00 38 90 46 22 01 FC 30 D6 0C 0F 48 27 15 02 1C 9F 0F 83 C0 9B 62 A0 F5 79 15 55 55 4B 15 55 55 4B 15 55 55 4B 15 55 55 4B 93 77 

08 01 00 2C 0A 03 01 00 38 90 46 22 01 FC 30 D6 08 AF 10 5E 35 FF C8 79 0E 8E 40 03 21 30 35 90 15 55 55 4B 15 55 55 4B 15 55 55 4B 15 55 55 4B 1F 77 

08 02 03 38 14 02 FA 00 0A 00 00 00 09 00 00 07 D0 00 06 20 82 00 00 00 00 00 00 00 07 00 01 00 00 00 27 8E 00 00 24 8C 00 00 96 A0 01 25 00 01 05 6A 00 00 00 00 00 00 00 00 00 00 00 00 04 10 46 D0 0F 00 05 01 01 00 00 00 3A 81 00 00 FB 04 00 00 09 18 00 EA 00 0A 36 2D 00 00 00 00 00 00 00 00 00 00 00 00 01 DC 0F 94 0F 00 01 02 01 00 00 00 0E 29 00 00 70 DD 00 00 04 95 00 C3 00 00 00 01 00 00 00 00 00 00 00 00 00 00 00 00 02 01 8C B4 01 00 02 03 01 00 00 00 1A 83 00 00 38 91 00 00 0C CC 00 ED 00 0A 36 2D 00 00 00 00 00 00 00 00 00 00 00 00 01 E5 7E 8C 0F 00 15 04 01 00 00 00 4B EF 00 00 AD 12 00 00 38 DF 01 28 00 01 05 6A 00 00 00 00 00 00 00 00 00 00 00 00 00 A3 14 D1 0F 00 0E 05 01 00 00 00 20 75 00 00 2D 64 00 00 6B 2E 01 27 00 01 05 6A 00 00 00 00 00 00 00 00 00 00 00 00 0D BB 76 A0 0F 00 0D 06 01 00 00 00 31 0A 00 00 A0 A3 00 00 22 65 01 25 00 01 05 6A 00 00 00 00 00 00 00 00 00 00 00 00 FB F1 70 D0 0F 00 16 07 01 00 00 00 42 65 00 00 54 F5 00 00 00 52 01 28 00 01 05 6A 00 00 00 00 00 00 00 00 00 00 00 00 F6 B2 23 00 0F 00 1A 08 01 00 00 00 6E 20 00 00 ED CA 00 00 29 55 01 28 00 01 05 6A 00 00 00 00 00 00 00 00 00 00 00 00 05 B0 19 A8 0F 00 18 09 01 00 00 00 41 7F 00 00 31 E9 00 00 5C D4 01 27 00 01 05 6A 00 00 00 00 00 00 00 00 00 00 00 00 0A DF EE B0 0F 00 03 0A 01 00 00 00 18 FE 00 00 BC E0 00 00 02 B6 00 EF 00 0A 36 2D 00 00 00 00 00 00 00 00 00 00 00 00 01 ED 76 DC 0F 00 0A 0B 01 00 00 00 33 7E 00 00 EF DF 00 00 7A 3D 01 25 00 01 05 6A 00 00 00 00 00 00 00 00 00 00 00 00 05 33 AC 30 0F 00 06 0C 01 00 00 00 11 EE 00 00 22 54 00 00 9B 0F 01 25 00 01 05 6A 00 00 00 00 00 00 00 00 00 00 00 00 03 D9 AF C4 0F 00 10 0D 01 00 00 00 13 99 00 00 8D D1 00 00 97 E3 01 25 00 01 05 6A 00 00 00 00 00 00 00 00 00 00 00 00 03 B5 20 D4 0F 00 0A 10 05 00 00 00 7C 89 00 00 75 5D 00 00 06 C4 00 60 00 01 05 6D 00 00 00 00 00 00 00 00 00 00 00 00 F3 C7 C9 60 0F 00 1A 11 05 00 00 00 4C 36 00 00 8E 75 00 00 2B 93 00 60 00 01 05 6D 00 00 00 00 00 00 00 00 00 00 00 00 0A 17 E1 A0 0F 00 03 12 05 00 00 00 12 50 00 00 91 6E 00 00 4F 3F 00 5F 00 01 05 6D 00 00 00 00 00 00 00 00 00 00 00 00 0C 0C 88 20 0F 00 10 14 05 00 00 00 BA C4 00 00 29 54 00 00 00 96 00 60 00 01 05 6D 00 00 00 00 00 00 00 00 00 00 00 00 11 17 84 A0 0F 00 16 15 05 00 00 00 71 98 00 00 8E 7D 00 00 0B 5E 00 60 00 01 05 6D 00 00 00 00 00 00 00 00 00 00 00 00 07 87 A4 38 0F 00 1F 16 05 00 00 00 1A D9 00 00 41 A4 00 00 2A BA 00 60 00 01 05 6D 00 00 00 00 00 00 00 00 00 00 00 00 00 5A 42 6D 0F 00 D9 77 

08 01 00 2C 04 15 01 00 38 90 36 29 01 F2 18 E3 3C 4E 87 D3 39 7F FF 3F 3E 2F FD D9 2E 0D FF C2 3C 01 0A 52 0F B0 3C 38 0E AF 12 C8 29 7E C2 EB DA 77 

08 01 00 2C 05 0E 01 00 38 90 36 29 01 F2 18 E3 3C 4E 5E D7 21 E5 00 16 01 7F FD 89 2C 16 00 E4 09 A1 17 C3 0F AF 0D 6F 3E 0F 4A 11 16 0D 44 7D 9B 77 

08 01 00 2C 07 16 01 00 38 90 36 29 01 F2 18 E3 3C 4E 88 D1 04 D1 00 6F 01 3F FD 39 2D D5 FF A2 3A C0 F8 2D 2F B0 1F A7 16 DF E7 F1 36 26 D4 14 43 77 

08 01 00 2C 08 1A 01 00 38 90 36 29 01 F2 18 E3 3C 4D A4 DE 3C F0 80 1E 02 B7 FD 89 2C 9C 00 89 05 9F 10 4E 1A 4B 25 D7 15 18 03 C5 23 59 02 A9 55 77 

08 01 00 2C 09 18 01 00 38 90 36 29 01 F2 18 E3 3C 4D 8B D6 12 AC 80 07 01 47 FD 19 2B E7 FF 9F 3F BE F4 4E 1A 6B FB 1A 24 27 8D B1 18 EA 54 33 90 77 

08 01 00 2C 00 07 01 00 38 90 36 29 01 F2 18 E3 3C 49 1C DD 00 92 FF 39 37 77 FF 6F 12 11 FF CB 31 40 48 5C 1E 33 37 14 11 34 B6 D2 2E 19 C0 A6 E0 77 

08 01 00 2C 01 05 01 00 38 90 56 2D 01 FC BB D6 0A E9 4B 96 00 1F 1F 5C 3C 55 B0 87 11 CF 9F A2 07 16 45 5C 3F CC 65 5B 39 9D 25 13 23 10 41 24 BD 77 

08 01 00 2C 03 02 01 00 38 90 56 2D 01 FC BB D6 0A E9 4B 96 00 1F 1F 5C 3C 55 B0 87 11 CF 9F A2 07 16 45 5C 3F CC 65 5B 39 9D 25 13 23 10 41 24 B8 77 

08 01 00 2C 06 0D 01 00 38 90 36 29 01 F2 18 E3 3C 51 32 86 09 B9 00 9F 02 3F FF EF 15 51 FF 4B 1A 3F 9C C7 09 10 B8 3A 29 B4 78 3A 06 30 8C 39 02 77 

08 01 00 2C 0A 03 01 00 38 90 56 2D 01 FC BB D6 0A E9 4B 96 00 1F 1F 5C 3C 55 B0 87 11 CF 9F A2 07 16 45 5C 3F CC 65 5B 39 9D 25 13 23 10 41 24 B0 77 

08 01 00 2C 0B 0A 01 00 38 90 36 29 01 F2 18 E3 3C 49 3E D1 0B 92 7F 17 39 07 FF 1F 12 09 FF 9B 38 40 2F 08 3E 2A 08 D6 37 AC BD DC 02 EB 1C 60 AA 77 

08 01 00 2C 0C 06 01 00 38 90 36 29 01 F2 18 E3 3C 4D 09 DE 0B 1B FF 76 3F A7 FF 1F 11 8F FF 1F 29 7F 71 E0 33 F4 EC DD 2A 85 38 42 11 70 5E 63 10 77 

08 01 00 2C 0D 10 01 00 38 90 36 29 01 F2 18 E3 3C 4E 49 DB 26 B6 FF F0 3B A7 FF FF 12 D3 FF 26 2B FF 78 C8 13 E4 5B 25 3F 9C B6 82 0F AA B8 67 7D 77 

08 02 03 10 13 02 FA 00 0A 00 00 00 09 00 00 07 D0 00 06 20 83 00 00 00 00 00 00 00 07 00 01 00 00 00 27 D1 00 00 9B 62 00 00 96 AD 00 2B 00 01 05 6B 00 00 00 00 00 00 00 00 00 00 00 00 04 10 23 00 0F 00 05 01 01 00 00 00 3A 81 00 00 B4 D0 00 00 09 25 00 86 00 0A 36 2F 00 00 00 00 00 00 00 00 00 00 00 00 01 D8 1F 3E 0F 00 02 03 01 00 00 00 1C 8B 00 00 E8 66 00 00 0C D8 00 89 00 0A 36 2F 00 00 00 00 00 00 00 00 00 00 00 00 01 E5 50 2C 0F 00 15 04 01 00 00 00 4C 84 00 00 FD 70 00 00 38 EB 00 2E 00 01 05 6B 00 00 00 00 00 00 00 00 00 00 00 00 00 A2 88 EE 0F 00 0E 05 01 00 00 00 1F 97 00 00 E3 6F 00 00 6B 3E 00 2D 00 01 05 6B 00 00 00 00 00 00 00 00 00 00 00 00 0D BA 6C B0 0F 00 0D 06 01 00 00 00 32 88 00 00 63 05 00 00 22 70 00 2B 00 01 05 6B 00 00 00 00 00 00 00 00 00 00 00 00 FB F0 41 20 0F 00 16 07 01 00 00 00 42 7A 00 00 57 79 00 00 00 5B 00 2E 00 01 05 6B 00 00 00 00 00 00 00 00 00 00 00 00 F6 B0 EF 90 0F 00 1A 08 01 00 00 00 6E 0B 00 00 EC 8C 00 00 29 63 00 2E 00 01 05 6B 00 00 00 00 00 00 00 00 00 00 00 00 05 AF 4E 80 0F 00 18 09 01 00 00 00 41 A8 00 00 F9 72 00 00 5C E3 00 2D 00 01 05 6B 00 00 00 00 00 00 00 00 00 00 00 00 0A DE D0 B0 0F 00 03 0A 01 00 00 00 16 DC 00 00 85 C2 00 00 02 C3 00 8B 00 0A 36 2F 00 00 00 00 00 00 00 00 00 00 00 00 01 F1 DA 92 0F 00 0A 0B 01 00 00 00 31 96 00 00 D5 80 00 00 7A 4B 00 2B 00 01 05 6B 00 00 00 00 00 00 00 00 00 00 00 00 05 32 E2 C0 0F 00 06 0C 01 00 00 00 10 08 00 00 90 2F 00 00 9B 1C 00 2B 00 01 05 6B 00 00 00 00 00 00 00 00 00 00 00 00 03 D8 C2 10 0F 00 10 0D 01 00 00 00 11 FD 00 00 F0 41 00 00 97 F0 00 2B 00 01 05 6B 00 00 00 00 00 00 00 00 00 00 00 00 03 B4 F6 78 0F 00 0A 10 05 00 00 00 86 19 00 00 78 C8 00 00 06 C8 00 92 00 01 05 6D 00 00 00 00 00 00 00 00 00 00 00 00 F3 C7 2B F0 0F 00 1A 11 05 00 00 00 46 E2 00 00 50 76 00 00 2B 9B 00 92 00 01 05 6D 00 00 00 00 00 00 00 00 00 00 00 00 0A 14 C2 00 0F 00 03 12 05 00 00 00 14 B9 00 00 9B E4 00 00 4F 47 00 91 00 01 05 6D 00 00 00 00 00 00 00 00 00 00 00 00 0C 09 3B F0 0F 00 10 14 05 00 00 00 B3 12 00 00 10 40 00 00 00 9F 00 92 00 01 05 6D 00 00 00 00 00 00 00 00 00 00 00 00 11 17 4F E0 0F 00 16 15 05 00 00 00 77 52 00 00 DC 7B 00 00 0B 65 00 92 00 01 05 6D 00 00 00 00 00 00 00 00 00 00 00 00 07 85 7F 60 0F 00 1F 16 05 00 00 00 18 2B 00 00 69 49 00 00 2A C0 00 92 00 01 05 6D 00 00 00 00 00 00 00 00 00 00 00 00 00 59 24 D2 0F 00 F7 77 

08 01 00 2C 01 05 01 00 38 90 16 24 02 09 CA 4B 20 03 11 94 21 8F 02 5D 07 3F 55 A6 15 55 55 4B 15 55 55 4B 15 55 55 4B 15 55 55 4B 15 55 55 4B F2 77 

08 01 00 2C 03 02 01 00 38 90 16 24 02 09 C4 4A 20 02 05 92 21 8F 01 58 3B 72 55 70 15 55 55 4B 15 55 55 4B 15 55 55 4B 15 55 55 4B 55 55 55 4B 0A 77 

08 01 00 2C 0A 03 01 00 38 90 16 24 C2 09 E7 45 00 05 D1 09 21 8F 02 5D 08 9A 55 F0 15 55 55 4B 15 55 55 4B 15 55 55 4B 15 55 55 4B 15 55 55 4B 9B 77 

08 01 00 2C 03 02 01 00 38 90 26 26 02 08 AF 46 3D 8A 18 93 20 00 00 90 00 00 AA 09 AA AA AA B4 00 00 00 00 00 00 00 00 00 07 77 0A 1C BF E8 03 6D 77 

08 01 00 2C 0A 03 01 00 38 90 26 26 02 08 AF 46 3D 8A 18 93 20 00 00 90 00 00 AA 09 6A AA AA B4 00 00 00 00 00 00 00 00 00 07 77 0A 1C BF E8 03 A5 77 

08 01 00 2C 01 05 01 00 38 90 26 26 02 08 AF 46 3D 8A 18 93 20 00 00 90 00 00 AA 09 2A AA AA B4 00 00 00 00 00 00 00 00 00 07 77 0A 1C BF E8 03 E8 77 

08 01 00 2C 01 05 01 00 38 90 36 29 02 08 7F 4A 3C BF FE 9C 1F 77 77 0A 1D DD DD DE 37 01 5D 79 19 C5 61 68 29 AF 88 6E 00 01 60 02 18 18 1F 77 33 77 

08 01 00 2C 03 02 01 00 38 90 36 29 02 08 7F 4A 3C BF FE 9C 1F 77 77 0A 1D DD DD DE 37 01 5D 79 19 C5 61 68 29 AF 88 6E 00 01 60 02 18 18 1F 77 36 77 

08 01 00 2C 0A 03 01 00 38 90 36 29 02 08 7F 4A 3C BF FE 9C 1F 77 77 0A 1D DD DD DE 37 01 5D 79 19 C5 61 68 29 AF 88 6E 00 01 60 02 98 18 18 7E B0 77 

08 02 03 10 13 02 FA 00 0A 00 00 00 09 00 00 07 D0 00 06 20 84 00 00 00 00 00 00 00 07 00 01 00 00 00 27 0A 00 00 DA C6 00 00 96 BA 00 5D 00 01 05 6B 00 00 00 00 00 00 00 00 00 00 00 00 04 10 23 70 0F 00 05 01 01 00 00 00 3B D4 00 00 3D A5 00 00 09 32 00 22 00 0A 36 31 00 00 00 00 00 00 00 00 00 00 00 00 01 D7 F9 90 0F 00 02 03 01 00 00 00 1E 5B 00 00 7A AF 00 00 0C E5 00 25 00 0A 36 31 00 00 00 00 00 00 00 00 00 00 00 00 01 E8 1F B2 0F 00 15 04 01 00 00 00 51 EE 00 00 22 73 00 00 38 F8 00 60 00 01 05 6B 00 00 00 00 00 00 00 00 00 00 00 00 00 A2 74 EB 0F 00 0E 05 01 00 00 00 21 2C 00 00 67 E9 00 00 6B 4F 00 5F 00 01 05 6B 00 00 00 00 00 00 00 00 00 00 00 00 0D BA B0 10 0F 00 0D 06 01 00 00 00 31 47 00 00 F0 7C 00 00 22 7A 00 5D 00 01 05 6B 00 00 00 00 00 00 00 00 00 00 00 00 FB F1 5A F8 0F 00 16 07 01 00 00 00 41 02 00 00 1E D5 00 00 00 64 00 60 00 01 05 6B 00 00 00 00 00 00 00 00 00 00 00 00 F6 B1 6C 00 0F 00 1A 08 01 00 00 00 6C B3 00 00 C1 C2 00 00 29 71 00 60 00 01 05 6B 00 00 00 00 00 00 00 00 00 00 00 00 05 AF A7 00 0F 00 18 09 01 00 00 00 45 92 00 00 87 55 00 00 5C F3 00 5F 00 01 05 6B 00 00 00 00 00 00 00 00 00 00 00 00 0A DE E4 30 0F 00 03 0A 01 00 00 00 17 5C 00 00 07 3B 00 00 02 D0 00 27 00 0A 36 31 00 00 00 00 00 00 00 00 00 00 00 00 01 ED DF F6 0F 00 0A 0B 01 00 00 00 31 E4 00 00 6F 74 00 00 7A 59 00 5D 00 01 05 6B 00 00 00 00 00 00 00 00 00 00 00 00 05 33 73 A0 0F 00 06 0C 01 00 00 00 0F 2E 00 00 B7 12 00 00 9B 29 00 5D 00 01 05 6B 00 00 00 00 00 00 00 00 00 00 00 00 03 D9 38 10 0F 00 10 0D 01 00 00 00 11 E5 00 00 18 6B 00 00 97 FE 00 5D 00 01 05 6B 00 00 00 00 00 00 00 00 00 00 00 00 03 B6 29 D0 0F 00 0A 10 05 00 00 00 7B C7 00 00 67 05 00 00 06 CC 00 C4 00 01 05 6D 00 00 00 00 00 00 00 00 00 00 00 00 F3 C6 F0 90 0F 00 1A 11 05 00 00 00 4B EC 00 00 F0 BD 00 00 2B A2 00 C4 00 01 05 6D 00 00 00 00 00 00 00 00 00 00 00 00 0A 16 DE 60 0F 00 03 12 05 00 00 00 14 27 00 00 9B 08 00 00 4F 4F 00 C3 00 01 05 6D 00 00 00 00 00 00 00 00 00 00 00 00 0C 0A F3 B0 0F 00 10 14 05 00 00 00 C6 5B 00 00 DB B8 00 00 00 A7 00 C4 00 01 05 6D 00 00 00 00 00 00 00 00 00 00 00 00 11 17 97 20 0F 00 16 15 05 00 00 00 71 6C 00 00 12 F0 00 00 0B 6D 00 C4 00 01 05 6D 00 00 00 00 00 00 00 00 00 00 00 00 07 86 5F 20 0F 00 1F 16 05 00 00 00 1A A8 00 00 67 90 00 00 2A C6 00 C4 00 01 05 6D 00 00 00 00 00 00 00 00 00 00 00 00 00 58 F2 CA 0F 00 79 77 

08 01 00 2C 01 05 01 00 38 90 46 22 02 08 24 46 3C 0C 0F 6B 39 03 03 17 00 C0 C0 E9 30 30 35 E0 15 55 55 4B 15 55 55 4B 15 55 55 4B 15 55 55 4B C2 77 

08 01 00 2C 03 02 01 00 38 90 46 22 02 08 24 46 3C 0C 0F 6B 39 03 03 17 00 C0 C0 E9 30 30 35 E0 15 55 55 4B 15 55 55 4B 15 55 55 4B 15 55 55 4B C7 77 

08 01 00 2C 0A 03 01 00 38 90 46 22 02 08 22 4C 0C 0C 0C 2E 03 03 02 D4 14 F4 68 7F 22 1F 95 BF 15 55 55 4B 15 55 55 4B 15 55 55 4B 15 55 55 4B 91 77 

08 02 03 10 13 02 FA 00 0A 00 00 00 09 00 00 07 D0 00 06 20 85 00 00 00 00 00 00 00 07 00 01 00 00 00 27 1C 00 00 5D 45 00 00 96 C8 00 8F 00 01 05 6B 00 00 00 00 00 00 00 00 00 00 00 00 04 10 5C A0 0F 00 05 01 01 00 00 00 39 44 00 00 FA 1C 00 00 09 3E 00 EA 00 0A 36 32 00 00 00 00 00 00 00 00 00 00 00 00 01 DD E9 98 0F 00 02 03 01 00 00 00 1E 48 00 00 42 A1 00 00 0C F2 00 ED 00 0A 36 32 00 00 00 00 00 00 00 00 00 00 00 00 01 E5 EE C2 0F 00 15 04 01 00 00 00 51 EA 00 00 75 13 00 00 39 04 00 92 00 01 05 6B 00 00 00 00 00 00 00 00 00 00 00 00 00 A2 02 46 0F 00 0E 05 01 00 00 00 1E 00 00 00 1C 3C 00 00 6B 60 00 91 00 01 05 6B 00 00 00 00 00 00 00 00 00 00 00 00 0D BA D6 50 0F 00 0D 06 01 00 00 00 32 0B 00 00 B7 F5 00 00 22 85 00 8F 00 01 05 6B 00 00 00 00 00 00 00 00 00 00 00 00 FB F1 97 08 0F 00 16 07 01 00 00 00 3F 7A 00 00 1C D0 00 00 00 6D 00 92 00 01 05 6B 00 00 00 00 00 00 00 00 00 00 00 00 F6 B0 EA 30 0F 00 1A 08 01 00 00 00 69 42 00 00 C6 74 00 00 29 7F 00 92 00 01 05 6B 00 00 00 00 00 00 00 00 00 00 00 00 05 AF 88 68 0F 00 18 09 01 00 00 00 3E CF 00 00 48 E2 00 00 5D 03 00 91 00 01 05 6B 00 00 00 00 00 00 00 00 00 00 00 00 0A DE EE 70 0F 00 03 0A 01 00 00 00 18 A7 00 00 CF CF 00 00 02 DC 00 EF 00 0A 36 32 00 00 00 00 00 00 00 00 00 00 00 00 01 EF 55 7A 0F 00 0A 0B 01 00 00 00 33 47 00 00 57 CE 00 00 7A 67 00 8F 00 01 05 6B 00 00 00 00 00 00 00 00 00 00 00 00 05 33 60 48 0F 00 06 0C 01 00 00 00 0F E6 00 00 36 9A 00 00 9B 37 00 8F 00 01 05 6B 00 00 00 00 00 00 00 00 00 00 00 00 03 D9 86 DC 0F 00 10 0D 01 00 00 00 13 7B 00 00 6C 1A 00 00 98 0B 00 8F 00 01 05 6B 00 00 00 00 00 00 00 00 00 00 00 00 03 B5 FA F0 0F 00 0A 10 05 00 00 00 88 F1 00 00 6E 31 00 00 06 D0 00 F6 00 01 05 6D 00 00 00 00 00 00 00 00 00 00 00 00 F3 C6 A2 90 0F 00 1A 11 05 00 00 00 4E 68 00 00 AE 69 00 00 2B AA 00 F6 00 01 05 6D 00 00 00 00 00 00 00 00 00 00 00 00 0A 15 BC 00 0F 00 03 12 05 00 00 00 14 46 00 00 A1 56 00 00 4F 57 00 F5 00 01 05 6D 00 00 00 00 00 00 00 00 00 00 00 00 0C 09 F5 50 0F 00 10 14 05 00 00 00 BE 33 00 00 BF 88 00 00 00 B0 00 F6 00 01 05 6D 00 00 00 00 00 00 00 00 00 00 00 00 11 18 18 20 0F 00 16 15 05 00 00 00 71 0F 00 00 61 BC 00 00 0B 74 00 F6 00 01 05 6D 00 00 00 00 00 00 00 00 00 00 00 00 07 85 DC 08 0F 00 1F 16 05 00 00 00 1C 00 00 00 86 79 00 00 2A CC 00 F6 00 01 05 6D 00 00 00 00 00 00 00 00 00 00 00 00 00 59 BE A4 0F 00 45 77 

08 01 00 2C 01 05 01 00 38 90 56 2D 02 08 BE 40 25 14 85 B8 3F CD C4 53 0A 4D BC 00 00 80 58 59 3E 2C 29 DB 3F 6E E9 CF 2F 50 00 80 18 93 81 1F 69 77 

08 01 00 2C 03 02 01 00 38 90 56 2D 02 08 BE 40 25 14 85 B8 3F CD C4 53 0A 4D BC 00 00 80 58 59 3E 2C 29 DB 3F 6E E9 CF 2F 50 00 80 18 93 81 1F 6C 77 

08 01 00 2C 0A 03 01 00 38 90 56 2D 02 08 BE 40 25 14 85 B8 3F CD C4 53 0A 4D BC 00 00 80 58 59 3E 2C 29 DB 3F 6E E9 CF 2F 50 00 80 18 93 81 1F 64 77 

08 01 00 2C 01 05 01 00 38 90 16 24 02 16 06 1E 1A 1B EA 0C 1E C5 58 5F 00 5D 15 EC 15 55 55 4B 15 55 55 4B 15 55 55 4B 15 55 55 4B 15 55 55 4B 77 77 

08 01 00 2C 03 02 01 00 38 90 16 24 02 16 12 17 34 20 C6 63 3E 97 C8 19 00 67 55 76 15 55 55 4B 15 55 55 4B 15 55 55 4B 15 55 55 4B 15 55 55 4B 7D 77 

08 01 00 2C 0A 03 01 00 38 90 16 24 02 16 27 17 04 27 B8 21 1E A8 18 1E 00 52 D5 DE 15 55 55 4B 15 55 55 4B 15 55 55 4B 15 55 55 4B 15 55 55 4B 9E 77 

08 02 03 10 13 02 FA 00 0A 00 00 00 09 00 00 07 D0 00 06 20 86 00 00 00 00 00 00 00 07 00 01 00 00 00 25 C2 00 00 A1 3F 00 00 96 D5 00 C1 00 01 05 6B 00 00 00 00 00 00 00 00 00 00 00 00 04 0F 42 D0 0F 00 05 01 01 00 00 00 3A 2B 00 00 7E 6E 00 00 09 4B 00 86 00 0A 36 34 00 00 00 00 00 00 00 00 00 00 00 00 01 DA 88 1E 0F 00 02 03 01 00 00 00 1B F6 00 00 C7 E1 00 00 0C FE 00 89 00 0A 36 34 00 00 00 00 00 00 00 00 00 00 00 00 01 E6 FD 44 0F 00 15 04 01 00 00 00 53 BF 00 00 95 6F 00 00 39 10 00 C4 00 01 05 6B 00 00 00 00 00 00 00 00 00 00 00 00 00 A0 77 3B 0F 00 0E 05 01 00 00 00 1F EC 00 00 A5 A8 00 00 6B 70 00 C3 00 01 05 6B 00 00 00 00 00 00 00 00 00 00 00 00 0D BA 07 10 0F 00 0D 06 01 00 00 00 31 5B 00 00 3E 92 00 00 22 90 00 C1 00 01 05 6B 00 00 00 00 00 00 00 00 00 00 00 00 FB F0 B4 98 0F 00 16 07 01 00 00 00 3E 8F 00 00 E5 06 00 00 00 75 00 C4 00 01 05 6B 00 00 00 00 00 00 00 00 00 00 00 00 F6 AF AE 00 0F 00 1A 08 01 00 00 00 6A 00 00 00 94 B9 00 00 29 8D 00 C4 00 01 05 6B 00 00 00 00 00 00 00 00 00 00 00 00 05 AE 0D 70 0F 00 18 09 01 00 00 00 3F BB 00 00 D4 7A 00 00 5D 12 00 C3 00 01 05 6B 00 00 00 00 00 00 00 00 00 00 00 00 0A DD C7 20 0F 00 03 0A 01 00 00 00 1A 3B 00 00 5F D2 00 00 02 E9 00 8B 00 0A 36 34 00 00 00 00 00 00 00 00 00 00 00 00 01 F0 44 6A 0F 00 0A 0B 01 00 00 00 34 C0 00 00 FC 9D 00 00 7A 74 00 C1 00 01 05 6B 00 00 00 00 00 00 00 00 00 00 00 00 05 32 3B 78 0F 00 06 0C 01 00 00 00 0F 33 00 00 60 A1 00 00 9B 44 00 C1 00 01 05 6B 00 00 00 00 00 00 00 00 00 00 00 00 03 D8 13 30 0F 00 10 0D 01 00 00 00 13 96 00 00 91 6E 00 00 98 18 00 C1 00 01 05 6B 00 00 00 00 00 00 00 00 00 00 00 00 03 B4 EA 30 0F 00 0A 10 05 00 00 00 7C 6A 00 00 5E 69 00 00 06 D4 01 28 00 01 05 6D 00 00 00 00 00 00 00 00 00 00 00 00 F3 C6 F5 00 0F 00 1A 11 05 00 00 00 4F C0 00 00 48 93 00 00 2B B2 01 28 00 01 05 6D 00 00 00 00 00 00 00 00 00 00 00 00 0A 13 F9 00 0F 00 03 12 05 00 00 00 14 F3 00 00 9F 00 00 00 4F 5F 01 27 00 01 05 6D 00 00 00 00 00 00 00 00 00 00 00 00 0C 08 D6 50 0F 00 10 14 05 00 00 00 CA 4F 00 00 8D B5 00 00 00 B9 01 28 00 01 05 6D 00 00 00 00 00 00 00 00 00 00 00 00 11 17 2A 20 0F 00 16 15 05 00 00 00 75 9C 00 00 98 CB 00 00 0B 7B 01 28 00 01 05 6D 00 00 00 00 00 00 00 00 00 00 00 00 07 83 C4 30 0F 00 1F 16 05 00 00 00 20 3E 00 00 8B 09 00 00 2A D2 01 28 00 01 05 6D 00 00 00 00 00 00 00 00 00 00 00 00 00 58 7F 58 0F 00 C6 77 

08 01 00 2C 10 0A 05 00 22 C0 46 26 20 AD C9 DC 04 64 00 2E 15 F9 C2 5E 33 EB C8 56 37 88 3C CF 37 F3 C1 5C 03 98 9C 08 00 3F E9 AE 32 05 28 84 A1 77 

08 01 00 2C 11 1A 05 00 22 C0 46 26 20 AD C9 DC 04 64 00 2E 15 F9 C2 5E 33 EB C8 56 37 88 3C CF 37 F3 C3 EF 0E 98 9C 27 00 00 0E B9 08 8A A0 F4 A1 77 

08 01 00 2C 12 03 05 00 22 C0 46 26 20 AD C9 DC 04 64 00 2E 15 F9 C2 5E 33 EB C8 56 37 88 3C CF 37 F3 C1 0F 05 98 9C 04 00 3F E7 8D 37 30 1B E8 B1 77 

08 01 00 2C 14 10 05 00 22 C0 46 26 20 AD C9 DC 04 64 00 2E 15 F9 C2 5E 33 EB C8 56 37 88 3C CF 37 F3 FA 4C 00 58 9B C0 00 3F F5 5F 39 9A 4E 90 93 77 

08 01 00 2C 15 16 05 00 22 C0 46 26 20 AD C9 DC 04 64 00 2E 15 F9 C2 5E 33 EB C8 56 37 88 3C CF 37 F3 F6 79 0D 98 9C 16 00 00 07 4B 26 F3 6B CC 67 77 

08 01 00 2C 16 1F 05 00 22 C0 46 26 20 AD C9 DC 04 64 00 2E 15 F9 C2 5E 33 EB C8 56 37 88 3C CF 37 F3 F9 02 03 D8 9C 2C 00 3F FA D2 3D F8 76 A0 57 77 

08 01 00 2C 01 05 01 00 38 90 26 26 02 14 CF 12 3D 8A 18 93 20 00 00 90 00 00 AA 09 2A AA AA B4 00 00 00 00 00 00 00 00 00 07 77 0A 1D FF FB 13 82 77 

08 01 00 2C 03 02 01 00 38 90 26 26 02 14 CF 12 3D 8A 18 93 20 00 00 90 00 00 AA 09 2A AA AA B4 00 00 00 00 00 00 00 00 00 07 77 0A 1D FF FB 13 87 77 

08 01 00 2C 0A 03 01 00 38 90 26 26 02 14 CF 12 3D 8A 18 93 20 00 00 90 00 00 AA 09 2A AA AA B4 00 00 00 00 40 00 00 00 00 07 77 0A 1D FF FB 13 CF 77 

08 02 03 10 13 02 FA 00 0A 00 00 00 09 00 00 07 D0 00 06 20 87 00 00 00 00 00 00 00 07 00 01 00 00 00 26 AA 00 00 1D B8 00 00 96 E3 00 F3 00 01 05 6B 00 00 00 00 00 00 00 00 00 00 00 00 04 10 FF F8 0F 00 05 01 01 00 00 00 3A 2B 00 00 38 E0 00 00 09 58 00 22 00 0A 36 36 00 00 00 00 00 00 00 00 00 00 00 00 01 DA F9 FA 0F 00 02 03 01 00 00 00 1E 6D 00 00 8E 86 00 00 0D 0B 00 25 00 0A 36 36 00 00 00 00 00 00 00 00 00 00 00 00 01 E5 23 18 0F 00 15 04 01 00 00 00 4C D7 00 00 E8 72 00 00 39 1C 00 F6 00 01 05 6B 00 00 00 00 00 00 00 00 00 00 00 00 00 A1 8F E3 0F 00 0E 05 01 00 00 00 20 80 00 00 5E 52 00 00 6B 81 00 F5 00 01 05 6B 00 00 00 00 00 00 00 00 00 00 00 00 0D BA A0 E0 0F 00 0D 06 01 00 00 00 36 13 00 00 FF AF 00 00 22 9A 00 F3 00 01 05 6B 00 00 00 00 00 00 00 00 00 00 00 00 FB F2 84 48 0F 00 16 07 01 00 00 00 3C CF 00 00 E2 CA 00 00 00 7E 00 F6 00 01 05 6B 00 00 00 00 00 00 00 00 00 00 00 00 F6 B1 2B 50 0F 00 1A 08 01 00 00 00 6D 7E 00 00 A0 9F 00 00 29 9B 00 F6 00 01 05 6B 00 00 00 00 00 00 00 00 00 00 00 00 05 AF B1 40 0F 00 18 09 01 00 00 00 3E 1E 00 00 9A 2E 00 00 5D 22 00 F5 00 01 05 6B 00 00 00 00 00 00 00 00 00 00 00 00 0A DF 50 B0 0F 00 03 0A 01 00 00 00 19 23 00 00 29 72 00 00 02 F6 00 27 00 0A 36 36 00 00 00 00 00 00 00 00 00 00 00 00 01 F0 D7 20 0F 00 0A 0B 01 00 00 00 31 C1 00 00 D5 19 00 00 7A 82 00 F3 00 01 05 6B 00 00 00 00 00 00 00 00 00 00 00 00 05 33 D5 B8 0F 00 06 0C 01 00 00 00 10 6C 00 00 C5 56 00 00 9B 51 00 F3 00 01 05 6B 00 00 00 00 00 00 00 00 00 00 00 00 03 DA 13 94 0F 00 10 0D 01 00 00 00 11 E3 00 00 F7 8B 00 00 98 25 00 F3 00 01 05 6B 00 00 00 00 00 00 00 00 00 00 00 00 03 B6 B2 C0 0F 00 0A 10 05 00 00 00 7D 88 00 00 64 4F 00 00 06 D8 00 2E 00 01 05 6E 00 00 00 00 00 00 00 00 00 00 00 00 F3 C7 D2 60 0F 00 1A 11 05 00 00 00 4A D6 00 00 0B 71 00 00 2B BA 00 2E 00 01 05 6E 00 00 00 00 00 00 00 00 00 00 00 00 0A 15 95 D0 0F 00 03 12 05 00 00 00 16 97 00 00 A9 80 00 00 4F 67 00 2D 00 01 05 6E 00 00 00 00 00 00 00 00 00 00 00 00 0C 0A DA C0 0F 00 10 14 05 00 00 00 C3 13 00 00 6E 95 00 00 00 C2 00 2E 00 01 05 6E 00 00 00 00 00 00 00 00 00 00 00 00 11 19 29 40 0F 00 16 15 05 00 00 00 6D 71 00 00 E5 5D 00 00 0B 82 00 2E 00 01 05 6E 00 00 00 00 00 00 00 00 00 00 00 00 07 86 C9 B0 0F 00 1F 16 05 00 00 00 1F 8F 00 00 A2 64 00 00 2A D8 00 2E 00 01 05 6E 00 00 00 00 00 00 00 00 00 00 00 00 00 5A 27 79 0F 00 83 77 

08 01 00 2C 01 05 01 00 38 90 36 29 02 15 FF 12 3B 3F FD F9 3F 77 77 9A 1D DD DD DE 37 5E F0 92 39 FF 5A 64 0D 80 00 E0 00 01 60 02 18 18 18 7E 90 77 

08 01 00 2C 03 02 01 00 38 90 36 29 02 15 FF 12 3B 3F FD F9 3F 77 77 9A 1D DD DD DE 37 5E F0 92 39 FF 5A 64 0D 80 00 E0 00 01 60 02 18 18 18 7E 95 77 

08 01 00 2C 0A 03 01 00 38 90 36 29 02 15 FF 12 3B 3F FD F9 3F 77 77 9A 1D DD DD DE 37 5E F0 92 39 FF 5A 64 0D 80 00 E0 00 01 47 01 2F 28 11 A6 6F 77 

08 01 00 2C 01 05 01 00 38 90 46 22 02 14 30 16 0C 0C 0C 2E 03 03 03 D7 00 C0 C0 E9 30 30 35 E0 15 55 55 4B 15 55 55 4B 15 55 55 4B 15 55 55 4B 16 77 

08 01 00 2C 03 02 01 00 38 90 46 22 02 14 30 16 0C 0C 0C 2E 03 03 03 D7 00 C0 C0 E9 30 30 35 E0 15 55 55 4B 15 55 55 4B 95 55 55 4B 15 55 55 4B 93 77 

08 01 00 2C 0A 03 01 00 38 90 46 22 02 14 80 17 24 0C 0C 4E 03 02 47 D3 00 C0 F9 EE 3E 50 35 F0 15 55 55 4B 15 55 55 4B 15 55 55 4B 15 55 55 4B E3 77 

08 02 03 10 13 02 FA 00 0A 00 00 00 09 00 00 07 D0 00 06 20 88 00 00 00 00 00 00 00 07 00 01 00 00 00 28 40 00 00 5F 88 00 00 96 F0 01 25 00 01 05 6B 00 00 00 00 00 00 00 00 00 00 00 00 04 10 BA 58 0F 00 05 01 01 00 00 00 3A 3B 00 00 C4 4B 00 00 09 64 00 EA 00 0A 36 37 00 00 00 00 00 00 00 00 00 00 00 00 01 D8 FF 5C 0F 00 02 03 01 00 00 00 1E 10 00 00 1C C2 00 00 0D 18 00 ED 00 0A 36 37 00 00 00 00 00 00 00 00 00 00 00 00 01 EB 89 98 0F 00 15 04 01 00 00 00 4E 94 00 00 08 A3 00 00 39 29 01 28 00 01 05 6B 00 00 00 00 00 00 00 00 00 00 00 00 00 A1 6B 47 0F 00 0E 05 01 00 00 00 1F 13 00 00 DF 0C 00 00 6B 91 01 27 00 01 05 6B 00 00 00 00 00 00 00 00 00 00 00 00 0D BB CE B0 0F 00 0D 06 01 00 00 00 32 35 00 00 8A C1 00 00 22 A5 01 25 00 01 05 6B 00 00 00 00 00 00 00 00 00 00 00 00 FB F2 C8 98 0F 00 16 07 01 00 00 00 40 EB 00 00 A9 53 00 00 00 87 01 28 00 01 05 6B 00 00 00 00 00 00 00 00 00 00 00 00 F6 B1 90 10 0F 00 1A 08 01 00 00 00 60 CC 00 00 72 09 00 00 29 A9 01 28 00 01 05 6B 00 00 00 00 00 00 00 00 00 00 00 00 05 AF 82 D8 0F 00 18 09 01 00 00 00 3B AC 00 00 26 52 00 00 5D 32 01 27 00 01 05 6B 00 00 00 00 00 00 00 00 00 00 00 00 0A DF F6 B0 0F 00 03 0A 01 00 00 00 17 EA 00 00 BC A5 00 00 03 02 00 EF 00 0A 36 37 00 00 00 00 00 00 00 00 00 00 00 00 01 EF 24 5A 0F 00 0A 0B 01 00 00 00 34 0D 00 00 7B 1E 00 00 7A 90 01 25 00 01 05 6B 00 00 00 00 00 00 00 00 00 00 00 00 05 33 E2 98 0F 00 06 0C 01 00 00 00 0E 4B 00 00 00 B5 00 00 9B 5F 01 25 00 01 05 6B 00 00 00 00 00 00 00 00 00 00 00 00 03 D9 EB 34 0F 00 10 0D 01 00 00 00 12 2F 00 00 21 62 00 00 98 33 01 25 00 01 05 6B 00 00 00 00 00 00 00 00 00 00 00 00 03 B7 12 60 0F 00 0A 10 05 00 00 00 85 4F 00 00 4F F1 00 00 06 DC 00 60 00 01 05 6E 00 00 00 00 00 00 00 00 00 00 00 00 F3 C7 91 E0 0F 00 1A 11 05 00 00 00 48 95 00 00 A4 4B 00 00 2B C1 00 60 00 01 05 6E 00 00 00 00 00 00 00 00 00 00 00 00 0A 14 C9 A0 0F 00 03 12 05 00 00 00 15 9B 00 00 A3 1A 00 00 4F 6F 00 5F 00 01 05 6E 00 00 00 00 00 00 00 00 00 00 00 00 0C 0A 41 50 0F 00 10 14 05 00 00 00 C2 EB 00 00 3D 6C 00 00 00 CB 00 60 00 01 05 6E 00 00 00 00 00 00 00 00 00 00 00 00 11 17 ED C0 0F 00 16 15 05 00 00 00 76 2E 00 00 1A BB 00 00 0B 8A 00 60 00 01 05 6E 00 00 00 00 00 00 00 00 00 00 00 00 07 85 24 10 0F 00 1F 16 05 00 00 00 22 13 00 00 9F EA 00 00 2A DE 00 60 00 01 05 6E 00 00 00 00 00 00 00 00 00 00 00 00 00 5A 38 92 0F 00 0A 77 

08 01 00 2C 00 07 01 00 38 90 46 22 02 08 44 4B 00 00 00 00 00 00 00 00 00 00 00 00 00 00 00 00 00 00 00 00 00 00 00 00 00 00 00 00 00 00 00 00 EA 77 

08 01 00 2C 01 05 01 00 38 90 56 2D 02 14 C2 16 25 14 A4 B1 00 21 E6 C6 0A 30 30 2F 20 46 28 25 3C 7E 3F 79 3F 6D A9 CA 01 D9 52 1B 07 45 DD 8E EF 77 

08 01 00 2C 03 02 01 00 38 90 56 2D 02 14 C2 16 25 14 A4 B1 00 21 E6 C6 0A 30 30 2F 20 46 28 25 3C 7E 3F 79 3F 6D A9 CA 01 D9 52 1B 07 45 DD 8E EA 77 

08 01 00 2C 04 15 01 00 38 90 46 22 02 08 44 4B 00 00 00 00 00 00 00 00 00 00 00 00 00 00 00 00 00 00 00 00 00 00 00 00 00 00 00 00 00 00 03 05 FA 77 

08 01 00 2C 05 0E 01 00 38 90 46 22 02 08 44 4B 0A EB 97 90 3C E9 7C 40 0D B7 E4 44 0F 4C 4B 40 08 E1 98 DF 37 BF 75 BC 3E E0 1D 01 19 CC 50 5B 48 77 

08 01 00 2C 06 0D 01 00 38 90 46 22 02 08 44 4B 00 00 00 00 00 00 00 00 00 00 00 00 00 00 00 00 00 00 00 00 00 00 00 00 00 00 00 00 00 00 00 00 E6 77 

08 01 00 2C 07 16 01 00 38 90 46 22 02 08 44 4B 00 00 00 00 00 00 00 00 00 00 00 00 00 00 00 00 00 00 00 00 00 00 00 00 00 00 00 00 00 00 03 05 FA 77 

08 01 00 2C 08 1A 01 00 38 90 46 22 02 08 44 4B 00 00 00 00 00 00 00 00 00 00 00 00 00 00 00 00 00 00 00 00 00 00 00 00 00 00 00 00 00 00 03 05 F9 77 

08 01 00 2C 09 18 01 00 38 90 46 22 02 08 44 4B 00 00 00 00 00 00 00 00 00 00 00 00 00 00 00 00 00 00 00 00 00 00 00 00 00 00 00 00 00 00 03 05 FA 77 

08 01 00 2C 0A 03 01 00 38 90 56 2D 02 14 C2 16 25 14 A4 B1 00 21 E6 C6 4A 30 30 2F 20 46 28 25 3C 7E 3F 79 3F 6D A9 CA 01 D9 52 1B 07 45 DD 8E A2 77 

08 01 00 2C 0B 0A 01 00 38 90 46 22 02 08 44 4B 00 00 00 00 00 00 00 00 00 00 00 00 00 00 00 00 00 00 00 00 00 00 00 00 00 00 00 00 00 00 00 00 EC 77 

08 01 00 2C 0C 06 01 00 38 90 46 22 02 08 44 4B 00 00 00 00 00 00 00 00 00 00 00 00 00 00 00 00 00 00 00 00 00 00 00 00 00 00 00 00 00 00 00 00 E7 77 

08 01 00 2C 0D 10 01 00 38 90 46 22 02 08 44 4B 00 00 00 00 00 00 00 00 00 00 00 00 00 00 00 00 00 00 00 00 00 00 00 00 00 00 00 00 00 00 00 00 F0 77 

08 01 00 2C 01 05 01 00 38 90 16 24 02 22 5A B2 16 85 87 11 36 7C 28 F8 1A 14 55 34 15 55 55 4B 15 55 55 4B 15 55 55 4B 15 55 55 4B 15 55 55 4B DC 77 

08 01 00 2C 03 02 01 00 38 90 16 24 02 22 7A B8 16 41 86 FB 21 3D 51 A7 16 BA 55 80 15 55 55 4B 55 55 55 4B 15 55 55 4B 15 55 55 4B 15 55 55 4B FA 77 

08 01 00 2C 0A 03 01 00 38 90 16 24 02 22 44 B6 16 60 48 3C 24 64 AF 0F 0E B4 55 94 15 55 55 4B 15 55 55 4B 15 55 55 4B 15 55 55 4B 15 55 55 4B A2 77 

08 02 03 10 13 02 FA 00 0A 00 00 00 09 00 00 07 D0 00 06 20 89 00 00 00 00 00 00 00 07 00 01 00 00 00 24 6E 00 00 DD B4 00 00 96 FD 00 2B 00 01 05 6C 00 00 00 00 00 00 00 00 00 00 00 00 04 0F E3 C0 0F 00 05 01 01 00 00 00 3A 3B 00 00 80 29 00 00 09 71 00 86 00 0A 36 39 00 00 00 00 00 00 00 00 00 00 00 00 01 D7 AD 9C 0F 00 02 03 01 00 00 00 1C 5D 00 00 D7 E2 00 00 0D 24 00 89 00 0A 36 39 00 00 00 00 00 00 00 00 00 00 00 00 01 E7 5D FC 0F 00 15 04 01 00 00 00 4C 54 00 00 5A DB 00 00 39 35 00 2E 00 01 05 6C 00 00 00 00 00 00 00 00 00 00 00 00 00 A0 24 07 0F 00 0E 05 01 00 00 00 22 B6 00 00 94 20 00 00 6B A2 00 2D 00 01 05 6C 00 00 00 00 00 00 00 00 00 00 00 00 0D BA 80 20 0F 00 0D 06 01 00 00 00 34 EA 00 00 4A 84 00 00 22 B0 00 2B 00 01 05 6C 00 00 00 00 00 00 00 00 00 00 00 00 FB F1 3E 98 0F 00 16 07 01 00 00 00 41 E6 00 00 A8 13 00 00 00 90 00 2E 00 01 05 6C 00 00 00 00 00 00 00 00 00 00 00 00 F6 AF F5 A0 0F 00 1A 08 01 00 00 00 61 B3 00 00 75 85 00 00 29 B7 00 2E 00 01 05 6C 00 00 00 00 00 00 00 00 00 00 00 00 05 AF 64 A0 0F 00 18 09 01 00 00 00 39 C9 00 00 EE E6 00 00 5D 41 00 2D 00 01 05 6C 00 00 00 00 00 00 00 00 00 00 00 00 0A DE DB B0 0F 00 03 0A 01 00 00 00 1A 0E 00 00 74 20 00 00 03 0F 00 8B 00 0A 36 39 00 00 00 00 00 00 00 00 00 00 00 00 01 ED C7 0A 0F 00 0A 0B 01 00 00 00 36 34 00 00 5D 83 00 00 7A 9E 00 2B 00 01 05 6C 00 00 00 00 00 00 00 00 00 00 00 00 05 33 D3 38 0F 00 06 0C 01 00 00 00 0E FE 00 00 5F 66 00 00 9B 6C 00 2B 00 01 05 6C 00 00 00 00 00 00 00 00 00 00 00 00 03 D9 78 30 0F 00 10 0D 01 00 00 00 11 99 00 00 7B 38 00 00 98 40 00 2B 00 01 05 6C 00 00 00 00 00 00 00 00 00 00 00 00 03 B6 92 E0 0F 00 0A 10 05 00 00 00 81 81 00 00 57 1E 00 00 06 E0 00 92 00 01 05 6E 00 00 00 00 00 00 00 00 00 00 00 00 F3 C7 CC 10 0F 00 1A 11 05 00 00 00 55 FA 00 00 6B 83 00 00 2B C9 00 92 00 01 05 6E 00 00 00 00 00 00 00 00 00 00 00 00 0A 14 14 F0 0F 00 03 12 05 00 00 00 16 9B 00 00 AE F7 00 00 4F 77 00 91 00 01 05 6E 00 00 00 00 00 00 00 00 00 00 00 00 0C 08 AC 90 0F 00 10 14 05 00 00 00 D4 E2 00 00 22 FD 00 00 00 D4 00 92 00 01 05 6E 00 00 00 00 00 00 00 00 00 00 00 00 11 16 F2 E0 0F 00 16 15 05 00 00 00 68 4F 00 00 66 00 00 00 0B 91 00 92 00 01 05 6E 00 00 00 00 00 00 00 00 00 00 00 00 07 82 84 C0 0F 00 1F 16 05 00 00 00 22 7B 00 00 C1 0A 00 00 2A E4 00 92 00 01 05 6E 00 00 00 00 00 00 00 00 00 00 00 00 00 57 C0 14 0F 00 43 77 

08 01 00 2C 01 05 01 00 38 90 26 26 02 20 2F B8 3D 8A 18 93 20 00 00 90 00 00 01 03 2F E0 00 70 00 00 00 00 00 00 00 00 00 07 77 0A 1C 00 04 CC A2 77 

08 01 00 2C 03 02 01 00 38 90 26 26 02 20 2F B8 3D 8A 18 93 20 00 00 90 00 01 01 0C 0F E0 00 E0 00 00 00 00 00 00 00 00 00 07 77 0A 1C 00 04 CC 19 77 

08 01 00 2C 0A 03 01 00 38 90 26 26 02 20 2F B8 3D 8A 18 93 20 00 00 90 00 01 07 06 3E 00 00 20 00 00 00 00 00 00 00 00 00 07 77 0A 1C 00 04 CC 0C 77 

08 02 03 10 13 02 FA 00 0A 00 00 00 09 00 00 07 D0 00 06 20 8A 00 00 00 00 00 00 00 07 00 01 00 00 00 25 5C 00 00 1E BC 00 00 97 0B 00 5D 00 01 05 6C 00 00 00 00 00 00 00 00 00 00 00 00 04 10 46 30 0F 00 05 01 01 00 00 00 3A 61 00 00 02 B9 00 00 09 7E 00 22 00 0A 36 3B 00 00 00 00 00 00 00 00 00 00 00 00 01 DB 56 B2 0F 00 02 03 01 00 00 00 1C C6 00 00 65 EA 00 00 0D 31 00 25 00 0A 36 3B 00 00 00 00 00 00 00 00 00 00 00 00 01 E6 C2 E4 0F 00 15 04 01 00 00 00 4B 4F 00 00 7F 66 00 00 39 41 00 60 00 01 05 6C 00 00 00 00 00 00 00 00 00 00 00 00 00 A0 43 CA 0F 00 0E 05 01 00 00 00 22 84 00 00 19 31 00 00 6B B3 00 5F 00 01 05 6C 00 00 00 00 00 00 00 00 00 00 00 00 0D BA 97 D0 0F 00 0D 06 01 00 00 00 30 26 00 00 D4 D5 00 00 22 BA 00 5D 00 01 05 6C 00 00 00 00 00 00 00 00 00 00 00 00 FB F2 F7 10 0F 00 16 07 01 00 00 00 40 71 00 00 7A 9B 00 00 00 99 00 60 00 01 05 6C 00 00 00 00 00 00 00 00 00 00 00 00 F6 B0 68 C0 0F 00 1A 08 01 00 00 00 69 27 00 00 47 19 00 00 29 C5 00 60 00 01 05 6C 00 00 00 00 00 00 00 00 00 00 00 00 05 AE B4 B8 0F 00 18 09 01 00 00 00 3E CA 00 00 78 97 00 00 5D 51 00 5F 00 01 05 6C 00 00 00 00 00 00 00 00 00 00 00 00 0A DE CD 10 0F 00 03 0A 01 00 00 00 19 3C 00 00 02 7D 00 00 03 1C 00 27 00 0A 36 3B 00 00 00 00 00 00 00 00 00 00 00 00 01 EE 0A 60 0F 00 0A 0B 01 00 00 00 31 51 00 00 FF 7A 00 00 7A AB 00 5D 00 01 05 6C 00 00 00 00 00 00 00 00 00 00 00 00 05 33 7F 20 0F 00 06 0C 01 00 00 00 0F 21 00 00 A1 9D 00 00 9B 79 00 5D 00 01 05 6C 00 00 00 00 00 00 00 00 00 00 00 00 03 D9 E8 34 0F 00 10 0D 01 00 00 00 12 1F 00 00 9F C3 00 00 98 4D 00 5D 00 01 05 6C 00 00 00 00 00 00 00 00 00 00 00 00 03 B6 94 B0 0F 00 0A 10 05 00 00 00 90 A5 00 00 43 CC 00 00 06 E4 00 C4 00 01 05 6E 00 00 00 00 00 00 00 00 00 00 00 00 F3 C6 A3 00 0F 00 1A 11 05 00 00 00 50 CD 00 00 06 3B 00 00 2B D1 00 C4 00 01 05 6E 00 00 00 00 00 00 00 00 00 00 00 00 0A 14 2E C0 0F 00 03 12 05 00 00 00 15 37 00 00 A2 79 00 00 4F 7F 00 C3 00 01 05 6E 00 00 00 00 00 00 00 00 00 00 00 00 0C 0A 12 90 0F 00 10 14 05 00 00 00 B9 EE 00 00 EC F5 00 00 00 DC 00 C4 00 01 05 6E 00 00 00 00 00 00 00 00 00 00 00 00 11 17 53 20 0F 00 16 15 05 00 00 00 6C 89 00 00 9F D8 00 00 0B 98 00 C4 00 01 05 6E 00 00 00 00 00 00 00 00 00 00 00 00 07 84 ED E8 0F 00 1F 16 05 00 00 00 25 27 00 00 C2 41 00 00 2A EA 00 C4 00 01 05 6E 00 00 00 00 00 00 00 00 00 00 00 00 00 59 16 CD 0F 00 00 77 

08 01 00 2C 01 05 01 00 38 90 36 29 02 20 00 B0 00 03 FF 06 27 77 77 BA 1D DD DD DE 37 77 77 6A 1D DE 00 D4 07 80 07 69 20 00 09 98 20 6F E0 D8 C4 77 

08 01 00 2C 03 02 01 00 38 90 36 29 02 20 00 B0 00 03 FF 06 27 77 77 BA 1D DD DD DE 37 77 77 6A 1D DE 00 D4 07 80 07 69 20 00 3E 9E 3F 41 40 38 81 77 

08 01 00 2C 0A 03 01 00 38 90 36 29 02 20 00 B0 40 03 FF 06 27 77 77 BA 1D DD DD DE 37 77 77 6A 1D DE 00 D4 07 80 07 69 20 00 3E 9E 3F 41 40 38 C9 77 

08 01 00 2C 01 05 01 00 38 90 46 22 02 20 E1 B0 11 A0 54 EE 02 26 11 B2 00 C0 C0 E9 30 25 55 8B 15 55 55 4B 15 55 55 4B 15 55 55 4B 15 55 55 4B 31 77 

08 01 00 2C 03 02 01 00 38 90 46 22 02 21 D0 B3 09 B0 E4 AF 02 5A 11 9B 00 C0 C0 E9 3E E8 55 3D 55 55 55 4B 15 55 55 4B 15 55 55 4B 55 55 55 4B DE 77 

08 01 00 2C 0A 03 01 00 38 90 46 22 02 21 D0 B3 09 B0 E4 AF 02 5A 11 9B 00 C0 C0 E9 3E E8 55 3D 15 55 55 4B 55 55 55 4B 15 55 55 4B 15 55 55 4B 96 77 

08 02 03 10 13 02 FA 00 0A 00 00 00 09 00 00 07 D0 00 06 20 8B 00 00 00 00 00 00 00 07 00 01 00 00 00 24 EF 00 00 9B 8D 00 00 97 18 00 8F 00 01 05 6C 00 00 00 00 00 00 00 00 00 00 00 00 04 10 8D B8 0F 00 05 01 01 00 00 00 3A 61 00 00 C4 13 00 00 09 8A 00 EA 00 0A 36 3C 00 00 00 00 00 00 00 00 00 00 00 00 01 D9 F9 EE 0F 00 02 03 01 00 00 00 1A BD 00 00 29 2A 00 00 0D 3E 00 ED 00 0A 36 3C 00 00 00 00 00 00 00 00 00 00 00 00 01 E8 40 8E 0F 00 15 04 01 00 00 00 4E 01 00 00 D1 3C 00 00 39 4D 00 92 00 01 05 6C 00 00 00 00 00 00 00 00 00 00 00 00 00 A0 23 16 0F 00 0E 05 01 00 00 00 21 75 00 00 D6 CA 00 00 6B C3 00 91 00 01 05 6C 00 00 00 00 00 00 00 00 00 00 00 00 0D BA 84 50 0F 00 0D 06 01 00 00 00 35 42 00 00 96 0C 00 00 22 C5 00 8F 00 01 05 6C 00 00 00 00 00 00 00 00 00 00 00 00 FB F2 E9 58 0F 00 16 07 01 00 00 00 3F E7 00 00 79 96 00 00 00 A2 00 92 00 01 05 6C 00 00 00 00 00 00 00 00 00 00 00 00 F6 AE E1 C0 0F 00 1A 08 01 00 00 00 62 C0 00 00 4D E0 00 00 29 D3 00 92 00 01 05 6C 00 00 00 00 00 00 00 00 00 00 00 00 05 AE 89 08 0F 00 18 09 01 00 00 00 42 87 00 00 39 2D 00 00 5D 61 00 91 00 01 05 6C 00 00 00 00 00 00 00 00 00 00 00 00 0A DE 63 10 0F 00 03 0A 01 00 00 00 1A 3C 00 00 C4 F6 00 00 03 28 00 EF 00 0A 36 3C 00 00 00 00 00 00 00 00 00 00 00 00 01 F0 20 70 0F 00 0A 0B 01 00 00 00 31 63 00 00 DC 9B 00 00 7A B9 00 8F 00 01 05 6C 00 00 00 00 00 00 00 00 00 00 00 00 05 33 61 80 0F 00 06 0C 01 00 00 00 0F AB 00 00 FD D6 00 00 9B 86 00 8F 00 01 05 6C 00 00 00 00 00 00 00 00 00 00 00 00 03 DA 02 98 0F 00 10 0D 01 00 00 00 11 95 00 00 F0 37 00 00 98 5A 00 8F 00 01 05 6C 00 00 00 00 00 00 00 00 00 00 00 00 03 B6 88 A4 0F 00 0A 10 05 00 00 00 7F 68 00 00 48 68 00 00 06 E8 00 F6 00 01 05 6E 00 00 00 00 00 00 00 00 00 00 00 00 F3 C7 AD 80 0F 00 1A 11 05 00 00 00 4B 5E 00 00 C5 E0 00 00 2B D8 00 F6 00 01 05 6E 00 00 00 00 00 00 00 00 00 00 00 00 0A 14 57 20 0F 00 03 12 05 00 00 00 15 20 00 00 BA A0 00 00 4F 87 00 F5 00 01 05 6E 00 00 00 00 00 00 00 00 00 00 00 00 0C 08 C3 B0 0F 00 10 14 05 00 00 00 C8 62 00 00 D3 01 00 00 00 E5 00 F6 00 01 05 6E 00 00 00 00 00 00 00 00 00 00 00 00 11 17 BF 40 0F 00 16 15 05 00 00 00 70 13 00 00 ED 32 00 00 0B 9F 00 F6 00 01 05 6E 00 00 00 00 00 00 00 00 00 00 00 00 07 81 C8 F8 0F 00 1F 16 05 00 00 00 27 0F 00 00 E5 C3 00 00 2A F0 00 F6 00 01 05 6E 00 00 00 00 00 00 00 00 00 00 00 00 00 5A D7 6A 0F 00 0E 77 

08 01 00 2C 01 05 01 00 38 90 56 2D 02 20 C7 B0 0A E8 A3 91 00 2A 69 F8 12 22 B3 69 01 01 69 AA 06 4E 45 1C 3F D7 63 03 2F C0 D0 BC 24 3B 45 EA 4E 77 

08 01 00 2C 03 02 01 00 78 90 56 2D 02 20 C7 B0 0A E8 A3 91 00 2A 69 F8 12 22 B3 69 01 01 69 AA 06 4E 45 1C 3F D7 63 03 2F C0 D0 BC 24 3B 45 EA 0B 77 

08 01 00 2C 0A 03 01 00 38 90 56 2D 02 20 C7 B0 0A E8 A3 91 00 2A 69 F8 12 22 B3 69 01 01 69 AA 06 4E 45 1C 3F D7 63 03 2F C0 D0 BC 24 3B 45 EA 43 77 

08 02 03 10 13 02 FA 00 0A 00 00 00 09 00 00 07 D0 00 06 20 8C 00 00 00 00 00 00 00 07 00 01 00 00 00 24 EF 00 00 E0 A7 00 00 97 25 00 C1 00 01 05 6C 00 00 00 00 00 00 00 00 00 00 00 00 04 10 5E 00 0F 00 05 01 01 00 00 00 39 6C 00 00 48 A3 00 00 09 97 00 86 00 0A 36 3E 00 00 00 00 00 00 00 00 00 00 00 00 01 DD 0C 8C 0F 00 02 03 01 00 00 00 19 F2 00 00 BD 18 00 00 0D 4A 00 89 00 0A 36 3E 00 00 00 00 00 00 00 00 00 00 00 00 01 E8 AB 9C 0F 00 15 04 01 00 00 00 52 01 00 00 E8 18 00 00 39 59 00 C4 00 01 05 6C 00 00 00 00 00 00 00 00 00 00 00 00 00 9E D6 B8 0F 00 0E 05 01 00 00 00 22 A3 00 00 56 9F 00 00 6B D4 00 C3 00 01 05 6C 00 00 00 00 00 00 00 00 00 00 00 00 0D BA B0 A0 0F 00 0D 06 01 00 00 00 31 58 00 00 23 6D 00 00 22 D0 00 C1 00 01 05 6C 00 00 00 00 00 00 00 00 00 00 00 00 FB F3 62 60 0F 00 16 07 01 00 00 00 40 94 00 00 3B BD 00 00 00 AB 00 C4 00 01 05 6C 00 00 00 00 00 00 00 00 00 00 00 00 F6 AE B7 60 0F 00 1A 08 01 00 00 00 65 91 00 00 23 35 00 00 29 E1 00 C4 00 01 05 6C 00 00 00 00 00 00 00 00 00 00 00 00 05 AE 86 68 0F 00 18 09 01 00 00 00 48 1B 00 00 C5 3D 00 00 5D 70 00 C3 00 01 05 6C 00 00 00 00 00 00 00 00 00 00 00 00 0A DE B1 F0 0F 00 03 0A 01 00 00 00 1A 0E 00 00 58 A7 00 00 03 35 00 8B 00 0A 36 3E 00 00 00 00 00 00 00 00 00 00 00 00 01 F0 18 FE 0F 00 0A 0B 01 00 00 00 31 ED 00 00 8E E1 00 00 7A C7 00 C1 00 01 05 6C 00 00 00 00 00 00 00 00 00 00 00 00 05 33 45 88 0F 00 06 0C 01 00 00 00 0F 5E 00 00 29 E7 00 00 9B 94 00 C1 00 01 05 6C 00 00 00 00 00 00 00 00 00 00 00 00 03 D9 CE 90 0F 00 10 0D 01 00 00 00 11 74 00 00 16 15 00 00 98 68 00 C1 00 01 05 6C 00 00 00 00 00 00 00 00 00 00 00 00 03 B6 72 58 0F 00 0A 10 05 00 00 00 7B DA 00 00 38 A9 00 00 06 EC 01 28 00 01 05 6E 00 00 00 00 00 00 00 00 00 00 00 00 F3 C7 8C 60 0F 00 1A 11 05 00 00 00 4D 28 00 00 69 34 00 00 2B E0 01 28 00 01 05 6E 00 00 00 00 00 00 00 00 00 00 00 00 0A 13 5E B0 0F 00 03 12 05 00 00 00 15 90 00 00 A6 7A 00 00 4F 8F 01 27 00 01 05 6E 00 00 00 00 00 00 00 00 00 00 00 00 0C 08 35 70 0F 00 10 14 05 00 00 00 D8 C9 00 00 A4 A9 00 00 00 EE 01 28 00 01 05 6E 00 00 00 00 00 00 00 00 00 00 00 00 11 17 6A 80 0F 00 16 15 05 00 00 00 69 2C 00 00 20 2D 00 00 0B A7 01 28 00 01 05 6E 00 00 00 00 00 00 00 00 00 00 00 00 07 82 FD 38 0F 00 1F 16 05 00 00 00 28 41 00 00 E8 8C 00 00 2A F6 01 28 00 01 05 6E 00 00 00 00 00 00 00 00 00 00 00 00 00 59 32 4B 0F 00 C0 77 

08 01 00 2C 01 05 01 00 38 90 16 24 02 2E 96 85 04 E2 AA C4 2A AA AA B4 2A AA AA B4 2A AA AA B4 2A AA AA B4 2A AA AA B4 2A AA AA B4 2A AA AA B4 93 77 

08 01 00 2C 03 02 01 00 38 90 16 24 02 2E B0 85 04 58 AA 09 2A AA AA B4 2A AA AA B4 2A AA AA B4 2A AA AA B4 2A AA AA B4 AA AA AA B4 2A AA AA B4 47 77 

08 01 00 2C 0A 03 01 00 38 90 16 24 02 2E 8E 8B 05 BC AA 80 2A AA AA B4 2A AA AA B4 2A AA AA B4 2A AA AA B4 2A AA AA B4 2A AA AA B4 2A AA AA B4 93 77 

08 01 00 2C 10 0A 05 00 22 C0 46 26 20 AD EA B4 03 BE DD AA 0C 38 C3 44 33 DD 8B BB 3F 03 80 A7 3D 05 88 62 04 82 28 7E 03 56 AF FD 18 9C 1F 60 29 77 

08 01 00 2C 11 1A 05 00 22 C0 46 26 20 AD EA B4 0E 82 41 79 0C F2 41 9F 0C 3D E3 21 02 06 80 86 1E 22 10 1D 03 F1 28 6F 03 54 61 B7 18 9C 1F EC 6D 77 

08 01 00 2C 12 03 05 00 22 C0 46 26 20 AD EA B4 05 BF 47 73 0C 16 8C E2 1F ED 1D FF 3F 60 00 47 27 B3 B7 B3 04 C5 68 50 03 8A 79 A3 18 9C 1C 54 64 77 

08 01 00 2C 14 10 05 00 22 C0 46 26 20 AD EA B4 00 42 5E 2F 0A E4 36 88 10 A4 CA 0F 02 33 01 6F 39 01 36 3D 03 84 A8 5F 03 1E 57 3D 18 9B C4 7C 37 77 

08 01 00 2C 15 16 05 00 22 C0 46 26 20 AD EA B4 0D BF 14 9F 0D F3 24 46 1D 05 66 BC 3F 34 40 C5 20 09 0E E6 04 9E 28 54 03 88 54 D5 18 9C 1F 60 4D 77 

08 01 00 2C 16 1F 05 00 22 C0 46 26 20 AD EA B4 03 C0 A4 EC 0C 1B CD BC 10 18 AF 92 00 B3 81 00 39 F8 80 F9 04 B7 68 6D 03 44 21 45 18 9C 19 AC 8E 77 

08 01 00 2C 01 05 01 00 38 90 26 26 02 2C 4F 8C 3D 8A 18 93 20 00 00 90 00 01 FF 0B 3E 9F 00 2B 00 00 00 00 00 00 00 00 00 07 77 0A 1C 60 0D B4 29 77 

08 01 00 2C 03 02 01 00 38 90 26 26 02 2C 4F 8C 3D 8A 18 93 20 00 00 90 00 01 FF 0B 3E 9F 00 2B 00 00 00 00 00 00 00 00 00 07 77 0A 1C 60 0D B4 2C 77 

08 01 00 2C 0A 03 01 00 38 90 26 26 02 2C 4F 8C 3D 8A 18 93 20 00 00 90 00 01 FF 0B 3E 9F 00 2B 00 00 00 00 00 00 00 00 00 07 77 0A 1C 60 0D B4 24 77 

08 01 00 2C 01 05 01 00 38 90 36 29 02 2C 1F 8E 3F CC 02 5F 0F 77 77 DA 1D DD DD DE 37 77 77 6A 1D DE 00 D4 07 80 07 69 20 00 20 9A 18 18 18 7E CF 77 

08 01 00 2C 03 02 01 00 78 90 36 29 02 2C 1F 8E 3F CC 02 5F 0F 77 77 DA 1D DD DD DE 37 77 77 6A 1D DE 00 D4 07 80 07 69 20 00 20 9A 18 10 50 42 F6 77 

08 01 00 2C 0A 03 01 00 38 90 36 29 02 2C 1F 8E 3F CC 02 5F 0F 77 77 DA 1D DD DD DE 37 77 77 6A 9D DE 00 D4 07 80 07 69 20 00 20 9A 18 10 50 42 3E 77 

08 02 03 10 13 02 FA 00 0A 00 00 00 09 00 00 07 D0 00 06 20 8D 00 00 00 00 00 00 00 07 00 01 00 00 00 28 42 00 00 5D 25 00 00 97 33 00 F3 00 01 05 6C 00 00 00 00 00 00 00 00 00 00 00 00 04 11 09 40 0F 00 05 01 01 00 00 00 3D 0C 00 00 02 31 00 00 09 A4 00 22 00 0A 36 40 00 00 00 00 00 00 00 00 00 00 00 00 01 DA 6C 5C 0F 00 02 03 01 00 00 00 18 00 00 00 7C DC 00 00 0D 57 00 25 00 0A 36 40 00 00 00 00 00 00 00 00 00 00 00 00 01 E9 5A 22 0F 00 15 04 01 00 00 00 53 55 00 00 3B 05 00 00 39 66 00 F6 00 01 05 6C 00 00 00 00 00 00 00 00 00 00 00 00 00 9F C7 EE 0F 00 0E 05 01 00 00 00 21 CD 00 00 1C 2A 00 00 6B E5 00 F5 00 01 05 6C 00 00 00 00 00 00 00 00 00 00 00 00 0D BB 17 40 0F 00 0D 06 01 00 00 00 36 A4 00 00 E6 59 00 00 22 DA 00 F3 00 01 05 6C 00 00 00 00 00 00 00 00 00 00 00 00 FB F4 1B 70 0F 00 16 07 01 00 00 00 44 F4 00 00 37 22 00 00 00 B4 00 F6 00 01 05 6C 00 00 00 00 00 00 00 00 00 00 00 00 F6 B0 5C 90 0F 00 1A 08 01 00 00 00 64 C1 00 00 22 82 00 00 29 EF 00 F6 00 01 05 6C 00 00 00 00 00 00 00 00 00 00 00 00 05 AE DC 88 0F 00 18 09 01 00 00 00 49 15 00 00 86 7B 00 00 5D 80 00 F5 00 01 05 6C 00 00 00 00 00 00 00 00 00 00 00 00 0A DF 20 50 0F 00 03 0A 01 00 00 00 19 86 00 00 21 13 00 00 03 42 00 27 00 0A 36 40 00 00 00 00 00 00 00 00 00 00 00 00 01 EF DB 92 0F 00 0A 0B 01 00 00 00 31 E0 00 00 5F D0 00 00 7A D5 00 F3 00 01 05 6C 00 00 00 00 00 00 00 00 00 00 00 00 05 33 F1 80 0F 00 06 0C 01 00 00 00 0F 25 00 00 89 DD 00 00 9B A1 00 F3 00 01 05 6C 00 00 00 00 00 00 00 00 00 00 00 00 03 DA 91 94 0F 00 10 0D 01 00 00 00 11 27 00 00 76 97 00 00 98 75 00 F3 00 01 05 6C 00 00 00 00 00 00 00 00 00 00 00 00 03 B7 75 B0 0F 00 0A 10 05 00 00 00 76 64 00 00 3D DC 00 00 06 F0 00 2E 00 01 05 6F 00 00 00 00 00 00 00 00 00 00 00 00 F3 C7 69 40 0F 00 1A 11 05 00 00 00 50 66 00 00 1F C4 00 00 2B E8 00 2E 00 01 05 6F 00 00 00 00 00 00 00 00 00 00 00 00 0A 12 92 90 0F 00 03 12 05 00 00 00 12 3F 00 00 B8 6B 00 00 4F 97 00 2D 00 01 05 6F 00 00 00 00 00 00 00 00 00 00 00 00 0C 07 77 E0 0F 00 10 14 05 00 00 00 C2 04 00 00 86 EC 00 00 00 F7 00 2E 00 01 05 6F 00 00 00 00 00 00 00 00 00 00 00 00 11 17 43 00 0F 00 16 15 05 00 00 00 6B 66 00 00 6E 32 00 00 0B AE 00 2E 00 01 05 6F 00 00 00 00 00 00 00 00 00 00 00 00 07 83 C7 28 0F 00 1F 16 05 00 00 00 26 21 00 00 01 43 00 00 2A FD 00 2E 00 01 05 6F 00 00 00 00 00 00 00 00 00 00 00 00 00 58 AB B7 0F 00 51 77 

08 01 00 2C 01 05 01 00 38 90 46 22 02 2C 30 86 08 BF C8 39 08 22 0A 30 10 00 C0 D9 20 90 35 A0 15 55 55 4B 15 55 55 4B 15 55 55 4B 15 55 55 4B 0E 77 

08 01 00 2C 03 02 01 00 38 90 46 22 02 2C F0 8F 09 30 37 F6 3C 0E 14 6D 1A 05 40 51 22 61 15 95 15 55 55 4B 15 55 55 4B 15 55 55 4B 15 55 55 4B C6 77 

08 01 00 2C 0A 03 01 00 38 90 46 22 02 2C F0 8F 09 28 2E AB 1C 45 FC 77 1E 10 40 D7 28 A2 15 F7 15 55 55 4B 15 55 55 4B 15 55 55 4B 15 55 55 4B 37 77 

08 02 03 10 13 02 FA 00 0A 00 00 00 09 00 00 07 D0 00 06 20 8E 00 00 00 00 00 00 00 07 00 01 00 00 00 2B 9D 00 00 A4 45 00 00 97 40 01 25 00 01 05 6C 00 00 00 00 00 00 00 00 00 00 00 00 04 0F 98 A0 0F 00 05 01 01 00 00 00 3D 0C 00 00 8F C7 00 00 09 B0 00 EA 00 0A 36 41 00 00 00 00 00 00 00 00 00 00 00 00 01 D4 1D A2 0F 00 02 03 01 00 00 00 18 63 00 00 FC 8D 00 00 0D 63 00 ED 00 0A 36 41 00 00 00 00 00 00 00 00 00 00 00 00 01 E5 94 92 0F 00 15 04 01 00 00 00 56 71 00 00 54 A0 00 00 39 72 01 28 00 01 05 6C 00 00 00 00 00 00 00 00 00 00 00 00 00 9D A5 63 0F 00 0E 05 01 00 00 00 1F D4 00 00 95 E0 00 00 6B F5 01 27 00 01 05 6C 00 00 00 00 00 00 00 00 00 00 00 00 0D B9 75 60 0F 00 0D 06 01 00 00 00 32 DA 00 00 74 1F 00 00 22 E5 01 25 00 01 05 6C 00 00 00 00 00 00 00 00 00 00 00 00 FB F2 D5 48 0F 00 16 07 01 00 00 00 40 67 00 00 FB 0F 00 00 00 BC 01 28 00 01 05 6C 00 00 00 00 00 00 00 00 00 00 00 00 F6 AE F7 E0 0F 00 1A 08 01 00 00 00 65 14 00 00 F6 F4 00 00 29 FC 01 28 00 01 05 6C 00 00 00 00 00 00 00 00 00 00 00 00 05 AB FE 00 0F 00 18 09 01 00 00 00 41 C3 00 00 16 73 00 00 5D 90 01 27 00 01 05 6C 00 00 00 00 00 00 00 00 00 00 00 00 0A DC F3 20 0F 00 03 0A 01 00 00 00 1A 46 00 00 B1 62 00 00 03 4E 00 EF 00 0A 36 41 00 00 00 00 00 00 00 00 00 00 00 00 01 EB 95 78 0F 00 0A 0B 01 00 00 00 3A B9 00 00 07 D5 00 00 7A E3 01 25 00 01 05 6C 00 00 00 00 00 00 00 00 00 00 00 00 05 32 54 58 0F 00 06 0C 01 00 00 00 11 02 00 00 D0 C0 00 00 9B AE 01 25 00 01 05 6C 00 00 00 00 00 00 00 00 00 00 00 00 03 D9 1E 18 0F 00 10 0D 01 00 00 00 12 09 00 00 A3 7E 00 00 98 82 01 25 00 01 05 6C 00 00 00 00 00 00 00 00 00 00 00 00 03 B5 E4 D4 0F 00 0A 10 05 00 00 00 76 BA 00 00 27 24 00 00 06 F4 00 60 00 01 05 6F 00 00 00 00 00 00 00 00 00 00 00 00 F3 C6 11 00 0F 00 1A 11 05 00 00 00 57 2A 00 00 C3 39 00 00 2B EF 00 60 00 01 05 6F 00 00 00 00 00 00 00 00 00 00 00 00 0A 11 3A F0 0F 00 03 12 05 00 00 00 14 91 00 00 A6 1A 00 00 4F 9F 00 5F 00 01 05 6F 00 00 00 00 00 00 00 00 00 00 00 00 0C 06 96 20 0F 00 10 14 05 00 00 00 C0 AE 00 00 53 20 00 00 01 00 00 60 00 01 05 6F 00 00 00 00 00 00 00 00 00 00 00 00 11 14 23 A0 0F 00 16 15 05 00 00 00 6B 22 00 00 A5 48 00 00 0B B5 00 60 00 01 05 6F 00 00 00 00 00 00 00 00 00 00 00 00 07 80 44 B0 0F 00 1F 16 05 00 00 00 24 C5 00 00 02 B2 00 00 2B 03 00 60 00 01 05 6F 00 00 00 00 00 00 00 00 00 00 00 00 00 58 95 17 0F 00 CB 77 

08 01 00 2C 00 07 01 00 38 90 56 2D 02 20 44 BB 00 00 00 00 00 00 00 00 00 00 00 00 00 00 00 00 00 00 00 00 00 00 00 00 00 00 00 00 00 00 00 00 2D 77 

08 01 00 2C 01 05 01 00 38 90 56 2D 02 2C CA 8D 25 14 7F B3 00 83 44 59 1F 63 8E 6D 10 5B 70 3A 19 14 2F E1 3F 6A BA C1 10 C9 CB 08 0F 04 85 C8 D6 77 

08 01 00 2C 03 02 01 00 38 90 56 2D 02 2C CA 8D 25 14 7F B3 00 83 44 59 1F 63 8E 6D 10 5B 70 3A 19 14 2F E1 3F 6A BA C1 10 C9 CB 08 0F 04 85 C8 D3 77 

08 01 00 2C 04 15 01 00 38 90 56 2D 02 20 47 BE 23 C2 88 A8 39 24 AC DA 1E 5C 7F 53 0B AF C2 84 14 38 4F A5 05 1D E4 19 0C 1C F6 45 11 1B 0A 2F B4 77 

08 01 00 2C 05 0E 01 00 38 90 56 2D 02 20 44 BB 00 00 00 00 00 00 00 00 00 00 00 00 00 00 00 00 00 00 00 00 00 00 00 00 00 00 00 00 00 00 00 00 21 77 

08 01 00 2C 06 0D 01 00 38 90 56 2D 02 20 44 BB 00 00 00 00 00 00 00 00 00 00 00 00 00 00 00 00 00 00 00 00 00 00 00 00 00 00 00 00 00 00 00 00 21 77 

08 01 00 2C 07 16 01 00 38 90 56 2D 02 20 46 BD 25 14 8E B6 3F EC 56 91 34 D5 2C 2B 10 35 18 78 0D B0 45 48 3F 6C 32 C0 0A 13 92 EF 1D BC 95 AD 6D 77 

08 01 00 2C 08 1A 01 00 38 90 56 2D 02 20 44 BB 00 00 00 00 00 00 00 00 00 00 00 00 00 00 00 00 00 00 00 00 00 00 00 00 00 00 00 00 00 00 02 06 3C 77 

08 01 00 2C 09 18 01 00 38 90 56 2D 02 20 44 BB 00 00 00 00 00 00 00 00 00 00 00 00 00 00 00 00 00 00 00 00 00 00 00 00 00 00 00 00 00 00 02 06 3F 77 

08 01 00 2C 0A 03 01 00 38 90 56 2D 02 2C CA 8D A5 14 7F B3 40 83 44 59 1F 63 8E 6D 10 5B 70 3A 19 14 2F E1 7F 6A BA C1 10 C9 CB 08 0F 04 85 C8 5B 77 

08 01 00 2C 0B 0A 01 00 38 90 56 2D 02 20 44 BB 00 00 00 00 00 00 00 00 00 00 00 00 00 00 00 00 00 00 00 00 00 00 00 00 00 00 00 00 00 00 00 00 2B 77 

08 01 00 2C 0C 06 01 00 38 90 56 2D 02 20 44 BB 00 00 00 00 00 00 00 00 00 00 00 00 00 00 00 00 00 00 00 00 00 00 00 00 00 00 00 00 00 00 00 00 20 77 

08 01 00 2C 0D 10 01 00 38 90 56 2D 02 20 44 BB 00 00 00 00 00 00 00 00 00 00 00 00 00 00 00 00 00 00 00 00 00 00 00 00 00 00 00 00 00 00 00 00 37 77 

08 01 00 2C 01 05 01 00 38 90 16 24 02 38 40 E7 00 5F 4C EB 0C 7B FD 30 3A 30 15 6A 15 55 55 4B 15 55 55 4B 15 55 55 4B 15 55 55 4B 15 55 55 4B 4E 77 

08 01 00 2C 03 02 01 00 38 90 16 24 02 38 40 E7 00 5F 4C EB 8C 78 0E 31 37 40 15 CA 15 55 55 4B 15 55 55 4B 15 55 55 4B 15 55 55 4B 15 55 55 4B E7 77 

08 01 00 2C 0A 03 01 00 38 90 16 24 02 38 40 E7 00 5F 4C EB 0C 78 17 3C 3A F0 15 8A 15 55 55 4B 15 55 55 4B 15 55 55 4B 15 55 55 4B 15 55 55 4B 86 77 

08 02 03 10 13 02 FA 00 0A 00 00 00 09 00 00 07 D0 00 06 20 8F 00 00 00 00 00 00 00 07 00 01 00 00 00 27 D7 00 00 1A B8 00 00 97 4E 00 2B 00 01 05 6D 00 00 00 00 00 00 00 00 00 00 00 00 04 10 73 C8 0F 00 05 01 01 00 00 00 3D E6 00 00 4B 14 00 00 09 BD 00 86 00 0A 36 43 00 00 00 00 00 00 00 00 00 00 00 00 01 D8 E5 8A 0F 00 02 03 01 00 00 00 1A 07 00 00 C5 FF 00 00 0D 70 00 89 00 0A 36 43 00 00 00 00 00 00 00 00 00 00 00 00 01 E6 D1 A4 0F 00 15 04 01 00 00 00 57 A5 00 00 AE 9E 00 00 39 7E 00 2E 00 01 05 6D 00 00 00 00 00 00 00 00 00 00 00 00 00 9F 2F 24 0F 00 0E 05 01 00 00 00 20 0E 00 00 51 E0 00 00 6C 06 00 2D 00 01 05 6D 00 00 00 00 00 00 00 00 00 00 00 00 0D BA FB 30 0F 00 0D 06 01 00 00 00 36 A6 00 00 37 44 00 00 22 F0 00 2B 00 01 05 6D 00 00 00 00 00 00 00 00 00 00 00 00 FB F3 EF A0 0F 00 16 07 01 00 00 00 42 11 00 00 F7 E2 00 00 00 C5 00 2E 00 01 05 6D 00 00 00 00 00 00 00 00 00 00 00 00 F6 B0 7A A0 0F 00 1A 08 01 00 00 00 5E D1 00 00 F9 78 00 00 2A 0A 00 2E 00 01 05 6D 00 00 00 00 00 00 00 00 00 00 00 00 05 AE 7F 90 0F 00 18 09 01 00 00 00 47 08 00 00 D8 AF 00 00 5D 9F 00 2D 00 01 05 6D 00 00 00 00 00 00 00 00 00 00 00 00 0A DE A8 00 0F 00 03 0A 01 00 00 00 1A 31 00 00 7B 15 00 00 03 5B 00 8B 00 0A 36 43 00 00 00 00 00 00 00 00 00 00 00 00 01 F0 7C 00 0F 00 0A 0B 01 00 00 00 36 AD 00 00 E6 EF 00 00 7A F0 00 2B 00 01 05 6D 00 00 00 00 00 00 00 00 00 00 00 00 05 33 AE C0 0F 00 06 0C 01 00 00 00 10 EB 00 00 37 74 00 00 9B BC 00 2B 00 01 05 6D 00 00 00 00 00 00 00 00 00 00 00 00 03 DA 54 B0 0F 00 10 0D 01 00 00 00 11 C1 00 00 01 39 00 00 98 90 00 2B 00 01 05 6D 00 00 00 00 00 00 00 00 00 00 00 00 03 B7 58 0C 0F 00 0A 10 05 00 00 00 80 A5 00 00 32 D1 00 00 06 F8 00 92 00 01 05 6F 00 00 00 00 00 00 00 00 00 00 00 00 F3 C8 27 50 0F 00 1A 11 05 00 00 00 53 7C 00 00 7D 97 00 00 2B F7 00 92 00 01 05 6F 00 00 00 00 00 00 00 00 00 00 00 00 0A 12 64 C0 0F 00 03 12 05 00 00 00 12 92 00 00 B2 73 00 00 4F A7 00 91 00 01 05 6F 00 00 00 00 00 00 00 00 00 00 00 00 0C 07 B3 00 0F 00 10 14 05 00 00 00 B7 9B 00 00 3B A1 00 00 01 09 00 92 00 01 05 6F 00 00 00 00 00 00 00 00 00 00 00 00 11 17 AC E0 0F 00 16 15 05 00 00 00 6A 4E 00 00 F0 02 00 00 0B BC 00 92 00 01 05 6F 00 00 00 00 00 00 00 00 00 00 00 00 07 84 20 50 0F 00 1F 16 05 00 00 00 24 08 00 00 20 EF 00 00 2B 09 00 92 00 01 05 6F 00 00 00 00 00 00 00 00 00 00 00 00 00 58 B9 8B 0F 00 64 77 

08 01 00 2C 01 05 01 00 38 90 26 26 02 38 6F EF 3D 8A 18 93 20 00 00 90 00 00 00 00 00 00 00 00 00 00 00 00 00 00 00 00 00 07 77 0A 1C 1F FA 90 AD 77 

08 01 00 2C 03 02 01 00 38 90 26 26 02 38 6F EF 3D 8A 18 93 20 00 00 90 00 00 00 00 00 00 00 00 00 00 00 00 00 00 00 00 00 07 77 0A 1C 1F FA 90 A8 77 

08 01 00 2C 0A 03 01 00 38 90 26 26 02 38 6F EF 3D 8A 18 93 20 00 00 90 00 00 00 00 00 00 00 00 00 00 00 00 00 00 00 00 00 07 77 0A 1C 1F FA 90 A0 77 

08 02 03 10 13 02 FA 00 0A 00 00 00 09 00 00 07 D0 00 06 20 90 00 00 00 00 00 00 00 07 00 01 00 00 00 25 B9 00 00 62 C8 00 00 97 5B 00 5D 00 01 05 6D 00 00 00 00 00 00 00 00 00 00 00 00 04 0F D1 C8 0F 00 05 01 01 00 00 00 39 B3 00 00 D0 04 00 00 09 C9 00 22 00 0A 36 45 00 00 00 00 00 00 00 00 00 00 00 00 01 D7 50 D8 0F 00 02 03 01 00 00 00 18 C2 00 00 53 87 00 00 0D 7D 00 25 00 0A 36 45 00 00 00 00 00 00 00 00 00 00 00 00 01 E8 4B 00 0F 00 15 04 01 00 00 00 4C A1 00 00 BF DD 00 00 39 8A 00 60 00 01 05 6D 00 00 00 00 00 00 00 00 00 00 00 00 00 9C C7 68 0F 00 0E 05 01 00 00 00 20 8E 00 00 D2 DB 00 00 6C 16 00 5F 00 01 05 6D 00 00 00 00 00 00 00 00 00 00 00 00 0D BA 1E 10 0F 00 0D 06 01 00 00 00 33 30 00 00 C0 F8 00 00 22 FA 00 5D 00 01 05 6D 00 00 00 00 00 00 00 00 00 00 00 00 FB F2 DF 00 0F 00 16 07 01 00 00 00 48 6B 00 00 BE 9D 00 00 00 CE 00 60 00 01 05 6D 00 00 00 00 00 00 00 00 00 00 00 00 F6 AF 45 80 0F 00 1A 08 01 00 00 00 67 98 00 00 C8 CB 00 00 2A 18 00 60 00 01 05 6D 00 00 00 00 00 00 00 00 00 00 00 00 05 AB 5B 58 0F 00 18 09 01 00 00 00 45 F6 00 00 69 1B 00 00 5D AF 00 5F 00 01 05 6D 00 00 00 00 00 00 00 00 00 00 00 00 0A DD 72 80 0F 00 03 0A 01 00 00 00 18 BB 00 00 03 D0 00 00 03 68 00 27 00 0A 36 45 00 00 00 00 00 00 00 00 00 00 00 00 01 EC F4 B2 0F 00 0A 0B 01 00 00 00 36 90 00 00 8E ED 00 00 7A FE 00 5D 00 01 05 6D 00 00 00 00 00 00 00 00 00 00 00 00 05 32 D8 A8 0F 00 06 0C 01 00 00 00 10 F4 00 00 67 85 00 00 9B C9 00 5D 00 01 05 6D 00 00 00 00 00 00 00 00 00 00 00 00 03 D9 C6 F0 0F 00 10 0D 01 00 00 00 10 F9 00 00 34 07 00 00 98 9D 00 5D 00 01 05 6D 00 00 00 00 00 00 00 00 00 00 00 00 03 B5 76 80 0F 00 0A 10 05 00 00 00 87 8E 00 00 19 79 00 00 06 FC 00 C4 00 01 05 6F 00 00 00 00 00 00 00 00 00 00 00 00 F3 C7 8E 80 0F 00 1A 11 05 00 00 00 4C D7 00 00 1A A0 00 00 2B FF 00 C4 00 01 05 6F 00 00 00 00 00 00 00 00 00 00 00 00 0A 10 DC D0 0F 00 03 12 05 00 00 00 12 F2 00 00 A5 DA 00 00 4F AF 00 C3 00 01 05 6F 00 00 00 00 00 00 00 00 00 00 00 00 0C 05 4F D0 0F 00 10 14 05 00 00 00 AF 81 00 00 04 29 00 00 01 12 00 C4 00 01 05 6F 00 00 00 00 00 00 00 00 00 00 00 00 11 15 73 C0 0F 00 16 15 05 00 00 00 6D C3 00 00 23 F5 00 00 0B C4 00 C4 00 01 05 6F 00 00 00 00 00 00 00 00 00 00 00 00 07 80 54 20 0F 00 1F 16 05 00 00 00 25 34 00 00 28 BC 00 00 2B 0F 00 C4 00 01 05 6F 00 00 00 00 00 00 00 00 00 00 00 00 00 58 AA 64 0F 00 86 77 

08 01 00 2C 01 05 01 00 38 90 36 29 02 38 00 E0 00 40 00 B0 17 77 77 FA 1D DD DD DE 37 77 77 6A 1D DE 00 D4 07 80 07 69 20 00 20 9A 18 18 18 7E CC 77 

08 01 00 2C 03 02 01 00 38 90 36 29 02 38 00 E0 00 40 00 B0 17 77 77 FA 1D DD DD DE 37 77 77 6A 1D DE 00 D4 07 80 07 69 20 00 20 9A 18 18 18 7E C9 77 

08 01 00 2C 0A 03 01 00 38 90 36 29 02 38 00 E0 00 40 00 B0 17 77 77 FA 1D DD DD DE 37 77 77 6A 1D DE 00 D4 07 80 07 69 20 00 20 9A 18 18 18 7E C1 77 

08 01 00 2C 01 05 01 00 38 90 46 22 02 38 23 EF 2C 0C 0C BE 03 03 02 D4 18 6A 61 63 10 3C 75 4E 15 55 55 4B 15 55 55 4B 15 55 55 4B 15 55 55 4B 39 77 

08 01 00 2C 03 02 01 00 38 90 46 22 02 38 25 E5 14 0C 0C 0E 03 03 02 D4 18 6A 61 63 10 3C 75 4E 15 55 55 4B 15 55 55 4B 15 55 55 4B 15 55 55 4B B8 77 

08 01 00 2C 0A 03 01 00 38 90 46 22 02 38 23 EF 2C 0C 0F BB 1B E3 03 D7 68 68 E8 28 1A 1A 55 00 95 55 55 4B 15 55 55 4B 15 55 55 4B 15 55 55 4B BA 77 

08 02 03 10 13 02 FA 00 0A 00 00 00 09 00 00 07 D0 00 06 20 91 00 00 00 00 00 00 00 07 00 01 00 00 00 26 32 00 00 D8 F1 00 00 97 68 00 8F 00 01 05 6D 00 00 00 00 00 00 00 00 00 00 00 00 04 0E F8 30 0F 00 05 01 01 00 00 00 39 B3 00 00 94 EE 00 00 09 D6 00 EA 00 0A 36 46 00 00 00 00 00 00 00 00 00 00 00 00 01 D8 0E 50 0F 00 02 03 01 00 00 00 1A A0 00 00 10 CD 00 00 0D 8A 00 ED 00 0A 36 46 00 00 00 00 00 00 00 00 00 00 00 00 01 E8 16 94 0F 00 15 04 01 00 00 00 4C 68 00 00 1B C2 00 00 39 97 00 92 00 01 05 6D 00 00 00 00 00 00 00 00 00 00 00 00 00 9A CB 3A 0F 00 0E 05 01 00 00 00 21 37 00 00 85 A0 00 00 6C 27 00 91 00 01 05 6D 00 00 00 00 00 00 00 00 00 00 00 00 0D B8 CB 80 0F 00 0D 06 01 00 00 00 35 79 00 00 83 DD 00 00 23 05 00 8F 00 01 05 6D 00 00 00 00 00 00 00 00 00 00 00 00 FB F4 F5 80 0F 00 16 07 01 00 00 00 44 60 00 00 BF 72 00 00 00 D7 00 92 00 01 05 6D 00 00 00 00 00 00 00 00 00 00 00 00 F6 AE 73 40 0F 00 1A 08 01 00 00 00 68 78 00 00 CC B5 00 00 2A 26 00 92 00 01 05 6D 00 00 00 00 00 00 00 00 00 00 00 00 05 AB 9F 50 0F 00 18 09 01 00 00 00 45 86 00 00 28 52 00 00 5D BF 00 91 00 01 05 6D 00 00 00 00 00 00 00 00 00 00 00 00 0A DC 8E 10 0F 00 03 0A 01 00 00 00 17 8B 00 00 BD 37 00 00 03 74 00 EF 00 0A 36 46 00 00 00 00 00 00 00 00 00 00 00 00 01 EE B6 BE 0F 00 0A 0B 01 00 00 00 33 E4 00 00 63 40 00 00 7B 0C 00 8F 00 01 05 6D 00 00 00 00 00 00 00 00 00 00 00 00 05 32 CC 90 0F 00 06 0C 01 00 00 00 10 FE 00 00 CF 49 00 00 9B D6 00 8F 00 01 05 6D 00 00 00 00 00 00 00 00 00 00 00 00 03 D9 10 3C 0F 00 10 0D 01 00 00 00 11 F0 00 00 83 66 00 00 98 AA 00 8F 00 01 05 6D 00 00 00 00 00 00 00 00 00 00 00 00 03 B7 05 10 0F 00 0A 10 05 00 00 00 87 71 00 00 22 53 00 00 07 00 00 F6 00 01 05 6F 00 00 00 00 00 00 00 00 00 00 00 00 F3 C5 98 60 0F 00 1A 11 05 00 00 00 54 60 00 00 D6 A3 00 00 2C 06 00 F6 00 01 05 6F 00 00 00 00 00 00 00 00 00 00 00 00 0A 0F 9B 50 0F 00 03 12 05 00 00 00 14 47 00 00 B2 96 00 00 4F B7 00 F5 00 01 05 6F 00 00 00 00 00 00 00 00 00 00 00 00 0C 04 6E E0 0F 00 10 14 05 00 00 00 C3 C8 00 00 EA 25 00 00 01 1A 00 F6 00 01 05 6F 00 00 00 00 00 00 00 00 00 00 00 00 11 16 A9 40 0F 00 16 15 05 00 00 00 6F 8C 00 00 73 6A 00 00 0B CB 00 F6 00 01 05 6F 00 00 00 00 00 00 00 00 00 00 00 00 07 80 5F B8 0F 00 1F 16 05 00 00 00 24 8B 00 00 3B CE 00 00 2B 15 00 F6 00 01 05 6F 00 00 00 00 00 00 00 00 00 00 00 00 00 57 5B 86 0F 00 DF 77 

08 01 00 2C 01 05 01 00 38 90 56 2D 02 38 CC EE 00 00 00 00 00 00 00 00 00 00 00 00 00 00 00 00 00 00 00 00 00 00 00 00 00 00 00 00 00 00 00 00 EB 77 

08 01 00 2C 03 02 01 00 38 90 56 2D 02 38 CC EE 40 00 00 00 00 00 00 00 00 00 00 00 00 00 00 00 00 00 00 00 00 00 00 00 00 00 00 00 00 00 00 00 AE 77 

08 01 00 2C 0A 03 01 00 38 90 56 2D 02 38 CC EE 00 00 00 00 00 00 00 00 00 00 00 00 00 00 00 00 00 00 00 00 00 00 00 00 00 00 00 00 00 00 00 00 E6 77 

08 01 00 2C 01 05 01 00 38 90 16 24 02 44 81 C4 30 7F 80 65 2D 03 C0 2B 26 E2 55 20 15 55 55 4B 15 55 55 4B 15 55 55 4B 15 55 55 4B 15 55 55 4B 39 77 

08 01 00 2C 03 02 01 00 38 90 16 24 02 44 81 C4 30 7F 80 65 2D 03 C0 2B 26 E2 55 20 15 55 55 4B 15 55 55 4B 15 55 55 4B 15 55 55 4B 15 55 55 4B 3C 77 

08 01 00 2C 0A 03 01 00 38 90 16 24 02 44 81 C4 30 7F 80 65 6D 03 C0 2B 26 E2 55 20 15 55 55 4B 15 55 55 4B 15 55 55 4B 15 55 55 4B 95 55 55 4B F4 77 

08 02 03 10 13 02 FA 00 0A 00 00 00 09 00 00 07 D0 00 06 20 92 00 00 00 00 00 00 00 07 00 01 00 00 00 28 93 00 00 1E 52 00 00 97 76 00 C1 00 01 05 6D 00 00 00 00 00 00 00 00 00 00 00 00 04 11 22 C8 0F 00 05 01 01 00 00 00 38 30 00 00 18 E1 00 00 09 E3 00 86 00 0A 36 48 00 00 00 00 00 00 00 00 00 00 00 00 01 DA 7A 3A 0F 00 02 03 01 00 00 00 19 68 00 00 AA C6 00 00 0D 96 00 89 00 0A 36 48 00 00 00 00 00 00 00 00 00 00 00 00 01 E9 E5 2C 0F 00 15 04 01 00 00 00 4E C3 00 00 3C 78 00 00 39 A3 00 C4 00 01 05 6D 00 00 00 00 00 00 00 00 00 00 00 00 00 9D 94 AE 0F 00 0E 05 01 00 00 00 22 17 00 00 11 A6 00 00 6C 38 00 C3 00 01 05 6D 00 00 00 00 00 00 00 00 00 00 00 00 0D BB 44 20 0F 00 0D 06 01 00 00 00 35 70 00 00 13 54 00 00 23 10 00 C1 00 01 05 6D 00 00 00 00 00 00 00 00 00 00 00 00 FB F5 76 E8 0F 00 16 07 01 00 00 00 47 80 00 00 8C 26 00 00 00 E0 00 C4 00 01 05 6D 00 00 00 00 00 00 00 00 00 00 00 00 F6 AF 28 40 0F 00 1A 08 01 00 00 00 63 24 00 00 9A 16 00 00 2A 34 00 C4 00 01 05 6D 00 00 00 00 00 00 00 00 00 00 00 00 05 AD 3A D8 0F 00 18 09 01 00 00 00 56 A6 00 00 B9 57 00 00 5D CE 00 C3 00 01 05 6D 00 00 00 00 00 00 00 00 00 00 00 00 0A DD A9 10 0F 00 03 0A 01 00 00 00 18 67 00 00 55 2B 00 00 03 81 00 8B 00 0A 36 48 00 00 00 00 00 00 00 00 00 00 00 00 01 F2 F5 CE 0F 00 0A 0B 01 00 00 00 35 10 00 00 11 15 00 00 7B 1A 00 C1 00 01 05 6D 00 00 00 00 00 00 00 00 00 00 00 00 05 34 8E 08 0F 00 06 0C 01 00 00 00 10 22 00 00 02 BF 00 00 9B E4 00 C1 00 01 05 6D 00 00 00 00 00 00 00 00 00 00 00 00 03 DC 14 D8 0F 00 10 0D 01 00 00 00 13 4D 00 00 AB 84 00 00 98 B7 00 C1 00 01 05 6D 00 00 00 00 00 00 00 00 00 00 00 00 03 B7 9F 34 0F 00 0A 10 05 00 00 00 84 07 00 00 0A 4B 00 00 07 04 01 28 00 01 05 6F 00 00 00 00 00 00 00 00 00 00 00 00 F3 C6 BA C0 0F 00 1A 11 05 00 00 00 51 DA 00 00 77 D9 00 00 2C 0E 01 28 00 01 05 6F 00 00 00 00 00 00 00 00 00 00 00 00 0A 0F BC 20 0F 00 03 12 05 00 00 00 17 9E 00 00 B3 50 00 00 4F BF 01 27 00 01 05 6F 00 00 00 00 00 00 00 00 00 00 00 00 0C 06 CB B0 0F 00 10 14 05 00 00 00 BE F8 00 00 B7 23 00 00 01 23 01 28 00 01 05 6F 00 00 00 00 00 00 00 00 00 00 00 00 11 17 67 C0 0F 00 16 15 05 00 00 00 6C 4E 00 00 A2 C5 00 00 0B D2 01 28 00 01 05 6F 00 00 00 00 00 00 00 00 00 00 00 00 07 7F E1 00 0F 00 1F 16 05 00 00 00 21 90 00 00 49 14 00 00 2B 1B 01 28 00 01 05 6F 00 00 00 00 00 00 00 00 00 00 00 00 00 5A 14 01 0F 00 0B 77 

08 01 00 2C 10 0A 05 00 22 C0 46 26 20 AE 0B D8 00 07 DB EA 15 F5 A0 3A 3F FF 09 D5 18 A4 46 08 06 B3 64 FC 3A FC 8C 49 3F EA 22 ED 03 81 72 D0 53 77 

08 01 00 2C 11 1A 05 00 22 C0 46 26 20 AE 0B D8 00 09 BB 53 3E 67 90 66 00 00 09 9E 22 45 25 D0 07 0C 02 1B 1B C0 81 78 3F E9 6B E4 0E 80 A4 54 A8 77 

08 01 00 2C 12 03 05 00 22 C0 46 26 20 AE 0B D8 3F F6 9B C8 1D CA A9 47 00 09 C9 C5 18 D2 92 DD 06 7A C8 5B 24 CC 07 75 3F EA 4F 5E 05 82 22 B0 69 77 

08 01 00 2C 14 10 05 00 22 C0 46 26 20 AE 0B D8 00 1E 7C CE 05 84 71 31 00 0B 89 DF 35 75 21 5B 07 F2 C6 4D 29 CA 0D E3 3F EA 55 19 00 41 46 B4 A8 77 

08 01 00 2C 15 16 05 00 22 C0 46 26 20 AE 0B D8 3F FD 9A F1 35 2C EB 4D 00 0D 49 6E 3D C4 38 A0 05 FE F4 F3 02 D6 46 46 3F E9 C4 DC 0D 82 7A D4 66 77 

08 01 00 2C 16 1F 05 00 22 C0 46 26 20 AE 0B D8 3F EC 31 74 36 7C 90 D6 00 12 C9 91 3F 14 9B 56 06 5F 81 79 3E 4C B3 B7 3F EA 5E EB 03 FB 53 54 88 77 

08 01 00 2C 01 05 01 00 38 90 26 26 02 44 8F C5 3D 8A 18 93 20 00 00 90 00 00 2A 07 2A AA AA B4 00 00 00 00 00 00 00 00 00 07 77 0A 1C BF E7 01 84 77 

08 01 00 2C 03 02 01 00 38 90 26 26 02 44 8F C5 3D 8A 18 93 20 00 00 90 00 00 2A 07 2A AA AA B4 00 00 00 00 00 00 00 00 00 07 77 0A 5C BF E7 01 C1 77 

08 01 00 2C 0A 03 01 00 38 90 26 26 02 44 8F C5 3D 8A 18 93 20 00 00 90 00 00 2A 07 2A AA AA B4 00 00 00 00 00 00 00 00 00 07 77 0A 1C BF E7 01 89 77 

08 02 03 10 13 02 FA 00 0A 00 00 00 09 00 00 07 D0 00 06 20 93 00 00 00 00 00 00 00 07 00 01 00 00 00 25 D9 00 00 98 24 00 00 97 83 00 F3 00 01 05 6D 00 00 00 00 00 00 00 00 00 00 00 00 04 12 58 C8 0F 00 05 01 01 00 00 00 38 30 00 00 D2 94 00 00 09 EF 00 22 00 0A 36 4A 00 00 00 00 00 00 00 00 00 00 00 00 01 DD FB B0 0F 00 02 03 01 00 00 00 17 E6 00 00 5A 99 00 00 0D A3 00 25 00 0A 36 4A 00 00 00 00 00 00 00 00 00 00 00 00 01 EA 06 3E 0F 00 15 04 01 00 00 00 51 F4 00 00 88 F5 00 00 39 AF 00 F6 00 01 05 6D 00 00 00 00 00 00 00 00 00 00 00 00 00 9E 2A D1 0F 00 0E 05 01 00 00 00 20 6E 00 00 C5 8D 00 00 6C 48 00 F5 00 01 05 6D 00 00 00 00 00 00 00 00 00 00 00 00 0D BC 89 10 0F 00 0D 06 01 00 00 00 31 39 00 00 D2 FC 00 00 23 1A 00 F3 00 01 05 6D 00 00 00 00 00 00 00 00 00 00 00 00 FB F5 B7 00 0F 00 16 07 01 00 00 00 40 B2 00 00 8A F4 00 00 00 E9 00 F6 00 01 05 6D 00 00 00 00 00 00 00 00 00 00 00 00 F6 B0 4D A0 0F 00 1A 08 01 00 00 00 66 08 00 00 A6 3C 00 00 2A 42 00 F6 00 01 05 6D 00 00 00 00 00 00 00 00 00 00 00 00 05 AE FB F8 0F 00 18 09 01 00 00 00 56 27 00 00 7C FB 00 00 5D DE 00 F5 00 01 05 6D 00 00 00 00 00 00 00 00 00 00 00 00 0A DF 3A 80 0F 00 03 0A 01 00 00 00 18 E6 00 00 17 D3 00 00 03 8E 00 27 00 0A 36 4A 00 00 00 00 00 00 00 00 00 00 00 00 01 F1 C2 E8 0F 00 0A 0B 01 00 00 00 34 B0 00 00 EC 1E 00 00 7B 27 00 F3 00 01 05 6D 00 00 00 00 00 00 00 00 00 00 00 00 05 35 05 A0 0F 00 06 0C 01 00 00 00 0E A6 00 00 6F 88 00 00 9B F1 00 F3 00 01 05 6D 00 00 00 00 00 00 00 00 00 00 00 00 03 DB AB 1C 0F 00 10 0D 01 00 00 00 12 54 00 00 11 61 00 00 98 C5 00 F3 00 01 05 6D 00 00 00 00 00 00 00 00 00 00 00 00 03 B7 BB DC 0F 00 0A 10 05 00 00 00 81 60 00 00 0D A1 00 00 07 08 00 2E 00 01 05 70 00 00 00 00 00 00 00 00 00 00 00 00 F3 C9 8D E0 0F 00 1A 11 05 00 00 00 50 13 00 00 35 D8 00 00 2C 16 00 2E 00 01 05 70 00 00 00 00 00 00 00 00 00 00 00 00 0A 11 BE 00 0F 00 03 12 05 00 00 00 16 34 00 00 C0 86 00 00 4F C7 00 2D 00 01 05 70 00 00 00 00 00 00 00 00 00 00 00 00 0C 08 56 F0 0F 00 10 14 05 00 00 00 B4 9B 00 00 9B C7 00 00 01 2C 00 2E 00 01 05 70 00 00 00 00 00 00 00 00 00 00 00 00 11 19 20 20 0F 00 16 15 05 00 00 00 68 59 00 00 F4 E7 00 00 0B D9 00 2E 00 01 05 70 00 00 00 00 00 00 00 00 00 00 00 00 07 80 8F E8 0F 00 1F 16 05 00 00 00 27 BB 00 00 61 EC 00 00 2B 21 00 2E 00 01 05 70 00 00 00 00 00 00 00 00 00 00 00 00 00 59 67 08 0F 00 39 77 

08 01 00 2C 01 05 01 00 38 90 36 29 02 44 1F CE 3F 13 FD E0 27 77 77 BA 1D DD DD DE 37 77 77 6A 1D DE 00 D4 07 80 07 69 20 00 06 9A 2E B8 10 35 C3 77 

08 01 00 2C 03 02 01 00 38 90 36 29 02 44 1F CE 3F 13 FD E0 27 77 77 BA 1D DD DD DE 37 77 77 6A 1D DE 00 D4 07 80 07 69 20 00 06 9A 2E B8 10 35 C6 77 

08 01 00 2C 0A 03 01 00 38 90 36 29 02 44 1F CE 3F 13 FD E0 27 77 77 BA 1D DD DD DE 37 77 77 6A 1D DE 00 D4 07 80 07 69 60 00 3C 98 70 98 1F 47 B5 77 

08 01 00 2C 01 05 01 00 38 90 46 22 02 44 1E CD 1C 0C 0C FE 03 02 1F DA 00 C0 85 E1 02 30 35 D0 15 55 55 4B 15 55 55 4B 15 55 55 4B 15 55 55 4B 2C 77 

08 01 00 2C 03 02 01 00 38 90 46 22 02 44 1E CD 1C 0C 0C FE 03 02 1F DA 00 C0 85 E1 02 30 35 D0 55 55 55 4B 15 55 55 4B 15 55 55 4B 15 55 55 4B 69 77 

08 01 00 2C 0A 03 01 00 38 90 46 22 02 44 1F CE 04 0C 0C DE 03 03 E9 D9 00 C0 C0 E9 30 30 35 E0 95 55 55 4B 15 55 55 4B 15 55 55 4B 15 55 55 4B 20 77 

08 02 03 10 13 02 FA 00 0A 00 00 00 09 00 00 07 D0 00 06 20 94 00 00 00 00 00 00 00 07 00 01 00 00 00 26 30 00 00 DE B4 00 00 97 90 01 25 00 01 05 6D 00 00 00 00 00 00 00 00 00 00 00 00 04 11 08 B8 0F 00 05 01 01 00 00 00 38 30 00 00 58 9F 00 00 09 FC 00 EA 00 0A 36 4B 00 00 00 00 00 00 00 00 00 00 00 00 01 DB 1D 40 0F 00 02 03 01 00 00 00 1A 6E 00 00 F1 B9 00 00 0D AF 00 ED 00 0A 36 4B 00 00 00 00 00 00 00 00 00 00 00 00 01 EA 4F 66 0F 00 15 04 01 00 00 00 55 C9 00 00 A8 87 00 00 39 BB 01 28 00 01 05 6D 00 00 00 00 00 00 00 00 00 00 00 00 00 9C 47 7C 0F 00 0E 05 01 00 00 00 21 6A 00 00 4C A0 00 00 6C 59 01 27 00 01 05 6D 00 00 00 00 00 00 00 00 00 00 00 00 0D BB 9D 30 0F 00 0D 06 01 00 00 00 34 1A 00 00 60 16 00 00 23 25 01 25 00 01 05 6D 00 00 00 00 00 00 00 00 00 00 00 00 FB F5 7E 10 0F 00 16 07 01 00 00 00 41 59 00 00 52 C4 00 00 00 F2 01 28 00 01 05 6D 00 00 00 00 00 00 00 00 00 00 00 00 F6 AE E6 C0 0F 00 1A 08 01 00 00 00 62 4B 00 00 71 98 00 00 2A 50 01 28 00 01 05 6D 00 00 00 00 00 00 00 00 00 00 00 00 05 AC 4F 70 0F 00 18 09 01 00 00 00 4C B0 00 00 09 EF 00 00 5D EE 01 27 00 01 05 6D 00 00 00 00 00 00 00 00 00 00 00 00 0A DE BB F0 0F 00 03 0A 01 00 00 00 1A 0C 00 00 A6 73 00 00 03 9A 00 EF 00 0A 36 4B 00 00 00 00 00 00 00 00 00 00 00 00 01 EE FF 58 0F 00 0A 0B 01 00 00 00 32 C7 00 00 93 CA 00 00 7B 35 01 25 00 01 05 6D 00 00 00 00 00 00 00 00 00 00 00 00 05 33 24 E0 0F 00 06 0C 01 00 00 00 0E AD 00 00 9D F1 00 00 9B FE 01 25 00 01 05 6D 00 00 00 00 00 00 00 00 00 00 00 00 03 D9 A4 C0 0F 00 10 0D 01 00 00 00 13 5C 00 00 2E A2 00 00 98 D2 01 25 00 01 05 6D 00 00 00 00 00 00 00 00 00 00 00 00 03 B7 19 BC 0F 00 0A 10 05 00 00 00 82 73 00 00 03 2B 00 00 07 0C 00 60 00 01 05 70 00 00 00 00 00 00 00 00 00 00 00 00 F3 C7 F4 D0 0F 00 1A 11 05 00 00 00 51 B9 00 00 D0 EB 00 00 2C 1D 00 60 00 01 05 70 00 00 00 00 00 00 00 00 00 00 00 00 0A 0F 1A 70 0F 00 03 12 05 00 00 00 17 51 00 00 B5 09 00 00 4F CF 00 5F 00 01 05 70 00 00 00 00 00 00 00 00 00 00 00 00 0C 06 03 D0 0F 00 10 14 05 00 00 00 B8 6F 00 00 65 F5 00 00 01 35 00 60 00 01 05 70 00 00 00 00 00 00 00 00 00 00 00 00 11 17 04 20 0F 00 16 15 05 00 00 00 6A D4 00 00 26 AE 00 00 0B E1 00 60 00 01 05 70 00 00 00 00 00 00 00 00 00 00 00 00 07 7F A9 70 0F 00 1F 16 05 00 00 00 27 C8 00 00 6F 44 00 00 2B 27 00 60 00 01 05 70 00 00 00 00 00 00 00 00 00 00 00 00 00 57 1E 68 0F 00 86 77 

08 01 00 2C 00 07 01 00 38 90 16 24 02 38 00 E0 05 F4 C3 05 07 89 70 57 08 07 07 F2 3E 02 D0 21 0F 02 6E C1 08 00 05 FF 0B 45 5F 96 2E 1F E1 AB 66 77 

08 01 00 2C 01 05 01 00 38 90 56 2D 02 44 D3 C0 0A EE AD 94 00 0D 94 31 27 CA 0E 7C 00 BA F0 CB 17 D6 45 6C 3F D5 65 04 2A 47 0B A5 19 B0 A5 7B 1A 77 

08 01 00 2C 03 02 01 00 38 90 56 2D 02 44 D3 C0 0A EE AD 94 00 0D 94 31 27 CA 0E 7C 00 BA F0 CB 17 D6 45 6C 3F D5 65 04 2A 47 0B A5 19 B0 A5 7B 1F 77 

08 01 00 2C 04 15 01 00 38 90 16 24 02 38 10 E5 05 F4 C3 05 07 89 12 5C 11 07 07 72 3E 02 D0 21 0F 02 6E C1 08 00 54 FE 19 B5 7F 7C 3E 37 61 85 7B 77 

08 01 00 2C 05 0E 01 00 38 90 16 24 02 38 D0 EC 05 F4 C3 05 07 84 70 61 0F 08 04 FC 3E 82 4F 78 2F A1 AE CA 28 26 B5 AA 1D F7 40 2C 20 DE AE 21 6E 77 

08 01 00 2C 06 0D 01 00 38 90 16 24 02 38 00 E0 05 F4 C3 05 07 BA 40 FA 18 07 07 22 3E 02 D0 21 0F 02 6E C1 08 00 26 F0 3A B3 00 32 0A AB 81 2F 60 77 

08 01 00 2C 07 16 01 00 38 90 16 24 02 38 10 E5 05 F4 C3 05 07 8A 12 5E 21 07 07 32 3E 02 D0 21 0F 02 6E C1 08 00 4D F3 35 20 A0 C4 00 B6 61 FA 00 77 

08 01 00 2C 08 1A 01 00 38 90 16 24 02 38 10 E5 05 F4 C3 05 07 BD 3F FB 13 07 07 02 3E 02 D0 21 0F 02 6E C1 08 00 33 FA 35 85 80 58 07 E9 C1 25 F7 77 

08 01 00 2C 09 18 01 00 38 90 16 24 02 38 10 E5 05 F4 C3 05 07 84 91 61 09 07 07 52 3E 02 D0 21 0F 02 6E C1 08 00 4F F5 0E F3 80 2C 03 E9 81 C2 5A 77 

08 01 00 2C 0A 03 01 00 38 90 56 2D 02 44 D3 C0 0A EE AD 94 00 0D 94 31 27 CA 0E 7C 00 BA F0 CB 17 D6 45 6C 3F D5 65 04 2A 47 0B A5 19 B0 A5 7B 17 77 

08 01 00 2C 0B 0A 01 00 38 90 16 24 02 38 00 E0 05 F4 C3 05 07 83 F0 64 1C 07 07 C2 3E 02 D0 21 0F 02 6E C1 08 00 72 FE 05 E9 00 5F 05 0C C1 73 7F 77 

08 01 00 2C 0C 06 01 00 38 90 16 24 02 38 00 E0 05 F4 C3 05 07 85 6F 69 2D 07 07 22 3E 02 D0 21 0F 02 6E C1 08 00 0D F4 13 8D 20 6C 08 3F 61 65 AD 77 

08 01 00 2C 0D 10 01 00 38 90 16 24 02 38 00 E0 05 F4 C3 05 07 BE 80 FA 2B 07 07 B2 3E 02 D0 21 0F 02 6E C1 08 00 59 FA 12 61 E0 DC 01 33 41 06 EA 77 

08 02 03 10 13 02 FA 00 0A 00 00 00 09 00 00 07 D0 00 06 20 95 00 00 00 00 00 00 00 07 00 01 00 00 00 24 67 00 00 59 67 00 00 97 9E 00 2B 00 01 05 6E 00 00 00 00 00 00 00 00 00 00 00 00 04 0F 31 C0 0F 00 05 01 01 00 00 00 39 F6 00 00 18 F4 00 00 0A 09 00 86 00 0A 36 4D 00 00 00 00 00 00 00 00 00 00 00 00 01 D9 7F D6 0F 00 02 03 01 00 00 00 1A 16 00 00 B2 53 00 00 0D BC 00 89 00 0A 36 4D 00 00 00 00 00 00 00 00 00 00 00 00 01 E9 44 F8 0F 00 15 04 01 00 00 00 52 8A 00 00 FA 2F 00 00 39 C7 00 2E 00 01 05 6E 00 00 00 00 00 00 00 00 00 00 00 00 00 99 62 A8 0F 00 0E 05 01 00 00 00 20 81 00 00 FB 7C 00 00 6C 69 00 2D 00 01 05 6E 00 00 00 00 00 00 00 00 00 00 00 00 0D B8 CE 20 0F 00 0D 06 01 00 00 00 37 81 00 00 28 62 00 00 23 30 00 2B 00 01 05 6E 00 00 00 00 00 00 00 00 00 00 00 00 FB F3 B1 D0 0F 00 16 07 01 00 00 00 41 23 00 00 4B 6F 00 00 00 FB 00 2E 00 01 05 6E 00 00 00 00 00 00 00 00 00 00 00 00 F6 AD F9 D0 0F 00 1A 08 01 00 00 00 63 8D 00 00 7A 3B 00 00 2A 5E 00 2E 00 01 05 6E 00 00 00 00 00 00 00 00 00 00 00 00 05 AA E2 D8 0F 00 18 09 01 00 00 00 52 54 00 00 D4 95 00 00 5D FD 00 2D 00 01 05 6E 00 00 00 00 00 00 00 00 00 00 00 00 0A DB 93 20 0F 00 03 0A 01 00 00 00 17 C4 00 00 6F 81 00 00 03 A7 00 8B 00 0A 36 4D 00 00 00 00 00 00 00 00 00 00 00 00 01 ED D2 7E 0F 00 0A 0B 01 00 00 00 34 AA 00 00 77 1C 00 00 7B 43 00 2B 00 01 05 6E 00 00 00 00 00 00 00 00 00 00 00 00 05 32 6E 78 0F 00 06 0C 01 00 00 00 0F D4 00 00 11 9C 00 00 9C 0C 00 2B 00 01 05 6E 00 00 00 00 00 00 00 00 00 00 00 00 03 D9 77 BC 0F 00 10 0D 01 00 00 00 11 B8 00 00 96 BC 00 00 98 DF 00 2B 00 01 05 6E 00 00 00 00 00 00 00 00 00 00 00 00 03 B6 6E 18 0F 00 0A 10 05 00 00 00 85 2F 00 00 0A CD 00 00 07 10 00 92 00 01 05 70 00 00 00 00 00 00 00 00 00 00 00 00 F3 C5 68 80 0F 00 1A 11 05 00 00 00 59 89 00 00 8B 0D 00 00 2C 25 00 92 00 01 05 70 00 00 00 00 00 00 00 00 00 00 00 00 0A 0E 14 C0 0F 00 03 12 05 00 00 00 16 71 00 00 C1 CA 00 00 4F D7 00 91 00 01 05 70 00 00 00 00 00 00 00 00 00 00 00 00 0C 04 C8 D0 0F 00 10 14 05 00 00 00 BB BC 00 00 4E 89 00 00 01 3E 00 92 00 01 05 70 00 00 00 00 00 00 00 00 00 00 00 00 11 16 42 00 0F 00 16 15 05 00 00 00 69 8A 00 00 76 3E 00 00 0B E8 00 92 00 01 05 70 00 00 00 00 00 00 00 00 00 00 00 00 07 7E CD A8 0F 00 1F 16 05 00 00 00 23 B2 00 00 83 28 00 00 2B 2D 00 92 00 01 05 70 00 00 00 00 00 00 00 00 00 00 00 00 00 58 3B 9E 0F 00 F0 77 

08 01 00 2C 01 05 01 00 38 90 16 24 02 50 C0 A9 00 00 00 00 00 0F 95 3F 22 D7 D5 68 15 55 55 4B 15 55 55 4B 15 55 55 4B 15 55 55 4B 15 55 55 4B 32 77 

08 01 00 2C 03 02 01 00 38 90 16 24 02 50 C0 A9 00 00 00 00 00 03 63 0A 18 67 D5 58 15 55 55 4B 15 55 55 4B 15 55 55 4B 15 55 55 4B 15 55 55 4B 42 77 

08 01 00 2C 0A 03 01 00 38 90 16 24 02 50 C0 A9 00 00 00 00 00 06 9A 02 31 A3 D5 71 15 55 55 4B 15 55 55 4B 55 55 55 4B 15 55 55 4B 15 55 55 4B 3A 77 

08 01 00 2C 01 05 01 00 38 90 26 26 02 50 AF A6 3D 8A 18 93 20 00 00 90 00 00 AA 09 2A AA AA B4 00 00 00 00 00 00 00 00 00 07 77 0A 1C BF E8 03 50 77 

08 01 00 2C 03 02 01 00 38 90 26 26 42 50 AF A6 3D 8A 18 93 20 00 00 90 00 00 AA 09 2A AA AA B4 00 00 00 00 00 00 00 00 00 07 77 0A 1C BF E8 03 15 77 

08 01 00 2C 0A 03 01 00 38 90 26 26 02 50 AF A6 3D 8A 18 93 20 00 00 90 00 00 AA 09 2A AA AA B4 40 00 00 00 00 00 00 00 00 07 77 0A 1C BF E8 03 1D 77 

08 01 00 2C 03 02 01 00 38 10 36 29 02 50 7F AA 3C BF FE 9C 1F 77 77 0A 1D DD DD DE 37 71 5B 63 19 A4 C0 10 11 27 88 BE 00 01 45 07 1E 31 BF 1C 7E 77 

08 01 00 2C 0A 03 01 00 38 90 36 29 02 50 7F AA 3C BF FE 9C 1F 77 77 0A 1D DD DD DE 37 71 5B 63 19 A4 C0 10 11 27 88 BE 00 01 49 00 20 6F E0 D8 06 77 

08 02 03 10 13 02 FA 00 0A 00 00 00 09 00 00 07 D0 00 06 20 96 00 00 00 00 00 00 00 07 00 01 00 00 00 24 A1 00 00 9C FF 00 00 97 AB 00 5D 00 01 05 6E 00 00 00 00 00 00 00 00 00 00 00 00 04 0E 40 48 0F 00 05 01 01 00 00 00 3C 86 00 00 99 DC 00 00 0A 15 00 22 00 0A 36 4F 00 00 00 00 00 00 00 00 00 00 00 00 01 D7 33 5C 0F 00 02 03 01 00 00 00 16 6E 00 00 3D E8 00 00 0D C9 00 25 00 0A 36 4F 00 00 00 00 00 00 00 00 00 00 00 00 01 E8 BF 3E 0F 00 15 04 01 00 00 00 4A C8 00 00 19 B5 00 00 39 D4 00 60 00 01 05 6E 00 00 00 00 00 00 00 00 00 00 00 00 00 99 EE F9 0F 00 0E 05 01 00 00 00 24 D9 00 00 7C 6A 00 00 6C 7A 00 5F 00 01 05 6E 00 00 00 00 00 00 00 00 00 00 00 00 0D B7 73 E0 0F 00 0D 06 01 00 00 00 36 E9 00 00 AD E9 00 00 23 3A 00 5D 00 01 05 6E 00 00 00 00 00 00 00 00 00 00 00 00 FB F3 97 B0 0F 00 16 07 01 00 00 00 3F C5 00 00 13 1D 00 00 01 04 00 60 00 01 05 6E 00 00 00 00 00 00 00 00 00 00 00 00 F6 AB A8 70 0F 00 1A 08 01 00 00 00 61 30 00 00 42 CF 00 00 2A 6C 00 60 00 01 05 6E 00 00 00 00 00 00 00 00 00 00 00 00 05 AB 8F 60 0F 00 18 09 01 00 00 00 4F 67 00 00 5F F0 00 00 5E 0D 00 5F 00 01 05 6E 00 00 00 00 00 00 00 00 00 00 00 00 0A DC 2C 50 0F 00 03 0A 01 00 00 00 18 C8 00 00 F4 5A 00 00 03 B3 00 27 00 0A 36 4F 00 00 00 00 00 00 00 00 00 00 00 00 01 EE 42 04 0F 00 0A 0B 01 00 00 00 34 59 00 00 16 63 00 00 7B 51 00 5D 00 01 05 6E 00 00 00 00 00 00 00 00 00 00 00 00 05 32 7D 58 0F 00 06 0C 01 00 00 00 0F AC 00 00 41 87 00 00 9C 19 00 5D 00 01 05 6E 00 00 00 00 00 00 00 00 00 00 00 00 03 D9 D5 50 0F 00 10 0D 01 00 00 00 12 C9 00 00 B6 48 00 00 98 EC 00 5D 00 01 05 6E 00 00 00 00 00 00 00 00 00 00 00 00 03 B5 47 04 0F 00 0A 10 05 00 00 00 86 0B 00 00 EF 39 00 00 07 13 00 C4 00 01 05 70 00 00 00 00 00 00 00 00 00 00 00 00 F3 C5 66 40 0F 00 1A 11 05 00 00 00 4E 0E 00 00 31 C6 00 00 2C 2D 00 C4 00 01 05 70 00 00 00 00 00 00 00 00 00 00 00 00 0A 0D 50 30 0F 00 03 12 05 00 00 00 14 70 00 00 BB EC 00 00 4F DF 00 C3 00 01 05 70 00 00 00 00 00 00 00 00 00 00 00 00 0C 04 2C 00 0F 00 10 14 05 00 00 00 C2 AB 00 00 1A A4 00 00 01 47 00 C4 00 01 05 70 00 00 00 00 00 00 00 00 00 00 00 00 11 16 17 C0 0F 00 16 15 05 00 00 00 68 F2 00 00 AE 6C 00 00 0B EF 00 C4 00 01 05 70 00 00 00 00 00 00 00 00 00 00 00 00 07 7C 91 E0 0F 00 1F 16 05 00 00 00 26 5B 00 00 83 81 00 00 2B 33 00 C4 00 01 05 70 00 00 00 00 00 00 00 00 00 00 00 00 00 56 A6 28 0F 00 99 77 

08 01 00 2C 01 05 01 00 38 90 36 29 02 50 7F AA 3C BF FE 9C 1F 77 77 0A 1D DD DD DE 37 71 5B 63 19 A4 C0 10 11 27 88 BE 00 01 45 07 1E 31 BF 1C FB 77 

08 01 00 2C 01 05 01 00 38 90 46 22 02 51 DC A4 18 E0 E4 0F 02 13 03 17 00 C0 C0 E9 30 22 35 8D 15 55 55 4B 15 55 55 4B 15 55 55 4B 15 55 55 4B 92 77 

08 01 00 2C 03 02 01 00 38 90 46 22 02 51 DC A4 18 E0 E4 0F 02 13 03 17 00 C0 C0 E9 B0 22 35 8D 15 55 55 4B 15 55 55 4B 15 55 55 4B 15 55 55 4B 17 77 

08 01 00 2C 0A 03 01 00 38 90 46 22 02 50 E1 A0 11 A0 54 EE 02 26 11 B2 00 C0 C0 E9 30 25 55 8B 15 55 55 4B 15 55 55 4B 15 55 55 4B 15 55 55 4B 5C 77 

08 02 03 10 13 02 FA 00 0A 00 00 00 09 00 00 07 D0 00 06 20 97 00 00 00 00 00 00 00 07 00 01 00 00 00 24 95 00 00 1D 82 00 00 97 B9 00 8F 00 01 05 6E 00 00 00 00 00 00 00 00 00 00 00 00 04 0F 05 38 0F 00 05 01 01 00 00 00 38 AD 00 00 5C D3 00 00 0A 22 00 EA 00 0A 36 50 00 00 00 00 00 00 00 00 00 00 00 00 01 D9 FF AC 0F 00 02 03 01 00 00 00 18 94 00 00 00 26 00 00 0D D6 00 ED 00 0A 36 50 00 00 00 00 00 00 00 00 00 00 00 00 01 E8 E8 FE 0F 00 15 04 01 00 00 00 4E 28 00 00 64 52 00 00 39 E0 00 92 00 01 05 6E 00 00 00 00 00 00 00 00 00 00 00 00 00 9B 0C 99 0F 00 0E 05 01 00 00 00 22 E9 00 00 45 95 00 00 6C 8B 00 91 00 01 05 6E 00 00 00 00 00 00 00 00 00 00 00 00 0D BA 3F 40 0F 00 0D 06 01 00 00 00 34 80 00 00 6B 48 00 00 23 45 00 8F 00 01 05 6E 00 00 00 00 00 00 00 00 00 00 00 00 FB F6 2B B8 0F 00 16 07 01 00 00 00 41 8F 00 00 12 D9 00 00 01 0D 00 92 00 01 05 6E 00 00 00 00 00 00 00 00 00 00 00 00 F6 AE 9D B0 0F 00 1A 08 01 00 00 00 65 99 00 00 49 58 00 00 2A 7A 00 92 00 01 05 6E 00 00 00 00 00 00 00 00 00 00 00 00 05 AD 18 38 0F 00 18 09 01 00 00 00 56 35 00 00 21 4E 00 00 5E 1D 00 91 00 01 05 6E 00 00 00 00 00 00 00 00 00 00 00 00 0A DE 4E 00 0F 00 03 0A 01 00 00 00 1A BB 00 00 B8 EE 00 00 03 C0 00 EF 00 0A 36 50 00 00 00 00 00 00 00 00 00 00 00 00 01 F0 90 DE 0F 00 0A 0B 01 00 00 00 30 E9 00 00 F2 D0 00 00 7B 5E 00 8F 00 01 05 6E 00 00 00 00 00 00 00 00 00 00 00 00 05 34 88 C8 0F 00 06 0C 01 00 00 00 0F 50 00 00 AB C8 00 00 9C 26 00 8F 00 01 05 6E 00 00 00 00 00 00 00 00 00 00 00 00 03 DA A0 90 0F 00 10 0D 01 00 00 00 12 36 00 00 16 D1 00 00 98 FA 00 8F 00 01 05 6E 00 00 00 00 00 00 00 00 00 00 00 00 03 B7 84 90 0F 00 0A 10 05 00 00 00 87 B1 00 00 FC 37 00 00 07 17 00 F6 00 01 05 70 00 00 00 00 00 00 00 00 00 00 00 00 F3 C7 62 C0 0F 00 1A 11 05 00 00 00 49 EA 00 00 E8 92 00 00 2C 34 00 F6 00 01 05 70 00 00 00 00 00 00 00 00 00 00 00 00 0A 0E 5E 30 0F 00 03 12 05 00 00 00 17 75 00 00 C2 C4 00 00 4F E7 00 F5 00 01 05 70 00 00 00 00 00 00 00 00 00 00 00 00 0C 05 7F E0 0F 00 10 14 05 00 00 00 B2 5B 00 00 FD E6 00 00 01 4F 00 F6 00 01 05 70 00 00 00 00 00 00 00 00 00 00 00 00 11 15 FB 00 0F 00 16 15 05 00 00 00 67 D2 00 00 F7 FE 00 00 0B F6 00 F6 00 01 05 70 00 00 00 00 00 00 00 00 00 00 00 00 07 7E 77 A8 0F 00 1F 16 05 00 00 00 27 96 00 00 AB 94 00 00 2B 39 00 F6 00 01 05 70 00 00 00 00 00 00 00 00 00 00 00 00 00 57 F6 3E 0F 00 15 77 

08 01 00 2C 01 05 01 00 38 90 56 2D 02 50 D5 A3 09 DC 6B EA 32 64 B0 48 0D 72 C4 A8 11 C4 5C 9C 09 47 89 ED 0D CA BE 6D 1C C8 09 18 34 F1 41 EB BF 77 

08 01 00 2C 03 02 01 00 38 90 56 2D 02 50 D4 A0 00 00 00 00 00 00 00 00 00 00 00 00 00 00 00 00 00 00 00 00 00 00 00 00 00 00 00 00 00 00 00 00 D0 77 

08 01 00 2C 0A 03 01 00 38 90 56 2D 02 50 D4 A0 00 00 00 00 00 00 00 00 00 00 00 00 00 00 00 00 00 00 00 00 00 00 00 00 00 00 00 00 00 00 00 00 D8 77 

08 01 00 2C 01 05 01 00 38 90 16 24 02 5D 2C 9B 3D F0 00 B0 01 DC 48 15 3D 30 55 5D 15 55 55 4B 15 55 55 4B 15 55 55 4B 15 55 55 4B 15 55 55 4B F4 77 

08 01 00 2C 03 02 01 00 38 90 16 24 02 5D 38 92 37 2C 00 89 01 D7 FC 2A 3C D3 55 DF 15 55 55 4B 15 55 55 4B 15 55 55 4B 15 55 55 4B 15 55 55 4B E3 77 

08 01 00 2C 0A 03 01 00 38 90 16 24 02 5D 3E 98 15 58 00 70 01 E3 8C 8B 3C F8 55 2D 15 55 55 4B 15 55 55 4B 15 55 55 4B 15 55 55 4B 15 55 55 4B 74 77 

08 02 03 10 13 02 FA 00 0A 00 00 00 09 00 00 07 D0 00 06 20 98 00 00 00 00 00 00 00 07 00 01 00 00 00 24 95 00 00 65 3A 00 00 97 C6 00 C1 00 01 05 6E 00 00 00 00 00 00 00 00 00 00 00 00 04 0F DC 80 0F 00 05 01 01 00 00 00 38 AD 00 00 DF 97 00 00 0A 2E 00 86 00 0A 36 52 00 00 00 00 00 00 00 00 00 00 00 00 01 D8 92 FE 0F 00 02 03 01 00 00 00 18 9F 00 00 82 A7 00 00 0D E2 00 89 00 0A 36 52 00 00 00 00 00 00 00 00 00 00 00 00 01 E7 A4 48 0F 00 15 04 01 00 00 00 4A AC 00 00 86 1A 00 00 39 EC 00 C4 00 01 05 6E 00 00 00 00 00 00 00 00 00 00 00 00 00 97 FE B8 0F 00 0E 05 01 00 00 00 25 1B 00 00 C2 5A 00 00 6C 9B 00 C3 00 01 05 6E 00 00 00 00 00 00 00 00 00 00 00 00 0D B9 B0 40 0F 00 0D 06 01 00 00 00 36 D5 00 00 03 B8 00 00 23 50 00 C1 00 01 05 6E 00 00 00 00 00 00 00 00 00 00 00 00 FB F5 1C 58 0F 00 16 07 01 00 00 00 40 1C 00 00 D8 B7 00 00 01 15 00 C4 00 01 05 6E 00 00 00 00 00 00 00 00 00 00 00 00 F6 AD 1B 80 0F 00 1A 08 01 00 00 00 63 A6 00 00 18 86 00 00 2A 88 00 C4 00 01 05 6E 00 00 00 00 00 00 00 00 00 00 00 00 05 AA A1 D8 0F 00 18 09 01 00 00 00 51 DB 00 00 AC 4A 00 00 5E 2C 00 C3 00 01 05 6E 00 00 00 00 00 00 00 00 00 00 00 00 0A DD 7D B0 0F 00 03 0A 01 00 00 00 19 82 00 00 4F 48 00 00 03 CD 00 8B 00 0A 36 52 00 00 00 00 00 00 00 00 00 00 00 00 01 F0 7D 02 0F 00 0A 0B 01 00 00 00 33 1F 00 00 9F 47 00 00 7B 6C 00 C1 00 01 05 6E 00 00 00 00 00 00 00 00 00 00 00 00 05 33 18 58 0F 00 06 0C 01 00 00 00 0E 8F 00 00 DA 2E 00 00 9C 33 00 C1 00 01 05 6E 00 00 00 00 00 00 00 00 00 00 00 00 03 D9 3F 2C 0F 00 10 0D 01 00 00 00 11 3D 00 00 3B 7F 00 00 99 07 00 C1 00 01 05 6E 00 00 00 00 00 00 00 00 00 00 00 00 03 B7 82 9C 0F 00 0A 10 05 00 00 00 85 C7 00 00 E7 7A 00 00 07 1B 01 28 00 01 05 70 00 00 00 00 00 00 00 00 00 00 00 00 F3 C6 39 30 0F 00 1A 11 05 00 00 00 4F F8 00 00 87 F6 00 00 2C 3C 01 28 00 01 05 70 00 00 00 00 00 00 00 00 00 00 00 00 0A 0D 5E 70 0F 00 03 12 05 00 00 00 15 ED 00 00 BB E1 00 00 00 03 01 28 00 01 05 70 00 00 00 00 00 00 00 00 00 00 00 00 0C 03 C4 C0 0F 00 10 14 05 00 00 00 B1 49 00 00 C6 D9 00 00 01 58 01 28 00 01 05 70 00 00 00 00 00 00 00 00 00 00 00 00 11 16 1A 80 0F 00 16 15 05 00 00 00 60 B7 00 00 28 C8 00 00 0B FE 01 28 00 01 05 70 00 00 00 00 00 00 00 00 00 00 00 00 07 7D 3A 70 0F 00 1F 16 05 00 00 00 25 8E 00 00 A6 49 00 00 2B 3F 01 28 00 01 05 70 00 00 00 00 00 00 00 00 00 00 00 00 00 56 3F 03 0F 00 0B 77 

08 01 00 2C 10 0A 05 00 22 C0 46 26 20 AE 2C 9C 1E 41 F3 17 2C A3 2B F8 21 A0 EC F4 36 CC B6 F4 02 D8 00 2A 06 6C 01 12 00 73 EB C6 39 A9 D0 FC 2B 77 

08 01 00 2C 11 1A 05 00 22 C0 46 26 20 AE 2C 9C 1E 41 F3 17 2C A3 2B F8 21 A0 EC F4 36 CC B6 F4 02 D8 00 2A 06 6C 01 12 00 73 EB C6 0A BA 92 34 90 77 

08 01 00 2C 12 03 05 00 22 C0 46 26 20 AE 2C 9C 1E 41 F3 17 2C A3 2B F8 21 A0 EC F4 36 CC B6 F4 02 D8 00 2A 06 6C 01 12 00 73 EB C6 39 A9 D0 FC 20 77 

08 01 00 2C 14 10 05 00 22 C0 46 26 20 AE 2C 9C 1E 41 F3 17 2C A3 2B F8 21 A0 EC F4 36 CC B6 F4 02 D8 00 2A 06 6C 01 12 00 73 EB C6 18 63 07 E8 1D 77 

08 01 00 2C 15 16 05 00 22 C0 46 26 20 AE 2C 9C 1E 41 F3 17 2C A3 2B F8 21 A0 EC F4 36 CC B6 F4 02 D8 00 2A 06 6C 01 12 00 73 EB C6 0C 00 F8 E4 9E 77 

08 01 00 2C 16 1F 05 00 22 C0 46 26 20 AE 2C 9C 1E 41 F3 17 2C A3 2B F8 21 A0 EC F4 36 CC B6 F4 02 D8 00 2A 06 6C 01 12 00 73 EB C6 18 63 07 E8 10 77 

08 01 00 2C 01 05 01 00 38 90 26 26 02 5C CF 92 3D 8A 18 93 20 00 00 90 00 00 AA 09 2A AA AA B4 00 00 00 00 00 00 00 00 00 07 77 0A 1D FF FB 13 4A 77 

08 01 00 2C 03 02 01 00 38 90 26 26 02 5C CF 92 3D 8A 18 93 20 00 00 90 00 00 AA 09 2A AA AA B4 00 00 00 00 00 00 00 00 80 07 77 0A 1D FF FB 13 CF 77 

08 01 00 2C 0A 03 01 00 38 90 26 26 02 5C CF 92 3D 8A 18 93 20 00 00 90 00 00 AA 09 2A AA AA B4 00 00 00 00 00 00 00 00 00 07 77 0A 1D FF FB 13 47 77 

08 02 03 10 13 02 FA 00 0A 00 00 00 09 00 00 07 D0 00 06 20 99 00 00 00 00 00 00 00 07 00 01 00 00 00 25 39 00 00 D8 50 00 00 97 D3 00 F3 00 01 05 6E 00 00 00 00 00 00 00 00 00 00 00 00 04 0F 81 08 0F 00 05 01 01 00 00 00 36 B1 00 00 9A 14 00 00 0A 3B 00 22 00 0A 36 54 00 00 00 00 00 00 00 00 00 00 00 00 01 D8 B2 D4 0F 00 02 03 01 00 00 00 19 F3 00 00 49 3E 00 00 0D EF 00 25 00 0A 36 54 00 00 00 00 00 00 00 00 00 00 00 00 01 E8 34 BE 0F 00 15 04 01 00 00 00 50 73 00 00 D5 85 00 00 39 F8 00 F6 00 01 05 6E 00 00 00 00 00 00 00 00 00 00 00 00 00 97 BA 25 0F 00 0E 05 01 00 00 00 23 F0 00 00 7C 74 00 00 6C AC 00 F5 00 01 05 6E 00 00 00 00 00 00 00 00 00 00 00 00 0D B8 22 30 0F 00 0D 06 01 00 00 00 35 C9 00 00 C1 47 00 00 23 5A 00 F3 00 01 05 6E 00 00 00 00 00 00 00 00 00 00 00 00 FB F5 5A B8 0F 00 16 07 01 00 00 00 44 08 00 00 D9 34 00 00 01 1E 00 F6 00 01 05 6E 00 00 00 00 00 00 00 00 00 00 00 00 F6 AD 0C D0 0F 00 1A 08 01 00 00 00 63 5D 00 00 1C B5 00 00 2A 96 00 F6 00 01 05 6E 00 00 00 00 00 00 00 00 00 00 00 00 05 AB C3 70 0F 00 18 09 01 00 00 00 55 01 00 00 76 F8 00 00 5E 3C 00 F5 00 01 05 6E 00 00 00 00 00 00 00 00 00 00 00 00 0A DC E6 00 0F 00 03 0A 01 00 00 00 18 BD 00 00 14 F3 00 00 03 DA 00 27 00 0A 36 54 00 00 00 00 00 00 00 00 00 00 00 00 01 F2 92 C8 0F 00 0A 0B 01 00 00 00 31 A9 00 00 76 4F 00 00 7B 7A 00 F3 00 01 05 6E 00 00 00 00 00 00 00 00 00 00 00 00 05 32 20 B8 0F 00 06 0C 01 00 00 00 0F CF 00 00 40 52 00 00 9C 41 00 F3 00 01 05 6E 00 00 00 00 00 00 00 00 00 00 00 00 03 D9 2F 44 0F 00 10 0D 01 00 00 00 11 13 00 00 97 57 00 00 99 14 00 F3 00 01 05 6E 00 00 00 00 00 00 00 00 00 00 00 00 03 B6 BF 0C 0F 00 0A 10 05 00 00 00 82 CF 00 00 E8 5F 00 00 07 1F 00 2E 00 01 05 71 00 00 00 00 00 00 00 00 00 00 00 00 F3 C6 ED D0 0F 00 1A 11 05 00 00 00 4F 31 00 00 45 D2 00 00 2C 44 00 2E 00 01 05 71 00 00 00 00 00 00 00 00 00 00 00 00 0A 0D A7 90 0F 00 03 12 05 00 00 00 16 8C 00 00 C3 4F 00 00 00 0B 00 2E 00 01 05 71 00 00 00 00 00 00 00 00 00 00 00 00 0C 02 77 20 0F 00 10 14 05 00 00 00 B6 F9 00 00 B1 3C 00 00 01 61 00 2E 00 01 05 71 00 00 00 00 00 00 00 00 00 00 00 00 11 15 56 60 0F 00 16 15 05 00 00 00 6A D0 00 00 76 FF 00 00 0C 05 00 2E 00 01 05 71 00 00 00 00 00 00 00 00 00 00 00 00 07 7C 80 90 0F 00 1F 16 05 00 00 00 27 E4 00 00 CA 3D 00 00 2B 45 00 2E 00 01 05 71 00 00 00 00 00 00 00 00 00 00 00 00 00 56 48 94 0F 00 A9 77 

08 01 00 2C 01 05 01 00 38 90 36 29 02 5D FF 92 3B 3F FD F9 3F 77 77 9A 1D DD DD DE 37 36 F1 D1 17 DE B7 5C 23 00 00 40 00 01 60 02 18 18 18 7E A6 77 

08 01 00 2C 03 02 01 00 38 90 36 29 42 5D FF 92 3B 3F FD F9 3F 77 77 9A 1D DD DD DE 37 36 F1 D1 17 DE B7 5C 23 00 00 40 00 01 60 02 18 18 18 7E E3 77 

08 01 00 2C 0A 03 01 00 38 90 36 29 02 5D FF 92 3B 3F FD F9 3F 77 77 9A 1D DD DD DE 37 36 F1 D1 17 DE B7 5C 23 00 00 40 00 01 60 02 18 18 18 7E AB 77 

08 01 00 2C 01 05 01 00 38 90 46 22 02 5C 30 96 09 57 4E 8D 22 21 F6 23 0E F9 40 18 22 80 75 B7 15 55 55 4B 15 55 55 4B 15 55 55 4B 15 55 55 4B 90 77 

08 01 00 2C 03 02 01 00 38 90 46 22 02 5C 30 96 09 57 4E 8D 22 21 F6 23 0E F9 40 18 22 80 75 B7 15 55 55 4B 15 55 55 4B 15 55 55 4B 15 55 55 4B 95 77 

08 01 00 2C 0A 03 01 00 38 90 46 22 02 5C 30 96 08 BF C8 39 08 22 0A 30 10 00 C0 D9 20 90 35 A0 15 55 55 4B 15 55 55 4B 15 55 55 4B 15 55 55 4B 63 77 

08 02 03 10 13 02 FA 00 0A 00 00 00 09 00 00 07 D0 00 06 20 9A 00 00 00 00 00 00 00 07 00 01 00 00 00 22 B1 00 00 1C C3 00 00 97 E1 01 25 00 01 05 6E 00 00 00 00 00 00 00 00 00 00 00 00 04 0F 62 10 0F 00 05 01 01 00 00 00 37 63 00 00 23 9C 00 00 0A 48 00 EA 00 0A 36 55 00 00 00 00 00 00 00 00 00 00 00 00 01 D9 B4 48 0F 00 02 03 01 00 00 00 18 51 00 00 CF 59 00 00 0D FB 00 ED 00 0A 36 55 00 00 00 00 00 00 00 00 00 00 00 00 01 E8 9E 48 0F 00 15 04 01 00 00 00 54 9D 00 00 F6 3C 00 00 3A 04 01 28 00 01 05 6E 00 00 00 00 00 00 00 00 00 00 00 00 00 98 14 56 0F 00 0E 05 01 00 00 00 25 90 00 00 FE AA 00 00 6C BC 01 27 00 01 05 6E 00 00 00 00 00 00 00 00 00 00 00 00 0D B8 8C 40 0F 00 0D 06 01 00 00 00 38 B4 00 00 4F AA 00 00 23 65 01 25 00 01 05 6E 00 00 00 00 00 00 00 00 00 00 00 00 FB F5 09 00 0F 00 16 07 01 00 00 00 47 FF 00 00 9E 85 00 00 01 27 01 28 00 01 05 6E 00 00 00 00 00 00 00 00 00 00 00 00 F6 AB D7 90 0F 00 1A 08 01 00 00 00 53 ED 00 00 F2 45 00 00 2A A3 01 28 00 01 05 6E 00 00 00 00 00 00 00 00 00 00 00 00 05 AB 1E 70 0F 00 18 09 01 00 00 00 4C 7E 00 00 03 74 00 00 5E 4C 01 27 00 01 05 6E 00 00 00 00 00 00 00 00 00 00 00 00 0A DB B3 E0 0F 00 03 0A 01 00 00 00 16 DE 00 00 9F C0 00 00 03 E6 00 EF 00 0A 36 55 00 00 00 00 00 00 00 00 00 00 00 00 01 F0 25 14 0F 00 0A 0B 01 00 00 00 33 CD 00 00 1E E2 00 00 7B 88 01 25 00 01 05 6E 00 00 00 00 00 00 00 00 00 00 00 00 05 32 45 60 0F 00 06 0C 01 00 00 00 0E 51 00 00 74 0B 00 00 9C 4E 01 25 00 01 05 6E 00 00 00 00 00 00 00 00 00 00 00 00 03 DA 24 B8 0F 00 10 0D 01 00 00 00 13 2F 00 00 C3 98 00 00 99 21 01 25 00 01 05 6E 00 00 00 00 00 00 00 00 00 00 00 00 03 B6 20 B0 0F 00 0A 10 05 00 00 00 7B ED 00 00 D7 D5 00 00 07 23 00 60 00 01 05 71 00 00 00 00 00 00 00 00 00 00 00 00 F3 C5 02 F0 0F 00 1A 11 05 00 00 00 54 F4 00 00 E4 F7 00 00 2C 4B 00 60 00 01 05 71 00 00 00 00 00 00 00 00 00 00 00 00 0A 0B F5 80 0F 00 03 12 05 00 00 00 13 CD 00 00 AF E2 00 00 00 13 00 60 00 01 05 71 00 00 00 00 00 00 00 00 00 00 00 00 0C 01 E8 B0 0F 00 10 14 05 00 00 00 AF C6 00 00 7B EB 00 00 01 6A 00 60 00 01 05 71 00 00 00 00 00 00 00 00 00 00 00 00 11 14 3C 00 0F 00 16 15 05 00 00 00 69 11 00 00 AB A5 00 00 0C 0C 00 60 00 01 05 71 00 00 00 00 00 00 00 00 00 00 00 00 07 7B A5 D8 0F 00 1F 16 05 00 00 00 29 0D 00 00 D1 7A 00 00 2B 4B 00 60 00 01 05 71 00 00 00 00 00 00 00 00 00 00 00 00 00 55 FB 1E 0F 00 C3 77 

08 01 00 2C 00 07 01 00 38 90 26 26 02 50 38 A4 06 20 E1 50 06 E4 47 B7 35 58 10 E5 31 CC F6 35 06 50 AF 46 19 7B 1D A3 0A AC AE 2C 1D BB 29 A0 0E 77 

08 01 00 2C 01 05 01 00 38 90 56 2D 02 5C D8 9E 00 00 00 00 00 00 00 00 00 00 00 00 00 00 00 00 00 00 00 00 00 00 00 00 00 00 00 00 00 00 00 00 EB 77 

08 01 00 2C 03 02 01 00 38 90 56 2D 02 5C D8 9E 00 00 00 00 00 00 00 00 00 00 00 00 00 00 00 00 00 00 00 00 00 00 00 00 00 00 00 00 00 00 00 00 EE 77 

08 01 00 2C 04 15 01 00 38 90 26 26 02 50 A5 AB 27 FD FA DD 27 F2 2A EA 07 80 01 63 18 57 E6 F2 04 6E 10 A1 30 A2 FE DA 3B EA 51 7C 13 F9 79 7F EA 77 

08 01 00 2C 05 0E 01 00 38 90 26 26 02 50 AC A3 28 FF 74 1F 14 8B 74 56 1A BC 02 9F 36 35 EE 74 04 19 E0 BC 32 71 FF 2B 27 5A 51 4C 13 A8 59 AA 87 77 

08 01 00 2C 06 0D 01 00 38 90 26 26 02 50 24 A6 3F DF 94 3C 30 E9 EE 5D 2F 08 08 6B 03 B7 66 2C 03 F5 60 9B 05 0F E3 7D 06 0C AE AC 23 6F 41 0F 5C 77 

08 01 00 2C 07 16 01 00 38 90 26 26 02 50 A7 AD 00 FD FD 74 28 45 76 D4 19 F4 01 CA 16 E7 4F 6E 04 24 40 2E 32 BD FF F2 02 AA 51 DC 13 F9 21 76 DC 77 

08 01 00 2C 08 1A 01 00 38 90 26 26 02 50 A4 A8 2B 04 BC BF 10 AF CF 70 15 A4 01 0A 0B 94 C2 16 04 DB 20 58 2A 25 02 D0 2B DA 51 0C 13 FC 51 78 0D 77 

08 01 00 2C 09 18 01 00 38 90 26 26 02 50 A4 A8 19 05 77 87 2F B4 1C AB 00 E0 00 20 2D EF 71 30 04 85 10 B3 2C DC 03 3C 07 AA 51 9C 13 FA D1 72 87 77 

08 01 00 2C 0A 03 01 00 38 90 56 2D 02 5C D8 9E 00 00 00 00 00 00 00 00 80 00 00 00 00 00 00 00 00 00 00 00 00 00 00 00 00 00 00 00 80 00 00 00 E6 77 

08 01 00 2C 0B 0A 01 00 38 90 26 26 02 50 36 A5 08 21 62 34 25 E4 C2 F6 0B 64 0E 58 20 B1 1A 67 06 03 4F 97 1B B8 1D 31 1B DC AE 4C 26 8E 41 60 ED 77 

08 01 00 2C 0C 06 01 00 38 90 26 26 02 50 49 AF 0D FF 1A C3 0A F3 F5 CB 14 30 14 99 1B 97 8A C8 04 44 1F 5E 3E F0 FF 64 23 CC AE 9C 19 C5 55 6B D2 77 

08 01 00 2C 0D 10 01 00 38 90 26 26 02 50 44 AB 2A FE E3 62 0B B9 AC EC 16 14 05 26 35 A0 5F 90 04 5F 2F 03 3F 68 FF C4 0B 8C AE 4C 3B CE 79 B4 B6 77 

08 01 00 2C 01 05 01 00 38 90 16 24 02 69 52 3B 3E BA DC E6 25 FC 27 AA 18 00 55 2D 15 55 55 4B 15 55 55 4B 15 55 55 4B 15 55 55 4B 15 55 55 4B 6C 77 

08 01 00 2C 03 02 01 00 38 90 16 24 02 69 6F 30 08 00 16 FF 0E 3B 7F F8 38 01 55 B2 15 55 55 4B 15 55 55 4B 15 55 55 4B 15 55 55 4B 15 55 55 4B 58 77 

08 01 00 2C 0A 03 01 00 38 90 16 24 02 69 52 3B 1F A8 BF B3 00 BA 9F C4 00 01 55 02 15 55 55 4B 15 55 55 4B 15 55 55 4B 15 55 55 4B 15 55 55 4B E7 77 

08 02 03 10 13 02 FA 00 0A 00 00 00 09 00 00 07 D0 00 06 20 9B 00 00 00 00 00 00 00 07 00 01 00 00 00 23 DF 00 00 99 C2 00 00 97 EE 00 2B 00 01 05 6F 00 00 00 00 00 00 00 00 00 00 00 00 04 0F 33 C0 0F 00 05 01 01 00 00 00 35 AE 00 00 E5 D1 00 00 0A 54 00 86 00 0A 36 57 00 00 00 00 00 00 00 00 00 00 00 00 01 DC CD A8 0F 00 02 03 01 00 00 00 17 B6 00 00 9F 8F 00 00 0E 08 00 89 00 0A 36 57 00 00 00 00 00 00 00 00 00 00 00 00 01 E6 14 E0 0F 00 15 04 01 00 00 00 52 90 00 00 41 12 00 00 3A 11 00 2E 00 01 05 6F 00 00 00 00 00 00 00 00 00 00 00 00 00 99 D5 E3 0F 00 0E 05 01 00 00 00 25 A1 00 00 BE F7 00 00 6C CD 00 2D 00 01 05 6F 00 00 00 00 00 00 00 00 00 00 00 00 0D B9 F7 E0 0F 00 0D 06 01 00 00 00 36 07 00 00 14 AA 00 00 23 70 00 2B 00 01 05 6F 00 00 00 00 00 00 00 00 00 00 00 00 FB F6 C3 48 0F 00 16 07 01 00 00 00 4C 8C 00 00 9D 42 00 00 01 30 00 2E 00 01 05 6F 00 00 00 00 00 00 00 00 00 00 00 00 F6 AC 95 E0 0F 00 1A 08 01 00 00 00 4D DC 00 00 F6 27 00 00 2A B1 00 2E 00 01 05 6F 00 00 00 00 00 00 00 00 00 00 00 00 05 AB E7 58 0F 00 18 09 01 00 00 00 4A 28 00 00 C3 2D 00 00 5E 5B 00 2D 00 01 05 6F 00 00 00 00 00 00 00 00 00 00 00 00 0A DD 4E 30 0F 00 03 0A 01 00 00 00 16 DE 00 00 65 5A 00 00 03 F3 00 8B 00 0A 36 57 00 00 00 00 00 00 00 00 00 00 00 00 01 F2 18 FA 0F 00 0A 0B 01 00 00 00 36 94 00 00 FC 4F 00 00 7B 95 00 2B 00 01 05 6F 00 00 00 00 00 00 00 00 00 00 00 00 05 34 5A 00 0F 00 06 0C 01 00 00 00 0E 66 00 00 E5 B8 00 00 9C 5B 00 2B 00 01 05 6F 00 00 00 00 00 00 00 00 00 00 00 00 03 DB 06 F8 0F 00 10 0D 01 00 00 00 13 9E 00 00 23 7B 00 00 99 2F 00 2B 00 01 05 6F 00 00 00 00 00 00 00 00 00 00 00 00 03 B7 C8 4C 0F 00 0A 10 05 00 00 00 6E 4F 00 00 E1 D8 00 00 07 27 00 92 00 01 05 71 00 00 00 00 00 00 00 00 00 00 00 00 F3 C7 BC C0 0F 00 1A 11 05 00 00 00 53 EB 00 00 9A 19 00 00 2C 53 00 92 00 01 05 71 00 00 00 00 00 00 00 00 00 00 00 00 0A 0C BD E0 0F 00 03 12 05 00 00 00 12 0A 00 00 BF 25 00 00 00 1B 00 92 00 01 05 71 00 00 00 00 00 00 00 00 00 00 00 00 0C 02 36 10 0F 00 10 14 05 00 00 00 B8 C4 00 00 5F DA 00 00 01 73 00 92 00 01 05 71 00 00 00 00 00 00 00 00 00 00 00 00 11 15 EA 00 0F 00 16 15 05 00 00 00 60 9F 00 00 F5 76 00 00 0C 13 00 92 00 01 05 71 00 00 00 00 00 00 00 00 00 00 00 00 07 7D 69 D8 0F 00 1F 16 05 00 00 00 29 C7 00 00 EC 0A 00 00 2B 51 00 92 00 01 05 71 00 00 00 00 00 00 00 00 00 00 00 00 00 57 7E BF 0F 00 3D 77 

08 01 00 2C 01 05 01 00 38 90 26 26 02 68 2F 38 3D 8A 18 93 20 00 00 90 00 00 01 03 2F E0 00 70 00 00 00 00 00 00 00 00 00 07 77 0A 1C 00 04 CC 6A 77 

08 01 00 2C 03 02 01 00 38 90 26 26 02 68 2F 38 3D 8A 18 93 60 00 00 90 00 01 01 0C 0F E0 00 E0 00 00 00 00 00 00 00 00 00 07 77 0A 1C 00 04 CC 91 77 

08 01 00 2C 0A 03 01 00 38 90 26 26 02 68 2F 38 3D 8A 18 93 20 00 00 90 00 01 07 06 3E 00 00 20 00 00 00 00 80 00 00 00 00 07 77 0A 1C 00 04 CC 44 77 

08 02 03 10 13 02 FA 00 0A 00 00 00 09 00 00 07 D0 00 06 20 9C 00 00 00 00 00 00 00 07 00 01 00 00 00 24 F6 00 00 DC 95 00 00 97 FB 00 5D 00 01 05 6F 00 00 00 00 00 00 00 00 00 00 00 00 04 0E FA B0 0F 00 05 01 01 00 00 00 34 1A 00 00 6A 62 00 00 0A 61 00 22 00 0A 36 59 00 00 00 00 00 00 00 00 00 00 00 00 01 D9 E4 D0 0F 00 02 03 01 00 00 00 19 83 00 00 22 47 00 00 0E 15 00 25 00 0A 36 59 00 00 00 00 00 00 00 00 00 00 00 00 01 E8 2C 5C 0F 00 15 04 01 00 00 00 4E F9 00 00 60 78 00 00 3A 1D 00 60 00 01 05 6F 00 00 00 00 00 00 00 00 00 00 00 00 00 97 4E 25 0F 00 0E 05 01 00 00 00 26 21 00 00 37 90 00 00 6C DE 00 5F 00 01 05 6F 00 00 00 00 00 00 00 00 00 00 00 00 0D B9 50 A0 0F 00 0D 06 01 00 00 00 35 2D 00 00 A0 D5 00 00 23 7A 00 5D 00 01 05 6F 00 00 00 00 00 00 00 00 00 00 00 00 FB F5 08 B8 0F 00 16 07 01 00 00 00 47 92 00 00 63 E0 00 00 01 39 00 60 00 01 05 6F 00 00 00 00 00 00 00 00 00 00 00 00 F6 AC 12 10 0F 00 1A 08 01 00 00 00 4E 27 00 00 C6 6E 00 00 2A BF 00 60 00 01 05 6F 00 00 00 00 00 00 00 00 00 00 00 00 05 AB 2D F0 0F 00 18 09 01 00 00 00 4F 99 00 00 4F 74 00 00 5E 6B 00 5F 00 01 05 6F 00 00 00 00 00 00 00 00 00 00 00 00 0A DD 06 E0 0F 00 03 0A 01 00 00 00 13 E8 00 00 FA 2A 00 00 03 FF 00 27 00 0A 36 59 00 00 00 00 00 00 00 00 00 00 00 00 01 EC 80 72 0F 00 0A 0B 01 00 00 00 31 65 00 00 9A 6A 00 00 7B A3 00 5D 00 01 05 6F 00 00 00 00 00 00 00 00 00 00 00 00 05 32 81 B0 0F 00 06 0C 01 00 00 00 0E 42 00 00 0E 02 00 00 9C 69 00 5D 00 01 05 6F 00 00 00 00 00 00 00 00 00 00 00 00 03 D9 F0 20 0F 00 10 0D 01 00 00 00 13 08 00 00 40 2F 00 00 99 3C 00 5D 00 01 05 6F 00 00 00 00 00 00 00 00 00 00 00 00 03 B6 E0 A0 0F 00 0A 10 05 00 00 00 7C A1 00 00 CC 9B 00 00 07 2B 00 C4 00 01 05 71 00 00 00 00 00 00 00 00 00 00 00 00 F3 C6 F7 F0 0F 00 1A 11 05 00 00 00 57 43 00 00 3C DB 00 00 2C 5B 00 C4 00 01 05 71 00 00 00 00 00 00 00 00 00 00 00 00 0A 0A EB 00 0F 00 03 12 05 00 00 00 13 19 00 00 B6 64 00 00 00 23 00 C4 00 01 05 71 00 00 00 00 00 00 00 00 00 00 00 00 0C 01 52 A0 0F 00 10 14 05 00 00 00 BA C8 00 00 2C 6C 00 00 01 7C 00 C4 00 01 05 71 00 00 00 00 00 00 00 00 00 00 00 00 11 16 66 40 0F 00 16 15 05 00 00 00 65 E1 00 00 24 F1 00 00 0C 1B 00 C4 00 01 05 71 00 00 00 00 00 00 00 00 00 00 00 00 07 7B 00 98 0F 00 1F 16 05 00 00 00 26 FB 00 00 F0 DB 00 00 2B 57 00 C4 00 01 05 71 00 00 00 00 00 00 00 00 00 00 00 00 00 55 B6 63 0F 00 D1 77 

08 01 00 2C 01 05 01 00 38 90 36 29 02 68 00 30 00 03 FF 06 27 77 77 BA 1D DD DD DE 37 77 77 6A 1D DE 00 D4 07 80 07 69 20 00 20 9A 18 18 18 7E 36 77 

08 01 00 2C 03 02 01 00 38 90 36 29 02 68 00 30 00 03 FF 06 27 77 77 BA 1D DD DD DE 37 77 77 6A 1D DE 00 D4 07 80 07 69 20 00 20 9A 18 18 18 7E 33 77 

08 01 00 2C 0A 03 01 00 38 90 36 29 02 68 00 30 00 03 FF 06 27 77 77 BA 1D DD DD DE 37 77 77 6A 1D DE 00 D4 07 80 07 69 20 00 20 9A 18 18 18 7E 3B 77 

08 01 00 2C 01 05 01 00 38 90 46 22 02 68 24 36 14 0C 0F 0B 27 E7 02 8D 13 6A 60 40 30 20 15 8A 15 55 55 4B 15 55 55 4B 15 55 55 4B 15 55 55 4B 11 77 

08 01 00 2C 03 02 01 00 38 90 46 22 02 68 24 36 14 0C 0F 0B 27 E7 02 8D 13 6A 60 40 30 20 15 8A 15 55 55 4B 15 55 55 4B 15 55 55 4B 15 55 55 4B 14 77 

08 01 00 2C 0A 03 01 00 38 90 46 22 02 68 23 3F 2C 0C 0C BE 03 03 02 D4 0A 7A E4 A2 3C FC D5 2A 15 55 55 4B 15 55 55 4B 15 55 55 4B 15 55 55 4B DA 77 

08 02 03 10 13 02 FA 00 0A 00 00 00 09 00 00 07 D0 00 06 20 9D 00 00 00 00 00 00 00 07 00 01 00 00 00 26 DB 00 00 52 F1 00 00 98 09 00 8F 00 01 05 6F 00 00 00 00 00 00 00 00 00 00 00 00 04 0E 67 F0 0F 00 05 01 01 00 00 00 39 42 00 00 26 81 00 00 0A 6E 00 EA 00 0A 36 5A 00 00 00 00 00 00 00 00 00 00 00 00 01 D7 B3 24 0F 00 02 03 01 00 00 00 18 61 00 00 E9 86 00 00 0E 21 00 ED 00 0A 36 5A 00 00 00 00 00 00 00 00 00 00 00 00 01 E6 CE 26 0F 00 15 04 01 00 00 00 4F 1C 00 00 AF D3 00 00 3A 29 00 92 00 01 05 6F 00 00 00 00 00 00 00 00 00 00 00 00 00 96 94 A7 0F 00 0E 05 01 00 00 00 25 36 00 00 F2 B7 00 00 6C EE 00 91 00 01 05 6F 00 00 00 00 00 00 00 00 00 00 00 00 0D B7 C4 E0 0F 00 0D 06 01 00 00 00 34 F3 00 00 62 A3 00 00 23 85 00 8F 00 01 05 6F 00 00 00 00 00 00 00 00 00 00 00 00 FB F5 80 F8 0F 00 16 07 01 00 00 00 49 DD 00 00 5E 85 00 00 01 42 00 92 00 01 05 6F 00 00 00 00 00 00 00 00 00 00 00 00 F6 AB 70 A0 0F 00 1A 08 01 00 00 00 53 7E 00 00 C8 13 00 00 2A CD 00 92 00 01 05 6F 00 00 00 00 00 00 00 00 00 00 00 00 05 AA DB F8 0F 00 18 09 01 00 00 00 4F 3A 00 00 14 5B 00 00 5E 7B 00 91 00 01 05 6F 00 00 00 00 00 00 00 00 00 00 00 00 0A DD 73 50 0F 00 03 0A 01 00 00 00 15 01 00 00 B0 09 00 00 04 0C 00 EF 00 0A 36 5A 00 00 00 00 00 00 00 00 00 00 00 00 01 F2 0E 8E 0F 00 0A 0B 01 00 00 00 33 E7 00 00 76 B2 00 00 7B B1 00 8F 00 01 05 6F 00 00 00 00 00 00 00 00 00 00 00 00 05 32 3F 48 0F 00 06 0C 01 00 00 00 0E 51 00 00 7E 7E 00 00 9C 76 00 8F 00 01 05 6F 00 00 00 00 00 00 00 00 00 00 00 00 03 DA BF 14 0F 00 10 0D 01 00 00 00 11 C1 00 00 97 8C 00 00 99 49 00 8F 00 01 05 6F 00 00 00 00 00 00 00 00 00 00 00 00 03 B5 C7 00 0F 00 0A 10 05 00 00 00 82 E2 00 00 D5 39 00 00 07 2F 00 F6 00 01 05 71 00 00 00 00 00 00 00 00 00 00 00 00 F3 C5 B9 00 0F 00 1A 11 05 00 00 00 55 39 00 00 F8 75 00 00 2C 62 00 F6 00 01 05 71 00 00 00 00 00 00 00 00 00 00 00 00 0A 0B 02 A0 0F 00 03 12 05 00 00 00 12 8A 00 00 C1 F3 00 00 00 2B 00 F6 00 01 05 71 00 00 00 00 00 00 00 00 00 00 00 00 0C 01 13 A0 0F 00 10 14 05 00 00 00 B9 57 00 00 0E EA 00 00 01 85 00 F6 00 01 05 71 00 00 00 00 00 00 00 00 00 00 00 00 11 15 E9 20 0F 00 16 15 05 00 00 00 6E 77 00 00 74 7C 00 00 0C 22 00 F6 00 01 05 71 00 00 00 00 00 00 00 00 00 00 00 00 07 7A 2C D0 0F 00 1F 16 05 00 00 00 25 A0 00 00 06 90 00 00 2B 5E 00 F6 00 01 05 71 00 00 00 00 00 00 00 00 00 00 00 00 00 56 A7 A0 0F 00 4C 77 

08 01 00 2C 01 05 01 00 38 90 56 2D 02 68 DE 3D 25 14 93 B7 00 22 11 CB 1F 5E 93 FA 30 33 50 E0 1C AA 45 65 3F 6E 75 C3 21 A1 32 A6 3B 47 A1 DC 68 77 

08 01 00 2C 03 02 01 00 38 90 56 2D 02 68 DE 3D 25 14 93 B7 00 22 11 CB 1F 5E 93 FA 30 33 50 E0 5C AA 45 65 BF 6E 75 C3 21 A1 32 A6 3B 47 A1 DC AD 77 

08 01 00 2C 0A 03 01 00 38 90 56 2D 02 68 DE 3D 25 14 93 B7 00 22 11 CB 5F 5E 93 FA 30 33 50 E0 1C AA 45 65 3F 6E 75 C3 61 A1 32 A6 3B 47 A1 DC 65 77 

08 01 00 2C 01 05 01 00 38 90 16 24 02 75 95 62 23 0F B2 7C 2E C0 60 1D 2C 00 55 8D 15 55 55 4B 15 55 55 4B 15 55 55 4B 15 55 55 4B 15 55 55 4B E1 77 

08 01 00 2C 03 02 01 00 38 90 16 24 02 75 92 6B 21 7E F2 14 2E B2 E0 0E 0C 00 55 1D 15 55 55 4B 15 55 55 4B 15 55 55 4B 15 55 55 4B 55 55 55 4B A0 77 

08 01 00 2C 0A 03 01 00 38 90 16 24 02 75 A4 6E 0F F7 F2 8B 2E AC 6E 55 2F FF 55 26 15 55 55 4B 15 55 55 4B 55 55 55 4B 15 55 55 4B 95 55 55 4B 0F 77 

08 02 03 10 13 02 FA 00 0A 00 00 00 09 00 00 07 D0 00 06 20 9E 00 00 00 00 00 00 00 07 00 01 00 00 00 27 23 00 00 9E 47 00 00 98 16 00 C1 00 01 05 6F 00 00 00 00 00 00 00 00 00 00 00 00 04 0E 90 B8 0F 00 05 01 01 00 00 00 3A C9 00 00 AA 7A 00 00 0A 7A 00 86 00 0A 36 5C 00 00 00 00 00 00 00 00 00 00 00 00 01 D6 8B 18 0F 00 02 03 01 00 00 00 17 BC 00 00 77 89 00 00 0E 2E 00 89 00 0A 36 5C 00 00 00 00 00 00 00 00 00 00 00 00 01 E6 45 DA 0F 00 15 04 01 00 00 00 53 C6 00 00 CC 26 00 00 3A 35 00 C4 00 01 05 6F 00 00 00 00 00 00 00 00 00 00 00 00 00 94 8B 9F 0F 00 0E 05 01 00 00 00 23 34 00 00 79 9D 00 00 6C FF 00 C3 00 01 05 6F 00 00 00 00 00 00 00 00 00 00 00 00 0D B8 6B 50 0F 00 0D 06 01 00 00 00 38 1B 00 00 EA 44 00 00 23 8F 00 C1 00 01 05 6F 00 00 00 00 00 00 00 00 00 00 00 00 FB F5 88 28 0F 00 16 07 01 00 00 00 48 DE 00 00 24 3D 00 00 01 4B 00 C4 00 01 05 6F 00 00 00 00 00 00 00 00 00 00 00 00 F6 AB 09 B0 0F 00 1A 08 01 00 00 00 57 89 00 00 98 07 00 00 2A DB 00 C4 00 01 05 6F 00 00 00 00 00 00 00 00 00 00 00 00 05 A8 45 70 0F 00 18 09 01 00 00 00 56 00 00 00 A2 4E 00 00 5E 8A 00 C3 00 01 05 6F 00 00 00 00 00 00 00 00 00 00 00 00 0A DA F1 50 0F 00 03 0A 01 00 00 00 17 2D 00 00 4C C8 00 00 04 19 00 8B 00 0A 36 5C 00 00 00 00 00 00 00 00 00 00 00 00 01 F2 0C 18 0F 00 0A 0B 01 00 00 00 34 B1 00 00 21 B6 00 00 7B BF 00 C1 00 01 05 6F 00 00 00 00 00 00 00 00 00 00 00 00 05 31 6C 20 0F 00 06 0C 01 00 00 00 10 43 00 00 AC ED 00 00 9C 83 00 C1 00 01 05 6F 00 00 00 00 00 00 00 00 00 00 00 00 03 D9 64 20 0F 00 10 0D 01 00 00 00 12 E7 00 00 C2 44 00 00 99 56 00 C1 00 01 05 6F 00 00 00 00 00 00 00 00 00 00 00 00 03 B5 FD 2C 0F 00 0A 10 05 00 00 00 83 6B 00 00 C0 BA 00 00 07 33 01 28 00 01 05 71 00 00 00 00 00 00 00 00 00 00 00 00 F3 C5 1E 20 0F 00 1A 11 05 00 00 00 51 EC 00 00 98 AB 00 00 2C 6A 01 28 00 01 05 71 00 00 00 00 00 00 00 00 00 00 00 00 0A 09 71 40 0F 00 03 12 05 00 00 00 12 02 00 00 A8 7B 00 00 00 33 01 28 00 01 05 71 00 00 00 00 00 00 00 00 00 00 00 00 0B FE FE 10 0F 00 10 14 05 00 00 00 AC 47 00 00 DF 4C 00 00 01 8D 01 28 00 01 05 71 00 00 00 00 00 00 00 00 00 00 00 00 11 14 2A 80 0F 00 16 15 05 00 00 00 65 1F 00 00 A9 93 00 00 0C 29 01 28 00 01 05 71 00 00 00 00 00 00 00 00 00 00 00 00 07 79 24 D8 0F 00 1F 16 05 00 00 00 2B 31 00 00 0C E7 00 00 2B 64 01 28 00 01 05 71 00 00 00 00 00 00 00 00 00 00 00 00 00 55 5C 43 0F 00 D8 77 

08 01 00 2C 10 0A 05 00 22 C0 46 26 20 AE 4D EC 12 E0 D8 62 24 3B 35 9F 3F 42 80 31 28 43 4F 8A 0C 5E 0C 21 14 A2 4E 96 28 12 B2 3B 39 80 1F 88 84 77 

08 01 00 2C 11 1A 05 00 22 C0 46 26 20 AE 4D EC 12 E0 D8 C7 1E FB 35 94 3F 43 C0 3E 28 43 50 0A 0C 60 0C 31 14 A0 B7 BC 28 49 96 04 39 80 1E BC 9A 77 

08 01 00 2C 12 03 05 00 22 C0 46 26 20 AE 4D EC 12 E0 D8 62 24 3B 35 9F 3F 42 80 31 28 43 4F 8A 0C 5E 0C 21 14 A2 4E 96 28 12 B2 3B 39 80 1F 88 8F 77 

08 01 00 2C 14 10 05 00 22 C0 46 26 20 AE 4D EC 12 E0 D8 62 24 3B 35 9F 3F 42 80 31 28 43 4F 8A 0C 5E 0C 21 14 A2 4E 96 28 12 B2 3B 39 80 1F 88 9A 77 

08 01 00 2C 15 16 05 00 22 C0 46 26 20 AE 4D EC 12 E0 D8 62 24 3B 35 9F 3F 42 80 31 28 43 4F 8A 0C 5E 0C 21 14 A2 4E 96 28 12 B2 3B 39 80 1F 88 9D 77 

08 01 00 2C 16 1F 05 00 22 C0 46 26 20 AE 4D EC 12 E0 D8 62 24 3B 35 9F 3F 42 80 31 28 43 4F 8A 0C 5E 0C 21 14 A2 4E 96 28 12 B2 3B 39 80 1F 88 97 77 

08 01 00 2C 01 05 01 00 38 90 26 26 02 74 4F 6C 3D 8A 18 93 20 00 00 90 00 01 FF 0B 3E 9F 00 2B 00 00 00 00 00 00 00 00 00 07 77 0A 1C 60 0E B1 97 77 

08 01 00 2C 03 02 01 00 38 90 26 26 82 74 4F 6C 3D 8A 18 93 20 00 00 90 00 01 FF 0B 3E 9F 00 2B 00 00 00 00 00 00 00 00 00 07 77 0A 1C 60 0E B1 12 77 

08 01 00 2C 0A 03 01 00 38 90 26 26 02 74 4F 6C 3D 8A 18 93 20 00 00 90 00 01 FF 0B 3E 9F 00 2B 00 00 00 00 00 00 00 00 00 07 77 0A 1C 60 0E B1 9A 77 

08 02 03 10 13 02 FA 00 0A 00 00 00 09 00 00 07 D0 00 06 20 9F 00 00 00 00 00 00 00 07 00 01 00 00 00 22 68 00 00 17 97 00 00 98 24 00 F3 00 01 05 6F 00 00 00 00 00 00 00 00 00 00 00 00 04 10 2E 30 0F 00 05 01 01 00 00 00 3A 10 00 00 6A 2E 00 00 0A 87 00 22 00 0A 36 5E 00 00 00 00 00 00 00 00 00 00 00 00 01 DC 58 82 0F 00 02 03 01 00 00 00 17 48 00 00 36 C0 00 00 0E 3B 00 25 00 0A 36 5E 00 00 00 00 00 00 00 00 00 00 00 00 01 EA 75 38 0F 00 15 04 01 00 00 00 4E 44 00 00 18 E0 00 00 3A 42 00 F6 00 01 05 6F 00 00 00 00 00 00 00 00 00 00 00 00 00 97 B1 A0 0F 00 0E 05 01 00 00 00 22 98 00 00 2D D1 00 00 6D 10 00 F5 00 01 05 6F 00 00 00 00 00 00 00 00 00 00 00 00 0D BA F6 40 0F 00 0D 06 01 00 00 00 37 10 00 00 B2 DC 00 00 23 9A 00 F3 00 01 05 6F 00 00 00 00 00 00 00 00 00 00 00 00 FB F8 7E B0 0F 00 16 07 01 00 00 00 49 2F 00 00 21 3C 00 00 01 54 00 F6 00 01 05 6F 00 00 00 00 00 00 00 00 00 00 00 00 F6 AC FB C0 0F 00 1A 08 01 00 00 00 5B 9D 00 00 96 1D 00 00 2A E9 00 F6 00 01 05 6F 00 00 00 00 00 00 00 00 00 00 00 00 05 AC 30 10 0F 00 18 09 01 00 00 00 65 C8 00 00 60 6B 00 00 5E 9A 00 F5 00 01 05 6F 00 00 00 00 00 00 00 00 00 00 00 00 0A DD 8C 70 0F 00 03 0A 01 00 00 00 18 B8 00 00 0D F9 00 00 04 26 00 27 00 0A 36 5E 00 00 00 00 00 00 00 00 00 00 00 00 01 F0 C9 EA 0F 00 0A 0B 01 00 00 00 30 C3 00 00 FD 43 00 00 7B CC 00 F3 00 01 05 6F 00 00 00 00 00 00 00 00 00 00 00 00 05 34 90 60 0F 00 06 0C 01 00 00 00 0E E5 00 00 13 23 00 00 9C 91 00 F3 00 01 05 6F 00 00 00 00 00 00 00 00 00 00 00 00 03 DB 16 D4 0F 00 10 0D 01 00 00 00 12 7B 00 00 18 1E 00 00 99 64 00 F3 00 01 05 6F 00 00 00 00 00 00 00 00 00 00 00 00 03 B8 26 F0 0F 00 0A 10 05 00 00 00 82 26 00 00 C5 12 00 00 07 37 00 2E 00 01 05 72 00 00 00 00 00 00 00 00 00 00 00 00 F3 C8 9D 90 0F 00 1A 11 05 00 00 00 51 3C 00 00 50 DC 00 00 2C 72 00 2E 00 01 05 72 00 00 00 00 00 00 00 00 00 00 00 00 0A 0C 94 60 0F 00 03 12 05 00 00 00 12 75 00 00 CB 78 00 00 00 3B 00 2E 00 01 05 72 00 00 00 00 00 00 00 00 00 00 00 00 0C 01 6D B0 0F 00 10 14 05 00 00 00 A5 B9 00 00 C3 5A 00 00 01 96 00 2E 00 01 05 72 00 00 00 00 00 00 00 00 00 00 00 00 11 17 96 40 0F 00 16 15 05 00 00 00 71 79 00 00 F4 EC 00 00 0C 30 00 2E 00 01 05 72 00 00 00 00 00 00 00 00 00 00 00 00 07 7A 43 28 0F 00 1F 16 05 00 00 00 2A E3 00 00 27 8F 00 00 2B 6A 00 2E 00 01 05 72 00 00 00 00 00 00 00 00 00 00 00 00 00 57 98 93 0F 00 41 77 

08 01 00 2C 01 05 01 00 38 90 36 29 02 74 1F 6E 3F CC 02 5F 0F 77 77 DA 1D DD DD DE 37 77 77 6A 1D DE 00 D4 07 80 07 69 20 00 01 93 1F D8 10 A5 4B 77 

08 01 00 2C 03 02 01 00 38 90 36 29 02 74 1F 6E 3F CC 02 5F 0F 77 77 DA 1D DD DD DE 37 77 77 6A 1D DE 00 D4 07 80 07 69 20 00 01 93 1F D8 10 A5 4E 77 

08 01 00 2C 0A 03 01 00 38 90 36 29 02 74 1F 6E 3F CC 02 5F 0F 77 77 DA 1D DD DD DE 37 77 77 6A 1D DE 00 D4 07 80 07 69 20 00 07 99 0F A8 10 65 EA 77 

08 01 00 2C 01 05 01 00 38 90 46 22 02 75 1F 61 2C 0C 0C BE 03 03 FF D6 00 C0 C0 E9 30 30 35 E0 15 55 55 4B 15 55 55 4B 15 55 55 4B 15 55 55 4B 62 77 

08 01 00 2C 03 02 01 00 38 90 46 22 02 75 1F 61 2C 0C 0C BE 03 03 FF D6 00 C0 C0 E9 30 30 35 E0 15 55 55 4B 15 55 55 4B 15 55 55 4B 15 55 55 4B 67 77 

08 01 00 2C 0A 03 01 00 38 90 46 22 02 75 80 68 0C 0C 0C 2E 03 02 29 DF 00 C0 C0 E9 70 30 35 E0 15 55 55 4B 15 55 55 4B 95 55 55 4B 15 55 55 4B 57 77 

08 02 03 10 13 02 FA 00 0A 00 00 00 09 00 00 07 D0 00 06 20 A0 00 00 00 00 00 00 00 07 00 01 00 00 00 25 92 00 00 58 F4 00 00 98 31 01 25 00 01 05 6F 00 00 00 00 00 00 00 00 00 00 00 00 04 0E 4E C0 0F 00 05 01 01 00 00 00 36 88 00 00 F3 09 00 00 0A 93 00 EA 00 0A 36 5F 00 00 00 00 00 00 00 00 00 00 00 00 01 D7 FE 14 0F 00 02 03 01 00 00 00 19 60 00 00 BB E9 00 00 0E 47 00 ED 00 0A 36 5F 00 00 00 00 00 00 00 00 00 00 00 00 01 E5 FA 82 0F 00 15 04 01 00 00 00 52 11 00 00 30 99 00 00 3A 4E 01 28 00 01 05 6F 00 00 00 00 00 00 00 00 00 00 00 00 00 95 46 33 0F 00 0E 05 01 00 00 00 22 5E 00 00 AB 67 00 00 6D 20 01 27 00 01 05 6F 00 00 00 00 00 00 00 00 00 00 00 00 0D B8 8F 00 0F 00 0D 06 01 00 00 00 39 B7 00 00 3B 5A 00 00 23 A5 01 25 00 01 05 6F 00 00 00 00 00 00 00 00 00 00 00 00 FB F6 56 50 0F 00 16 07 01 00 00 00 43 F3 00 00 E9 96 00 00 01 5C 01 28 00 01 05 6F 00 00 00 00 00 00 00 00 00 00 00 00 F6 AA 70 A0 0F 00 1A 08 01 00 00 00 57 EB 00 00 66 15 00 00 2A F7 01 28 00 01 05 6F 00 00 00 00 00 00 00 00 00 00 00 00 05 A9 7D A8 0F 00 18 09 01 00 00 00 63 87 00 00 EF C2 00 00 5E A9 01 27 00 01 05 6F 00 00 00 00 00 00 00 00 00 00 00 00 0A DB 87 90 0F 00 03 0A 01 00 00 00 17 3E 00 00 A1 80 00 00 04 32 00 EF 00 0A 36 5F 00 00 00 00 00 00 00 00 00 00 00 00 01 F0 4E E6 0F 00 0A 0B 01 00 00 00 31 CC 00 00 A8 7D 00 00 7B DA 01 25 00 01 05 6F 00 00 00 00 00 00 00 00 00 00 00 00 05 31 9E B0 0F 00 06 0C 01 00 00 00 0F DD 00 00 44 99 00 00 9C 9E 01 25 00 01 05 6F 00 00 00 00 00 00 00 00 00 00 00 00 03 DA 1E 98 0F 00 10 0D 01 00 00 00 11 C8 00 00 4F 94 00 00 99 71 01 25 00 01 05 6F 00 00 00 00 00 00 00 00 00 00 00 00 03 B7 42 1C 0F 00 0A 10 05 00 00 00 7B 1F 00 00 AF 6C 00 00 07 3B 00 60 00 01 05 72 00 00 00 00 00 00 00 00 00 00 00 00 F3 C4 B8 D0 0F 00 1A 11 05 00 00 00 53 79 00 00 EF AB 00 00 2C 79 00 60 00 01 05 72 00 00 00 00 00 00 00 00 00 00 00 00 0A 09 38 00 0F 00 03 12 05 00 00 00 13 77 00 00 AB 14 00 00 00 43 00 60 00 01 05 72 00 00 00 00 00 00 00 00 00 00 00 00 0C 00 D4 90 0F 00 10 14 05 00 00 00 AA EA 00 00 8F 6E 00 00 01 9F 00 60 00 01 05 72 00 00 00 00 00 00 00 00 00 00 00 00 11 14 76 40 0F 00 16 15 05 00 00 00 6B 40 00 00 28 DC 00 00 0C 38 00 60 00 01 05 72 00 00 00 00 00 00 00 00 00 00 00 00 07 79 1C 48 0F 00 1F 16 05 00 00 00 29 4C 00 00 22 AC 00 00 2B 70 00 60 00 01 05 72 00 00 00 00 00 00 00 00 00 00 00 00 00 55 DF C6 0F 00 C4 77 

08 01 00 2C 00 07 01 00 38 90 36 29 02 6A 18 33 3C 49 1C DD 00 92 FF 39 37 77 FF 6F 12 11 FF CB 31 40 48 5C 1E 33 37 14 11 34 B6 D2 2E 19 C0 A6 AB 77 

08 01 00 2C 01 05 01 00 38 90 56 2D 02 74 E2 6C 25 14 9B BC 00 04 93 07 1F 60 31 6C 00 32 D8 AA 1C AA 45 65 3F 6E 7A C1 19 34 93 27 2A 11 C5 79 8D 77 

08 01 00 2C 03 02 01 00 38 90 56 2D 02 74 E2 6C 65 14 9B BC 00 04 93 07 1F 60 31 6C 00 32 D8 AA 1C AA 45 65 3F 6E 7A C1 19 34 93 27 2A 11 C5 79 C8 77 

08 01 00 2C 04 15 01 00 38 90 36 29 02 6A 18 33 3C 4E 87 D3 39 7F FF 3F 3E 2F FD D9 2E 0D FF C2 3C 01 0A 52 0F B0 3C 38 0E AF 12 C8 29 7E C2 EB 91 77 

08 01 00 2C 05 0E 01 00 38 90 36 29 02 6A 18 33 3C 4E 5E D7 21 E5 00 16 01 7F FD 89 2C 16 00 E4 09 A1 17 C3 0F AF 0D 6F 3E 0F 4A 11 16 0D 44 7D D0 77 

08 01 00 2C 06 0D 01 00 38 90 36 29 02 6A 18 33 3C 51 32 86 09 B9 00 9F 02 3F FF EF 15 51 FF 4B 1A 3F 9C C7 09 10 B8 3A 29 B4 78 3A 06 30 8C 39 49 77 

08 01 00 2C 07 16 01 00 38 90 36 29 02 6A 18 33 3C 4E 88 D1 04 D1 00 6F 01 3F FD 39 2D D5 FF A2 3A C0 F8 2D 2F B0 1F A7 16 DF E7 F1 36 26 D4 14 08 77 

08 01 00 2C 08 1A 01 00 38 90 36 29 02 6A 18 33 3C 4D A4 DE 3C F0 80 1E 02 B7 FD 89 2C 9C 00 89 05 9F 10 4E 1A 4B 25 D7 15 18 03 C5 23 59 02 A9 1E 77 

08 01 00 2C 09 18 01 00 38 90 36 29 02 6A 18 33 3C 4D 8B D6 12 AC 80 07 01 47 FD 19 2B E7 FF 9F 3F BE F4 4E 1A 6B FB 1A 24 27 8D B1 18 EA 54 33 DB 77 

08 01 00 2C 0A 03 01 00 78 90 56 2D 02 74 E2 6C 25 14 9B BC 00 04 93 07 1F 60 31 6C 00 32 D8 AA 1C AA 45 65 3F 6E 7A C1 19 34 93 27 2A 11 C5 79 C0 77 

08 01 00 2C 0B 0A 01 00 38 90 36 29 02 6A 18 33 3C 49 3E D1 0B 92 7F 17 39 07 FF 1F 12 09 FF 9B 38 40 2F 08 3E 2A 08 D6 37 AC BD DC 02 EB 1C 60 E1 77 

08 01 00 2C 0C 06 01 00 38 90 36 29 02 6A 18 33 3C 4D 09 DE 0B 1B FF 76 3F A7 FF 1F 11 8F FF 1F 29 7F 71 E0 33 F4 EC DD 2A 85 38 42 11 70 5E 63 5B 77 

08 01 00 2C 0D 10 01 00 38 90 36 29 02 6A 18 33 3C 4E 49 DB 26 B6 FF F0 3B A7 FF FF 12 D3 FF 26 2B FF 78 C8 13 E4 5B 25 3F 9C B6 82 0F AA B8 67 36 77 

08 01 00 2C 01 05 01 00 38 90 16 24 02 81 CA 2B 20 03 11 94 21 8F 02 5D 07 3F 55 A6 15 55 55 4B 15 55 55 4B 15 55 55 4B 15 55 55 4B 15 55 55 4B 1A 77 

08 01 00 2C 03 02 01 00 38 90 16 24 02 81 C4 2A 20 02 05 92 21 8F 01 58 3B 72 55 70 15 55 55 4B 15 55 55 4B 15 55 55 4B 15 55 55 4B 15 55 55 4B A2 77 

08 01 00 2C 0A 03 01 00 38 90 16 24 02 81 E7 25 00 05 D1 09 21 8F 02 5D 08 9A 55 F0 15 55 55 4B 15 55 55 4B 15 55 55 4B 15 55 55 4B 15 55 55 4B B3 77 

08 02 03 10 13 02 FA 00 0A 00 00 00 09 00 00 07 D0 00 06 20 A1 00 00 00 00 00 00 00 07 00 01 00 00 00 26 28 00 00 D4 A6 00 00 98 3E 00 2B 00 01 05 70 00 00 00 00 00 00 00 00 00 00 00 00 04 0C 0A F0 0F 00 05 01 01 00 00 00 37 DA 00 00 B1 D6 00 00 0A A0 00 86 00 0A 36 61 00 00 00 00 00 00 00 00 00 00 00 00 01 D7 DE B6 0F 00 02 03 01 00 00 00 19 60 00 00 7E 75 00 00 0E 54 00 89 00 0A 36 61 00 00 00 00 00 00 00 00 00 00 00 00 01 E7 BB 8E 0F 00 15 04 01 00 00 00 56 12 00 00 7A 91 00 00 3A 5A 00 2E 00 01 05 70 00 00 00 00 00 00 00 00 00 00 00 00 00 94 74 07 0F 00 0E 05 01 00 00 00 23 A8 00 00 6D E8 00 00 6D 31 00 2D 00 01 05 70 00 00 00 00 00 00 00 00 00 00 00 00 0D B6 BF 90 0F 00 0D 06 01 00 00 00 3B 8F 00 00 04 76 00 00 23 B0 00 2B 00 01 05 70 00 00 00 00 00 00 00 00 00 00 00 00 FB F4 9A 48 0F 00 16 07 01 00 00 00 48 87 00 00 E2 8A 00 00 01 65 00 2E 00 01 05 70 00 00 00 00 00 00 00 00 00 00 00 00 F6 A9 A3 50 0F 00 1A 08 01 00 00 00 50 F2 00 00 72 A5 00 00 2B 05 00 2E 00 01 05 70 00 00 00 00 00 00 00 00 00 00 00 00 05 A7 8C D8 0F 00 18 09 01 00 00 00 5E 3B 00 00 B2 29 00 00 5E B9 00 2D 00 01 05 70 00 00 00 00 00 00 00 00 00 00 00 00 0A D9 69 B0 0F 00 03 0A 01 00 00 00 17 08 00 00 5A 46 00 00 04 3F 00 8B 00 0A 36 61 00 00 00 00 00 00 00 00 00 00 00 00 01 EF 27 96 0F 00 0A 0B 01 00 00 00 33 0E 00 00 85 23 00 00 7B E8 00 2B 00 01 05 70 00 00 00 00 00 00 00 00 00 00 00 00 05 30 5D B0 0F 00 06 0C 01 00 00 00 0F 47 00 00 B2 0B 00 00 9C AB 00 2B 00 01 05 70 00 00 00 00 00 00 00 00 00 00 00 00 03 D9 1D 2C 0F 00 10 0D 01 00 00 00 12 C8 00 00 AA 60 00 00 99 7E 00 2B 00 01 05 70 00 00 00 00 00 00 00 00 00 00 00 00 03 B6 1B 0C 0F 00 0A 10 05 00 00 00 70 0D 00 00 B5 73 00 00 07 3F 00 92 00 01 05 72 00 00 00 00 00 00 00 00 00 00 00 00 F3 C3 CC B0 0F 00 1A 11 05 00 00 00 5A 1B 00 00 A9 26 00 00 2C 81 00 92 00 01 05 72 00 00 00 00 00 00 00 00 00 00 00 00 0A 08 46 B0 0F 00 03 12 05 00 00 00 11 F5 00 00 BA F5 00 00 00 4B 00 92 00 01 05 72 00 00 00 00 00 00 00 00 00 00 00 00 0B FD 75 70 0F 00 10 14 05 00 00 00 B4 7C 00 00 71 A6 00 00 01 A8 00 92 00 01 05 72 00 00 00 00 00 00 00 00 00 00 00 00 11 11 81 60 0F 00 16 15 05 00 00 00 69 18 00 00 73 D1 00 00 0C 3F 00 92 00 01 05 72 00 00 00 00 00 00 00 00 00 00 00 00 07 76 C7 20 0F 00 1F 16 05 00 00 00 2B 05 00 00 43 33 00 00 2B 76 00 92 00 01 05 72 00 00 00 00 00 00 00 00 00 00 00 00 00 54 5B AA 0F 00 9A 77 

08 01 00 2C 01 05 01 00 38 90 26 26 02 80 6F 2F 3D 8A 18 93 20 00 00 90 00 00 00 00 00 00 00 00 00 00 00 00 00 00 00 00 00 07 77 0A 1C 1F FA 90 D5 77 

08 01 00 2C 03 02 01 00 38 90 26 26 02 80 6F 2F 3D 8A 18 93 20 00 00 90 00 00 00 00 00 00 00 00 00 00 00 00 00 00 00 00 00 07 77 0A 1C 1F FA 90 D0 77 

08 01 00 2C 0A 03 01 00 38 90 26 26 02 80 6F 2F 3D 8A 18 93 20 00 00 90 00 00 00 00 00 00 00 00 00 00 00 00 00 00 00 00 00 07 77 0A 1C 1F FA 90 D8 77 

08 02 03 10 13 02 FA 00 0A 00 00 00 09 00 00 07 D0 00 06 20 A2 00 00 00 00 00 00 00 07 00 01 00 00 00 27 9B 00 00 20 CF 00 00 98 4C 00 5D 00 01 05 70 00 00 00 00 00 00 00 00 00 00 00 00 04 0B F1 00 0F 00 05 01 01 00 00 00 35 8F 00 00 34 C6 00 00 0A AD 00 22 00 0A 36 63 00 00 00 00 00 00 00 00 00 00 00 00 01 D6 BC B6 0F 00 02 03 01 00 00 00 1B FD 00 00 10 AF 00 00 0E 61 00 25 00 0A 36 63 00 00 00 00 00 00 00 00 00 00 00 00 01 E6 A0 66 0F 00 15 04 01 00 00 00 56 2F 00 00 96 A7 00 00 3A 66 00 60 00 01 05 70 00 00 00 00 00 00 00 00 00 00 00 00 00 92 1E 0A 0F 00 0E 05 01 00 00 00 25 D3 00 00 F1 FC 00 00 6D 41 00 5F 00 01 05 70 00 00 00 00 00 00 00 00 00 00 00 00 0D B6 35 20 0F 00 0D 06 01 00 00 00 38 22 00 00 97 6D 00 00 23 BA 00 5D 00 01 05 70 00 00 00 00 00 00 00 00 00 00 00 00 FB F5 00 50 0F 00 16 07 01 00 00 00 48 15 00 00 AA 50 00 00 01 6E 00 60 00 01 05 70 00 00 00 00 00 00 00 00 00 00 00 00 F6 A8 EF 30 0F 00 1A 08 01 00 00 00 54 BB 00 00 3F FF 00 00 2B 13 00 60 00 01 05 70 00 00 00 00 00 00 00 00 00 00 00 00 05 A7 22 F8 0F 00 18 09 01 00 00 00 5C BC 00 00 3D 37 00 00 5E C9 00 5F 00 01 05 70 00 00 00 00 00 00 00 00 00 00 00 00 0A D9 B1 D0 0F 00 03 0A 01 00 00 00 17 F0 00 00 E4 1E 00 00 04 4B 00 27 00 0A 36 63 00 00 00 00 00 00 00 00 00 00 00 00 01 F0 9E 6E 0F 00 0A 0B 01 00 00 00 33 38 00 00 26 94 00 00 7B F6 00 5D 00 01 05 70 00 00 00 00 00 00 00 00 00 00 00 00 05 2F 9E C0 0F 00 06 0C 01 00 00 00 0F 8B 00 00 E6 50 00 00 9C B8 00 5D 00 01 05 70 00 00 00 00 00 00 00 00 00 00 00 00 03 D8 87 38 0F 00 10 0D 01 00 00 00 11 8B 00 00 CB 7B 00 00 99 8B 00 5D 00 01 05 70 00 00 00 00 00 00 00 00 00 00 00 00 03 B5 6F C8 0F 00 0A 10 05 00 00 00 82 BE 00 00 9E 05 00 00 07 43 00 C4 00 01 05 72 00 00 00 00 00 00 00 00 00 00 00 00 F3 C4 23 B0 0F 00 1A 11 05 00 00 00 5E C3 00 00 4C 65 00 00 2C 89 00 C4 00 01 05 72 00 00 00 00 00 00 00 00 00 00 00 00 0A 06 C3 F0 0F 00 03 12 05 00 00 00 11 78 00 00 AE DA 00 00 00 53 00 C4 00 01 05 72 00 00 00 00 00 00 00 00 00 00 00 00 0B FB F8 D0 0F 00 10 14 05 00 00 00 B3 07 00 00 3D D3 00 00 01 B1 00 C4 00 01 05 72 00 00 00 00 00 00 00 00 00 00 00 00 11 13 24 80 0F 00 16 15 05 00 00 00 6B 55 00 00 A7 A5 00 00 0C 46 00 C4 00 01 05 72 00 00 00 00 00 00 00 00 00 00 00 00 07 76 F8 60 0F 00 1F 16 05 00 00 00 2A 76 00 00 48 6D 00 00 2B 7C 00 C4 00 01 05 72 00 00 00 00 00 00 00 00 00 00 00 00 00 53 57 AA 0F 00 63 77 

08 01 00 2C 01 05 01 00 38 90 36 29 02 80 00 20 00 80 00 50 17 77 77 FA 1D DD DD DE 37 77 77 6A 1D DE 00 D4 07 80 07 69 20 00 0F 92 0F 21 78 0C 8F 77 

08 01 00 2C 03 02 01 00 38 90 36 29 02 80 00 20 00 80 00 50 17 77 77 FA 1D DD DD DE 37 77 77 6A 1D DE 00 D4 07 80 07 69 20 00 0F 92 0F 21 78 0C 8A 77 

08 01 00 2C 0A 03 01 00 38 90 36 29 02 80 00 20 00 80 00 50 17 77 77 FA 9D DD DD DE 37 77 77 6A 1D DE 00 D4 07 80 07 69 20 00 0C 97 0D 4C 28 38 0F 77 

08 01 00 2C 01 05 01 00 38 90 46 22 02 80 21 29 38 92 74 89 02 21 FF BB 00 C0 C0 E9 3F A5 35 16 15 55 55 4B 15 55 55 4B 15 55 55 4B 15 55 55 4B 06 77 

08 01 00 2C 03 02 01 00 38 90 46 22 02 80 21 29 38 92 74 89 02 21 FF BB 00 C0 C0 E9 3F A5 35 16 15 55 55 4B 15 55 55 4B 15 55 55 4B 15 55 55 4B 03 77 

08 01 00 2C 0A 03 01 00 38 90 46 22 02 80 3C 28 18 D7 5C AE 02 01 E7 75 00 C0 C0 E9 70 21 F5 86 15 55 55 4B 15 55 55 4B 15 55 55 4B 15 55 55 4B 10 77 

08 02 03 10 13 02 FA 00 0A 00 00 00 09 00 00 07 D0 00 06 20 A3 00 00 00 00 00 00 00 07 00 01 00 00 00 26 2A 00 00 94 E9 00 00 98 59 00 8F 00 01 05 70 00 00 00 00 00 00 00 00 00 00 00 00 04 0F 31 D8 0F 00 05 01 01 00 00 00 36 BA 00 00 F6 EC 00 00 0A B9 00 EA 00 0A 36 64 00 00 00 00 00 00 00 00 00 00 00 00 01 D9 EB E8 0F 00 02 03 01 00 00 00 1A A5 00 00 D2 48 00 00 0E 6D 00 ED 00 0A 36 64 00 00 00 00 00 00 00 00 00 00 00 00 01 E8 19 C4 0F 00 15 04 01 00 00 00 57 2E 00 00 E6 5A 00 00 3A 72 00 92 00 01 05 70 00 00 00 00 00 00 00 00 00 00 00 00 00 94 CD F0 0F 00 0E 05 01 00 00 00 27 66 00 00 A5 8D 00 00 6D 52 00 91 00 01 05 70 00 00 00 00 00 00 00 00 00 00 00 00 0D B9 8D 50 0F 00 0D 06 01 00 00 00 37 E2 00 00 52 B6 00 00 23 C5 00 8F 00 01 05 70 00 00 00 00 00 00 00 00 00 00 00 00 FB F8 52 20 0F 00 16 07 01 00 00 00 46 82 00 00 A8 D1 00 00 01 77 00 92 00 01 05 70 00 00 00 00 00 00 00 00 00 00 00 00 F6 AB FC E0 0F 00 1A 08 01 00 00 00 56 C9 00 00 46 35 00 00 2B 21 00 92 00 01 05 70 00 00 00 00 00 00 00 00 00 00 00 00 05 AA 42 B0 0F 00 18 09 01 00 00 00 66 B0 00 00 FF 20 00 00 5E D8 00 91 00 01 05 70 00 00 00 00 00 00 00 00 00 00 00 00 0A DC C8 F0 0F 00 03 0A 01 00 00 00 19 46 00 00 9F 91 00 00 04 58 00 EF 00 0A 36 64 00 00 00 00 00 00 00 00 00 00 00 00 01 F1 5F F4 0F 00 0A 0B 01 00 00 00 32 65 00 00 03 6C 00 00 7C 04 00 8F 00 01 05 70 00 00 00 00 00 00 00 00 00 00 00 00 05 32 E5 40 0F 00 06 0C 01 00 00 00 0F A1 00 00 52 E6 00 00 9C C6 00 8F 00 01 05 70 00 00 00 00 00 00 00 00 00 00 00 00 03 DB BA 30 0F 00 10 0D 01 00 00 00 13 C6 00 00 2C 87 00 00 99 99 00 8F 00 01 05 70 00 00 00 00 00 00 00 00 00 00 00 00 03 B8 47 50 0F 00 0A 10 05 00 00 00 7E 9E 00 00 AD 79 00 00 07 47 00 F6 00 01 05 72 00 00 00 00 00 00 00 00 00 00 00 00 F3 C6 8C 80 0F 00 1A 11 05 00 00 00 56 51 00 00 03 51 00 00 2C 91 00 F6 00 01 05 72 00 00 00 00 00 00 00 00 00 00 00 00 0A 09 4A D0 0F 00 03 12 05 00 00 00 17 A5 00 00 BC 71 00 00 00 5B 00 F6 00 01 05 72 00 00 00 00 00 00 00 00 00 00 00 00 0C 01 5C 10 0F 00 10 14 05 00 00 00 B3 11 00 00 22 79 00 00 01 BA 00 F6 00 01 05 72 00 00 00 00 00 00 00 00 00 00 00 00 11 15 B5 80 0F 00 16 15 05 00 00 00 6B 89 00 00 F2 C5 00 00 0C 4D 00 F6 00 01 05 72 00 00 00 00 00 00 00 00 00 00 00 00 07 79 22 68 0F 00 1F 16 05 00 00 00 2B 7E 00 00 5F 3A 00 00 2B 82 00 F6 00 01 05 72 00 00 00 00 00 00 00 00 00 00 00 00 00 56 74 FC 0F 00 AA 77 

08 01 00 2C 01 05 01 00 38 90 56 2D 02 80 E6 29 25 14 97 BB 3F FD 47 F8 1F 65 09 6E 00 2C 10 FC 1B BA 45 35 3F 6E 38 C0 28 62 6E 11 09 7C A5 72 EC 77 

08 01 00 2C 03 02 01 00 38 90 56 2D 02 80 E6 29 25 14 97 BB 3F FD 47 F8 1F 65 09 6E 00 2C 10 FC 1B BA 45 35 3F 6E 38 C0 28 62 6E 11 09 7C A5 72 E9 77 

08 01 00 2C 0A 03 01 00 38 90 56 2D 02 80 E6 29 25 14 97 BB 3F FD 47 F8 1F 65 09 6E 00 2C 10 FC 1B BA 45 35 3F 6E 38 C0 28 62 6E 11 09 7C A5 72 E1 77 

08 01 00 2C 01 05 01 00 38 90 16 24 02 8E 06 1E 1A 1B EA 0C 1E C5 58 5F 00 5D 15 EC 15 55 55 4B 15 55 55 4B 15 55 55 4B 15 55 55 4B 15 55 55 4B EF 77 

08 01 00 2C 03 02 01 00 38 90 16 24 02 8E 12 17 34 20 C6 63 3E 97 C8 19 00 67 55 76 15 55 55 4B 15 55 55 4B 15 55 55 4B 15 55 55 4B 15 55 55 4B E5 77 

08 01 00 2C 0A 03 01 00 38 90 16 24 02 8E 27 17 04 27 B8 21 1E A8 18 1E 00 52 D5 DE 15 55 55 4B 15 55 55 4B 55 55 55 4B 15 55 55 4B D5 55 55 4B 86 77 

08 02 03 10 13 02 FA 00 0A 00 00 00 09 00 00 07 D0 00 06 20 A4 00 00 00 00 00 00 00 07 00 01 00 00 00 25 1B 00 00 DE 68 00 00 98 66 00 C1 00 01 05 70 00 00 00 00 00 00 00 00 00 00 00 00 04 0E 13 50 0F 00 05 01 01 00 00 00 39 10 00 00 7D 4D 00 00 0A C6 00 86 00 0A 36 66 00 00 00 00 00 00 00 00 00 00 00 00 01 D9 5B 5C 0F 00 02 03 01 00 00 00 1A F7 00 00 60 A5 00 00 0E 7A 00 89 00 0A 36 66 00 00 00 00 00 00 00 00 00 00 00 00 01 E9 39 7E 0F 00 15 04 01 00 00 00 54 2D 00 00 02 5F 00 00 3A 7F 00 C4 00 01 05 70 00 00 00 00 00 00 00 00 00 00 00 00 00 92 FD 97 0F 00 0E 05 01 00 00 00 23 A0 00 00 27 61 00 00 6D 63 00 C3 00 01 05 70 00 00 00 00 00 00 00 00 00 00 00 00 0D B8 19 D0 0F 00 0D 06 01 00 00 00 37 D2 00 00 E0 B5 00 00 23 CF 00 C1 00 01 05 70 00 00 00 00 00 00 00 00 00 00 00 00 FB F7 4D 60 0F 00 16 07 01 00 00 00 44 DD 00 00 70 1C 00 00 01 80 00 C4 00 01 05 70 00 00 00 00 00 00 00 00 00 00 00 00 F6 AA 7F 30 0F 00 1A 08 01 00 00 00 5C 80 00 00 13 67 00 00 2B 2F 00 C4 00 01 05 70 00 00 00 00 00 00 00 00 00 00 00 00 05 A8 E3 B8 0F 00 18 09 01 00 00 00 5E 12 00 00 8F 0A 00 00 5E E8 00 C3 00 01 05 70 00 00 00 00 00 00 00 00 00 00 00 00 0A DB 5E 50 0F 00 03 0A 01 00 00 00 19 6C 00 00 43 AD 00 00 04 65 00 8B 00 0A 36 66 00 00 00 00 00 00 00 00 00 00 00 00 01 F3 94 E0 0F 00 0A 0B 01 00 00 00 32 34 00 00 A8 1D 00 00 7C 11 00 C1 00 01 05 70 00 00 00 00 00 00 00 00 00 00 00 00 05 31 8D 18 0F 00 06 0C 01 00 00 00 0F 65 00 00 7F 3C 00 00 9C D3 00 C1 00 01 05 70 00 00 00 00 00 00 00 00 00 00 00 00 03 DA 56 70 0F 00 10 0D 01 00 00 00 14 08 00 00 49 88 00 00 99 A6 00 C1 00 01 05 70 00 00 00 00 00 00 00 00 00 00 00 00 03 B7 00 00 0F 00 0A 10 05 00 00 00 7C D3 00 00 95 C4 00 00 07 4B 01 28 00 01 05 72 00 00 00 00 00 00 00 00 00 00 00 00 F3 C4 DF 60 0F 00 1A 11 05 00 00 00 50 E0 00 00 A0 B8 00 00 2C 98 01 28 00 01 05 72 00 00 00 00 00 00 00 00 00 00 00 00 0A 07 DB F0 0F 00 03 12 05 00 00 00 19 9B 00 00 B4 5A 00 00 00 63 01 28 00 01 05 72 00 00 00 00 00 00 00 00 00 00 00 00 0C 00 11 70 0F 00 10 14 05 00 00 00 AC 24 00 00 F1 01 00 00 01 C2 01 28 00 01 05 72 00 00 00 00 00 00 00 00 00 00 00 00 11 11 E7 A0 0F 00 16 15 05 00 00 00 6B B0 00 00 26 1D 00 00 0C 55 01 28 00 01 05 72 00 00 00 00 00 00 00 00 00 00 00 00 07 77 F1 B0 0F 00 1F 16 05 00 00 00 29 BC 00 00 62 DC 00 00 2B 88 01 28 00 01 05 72 00 00 00 00 00 00 00 00 00 00 00 00 00 54 8E 79 0F 00 98 77 

08 01 00 2C 10 0A 05 00 22 C0 46 26 20 AE 69 10 04 64 00 2E 15 F9 C2 5E 33 EB C8 56 37 88 3C CF 37 F3 C1 5C 03 98 9C 08 00 3F E9 AE 32 05 28 84 CE 77 

08 01 00 2C 11 1A 05 00 22 C0 46 26 20 AE 69 10 04 64 00 2E 15 F9 C2 5E 33 EB C8 56 37 88 3C CF 37 F3 C3 EF 0E 98 9C 27 00 00 0E B9 08 8A A0 F4 CE 77 

08 01 00 2C 12 03 05 00 22 C0 46 26 20 AE 69 10 04 64 00 2E 15 F9 C2 5E 33 EB C8 56 37 88 3C CF 37 F3 C1 0F 05 98 9C 04 00 3F E7 8D 37 30 1B E8 DE 77 

08 01 00 2C 14 10 05 00 22 C0 46 26 20 AE 69 10 04 64 00 2E 15 F9 C2 5E 33 EB C8 56 37 88 3C CF 37 F3 FA 4C 00 58 9B C0 00 3F F5 5F 39 9A 4E 90 FC 77 

08 01 00 2C 15 16 05 00 22 C0 46 26 20 AE 69 10 04 64 00 2E 15 F9 C2 5E 33 EB C8 56 37 88 3C CF 37 F3 F6 79 0D 98 9C 16 00 00 07 4B 26 F3 6B CC 08 77 

08 01 00 2C 16 1F 05 00 22 C0 46 26 20 AE 69 10 04 64 00 2E 15 F9 C2 5E 33 EB C8 56 37 88 3C CF 37 F3 F9 02 03 D8 9C 2C 00 3F FA D2 3D F8 76 A0 38 77 

08 01 00 2C 01 05 01 00 38 90 26 26 02 8C 8F 15 3D 8A 18 93 20 00 00 90 00 00 2A 07 2A AA AA B4 00 00 00 00 00 00 00 00 00 07 77 0A 1C BF E7 01 9C 77 

08 01 00 2C 03 02 01 00 38 90 26 26 02 8C 8F 15 3D 8A 18 93 20 00 00 90 00 00 2A 07 2A AA AA B4 00 00 00 00 00 00 00 00 00 07 77 0A 1C BF E7 01 99 77 

08 01 00 2C 0A 03 01 00 38 90 26 26 02 8C 8F 15 3D 8A 18 93 60 00 00 90 00 00 2A 07 AA AA AA B4 00 00 00 00 00 00 00 00 00 07 77 0A 1C BF E7 01 51 77 

08 02 03 38 14 02 FA 00 0A 00 00 00 09 00 00 07 D0 00 06 20 A5 00 00 00 00 00 00 00 07 00 01 00 00 00 25 21 00 00 55 C4 00 00 98 74 00 F3 00 01 05 70 00 00 00 00 00 00 00 00 00 00 00 00 04 0E 88 68 0F 00 05 01 01 00 00 00 3A CF 00 00 3C B1 00 00 0A D3 00 22 00 0A 36 68 00 00 00 00 00 00 00 00 00 00 00 00 01 D7 B9 EC 0F 00 01 02 01 00 00 00 07 93 00 00 7B E8 00 00 06 51 00 9B 00 00 00 01 00 00 00 00 00 00 00 00 00 00 00 00 02 02 0B F0 01 00 02 03 01 00 00 00 1B 31 00 00 20 FA 00 00 0E 87 00 25 00 0A 36 68 00 00 00 00 00 00 00 00 00 00 00 00 01 E8 48 42 0F 00 15 04 01 00 00 00 53 FF 00 00 52 99 00 00 3A 8B 00 F6 00 01 05 70 00 00 00 00 00 00 00 00 00 00 00 00 00 93 55 CB 0F 00 0E 05 01 00 00 00 24 A7 00 00 E2 0F 00 00 6D 73 00 F5 00 01 05 70 00 00 00 00 00 00 00 00 00 00 00 00 0D B8 E8 D0 0F 00 0D 06 01 00 00 00 37 20 00 00 A9 C8 00 00 23 DA 00 F3 00 01 05 70 00 00 00 00 00 00 00 00 00 00 00 00 FB F8 48 C8 0F 00 16 07 01 00 00 00 43 5F 00 00 6B CE 00 00 01 89 00 F6 00 01 05 70 00 00 00 00 00 00 00 00 00 00 00 00 F6 AB 0A 60 0F 00 1A 08 01 00 00 00 5A 15 00 00 14 5E 00 00 2B 3D 00 F6 00 01 05 70 00 00 00 00 00 00 00 00 00 00 00 00 05 A9 69 30 0F 00 18 09 01 00 00 00 5D D1 00 00 51 4B 00 00 5E F8 00 F5 00 01 05 70 00 00 00 00 00 00 00 00 00 00 00 00 0A DC 1D F0 0F 00 03 0A 01 00 00 00 17 F8 00 00 FF E1 00 00 04 71 00 27 00 0A 36 68 00 00 00 00 00 00 00 00 00 00 00 00 01 F0 EA FA 0F 00 0A 0B 01 00 00 00 34 F0 00 00 80 70 00 00 7C 1F 00 F3 00 01 05 70 00 00 00 00 00 00 00 00 00 00 00 00 05 32 56 F0 0F 00 06 0C 01 00 00 00 0F 3B 00 00 E7 AF 00 00 9C E0 00 F3 00 01 05 70 00 00 00 00 00 00 00 00 00 00 00 00 03 DB 53 08 0F 00 10 0D 01 00 00 00 13 1F 00 00 B1 35 00 00 99 B3 00 F3 00 01 05 70 00 00 00 00 00 00 00 00 00 00 00 00 03 B8 06 48 0F 00 0A 10 05 00 00 00 8E 8A 00 00 9F 27 00 00 07 4F 00 2E 00 01 05 73 00 00 00 00 00 00 00 00 00 00 00 00 F3 C6 49 80 0F 00 1A 11 05 00 00 00 52 EA 00 00 5B 61 00 00 2C A0 00 2E 00 01 05 73 00 00 00 00 00 00 00 00 00 00 00 00 0A 07 A3 C0 0F 00 03 12 05 00 00 00 17 A1 00 00 C4 91 00 00 00 6B 00 2E 00 01 05 73 00 00 00 00 00 00 00 00 00 00 00 00 0B FF 06 C0 0F 00 10 14 05 00 00 00 B6 93 00 00 D4 2B 00 00 01 CB 00 2E 00 01 05 73 00 00 00 00 00 00 00 00 00 00 00 00 11 14 C6 C0 0F 00 16 15 05 00 00 00 64 6E 00 00 70 C1 00 00 0C 5C 00 2E 00 01 05 73 00 00 00 00 00 00 00 00 00 00 00 00 07 78 0B B8 0F 00 1F 16 05 00 00 00 2B 2E 00 00 86 40 00 00 2B 8E 00 2E 00 01 05 73 00 00 00 00 00 00 00 00 00 00 00 00 00 55 DD 48 0F 00 0A 77 

08 01 00 2C 01 05 01 00 38 90 36 29 02 8C 1F 1E 3F 13 FD E0 27 77 77 BA 1D DD DD DE 37 77 77 6A 1D DE 00 D4 07 80 07 69 20 00 20 9A 18 10 18 4E 10 77 

08 01 00 2C 03 02 01 00 38 90 36 29 02 8C 1F 1E 3F 13 FD E0 27 77 77 BA 1D DD DD DE 37 77 77 6A 9D DE 00 D4 07 80 07 69 20 00 20 9A 18 10 18 4E 95 77 

08 01 00 2C 0A 03 01 00 38 90 36 29 02 8C 1F 1E 3F 13 FD E0 27 77 77 BA 1D DD DD DE 37 77 77 6A 1D DE 00 D4 07 80 07 69 20 00 20 9A 18 10 A1 47 AD 77 

08 01 00 2C 01 05 01 00 38 90 46 22 02 8C 30 16 0C 0F 50 29 15 02 1C 9F 0F 83 C0 9B 22 C0 F5 09 15 55 55 4B 15 55 55 4B 15 55 55 4B 15 55 55 4B 63 77 

08 01 00 2C 03 02 01 00 38 90 46 22 02 8C 30 16 0C 0F 50 29 15 02 1C 9F 0F 83 C0 9B 22 C0 F5 09 15 55 55 4B 15 55 55 4B 15 55 55 4B 15 55 55 4B 66 77 

08 01 00 2C 0A 03 01 00 38 90 46 22 02 8C 30 16 08 AF 18 55 37 FD C6 05 0E 0E 40 53 A1 30 35 90 15 55 55 4B 15 55 55 4B 15 55 55 4B 15 55 55 4B 8D 77 

08 02 03 10 13 02 FA 00 0A 00 00 00 09 00 00 07 D0 00 06 20 A6 00 00 00 00 00 00 00 07 00 01 00 00 00 25 6F 00 00 95 2B 00 00 98 81 01 25 00 01 05 70 00 00 00 00 00 00 00 00 00 00 00 00 04 0F A2 E8 0F 00 05 01 01 00 00 00 37 FB 00 00 C0 26 00 00 0A DF 00 EA 00 0A 36 69 00 00 00 00 00 00 00 00 00 00 00 00 01 DB 4D 70 0F 00 02 03 01 00 00 00 1B 28 00 00 A7 DC 00 00 0E 93 00 ED 00 0A 36 69 00 00 00 00 00 00 00 00 00 00 00 00 01 EC E9 CC 0F 00 15 04 01 00 00 00 55 5D 00 00 6B E2 00 00 3A 97 01 28 00 01 05 70 00 00 00 00 00 00 00 00 00 00 00 00 00 93 EC 97 0F 00 0E 05 01 00 00 00 25 9B 00 00 6A DD 00 00 6D 84 01 27 00 01 05 70 00 00 00 00 00 00 00 00 00 00 00 00 0D B9 B0 60 0F 00 0D 06 01 00 00 00 36 68 00 00 35 B4 00 00 23 E5 01 25 00 01 05 70 00 00 00 00 00 00 00 00 00 00 00 00 FB F9 56 80 0F 00 16 07 01 00 00 00 45 E3 00 00 37 0F 00 00 01 92 01 28 00 01 05 70 00 00 00 00 00 00 00 00 00 00 00 00 F6 AB 1B C0 0F 00 1A 08 01 00 00 00 57 C4 00 00 E7 FB 00 00 2B 4A 01 28 00 01 05 70 00 00 00 00 00 00 00 00 00 00 00 00 05 AB 16 50 0F 00 18 09 01 00 00 00 60 F2 00 00 DB 17 00 00 5F 07 01 27 00 01 05 70 00 00 00 00 00 00 00 00 00 00 00 00 0A DC 93 60 0F 00 03 0A 01 00 00 00 16 75 00 00 91 19 00 00 04 7E 00 EF 00 0A 36 69 00 00 00 00 00 00 00 00 00 00 00 00 01 F1 11 4C 0F 00 0A 0B 01 00 00 00 33 CE 00 00 2A BE 00 00 7C 2D 01 25 00 01 05 70 00 00 00 00 00 00 00 00 00 00 00 00 05 33 08 08 0F 00 06 0C 01 00 00 00 0E B9 00 00 21 4C 00 00 9C EE 01 25 00 01 05 70 00 00 00 00 00 00 00 00 00 00 00 00 03 DB F1 9C 0F 00 10 0D 01 00 00 00 13 88 00 00 DC BD 00 00 99 C0 01 25 00 01 05 70 00 00 00 00 00 00 00 00 00 00 00 00 03 B8 C9 94 0F 00 0A 10 05 00 00 00 83 C5 00 00 84 15 00 00 07 53 00 60 00 01 05 73 00 00 00 00 00 00 00 00 00 00 00 00 F3 C8 15 F0 0F 00 1A 11 05 00 00 00 54 D5 00 00 FA DB 00 00 2C A7 00 60 00 01 05 73 00 00 00 00 00 00 00 00 00 00 00 00 0A 08 94 00 0F 00 03 12 05 00 00 00 1A 2E 00 00 B9 5A 00 00 00 73 00 60 00 01 05 73 00 00 00 00 00 00 00 00 00 00 00 00 0C 00 3D 30 0F 00 10 14 05 00 00 00 A5 0D 00 00 9F 8C 00 00 01 D4 00 60 00 01 05 73 00 00 00 00 00 00 00 00 00 00 00 00 11 16 B3 40 0F 00 16 15 05 00 00 00 6F BA 00 00 A5 5F 00 00 0C 63 00 60 00 01 05 73 00 00 00 00 00 00 00 00 00 00 00 00 07 79 2B 50 0F 00 1F 16 05 00 00 00 2A C1 00 00 86 9D 00 00 2B 94 00 60 00 01 05 73 00 00 00 00 00 00 00 00 00 00 00 00 00 57 7A 0A 0F 00 1A 77 

08 01 00 2C 00 07 01 00 38 90 46 22 02 80 48 2C 00 00 00 00 00 00 00 00 00 00 00 00 00 00 00 00 00 00 00 00 00 00 00 00 00 00 00 00 00 00 00 00 09 77 

08 01 00 2C 01 05 01 00 38 90 56 2D 02 8C EA 17 25 14 95 BD 00 04 DD 01 1F 64 CF 62 20 2B 60 6F 1B BE 45 3C 3F 6E 3F C9 14 00 EE 32 1E 00 79 B0 F7 77 

08 01 00 2C 03 02 01 00 38 90 56 2D 02 8C EA 17 25 14 95 BD 00 04 DD 01 1F 64 CF 62 20 2B 60 6F 1B BE 45 3C 3F 6E 3F C9 14 00 EE 32 1E 00 79 B0 F2 77 

08 01 00 2C 04 15 01 00 38 90 46 22 02 80 48 2C 00 00 00 00 00 00 00 00 00 00 00 00 00 00 00 00 00 00 00 00 00 00 00 00 00 00 00 00 00 00 03 05 19 77 

08 01 00 2C 05 0E 01 00 38 90 46 22 02 80 48 2C 00 00 00 00 00 00 00 00 00 00 00 00 00 00 00 00 00 00 00 00 00 00 00 00 00 00 00 00 00 00 00 00 05 77 

08 01 00 2C 06 0D 01 00 38 90 46 22 02 80 48 2C 00 00 00 00 00 00 00 00 00 00 00 00 00 00 00 00 00 00 00 00 00 00 00 00 00 00 00 00 00 00 00 00 05 77 

08 01 00 2C 07 16 01 00 38 90 46 22 02 80 48 2C 00 00 00 00 00 00 00 00 00 00 00 00 00 00 00 00 00 00 00 00 00 00 00 00 00 00 00 00 00 00 03 05 19 77 

08 01 00 2C 08 1A 01 00 38 90 46 22 02 80 48 2C 00 00 00 00 00 00 00 00 00 00 00 00 00 00 00 00 00 00 00 00 00 00 00 00 00 00 00 00 00 00 03 05 1A 77 

08 01 00 2C 09 18 01 00 38 90 46 22 02 80 48 2C 00 00 00 00 00 00 00 00 00 00 00 00 00 00 00 00 00 00 00 00 00 00 00 00 00 00 00 00 00 00 03 05 19 77 

08 01 00 2C 0A 03 01 00 38 90 56 2D 42 8C EA 17 25 14 95 BD 80 04 DD 01 1F 64 CF 62 A0 2B 60 6F 1B BE 45 3C 3F 6E 3F C9 14 00 EE 32 1E 00 79 B0 BA 77 

08 01 00 2C 0B 0A 01 00 38 90 46 22 02 80 48 2C 00 00 00 00 00 00 00 00 00 00 00 00 00 00 00 00 00 00 00 00 00 00 00 00 00 00 00 00 00 00 00 00 0F 77 

08 01 00 2C 0C 06 01 00 38 90 46 22 02 80 48 2C 00 00 00 00 00 00 00 00 00 00 00 00 00 00 00 00 00 00 00 00 00 00 00 00 00 00 00 00 00 00 00 00 04 77 

08 01 00 2C 0D 10 01 00 38 90 46 22 02 80 48 2C 00 00 00 00 00 00 00 00 00 00 00 00 00 00 00 00 00 00 00 00 00 00 00 00 00 00 00 00 00 00 00 00 13 77 

08 01 00 2C 01 05 01 00 38 90 16 24 02 9A 5A 72 16 85 87 11 36 7C 28 F8 1A 14 55 34 15 55 55 4B 15 55 55 4B 15 55 55 4B 15 55 55 4B 15 55 55 4B A4 77 

08 01 00 2C 03 02 01 00 38 90 16 24 02 9A 7A 78 16 41 86 FB 21 3D 51 A7 16 BA 55 80 15 55 55 4B 15 55 55 4B 15 55 55 4B 15 55 55 4B 15 55 55 4B C2 77 

08 01 00 2C 0A 03 01 00 38 90 16 24 02 9A 44 76 16 60 48 3C 24 64 AF 0F 0E B4 55 94 15 55 55 4B 15 55 55 4B 15 55 55 4B 15 55 55 4B 15 55 55 4B DA 77 

08 02 03 10 13 02 FA 00 0A 00 00 00 09 00 00 07 D0 00 06 20 A7 00 00 00 00 00 00 00 07 00 01 00 00 00 25 6F 00 00 0F 00 00 00 98 8F 00 2B 00 01 05 71 00 00 00 00 00 00 00 00 00 00 00 00 04 0E 09 60 0F 00 05 01 01 00 00 00 3B 01 00 00 7E 38 00 00 0A EC 00 86 00 0A 36 6B 00 00 00 00 00 00 00 00 00 00 00 00 01 DB 2B 38 0F 00 02 03 01 00 00 00 1B 3A 00 00 6D A6 00 00 0E A0 00 89 00 0A 36 6B 00 00 00 00 00 00 00 00 00 00 00 00 01 EB 1E 30 0F 00 15 04 01 00 00 00 52 85 00 00 B5 11 00 00 3A A3 00 2E 00 01 05 71 00 00 00 00 00 00 00 00 00 00 00 00 00 93 3D 08 0F 00 0E 05 01 00 00 00 21 63 00 00 1C 6E 00 00 6D 95 00 2D 00 01 05 71 00 00 00 00 00 00 00 00 00 00 00 00 0D B8 7B 40 0F 00 0D 06 01 00 00 00 36 FA 00 00 F4 E2 00 00 23 EF 00 2B 00 01 05 71 00 00 00 00 00 00 00 00 00 00 00 00 FB F7 DF 58 0F 00 16 07 01 00 00 00 42 A7 00 00 2E F7 00 00 01 9B 00 2E 00 01 05 71 00 00 00 00 00 00 00 00 00 00 00 00 F6 AA B7 F0 0F 00 1A 08 01 00 00 00 59 20 00 00 EB 6A 00 00 2B 58 00 2E 00 01 05 71 00 00 00 00 00 00 00 00 00 00 00 00 05 A8 2D F0 0F 00 18 09 01 00 00 00 65 EA 00 00 9F BE 00 00 5F 17 00 2D 00 01 05 71 00 00 00 00 00 00 00 00 00 00 00 00 0A DA AF F0 0F 00 03 0A 01 00 00 00 17 11 00 00 58 F1 00 00 04 8B 00 8B 00 0A 36 6B 00 00 00 00 00 00 00 00 00 00 00 00 01 F1 9C F4 0F 00 0A 0B 01 00 00 00 35 79 00 00 0B DC 00 00 7C 3B 00 2B 00 01 05 71 00 00 00 00 00 00 00 00 00 00 00 00 05 32 A5 F8 0F 00 06 0C 01 00 00 00 0E F3 00 00 8F 14 00 00 9C FB 00 2B 00 01 05 71 00 00 00 00 00 00 00 00 00 00 00 00 03 D8 EA 84 0F 00 10 0D 01 00 00 00 13 6C 00 00 2C A6 00 00 99 CE 00 2B 00 01 05 71 00 00 00 00 00 00 00 00 00 00 00 00 03 B8 4B 20 0F 00 0A 10 05 00 00 00 99 B4 00 00 92 B2 00 00 07 57 00 92 00 01 05 73 00 00 00 00 00 00 00 00 00 00 00 00 F3 C7 45 10 0F 00 1A 11 05 00 00 00 56 E4 00 00 B3 87 00 00 2C AF 00 92 00 01 05 73 00 00 00 00 00 00 00 00 00 00 00 00 0A 07 0C F0 0F 00 03 12 05 00 00 00 18 7C 00 00 C5 64 00 00 00 7B 00 92 00 01 05 73 00 00 00 00 00 00 00 00 00 00 00 00 0B FE 70 90 0F 00 10 14 05 00 00 00 A5 B5 00 00 82 8F 00 00 01 DD 00 92 00 01 05 73 00 00 00 00 00 00 00 00 00 00 00 00 11 13 01 80 0F 00 16 15 05 00 00 00 6A 39 00 00 F1 01 00 00 0C 6A 00 92 00 01 05 73 00 00 00 00 00 00 00 00 00 00 00 00 07 77 2D 20 0F 00 1F 16 05 00 00 00 28 BE 00 00 A6 6B 00 00 2B 9A 00 92 00 01 05 73 00 00 00 00 00 00 00 00 00 00 00 00 00 55 62 02 0F 00 BB 77 

08 01 00 2C 01 05 01 00 38 90 26 26 02 98 AF 76 3D 8A 18 93 20 00 00 90 00 00 AA 09 2A AA AA B4 00 00 00 00 00 00 00 00 00 07 77 0A 1C BF E8 03 48 77 

08 01 00 2C 03 02 01 00 38 90 26 26 02 98 AF 76 3D 8A 18 93 20 00 00 90 40 00 AA 09 2A AA AA B4 00 00 00 00 00 00 00 00 00 07 77 0A 1C BF E8 03 0D 77 

08 01 00 2C 0A 03 01 00 38 90 26 26 42 98 AF 76 7D 8A 18 93 20 00 00 90 00 00 AA 09 2A AA AA B4 00 00 00 00 00 00 00 00 00 07 77 0A 1C BF E8 03 45 77 

08 02 03 10 13 02 FA 00 0A 00 00 00 09 00 00 07 D0 00 06 20 A8 00 00 00 00 00 00 00 07 00 01 00 00 00 25 63 00 00 57 85 00 00 98 9C 00 5D 00 01 05 71 00 00 00 00 00 00 00 00 00 00 00 00 04 0E 67 B8 0F 00 05 01 01 00 00 00 3D 9B 00 00 01 02 00 00 0A F9 00 22 00 0A 36 6D 00 00 00 00 00 00 00 00 00 00 00 00 01 DD 5B 22 0F 00 02 03 01 00 00 00 19 35 00 00 FC 42 00 00 0E AC 00 25 00 0A 36 6D 00 00 00 00 00 00 00 00 00 00 00 00 01 E9 4B 58 0F 00 15 04 01 00 00 00 55 BD 00 00 CE 95 00 00 3A AF 00 60 00 01 05 71 00 00 00 00 00 00 00 00 00 00 00 00 00 91 E1 1C 0F 00 0E 05 01 00 00 00 25 37 00 00 A0 02 00 00 6D A5 00 5F 00 01 05 71 00 00 00 00 00 00 00 00 00 00 00 00 0D B8 8F 00 0F 00 0D 06 01 00 00 00 37 90 00 00 86 7E 00 00 23 FA 00 5D 00 01 05 71 00 00 00 00 00 00 00 00 00 00 00 00 FB F8 E8 88 0F 00 16 07 01 00 00 00 43 95 00 00 FC 79 00 00 01 A3 00 60 00 01 05 71 00 00 00 00 00 00 00 00 00 00 00 00 F6 AA 02 A0 0F 00 1A 08 01 00 00 00 5C 2F 00 00 B1 6E 00 00 2B 66 00 60 00 01 05 71 00 00 00 00 00 00 00 00 00 00 00 00 05 A8 E9 50 0F 00 18 09 01 00 00 00 69 97 00 00 2D 66 00 00 5F 27 00 5F 00 01 05 71 00 00 00 00 00 00 00 00 00 00 00 00 0A DB A0 B0 0F 00 03 0A 01 00 00 00 16 92 00 00 EB E0 00 00 04 97 00 27 00 0A 36 6D 00 00 00 00 00 00 00 00 00 00 00 00 01 F2 B9 AE 0F 00 0A 0B 01 00 00 00 33 42 00 00 B5 6E 00 00 7C 48 00 5D 00 01 05 71 00 00 00 00 00 00 00 00 00 00 00 00 05 31 B1 90 0F 00 06 0C 01 00 00 00 0E 39 00 00 B3 DA 00 00 9D 08 00 5D 00 01 05 71 00 00 00 00 00 00 00 00 00 00 00 00 03 DB 0F E8 0F 00 10 0D 01 00 00 00 12 85 00 00 50 0A 00 00 99 DB 00 5D 00 01 05 71 00 00 00 00 00 00 00 00 00 00 00 00 03 B7 F3 74 0F 00 0A 10 05 00 00 00 8A 73 00 00 78 50 00 00 07 5B 00 C4 00 01 05 73 00 00 00 00 00 00 00 00 00 00 00 00 F3 C6 79 C0 0F 00 1A 11 05 00 00 00 53 8C 00 00 54 8D 00 00 2C B7 00 C4 00 01 05 73 00 00 00 00 00 00 00 00 00 00 00 00 0A 06 25 10 0F 00 03 12 05 00 00 00 18 10 00 00 B7 50 00 00 00 83 00 C4 00 01 05 73 00 00 00 00 00 00 00 00 00 00 00 00 0B FC DE 30 0F 00 10 14 05 00 00 00 AA 27 00 00 52 2B 00 00 01 E6 00 C4 00 01 05 73 00 00 00 00 00 00 00 00 00 00 00 00 11 15 03 40 0F 00 16 15 05 00 00 00 69 AB 00 00 22 9F 00 00 0C 72 00 C4 00 01 05 73 00 00 00 00 00 00 00 00 00 00 00 00 07 76 8D 38 0F 00 1F 16 05 00 00 00 24 E6 00 00 A2 14 00 00 2B A0 00 C4 00 01 05 73 00 00 00 00 00 00 00 00 00 00 00 00 00 55 4B F5 0F 00 F2 77 

08 01 00 2C 01 05 01 00 38 90 36 29 02 98 7F 7A 3C BF FE 9C 1F 77 77 0A 1D DD DD DE 37 78 E5 5C 3B E7 61 45 31 B0 90 1B 00 01 60 02 18 18 1F 77 30 77 

08 01 00 2C 03 02 01 00 38 90 36 29 02 98 7F 7A 3C BF FE 9C 1F 77 77 0A 1D DD DD DE 37 78 E5 5C 3B E7 61 45 31 B0 90 1B 00 01 60 02 18 18 1F 77 35 77 

08 01 00 2C 0A 03 01 00 38 90 36 29 02 98 7F 7A 3C BF FE 9C 1F 77 77 0A 1D DD DD DE 37 78 E5 5C 3B E7 61 45 31 B0 90 1B 00 01 60 02 18 18 18 7E 33 77 

08 01 00 2C 03 02 01 00 38 90 46 22 02 98 64 71 3C 0C 0F 6B 39 03 03 17 00 C0 C0 E9 30 30 35 E0 15 55 55 4B 15 55 55 4B 15 55 55 4B 55 55 55 4B 60 77 

08 01 00 2C 0A 03 01 00 38 90 46 22 02 98 22 7C 0C 0C 0C 2E 03 03 02 D4 95 74 E8 81 22 1F 75 BC 15 55 55 4B 15 55 55 4B 15 55 55 4B 15 55 55 4B AD 77 

08 01 00 2C 01 05 01 00 38 90 46 22 02 98 64 71 3C 0C 0F 6B 39 03 03 17 00 C0 C0 E9 30 30 35 E0 15 55 55 4B 15 55 55 4B 15 55 55 4B 15 55 55 4B 25 77 

08 02 03 10 13 02 FA 00 0A 00 00 00 09 00 00 07 D0 00 06 20 A9 00 00 00 00 00 00 00 07 00 01 00 00 00 24 E5 00 00 DA C0 00 00 98 A9 00 8F 00 01 05 71 00 00 00 00 00 00 00 00 00 00 00 00 04 0D A2 18 0F 00 05 01 01 00 00 00 3A B7 00 00 C4 3A 00 00 0B 05 00 EA 00 0A 36 6E 00 00 00 00 00 00 00 00 00 00 00 00 01 D9 D5 D0 0F 00 02 03 01 00 00 00 19 0D 00 00 C3 5F 00 00 0E B9 00 ED 00 0A 36 6E 00 00 00 00 00 00 00 00 00 00 00 00 01 E7 FD 40 0F 00 15 04 01 00 00 00 54 A3 00 00 1B E3 00 00 3A BC 00 92 00 01 05 71 00 00 00 00 00 00 00 00 00 00 00 00 00 90 89 77 0F 00 0E 05 01 00 00 00 23 69 00 00 58 5E 00 00 6D B6 00 91 00 01 05 71 00 00 00 00 00 00 00 00 00 00 00 00 0D B7 E7 10 0F 00 0D 06 01 00 00 00 3B 54 00 00 45 FD 00 00 24 05 00 8F 00 01 05 71 00 00 00 00 00 00 00 00 00 00 00 00 FB F8 2C C8 0F 00 16 07 01 00 00 00 48 F2 00 00 EE 75 00 00 01 AC 00 92 00 01 05 71 00 00 00 00 00 00 00 00 00 00 00 00 F6 A9 00 A0 0F 00 1A 08 01 00 00 00 5A CC 00 00 B8 FD 00 00 2B 74 00 92 00 01 05 71 00 00 00 00 00 00 00 00 00 00 00 00 05 A7 B6 48 0F 00 18 09 01 00 00 00 63 8B 00 00 F1 10 00 00 5F 36 00 91 00 01 05 71 00 00 00 00 00 00 00 00 00 00 00 00 0A DA C2 50 0F 00 03 0A 01 00 00 00 18 AF 00 00 AA 30 00 00 04 A4 00 EF 00 0A 36 6E 00 00 00 00 00 00 00 00 00 00 00 00 01 F1 EF 7C 0F 00 0A 0B 01 00 00 00 35 85 00 00 8D 03 00 00 7C 56 00 8F 00 01 05 71 00 00 00 00 00 00 00 00 00 00 00 00 05 31 2D 98 0F 00 06 0C 01 00 00 00 0F E8 00 00 1F EC 00 00 9D 16 00 8F 00 01 05 71 00 00 00 00 00 00 00 00 00 00 00 00 03 DA B8 34 0F 00 10 0D 01 00 00 00 13 7C 00 00 BC 8C 00 00 99 E8 00 8F 00 01 05 71 00 00 00 00 00 00 00 00 00 00 00 00 03 B7 73 D4 0F 00 0A 10 05 00 00 00 83 AF 00 00 81 12 00 00 07 5F 00 F6 00 01 05 73 00 00 00 00 00 00 00 00 00 00 00 00 F3 C4 98 D0 0F 00 1A 11 05 00 00 00 55 F8 00 00 0E 8A 00 00 2C BF 00 F6 00 01 05 73 00 00 00 00 00 00 00 00 00 00 00 00 0A 04 12 B0 0F 00 03 12 05 00 00 00 17 1A 00 00 C2 12 00 00 00 8B 00 F6 00 01 05 73 00 00 00 00 00 00 00 00 00 00 00 00 0B FD 06 D0 0F 00 10 14 05 00 00 00 A8 8B 00 00 36 20 00 00 01 EF 00 F6 00 01 05 73 00 00 00 00 00 00 00 00 00 00 00 00 11 14 77 00 0F 00 16 15 05 00 00 00 71 5D 00 00 6E FA 00 00 0C 79 00 F6 00 01 05 73 00 00 00 00 00 00 00 00 00 00 00 00 07 75 A9 18 0F 00 1F 16 05 00 00 00 25 4D 00 00 C0 41 00 00 2B A6 00 F6 00 01 05 73 00 00 00 00 00 00 00 00 00 00 00 00 00 52 F0 53 0F 00 66 77 

08 01 00 2C 01 05 01 00 38 90 56 2D 02 98 EE 72 25 14 92 B4 3F FC 89 FF 34 DD 0E 17 00 1C 58 50 0B DE 45 9C 3F 6B AC C1 31 40 65 52 32 61 A1 48 7A 77 

08 01 00 2C 03 02 01 00 38 90 56 2D 02 98 EE 72 25 14 92 B4 3F FC 89 FF 34 DD 0E 17 00 1C 58 50 0B DE 45 9C 3F 6B AC C1 31 40 65 52 32 61 A1 48 7F 77 

08 01 00 2C 0A 03 01 00 38 90 56 2D 02 98 EE 72 25 14 92 B4 3F FC 89 FF 34 DD 0E 17 00 1C 58 50 0B DE 45 9C 3F 6B AC C1 31 40 65 52 32 61 A1 48 77 77 

08 01 00 2C 01 05 01 00 38 90 16 24 02 A6 96 E5 04 E2 AA C4 2A AA AA B4 2A AA AA B4 2A AA AA B4 2A AA AA B4 2A AA AA B4 2A AA AA B4 2A AA AA B4 7B 77 

08 01 00 2C 03 02 01 00 38 90 16 24 02 A6 B0 E5 04 58 AA 09 2A AA AA B4 2A AA AA B4 2A AA AA B4 2A AA AA B4 2A AA AA B4 2A AA AA B4 2A AA AA B4 2F 77 

08 01 00 2C 0A 03 01 00 38 90 16 24 02 A6 8E EB 05 BC AA 80 2A AA AA B4 2A AA AA B4 2A AA AA B4 2A AA AA B4 2A AA AA B4 2A AA AA B4 2A AA AA B4 7B 77 

08 02 03 10 13 02 FA 00 0A 00 00 00 09 00 00 07 D0 00 06 20 AA 00 00 00 00 00 00 00 07 00 01 00 00 00 23 E6 00 00 1F 02 00 00 98 B7 00 C1 00 01 05 71 00 00 00 00 00 00 00 00 00 00 00 00 04 0C 0F 90 0F 00 05 01 01 00 00 00 37 73 00 00 4B C8 00 00 0B 12 00 86 00 0A 36 70 00 00 00 00 00 00 00 00 00 00 00 00 01 D6 8F 5E 0F 00 02 03 01 00 00 00 19 BC 00 00 48 BE 00 00 0E C6 00 89 00 0A 36 70 00 00 00 00 00 00 00 00 00 00 00 00 01 EB 08 06 0F 00 15 04 01 00 00 00 55 31 00 00 34 A5 00 00 3A C8 00 C4 00 01 05 71 00 00 00 00 00 00 00 00 00 00 00 00 00 8E B4 D0 0F 00 0E 05 01 00 00 00 23 3B 00 00 DA AC 00 00 6D C6 00 C3 00 01 05 71 00 00 00 00 00 00 00 00 00 00 00 00 0D B6 41 B0 0F 00 0D 06 01 00 00 00 3A C9 00 00 D8 9B 00 00 24 0F 00 C1 00 01 05 71 00 00 00 00 00 00 00 00 00 00 00 00 FB F6 D9 38 0F 00 16 07 01 00 00 00 4A 98 00 00 B2 78 00 00 01 B5 00 C4 00 01 05 71 00 00 00 00 00 00 00 00 00 00 00 00 F6 A7 6C 30 0F 00 1A 08 01 00 00 00 5D CB 00 00 85 32 00 00 2B 82 00 C4 00 01 05 71 00 00 00 00 00 00 00 00 00 00 00 00 05 A6 08 58 0F 00 18 09 01 00 00 00 66 D9 00 00 7C CE 00 00 5F 46 00 C3 00 01 05 71 00 00 00 00 00 00 00 00 00 00 00 00 0A D9 44 F0 0F 00 03 0A 01 00 00 00 1B B1 00 00 35 FA 00 00 04 B1 00 8B 00 0A 36 70 00 00 00 00 00 00 00 00 00 00 00 00 01 F1 4B 32 0F 00 0A 0B 01 00 00 00 34 AE 00 00 35 81 00 00 7C 64 00 C1 00 01 05 71 00 00 00 00 00 00 00 00 00 00 00 00 05 2F C9 98 0F 00 06 0C 01 00 00 00 0E D0 00 00 52 9B 00 00 9D 23 00 C1 00 01 05 71 00 00 00 00 00 00 00 00 00 00 00 00 03 D9 33 30 0F 00 10 0D 01 00 00 00 10 CD 00 00 E3 57 00 00 99 F5 00 C1 00 01 05 71 00 00 00 00 00 00 00 00 00 00 00 00 03 B6 0C D0 0F 00 0A 10 05 00 00 00 7E 8B 00 00 6A 49 00 00 07 63 01 28 00 01 05 73 00 00 00 00 00 00 00 00 00 00 00 00 F3 C4 BC 10 0F 00 1A 11 05 00 00 00 50 7F 00 00 AC 57 00 00 2C C6 01 28 00 01 05 73 00 00 00 00 00 00 00 00 00 00 00 00 0A 04 22 70 0F 00 03 12 05 00 00 00 19 97 00 00 BE C5 00 00 00 93 01 28 00 01 05 73 00 00 00 00 00 00 00 00 00 00 00 00 0B FB 2D A0 0F 00 10 14 05 00 00 00 AE 0D 00 00 01 52 00 00 01 F8 01 28 00 01 05 73 00 00 00 00 00 00 00 00 00 00 00 00 11 12 BD 60 0F 00 16 15 05 00 00 00 70 EB 00 00 A0 03 00 00 0C 80 01 28 00 01 05 73 00 00 00 00 00 00 00 00 00 00 00 00 07 73 24 28 0F 00 1F 16 05 00 00 00 23 89 00 00 BD B9 00 00 2B AC 01 28 00 01 05 73 00 00 00 00 00 00 00 00 00 00 00 00 00 52 AF 51 0F 00 C4 77 

08 01 00 2C 10 0A 05 00 22 C0 46 26 20 AE 8A CC 03 BE DD AA 0C 38 C3 44 33 DD 8B BB 3F 03 80 A7 3D 05 88 62 04 82 28 7E 03 56 AF FD 18 9C 1F 60 32 77 

08 01 00 2C 11 1A 05 00 22 C0 46 26 20 AE 8A CC 0E 82 41 79 0C F2 41 9F 0C 3D E3 21 02 06 80 86 1E 22 10 1D 03 F1 28 6F 03 54 61 B7 18 9C 1F EC 76 77 

08 01 00 2C 12 03 05 00 22 C0 46 26 20 AE 8A CC 05 BF 47 73 0C 16 8C E2 1F ED 1D FF 3F 60 00 47 27 B3 B7 B3 04 C5 68 50 03 8A 79 A3 18 9C 1C 54 7F 77 

08 01 00 2C 14 10 05 00 22 C0 46 26 20 AE 8A CC 00 42 5E 2F 0A E4 36 88 10 A4 CA 0F 02 33 01 6F 39 01 36 3D 03 84 A8 5F 03 1E 57 3D 18 9B C4 7C 2C 77 

08 01 00 2C 15 16 05 00 22 C0 46 26 20 AE 8A CC 0D BF 14 9F 0D F3 24 46 1D 05 66 BC 3F 34 40 C5 20 09 0E E6 04 9E 28 54 03 88 54 D5 18 9C 1F 60 56 77 

08 01 00 2C 16 1F 05 00 22 C0 46 26 20 AE 8A CC 03 C0 A4 EC 0C 1B CD BC 10 18 AF 92 00 B3 81 00 39 F8 80 F9 04 B7 68 6D 03 44 21 45 18 9C 19 AC 95 77 

08 01 00 2C 01 05 01 00 38 90 26 26 02 A4 CF E2 3D 8A 18 93 20 00 00 90 00 00 AA 09 2A AA AA B4 00 00 00 00 00 00 00 00 00 07 77 0A 1D FF FB 13 C2 77 

08 01 00 2C 03 02 01 00 38 90 26 26 02 A4 CF E2 3D 8A 18 93 20 00 00 90 00 00 AA 09 2A AA AA B4 00 00 00 00 00 00 00 00 00 07 77 0A 1D FF FB 13 C7 77 

08 01 00 2C 0A 03 01 00 38 90 26 26 02 A4 CF E2 3D 8A 18 93 20 00 00 90 00 00 AA 09 2A AA AA B4 00 00 00 00 00 00 00 00 00 07 77 0A 1D FF FB 13 CF 77 

08 02 03 10 13 02 FA 00 0A 00 00 00 09 00 00 07 D0 00 06 20 AB 00 00 00 00 00 00 00 07 00 01 00 00 00 25 16 00 00 8B 40 00 00 98 C4 00 F3 00 01 05 71 00 00 00 00 00 00 00 00 00 00 00 00 04 0D C5 D8 0F 00 05 01 01 00 00 00 36 A1 00 00 06 2B 00 00 0B 1F 00 22 00 0A 36 72 00 00 00 00 00 00 00 00 00 00 00 00 01 D9 6B 2E 0F 00 02 03 01 00 00 00 1A 00 00 00 13 6F 00 00 0E D3 00 25 00 0A 36 72 00 00 00 00 00 00 00 00 00 00 00 00 01 E8 7C D2 0F 00 15 04 01 00 00 00 54 52 00 00 82 2E 00 00 3A D4 00 F6 00 01 05 71 00 00 00 00 00 00 00 00 00 00 00 00 00 8F E1 E6 0F 00 0E 05 01 00 00 00 25 9F 00 00 95 BF 00 00 6D D7 00 F5 00 01 05 71 00 00 00 00 00 00 00 00 00 00 00 00 0D B7 DC F0 0F 00 0D 06 01 00 00 00 3B 44 00 00 9B BA 00 00 24 1A 00 F3 00 01 05 71 00 00 00 00 00 00 00 00 00 00 00 00 FB F8 C7 00 0F 00 16 07 01 00 00 00 49 72 00 00 B1 BB 00 00 01 BE 00 F6 00 01 05 71 00 00 00 00 00 00 00 00 00 00 00 00 F6 A8 08 00 0F 00 1A 08 01 00 00 00 54 A8 00 00 8B 5D 00 00 2B 90 00 F6 00 01 05 71 00 00 00 00 00 00 00 00 00 00 00 00 05 A7 8E 48 0F 00 18 09 01 00 00 00 69 60 00 00 3F A9 00 00 5F 56 00 F5 00 01 05 71 00 00 00 00 00 00 00 00 00 00 00 00 0A DB 07 40 0F 00 03 0A 01 00 00 00 1D 05 00 00 F7 E4 00 00 04 BD 00 27 00 0A 36 72 00 00 00 00 00 00 00 00 00 00 00 00 01 F4 02 6A 0F 00 0A 0B 01 00 00 00 31 9F 00 00 0D 98 00 00 7C 72 00 F3 00 01 05 71 00 00 00 00 00 00 00 00 00 00 00 00 05 31 43 60 0F 00 06 0C 01 00 00 00 0F BF 00 00 BC F4 00 00 9D 30 00 F3 00 01 05 71 00 00 00 00 00 00 00 00 00 00 00 00 03 DB 26 EC 0F 00 10 0D 01 00 00 00 10 B7 00 00 3F 2E 00 00 9A 03 00 F3 00 01 05 71 00 00 00 00 00 00 00 00 00 00 00 00 03 B7 81 14 0F 00 0A 10 05 00 00 00 80 FA 00 00 74 B2 00 00 07 67 00 2E 00 01 05 74 00 00 00 00 00 00 00 00 00 00 00 00 F3 C4 E6 E0 0F 00 1A 11 05 00 00 00 54 78 00 00 61 23 00 00 2C CE 00 2E 00 01 05 74 00 00 00 00 00 00 00 00 00 00 00 00 0A 03 3A 10 0F 00 03 12 05 00 00 00 15 BC 00 00 C0 7A 00 00 00 9B 00 2E 00 01 05 74 00 00 00 00 00 00 00 00 00 00 00 00 0B FC 29 00 0F 00 10 14 05 00 00 00 B0 79 00 00 E7 41 00 00 02 00 00 2E 00 01 05 74 00 00 00 00 00 00 00 00 00 00 00 00 11 14 80 A0 0F 00 16 15 05 00 00 00 77 01 00 00 ED 75 00 00 0C 87 00 2E 00 01 05 74 00 00 00 00 00 00 00 00 00 00 00 00 07 75 0B C8 0F 00 1F 16 05 00 00 00 2A E8 00 00 DC 1E 00 00 2B B2 00 2E 00 01 05 74 00 00 00 00 00 00 00 00 00 00 00 00 00 54 35 7B 0F 00 17 77 

08 01 00 2C 01 05 01 00 38 90 36 29 02 A5 FF E2 3B 3F FD F9 3F 77 77 9A 1D DD DD DE 37 58 72 9E 1A 03 58 5B 15 80 00 C0 00 01 60 02 18 18 18 7E 82 77 

08 01 00 2C 03 02 01 00 38 90 36 29 02 A5 FF E2 7B 3F FD F9 3F 77 77 9A 1D DD DD DE 37 58 72 9E 1A 03 58 5B 15 80 00 C0 00 01 60 02 18 18 18 7E C7 77 

08 01 00 2C 0A 03 01 00 38 90 36 29 02 A5 FF E2 3B 3F FD F9 3F 77 77 9A 1D DD DD DE 37 58 72 9E 1A 03 58 5B 15 80 00 C0 00 01 47 01 1F 28 11 E6 0D 77 

08 01 00 2C 01 05 01 00 38 90 46 22 02 A4 30 E6 0C 0C 0C 2E 03 03 03 D7 00 C0 C0 E9 30 30 35 E0 15 55 55 4B 15 55 55 4B 15 55 55 4B 15 55 55 4B 56 77 

08 01 00 2C 03 02 01 00 38 90 46 22 02 A4 30 E6 0C 0C 0C 2E 03 03 03 D7 00 C0 C0 E9 30 30 35 E0 15 55 55 4B 15 55 55 4B 15 55 55 4B 15 55 55 4B 53 77 

08 01 00 2C 0A 03 01 00 38 90 46 22 02 A4 80 E7 1C 0C 0C FE 03 02 45 D5 00 C0 F9 EE 3E 70 35 30 15 55 55 4B 15 55 55 4B 15 55 55 4B 15 55 55 4B CF 77 

08 02 03 10 13 02 FA 00 0A 00 00 00 09 00 00 07 D0 00 06 20 AC 00 00 00 00 00 00 00 07 00 01 00 00 00 25 16 00 00 D5 28 00 00 98 D1 01 25 00 01 05 71 00 00 00 00 00 00 00 00 00 00 00 00 04 0D 58 E0 0F 00 05 01 01 00 00 00 36 D9 00 00 90 91 00 00 0B 2B 00 EA 00 0A 36 73 00 00 00 00 00 00 00 00 00 00 00 00 01 DB 85 98 0F 00 02 03 01 00 00 00 18 1C 00 00 A4 B8 00 00 0E DF 00 ED 00 0A 36 73 00 00 00 00 00 00 00 00 00 00 00 00 01 EB 3C 18 0F 00 15 04 01 00 00 00 5A 52 00 00 9B EA 00 00 3A E0 01 28 00 01 05 71 00 00 00 00 00 00 00 00 00 00 00 00 00 8F 3B 0A 0F 00 0E 05 01 00 00 00 26 32 00 00 14 F9 00 00 6D E8 01 27 00 01 05 71 00 00 00 00 00 00 00 00 00 00 00 00 0D B7 5D 90 0F 00 0D 06 01 00 00 00 3E 63 00 00 2F F6 00 00 24 25 01 25 00 01 05 71 00 00 00 00 00 00 00 00 00 00 00 00 FB F8 C6 50 0F 00 16 07 01 00 00 00 4A A2 00 00 7A FF 00 00 01 C7 01 28 00 01 05 71 00 00 00 00 00 00 00 00 00 00 00 00 F6 A8 A1 30 0F 00 1A 08 01 00 00 00 53 5C 00 00 59 F6 00 00 2B 9E 01 28 00 01 05 71 00 00 00 00 00 00 00 00 00 00 00 00 05 A7 56 90 0F 00 18 09 01 00 00 00 66 9C 00 00 CA C6 00 00 5F 65 01 27 00 01 05 71 00 00 00 00 00 00 00 00 00 00 00 00 0A DA 15 50 0F 00 03 0A 01 00 00 00 1B 0A 00 00 8E CE 00 00 04 CA 00 EF 00 0A 36 73 00 00 00 00 00 00 00 00 00 00 00 00 01 F1 9E 56 0F 00 0A 0B 01 00 00 00 32 3D 00 00 AE F4 00 00 7C 7F 01 25 00 01 05 71 00 00 00 00 00 00 00 00 00 00 00 00 05 31 13 70 0F 00 06 0C 01 00 00 00 0F 3B 00 00 EB E7 00 00 9D 3D 01 25 00 01 05 71 00 00 00 00 00 00 00 00 00 00 00 00 03 DA 97 44 0F 00 10 0D 01 00 00 00 12 81 00 00 64 D5 00 00 9A 10 01 25 00 01 05 71 00 00 00 00 00 00 00 00 00 00 00 00 03 B7 27 C4 0F 00 0A 10 05 00 00 00 86 19 00 00 61 70 00 00 07 6B 00 60 00 01 05 74 00 00 00 00 00 00 00 00 00 00 00 00 F3 C4 7D 90 0F 00 1A 11 05 00 00 00 51 BE 00 00 06 82 00 00 2C D6 00 60 00 01 05 74 00 00 00 00 00 00 00 00 00 00 00 00 0A 02 C3 90 0F 00 03 12 05 00 00 00 18 A5 00 00 B5 D0 00 00 00 A3 00 60 00 01 05 74 00 00 00 00 00 00 00 00 00 00 00 00 0B FB 77 50 0F 00 10 14 05 00 00 00 A8 D0 00 00 B5 32 00 00 02 09 00 60 00 01 05 74 00 00 00 00 00 00 00 00 00 00 00 00 11 13 97 20 0F 00 16 15 05 00 00 00 72 99 00 00 1F B2 00 00 0C 8F 00 60 00 01 05 74 00 00 00 00 00 00 00 00 00 00 00 00 07 73 B4 D0 0F 00 1F 16 05 00 00 00 2D C6 00 00 E3 2E 00 00 2B B8 00 60 00 01 05 74 00 00 00 00 00 00 00 00 00 00 00 00 00 54 61 06 0F 00 ED 77 

08 01 00 2C 00 07 01 00 38 90 56 2D 02 98 48 7C 00 00 00 00 00 00 00 00 00 00 00 00 00 00 00 00 00 00 00 00 00 00 00 00 00 00 00 00 00 00 00 00 5E 77 

08 01 00 2C 01 05 01 00 38 90 56 2D 02 A4 F2 E9 25 14 8C B0 00 14 F2 69 34 DC 95 1D 20 16 D0 F8 0B DC 45 91 3F 6B FC C3 14 1B A5 69 3C 67 4D 28 27 77 

08 01 00 2C 03 02 01 00 38 90 56 2D 02 A4 F2 E9 25 14 8C B0 00 14 F2 69 34 DC 95 1D 20 16 D0 F8 0B DC 45 91 3F 6B FC C3 14 1B A5 69 3C 67 4D 28 22 77 

08 01 00 2C 04 15 01 00 38 90 56 2D 02 98 48 7C 00 00 00 00 00 00 00 00 00 00 00 00 00 00 00 00 00 00 00 00 00 00 00 00 00 00 00 00 00 00 02 06 4C 77 

08 01 00 2C 05 0E 01 00 38 90 56 2D 02 98 48 7C 00 00 00 00 00 00 00 00 00 00 00 00 00 00 00 00 00 00 00 00 00 00 00 00 00 00 00 00 00 00 00 00 52 77 

08 01 00 2C 06 0D 01 00 38 90 56 2D 02 98 48 7C 00 00 00 00 00 00 00 00 00 00 00 00 00 00 00 00 00 00 00 00 00 00 00 00 00 00 00 00 00 00 00 00 52 77 

08 01 00 2C 07 16 01 00 38 90 56 2D 02 98 4B 79 0A EA 91 95 00 08 62 3B 12 34 43 0B 20 75 D8 81 23 2E 45 BC 3F D1 DE 02 33 9F 02 9D 2A 37 29 B9 E1 77 

08 01 00 2C 08 1A 01 00 38 90 56 2D 02 98 48 7C 00 00 00 00 00 00 00 00 00 00 00 00 00 00 00 00 00 00 00 00 00 00 00 00 00 00 00 00 00 00 02 06 4F 77 

08 01 00 2C 09 18 01 00 38 90 56 2D 02 98 48 7C 00 00 00 00 00 00 00 00 00 00 00 00 00 00 00 00 00 00 00 00 00 00 00 00 00 00 00 00 00 00 02 06 4C 77 

08 01 00 2C 0A 03 01 00 38 90 56 2D 02 A4 F2 E9 25 14 8C B0 00 14 F2 69 34 DC 95 1D 20 16 D0 F8 0B DC 45 91 3F 6B FC C3 14 1B A5 69 7C 67 4D 28 6A 77 

08 01 00 2C 0B 0A 01 00 38 90 56 2D 02 98 48 7C 00 00 00 00 00 00 00 00 00 00 00 00 00 00 00 00 00 00 00 00 00 00 00 00 00 00 00 00 00 00 00 00 58 77 

08 01 00 2C 0C 06 01 00 38 90 56 2D 02 98 48 7C 00 00 00 00 00 00 00 00 00 00 00 00 00 00 00 00 00 00 00 00 00 00 00 00 00 00 00 00 00 00 00 00 53 77 

08 01 00 2C 0D 10 01 00 38 90 56 2D 02 98 48 7C 00 00 00 00 00 00 00 00 00 00 00 00 00 00 00 00 00 00 00 00 00 00 00 00 00 00 00 00 00 00 00 00 44 77 

08 01 00 2C 01 05 01 00 38 90 16 24 02 B0 40 87 00 5F 4C EB 0C 7B FD 30 3A 30 15 6A 15 55 55 4B 15 55 55 4B 15 55 55 4B 15 55 55 4B 15 55 55 4B A6 77 

08 01 00 2C 03 02 01 00 38 90 16 24 02 B0 40 87 00 5F 4C EB 0C 78 0E 31 37 40 15 CA 15 55 55 4B 15 55 55 4B 15 55 55 4B 15 55 55 4B 55 55 55 4B CF 77 

08 01 00 2C 0A 03 01 00 38 90 16 24 02 B0 40 87 00 5F 4C EB 0C 78 17 3C BA F0 15 8A 15 55 55 4B 15 55 55 4B 15 55 55 4B 15 55 55 4B 15 55 55 4B EE 77 

08 02 03 10 13 02 FA 00 0A 00 00 00 09 00 00 07 D0 00 06 20 AD 00 00 00 00 00 00 00 07 00 01 00 00 00 25 4A 00 00 54 7C 00 00 98 DF 00 2B 00 01 05 72 00 00 00 00 00 00 00 00 00 00 00 00 04 0D 21 98 0F 00 05 01 01 00 00 00 38 90 00 00 4A 80 00 00 0B 38 00 86 00 0A 36 75 00 00 00 00 00 00 00 00 00 00 00 00 01 DB 0A 9E 0F 00 02 03 01 00 00 00 1A B5 00 00 59 AD 00 00 0E EC 00 89 00 0A 36 75 00 00 00 00 00 00 00 00 00 00 00 00 01 EB 96 0A 0F 00 15 04 01 00 00 00 59 8E 00 00 EC 8A 00 00 3A EC 00 2E 00 01 05 72 00 00 00 00 00 00 00 00 00 00 00 00 00 8D E0 42 0F 00 0E 05 01 00 00 00 23 9F 00 00 D1 AA 00 00 6D F8 00 2D 00 01 05 72 00 00 00 00 00 00 00 00 00 00 00 00 0D B7 FE 10 0F 00 0D 06 01 00 00 00 38 E6 00 00 EA 14 00 00 24 2F 00 2B 00 01 05 72 00 00 00 00 00 00 00 00 00 00 00 00 FB F9 0C B8 0F 00 16 07 01 00 00 00 46 DD 00 00 7A 65 00 00 01 D0 00 2E 00 01 05 72 00 00 00 00 00 00 00 00 00 00 00 00 F6 A9 01 60 0F 00 1A 08 01 00 00 00 5A 29 00 00 59 E4 00 00 2B AC 00 2E 00 01 05 72 00 00 00 00 00 00 00 00 00 00 00 00 05 A6 D6 E0 0F 00 18 09 01 00 00 00 70 06 00 00 8D E6 00 00 5F 75 00 2D 00 01 05 72 00 00 00 00 00 00 00 00 00 00 00 00 0A DA 2A E0 0F 00 03 0A 01 00 00 00 19 4E 00 00 56 E8 00 00 04 D7 00 8B 00 0A 36 75 00 00 00 00 00 00 00 00 00 00 00 00 01 EE F0 9C 0F 00 0A 0B 01 00 00 00 37 CC 00 00 8E BF 00 00 7C 8D 00 2B 00 01 05 72 00 00 00 00 00 00 00 00 00 00 00 00 05 31 3F 50 0F 00 06 0C 01 00 00 00 0F 20 00 00 6A 89 00 00 9D 4B 00 2B 00 01 05 72 00 00 00 00 00 00 00 00 00 00 00 00 03 DA 8F BC 0F 00 10 0D 01 00 00 00 10 3F 00 00 D0 44 00 00 9A 1D 00 2B 00 01 05 72 00 00 00 00 00 00 00 00 00 00 00 00 03 B7 9E E4 0F 00 0A 10 05 00 00 00 80 03 00 00 62 59 00 00 07 6F 00 92 00 01 05 74 00 00 00 00 00 00 00 00 00 00 00 00 F3 C4 CF 00 0F 00 1A 11 05 00 00 00 4F 9C 00 00 B9 64 00 00 2C DD 00 92 00 01 05 74 00 00 00 00 00 00 00 00 00 00 00 00 0A 03 4A C0 0F 00 03 12 05 00 00 00 15 5B 00 00 CB 50 00 00 00 AB 00 92 00 01 05 74 00 00 00 00 00 00 00 00 00 00 00 00 0B FB 82 20 0F 00 10 14 05 00 00 00 AC 17 00 00 98 EB 00 00 02 12 00 92 00 01 05 74 00 00 00 00 00 00 00 00 00 00 00 00 11 12 63 20 0F 00 16 15 05 00 00 00 6F 89 00 00 6A 1E 00 00 0C 96 00 92 00 01 05 74 00 00 00 00 00 00 00 00 00 00 00 00 07 72 15 18 0F 00 1F 16 05 00 00 00 29 19 00 00 09 0E 00 00 2B BF 00 92 00 01 05 74 00 00 00 00 00 00 00 00 00 00 00 00 00 53 A4 0E 0F 00 43 77 

08 01 00 2C 01 05 01 00 38 90 26 26 02 B0 27 83 3D 8A 18 93 20 00 00 90 00 00 01 03 2F E0 00 70 00 00 00 00 00 00 00 00 00 07 77 0A 1C 00 04 CC 01 77 

08 01 00 2C 03 02 01 00 38 90 26 26 02 B0 27 83 3D 8A 18 93 20 00 00 90 00 01 01 0C 0F E0 00 E0 00 00 00 00 00 00 00 00 00 07 77 0A 1C 00 04 CC BA 77 

08 01 00 2C 0A 03 01 00 38 90 26 26 02 B0 27 83 BD 8A 18 93 20 00 00 90 80 01 07 06 BE 00 00 20 00 00 00 00 00 00 00 00 00 07 77 0A 1C 00 04 CC 2F 77
[truncated: 1,736,983 more chars]
