# Supplementary material for: A GNSS receiver positioning algorithm based on weighting the statistical properties of discontinuous signals at lower rotation speeds
Source: PLoS One. 2025 Dec 5;20(12):e0336707. doi: 10.1371/journal.pone.0336707 (PMC12680169; doi:10.1371/journal.pone.0336707)
Supplement: S1 Data — S1 File. 90°_20240717110227_003.dat. Data from robustness validation experiments. S2 File. NavSolveKalman.c. Weighted Kalman Filter Algorithm in C Code. S3 File. NavSolveKalman.h. Weighted Kalman Filter Algorithm in C Code. S4 File. Chebshev.c. Chebyshev Polynomial C Code. S5 File. Chebshev.h. Chebyshev Polynomial C Code. S6 File. Antenna Gain Data.xls. Antenna gain data. S7 File. Antenna.m. Antenna gain pattern map MATLAB code. S8 File. WeightSet.m. Weight Fitting Matlab Code. S9 File. aNavData-New-high-4spr.csv. Elevation data obtained using the paper methods at a rotational speed of 1/4 r/s. S10 File. aNavData-New-high-12spr.csv. Elevation data obtained using the paper methods at a rotational speed of 1/12 r/s. S11 File. aNavData-New-high-18spr.csv. Elevation data obtained using the paper methods at a rotational speed of 1/18 r/s. S12 File. aNavData-Tradition-high-4spr.csv. Elevation data obtained using traditional methods at a rotational speed of 1/4 r/s. S13 File. aNavData-Tradition-high-12spr.csv. Elevation data obtained using traditional methods at a rotational speed of 1/12 r/s. S14 File. aNavData-Tradition-high-18spr.csv. Elevation data obtained using traditional methods at a rotational speed of 1/18 r/s. S15 File. aReplayData_RC_4spr.dat. Positioning data acquired at a rotational speed of 1/4 revolutions per second. S16 File. aReplayData_RC_12spr.dat. Positioning data acquired at a rotational speed of 1/12 revolutions per second. S17 File. aReplayData_RC_18spr.dat. Positioning data acquired at a rotational speed of 1/18 revolutions per second. S18 File. func_XYZtoBLH.m. Matlab code for converting positioning data from three-dimensional coordinates to latitude and longitude. S19 File. Nav_CalcBlhHoriErr.m. Latitude and Longitude High-Speed Rotation Horizontal Error MATLAB Code. S20 File. ShuiP.m. Horizontal error output results Matlab code. S21 File. filtering_baseline.m. Robustness Verification Experiment Code. S22 File. satnum.m. Matlab code for PDOP valu [file pone.0336707.s001.zip › Supporting Information/S16.dat]

08 01 00 2C 09 05 01 00 38 90 36 1C 35 25 FF C2 3B 3F FD F9 3F 77 77 9A 1D DD DD DE 37 21 05 B0 3C 99 BE 5F 31 00 00 E0 00 01 60 02 18 18 18 7E D2 77 

08 02 02 70 0F 00 00 00 0A 00 00 00 09 00 00 07 D0 00 00 00 11 00 00 00 00 00 00 00 0D 00 01 00 00 00 65 96 00 00 63 56 00 00 34 52 01 0F 00 00 00 00 00 00 00 00 00 00 00 00 00 00 00 00 FB 33 19 40 03 00 18 01 01 00 00 00 54 25 00 00 0A B1 00 00 5E 2A 01 04 00 00 00 00 00 00 00 00 00 00 00 00 00 00 00 00 0A B6 3E 90 03 00 02 03 01 00 00 00 0B AA 00 00 2C 49 00 00 00 1A 00 87 00 00 00 00 00 00 00 00 00 00 00 00 00 00 00 00 01 CA 27 9A 01 00 1A 04 01 00 00 00 C3 6E 00 00 2C D3 00 00 30 10 01 03 00 00 00 00 00 00 00 00 00 00 00 00 00 00 00 00 05 E8 CF C8 03 00 16 05 01 00 00 00 5C 19 00 00 15 08 00 00 17 32 01 07 00 00 00 00 00 00 00 00 00 00 00 00 00 00 00 00 F7 9A CE 40 03 00 15 06 01 00 00 00 59 75 00 00 4B 9A 00 00 44 97 00 CC 00 00 00 00 00 00 00 00 00 00 00 00 00 00 00 00 02 2A 75 4C 03 00 03 07 01 00 00 00 0B 6B 00 00 9E 6E 00 00 05 F9 00 7D 00 00 00 00 00 00 00 00 00 00 00 00 00 00 00 00 01 C3 9F 3E 01 00 05 09 01 00 00 00 37 35 00 00 BA F8 00 00 04 74 00 87 00 0A 30 D3 00 00 00 00 00 00 00 00 00 00 00 00 01 AB 6B 60 0F 00 0A 0A 01 00 00 00 2A 0E 00 00 6B D6 00 00 81 C5 00 9D 00 00 00 00 00 00 00 00 00 00 00 00 00 00 00 00 05 62 37 F8 03 00 16 10 05 00 00 00 53 54 00 00 3C FE 00 00 0D 94 00 B1 00 00 00 00 00 00 00 00 00 00 00 00 00 00 00 00 09 75 15 F0 03 00 1A 12 05 00 00 00 3C 01 00 00 DD 9A 00 00 2C 6A 00 AC 00 00 00 00 00 00 00 00 00 00 00 00 00 00 00 00 0B 84 F1 B0 03 00 1F 13 05 00 00 00 47 8C 00 00 84 41 00 00 31 06 00 A7 00 00 00 00 00 00 00 00 00 00 00 00 00 00 00 00 01 5A F1 A0 03 00 0A 14 05 00 00 00 98 D5 00 00 C9 7C 00 00 13 D7 00 F3 00 00 00 00 00 00 00 00 00 00 00 00 00 00 00 00 F4 14 1E 50 03 00 03 16 05 00 00 00 33 20 00 00 02 01 00 00 4F 24 00 F9 00 00 00 00 00 00 00 00 00 00 00 00 00 00 00 00 0D 1B 22 10 03 00 10 17 05 00 00 00 98 90 00 00 82 05 00 00 4D F0 00 EC 00 00 00 00 00 00 00 00 00 00 00 00 00 00 00 00 11 C3 CA 60 03 00 43 77 

08 01 00 2C 09 05 01 00 38 90 46 17 35 24 30 C6 0C 0C 0C 2E 03 03 03 D7 00 C0 C0 E9 30 30 35 E0 15 55 55 4B 15 55 55 4B 15 55 55 4B 15 55 55 4B FC 77 

08 01 00 2C 09 05 01 00 38 90 56 18 35 24 33 C3 3F FF FF FF 3F FF FF FF 3F FF FF FF 3F FF FF FF 3F FF FF FF 3F FF FF FF 3F FF FF FF 3F FE 00 F4 DA 77 

08 01 00 2C 09 05 01 00 38 90 16 11 35 30 C0 A9 00 00 00 00 00 0F 95 3F 22 D7 D5 68 15 55 55 4B 15 55 55 4B 15 55 55 4B 15 55 55 4B 15 55 55 4B 58 77 

08 02 02 20 0D 00 00 00 0A 00 00 00 09 00 00 07 D0 00 00 00 12 00 00 00 00 00 00 00 0D 00 01 00 00 00 69 D0 00 00 F1 E6 00 00 34 5C 00 15 00 00 00 01 00 00 00 00 00 00 00 00 00 00 00 00 FB 32 74 58 03 00 18 01 01 00 00 00 4F D6 00 00 E5 9B 00 00 5E 39 00 0A 00 00 00 01 00 00 00 00 00 00 00 00 00 00 00 00 0A B7 86 E0 03 00 1A 04 01 00 00 00 CC 6C 00 00 6F 0F 00 00 30 1E 00 09 00 00 00 01 00 00 00 00 00 00 00 00 00 00 00 00 05 E7 DB C0 03 00 16 05 01 00 00 00 56 1C 00 00 54 D4 00 00 17 3B 00 0D 00 00 00 01 00 00 00 00 00 00 00 00 00 00 00 00 F7 9A 30 B0 03 00 15 06 01 00 00 00 51 F0 00 00 24 40 00 00 44 A4 00 FE 00 00 00 00 00 00 00 00 00 00 00 00 00 00 00 00 02 29 AF 24 03 00 05 09 01 00 00 00 37 6B 00 00 64 6F 00 00 04 81 00 23 00 0A 30 D5 00 00 00 00 00 00 00 00 00 00 00 00 01 A7 F6 AC 0F 00 0A 0A 01 00 00 00 26 E1 00 00 51 F7 00 00 81 D3 00 CF 00 00 00 00 00 00 00 00 00 00 00 00 00 00 00 00 05 62 E5 08 03 00 16 10 05 00 00 00 4A 2E 00 00 C0 2B 00 00 0D 9B 00 E3 00 00 00 00 00 00 00 00 00 00 00 00 00 00 00 00 09 72 11 C0 03 00 1A 12 05 00 00 00 3A 3C 00 00 D7 6C 00 00 2C 72 00 DE 00 00 00 00 00 00 00 00 00 00 00 00 00 00 00 00 0B 84 32 50 03 00 1F 13 05 00 00 00 41 90 00 00 B2 F6 00 00 31 0C 00 D9 00 00 00 00 00 00 00 00 00 00 00 00 00 00 00 00 01 5A DB 8A 03 00 0A 14 05 00 00 00 91 A3 00 00 DC ED 00 00 13 DB 01 25 00 00 00 00 00 00 00 00 00 00 00 00 00 00 00 00 F4 12 9F 40 03 00 03 16 05 00 00 00 33 43 00 00 41 AC 00 00 4F 2C 01 2B 00 00 00 00 00 00 00 00 00 00 00 00 00 00 00 00 0D 19 E8 D0 03 00 10 17 05 00 00 00 99 EC 00 00 71 1A 00 00 4D F9 01 1E 00 00 00 00 00 00 00 00 00 00 00 00 00 00 00 00 11 C3 EF 00 03 00 28 77 

08 01 00 2C 09 05 01 00 38 90 26 13 35 30 27 A3 3D 8A 18 93 20 00 00 90 00 00 01 03 2F E0 00 70 00 00 00 00 00 00 00 00 00 07 77 0A 1C 00 04 CC AB 77 

08 02 02 48 0E 00 00 00 0A 00 00 00 09 00 00 07 D0 00 00 00 13 00 00 00 00 00 00 00 0D 00 01 00 00 00 65 E2 00 00 4C 28 00 00 34 67 00 47 00 00 00 01 00 00 00 00 00 00 00 00 00 00 00 00 FB 34 17 D0 03 00 18 01 01 00 00 00 52 B8 00 00 8F D6 00 00 5E 49 00 3C 00 00 00 01 00 00 00 00 00 00 00 00 00 00 00 00 0A B7 AF 90 03 00 02 03 01 00 00 00 00 C8 00 00 4B 5B 00 00 00 33 00 87 00 00 00 00 00 00 00 00 00 00 00 00 00 00 00 00 01 C7 C0 5E 01 00 1A 04 01 00 00 00 C9 9D 00 00 7E 5D 00 00 30 2C 00 3B 00 00 00 01 00 00 00 00 00 00 00 00 00 00 00 00 05 E8 E7 B0 03 00 16 05 01 00 00 00 57 5A 00 00 5A 80 00 00 17 44 00 3F 00 00 00 01 00 00 00 00 00 00 00 00 00 00 00 00 F7 9A 93 80 03 00 15 06 01 00 00 00 5A 81 00 00 CD 3C 00 00 44 B0 00 04 00 00 00 01 00 00 00 00 00 00 00 00 00 00 00 00 02 2A E3 34 03 00 05 09 01 00 00 00 38 BD 00 00 DD 6A 00 00 04 8D 00 EB 00 0A 30 D6 00 00 00 00 00 00 00 00 00 00 00 00 01 AE 25 56 0F 00 0A 0A 01 00 00 00 2A EF 00 00 0A 92 00 00 81 E1 01 01 00 00 00 00 00 00 00 00 00 00 00 00 00 00 00 00 05 62 AF 80 03 00 16 10 05 00 00 00 48 96 00 00 2A A7 00 00 0D A3 01 15 00 00 00 00 00 00 00 00 00 00 00 00 00 00 00 00 09 72 9D 80 03 00 1A 12 05 00 00 00 3B 53 00 00 B4 B4 00 00 2C 7A 01 10 00 00 00 00 00 00 00 00 00 00 00 00 00 00 00 00 0B 84 A4 00 03 00 1F 13 05 00 00 00 45 4F 00 00 D2 7E 00 00 31 12 01 0B 00 00 00 00 00 00 00 00 00 00 00 00 00 00 00 00 01 5A 6E 28 03 00 0A 14 05 00 00 00 8A C4 00 00 D9 80 00 00 13 DF 00 2B 00 00 00 01 00 00 00 00 00 00 00 00 00 00 00 00 F4 13 DB 80 03 00 03 16 05 00 00 00 31 64 00 00 64 E0 00 00 4F 34 00 31 00 00 00 01 00 00 00 00 00 00 00 00 00 00 00 00 0D 1A DF 20 03 00 10 17 05 00 00 00 96 5E 00 00 46 63 00 00 4E 02 00 24 00 00 00 01 00 00 00 00 00 00 00 00 00 00 00 00 11 C4 B4 E0 03 00 62 77 

08 01 00 2C 09 05 01 00 38 90 36 1C 35 30 00 A0 00 43 FF B6 1F 77 77 0A 1D DD DD DE 37 77 77 6A 1D DE 00 D4 07 80 07 69 20 00 09 98 10 CF C0 02 DC 77 

08 01 00 2C 09 05 01 00 38 90 46 17 35 30 C1 AA 11 98 4C 70 02 24 0D BD 00 C0 C0 E9 30 25 15 8C 15 55 55 4B 15 55 55 4B 15 55 55 4B 15 55 55 4B F9 77 

08 02 02 48 0E 00 00 00 0A 00 00 00 09 00 00 07 D0 00 00 00 14 00 00 00 00 00 00 00 0D 00 01 00 00 00 65 D3 00 00 DB DA 00 00 34 71 00 79 00 00 00 01 00 00 00 00 00 00 00 00 00 00 00 00 FB 36 4A E8 03 00 18 01 01 00 00 00 56 B5 00 00 74 E5 00 00 5E 59 00 6E 00 00 00 01 00 00 00 00 00 00 00 00 00 00 00 00 0A BA C0 20 03 00 02 03 01 00 00 00 14 61 00 00 0F 4E 00 00 08 3E 00 22 00 00 00 02 00 00 00 00 00 00 00 00 00 00 00 00 01 D3 03 86 03 00 1A 04 01 00 00 00 C5 7E 00 00 BD C1 00 00 30 3A 00 6D 00 00 00 01 00 00 00 00 00 00 00 00 00 00 00 00 05 E9 B8 08 03 00 16 05 01 00 00 00 55 F3 00 00 98 88 00 00 17 4D 00 71 00 00 00 01 00 00 00 00 00 00 00 00 00 00 00 00 F7 9C A2 90 03 00 15 06 01 00 00 00 55 34 00 00 A5 39 00 00 44 BD 00 36 00 00 00 01 00 00 00 00 00 00 00 00 00 00 00 00 02 2C DC 20 03 00 05 09 01 00 00 00 3B EE 00 00 86 1C 00 00 04 9A 00 87 00 0A 30 D8 00 00 00 00 00 00 00 00 00 00 00 00 01 AC FA 6C 0F 00 0A 0A 01 00 00 00 29 81 00 00 F3 52 00 00 81 EE 00 07 00 00 00 01 00 00 00 00 00 00 00 00 00 00 00 00 05 64 D2 80 03 00 16 10 05 00 00 00 48 FE 00 00 C1 C9 00 00 0D AA 00 1B 00 00 00 01 00 00 00 00 00 00 00 00 00 00 00 00 09 73 E1 F0 03 00 1A 12 05 00 00 00 35 8E 00 00 AF 61 00 00 2C 82 00 16 00 00 00 01 00 00 00 00 00 00 00 00 00 00 00 00 0B 87 A9 E0 03 00 1F 13 05 00 00 00 4B A6 00 00 01 C4 00 00 31 19 00 11 00 00 00 01 00 00 00 00 00 00 00 00 00 00 00 00 01 5B C7 AA 03 00 0A 14 05 00 00 00 8C FA 00 00 E9 AB 00 00 13 E3 00 5D 00 00 00 01 00 00 00 00 00 00 00 00 00 00 00 00 F4 15 C3 90 03 00 03 16 05 00 00 00 2F E4 00 00 9E 95 00 00 4F 3C 00 63 00 00 00 01 00 00 00 00 00 00 00 00 00 00 00 00 0D 1D 5F 30 03 00 10 17 05 00 00 00 93 16 00 00 37 D7 00 00 4E 0B 00 56 00 00 00 01 00 00 00 00 00 00 00 00 00 00 00 00 11 C5 DC 80 03 00 69 77 

08 01 00 2C 09 05 01 00 38 90 56 18 35 30 37 A6 3F FF FF FF 3F FF FF FF 3F 00 00 80 00 00 00 00 00 00 00 00 00 00 00 00 00 00 00 00 00 00 00 00 E5 77 

08 02 02 70 0F 00 00 00 0A 00 00 00 09 00 00 07 D0 00 00 00 15 00 00 00 00 00 00 00 0D 00 01 00 00 00 5C A1 00 00 31 30 00 00 34 7C 00 AB 00 00 00 01 00 00 00 00 00 00 00 00 00 00 00 00 FB 34 7B 88 03 00 18 01 01 00 00 00 54 E3 00 00 1E 5C 00 00 5E 69 00 A0 00 00 00 01 00 00 00 00 00 00 00 00 00 00 00 00 0A B8 2F D0 03 00 02 03 01 00 00 00 19 45 00 00 89 99 00 00 08 4A 00 EA 00 00 00 03 00 00 00 00 00 00 00 00 00 00 00 00 01 B8 67 D0 03 00 1A 04 01 00 00 00 C5 CE 00 00 CD 6B 00 00 30 48 00 9F 00 00 00 01 00 00 00 00 00 00 00 00 00 00 00 00 05 E9 23 C0 03 00 16 05 01 00 00 00 59 75 00 00 A3 FA 00 00 17 56 00 A3 00 00 00 01 00 00 00 00 00 00 00 00 00 00 00 00 F7 9B 48 40 03 00 15 06 01 00 00 00 50 94 00 00 45 29 00 00 44 CA 00 68 00 00 00 01 00 00 00 00 00 00 00 00 00 00 00 00 02 2A D7 08 03 00 03 07 01 00 00 00 00 C8 00 00 12 9E 00 00 06 2C 00 7D 00 00 00 00 00 00 00 00 00 00 00 00 00 00 00 00 01 C4 78 F6 01 00 05 09 01 00 00 00 3A 4D 00 00 01 23 00 00 04 A7 00 23 00 0A 30 DA 00 00 00 00 00 00 00 00 00 00 00 00 01 AF A3 EE 0F 00 0A 0A 01 00 00 00 28 75 00 00 AE 1B 00 00 81 FC 00 39 00 00 00 01 00 00 00 00 00 00 00 00 00 00 00 00 05 64 09 50 03 00 16 10 05 00 00 00 4C 65 00 00 32 E4 00 00 0D B2 00 4D 00 00 00 01 00 00 00 00 00 00 00 00 00 00 00 00 09 71 92 10 03 00 1A 12 05 00 00 00 35 51 00 00 90 84 00 00 2C 8A 00 48 00 00 00 01 00 00 00 00 00 00 00 00 00 00 00 00 0B 84 F1 20 03 00 1F 13 05 00 00 00 4B A6 00 00 1B CB 00 00 31 1F 00 43 00 00 00 01 00 00 00 00 00 00 00 00 00 00 00 00 01 5B 46 00 03 00 0A 14 05 00 00 00 8E 34 00 00 E4 E1 00 00 13 E7 00 8F 00 00 00 01 00 00 00 00 00 00 00 00 00 00 00 00 F4 14 2F 60 03 00 03 16 05 00 00 00 32 2C 00 00 C2 7D 00 00 4F 44 00 95 00 00 00 01 00 00 00 00 00 00 00 00 00 00 00 00 0D 1A F3 40 03 00 10 17 05 00 00 00 95 BE 00 00 07 C7 00 00 4E 14 00 88 00 00 00 01 00 00 00 00 00 00 00 00 00 00 00 00 11 C8 0C A0 03 00 80 77 

08 01 00 2C 03 02 01 00 38 90 16 11 35 3D 38 D2 17 3C 40 1B 01 57 FC 6A 3C D3 55 DF 15 55 55 4B 15 55 45 4B 15 55 55 4B 15 55 55 4B 15 55 55 4B F3 77 

08 01 00 2C 09 05 01 00 38 90 16 11 35 3D 2C 9B 3D F0 00 B0 01 DC 48 15 3D 30 55 5D 15 55 55 4B 15 55 55 4B 15 55 55 4B 15 55 55 4B 15 55 55 4B 9E 77 

08 01 00 2C 03 02 01 00 78 90 26 13 F5 3C 47 97 3D 8A 18 93 20 00 00 90 00 01 FF 0B 3E 9F 00 2B 00 00 00 00 00 00 00 00 00 07 77 0A 1C 60 0E B1 AB 77 

08 01 00 2C 09 05 01 00 38 90 26 13 35 3C 47 97 3D 8A 18 93 20 00 00 90 00 01 FF 0B 3E 9F 00 2B 00 00 00 00 00 00 00 00 00 07 77 0A 1C 60 0E B1 26 77 

08 02 02 70 0F 00 00 00 0A 00 00 00 09 00 00 07 D0 00 00 00 16 00 00 00 00 00 00 00 0D 00 01 00 00 00 5F 6A 00 00 C0 68 00 00 34 86 00 DD 00 00 00 01 00 00 00 00 00 00 00 00 00 00 00 00 FB 35 BA A8 03 00 18 01 01 00 00 00 52 71 00 00 FC 70 00 00 5E 78 00 D2 00 00 00 01 00 00 00 00 00 00 00 00 00 00 00 00 0A B9 7D 30 03 00 02 03 01 00 00 00 1A B0 00 00 35 27 00 00 08 57 00 EE 00 0A 30 DB 00 00 00 00 00 00 00 00 00 00 00 00 01 B9 91 70 0F 00 1A 04 01 00 00 00 C0 5A 00 00 13 98 00 00 30 57 00 D1 00 00 00 01 00 00 00 00 00 00 00 00 00 00 00 00 05 EB CA C8 03 00 16 05 01 00 00 00 58 9E 00 00 E4 93 00 00 17 5F 00 D5 00 00 00 01 00 00 00 00 00 00 00 00 00 00 00 00 F7 9A D8 20 03 00 15 06 01 00 00 00 56 03 00 00 1C DF 00 00 44 D7 00 9A 00 00 00 01 00 00 00 00 00 00 00 00 00 00 00 00 02 2C 8B 1C 03 00 03 07 01 00 00 00 06 CB 00 00 B2 6E 00 00 0E 36 00 18 00 00 00 02 00 00 00 00 00 00 00 00 00 00 00 00 01 C9 29 84 03 00 05 09 01 00 00 00 35 67 00 00 B0 9B 00 00 04 B3 00 EB 00 0A 30 DB 00 00 00 00 00 00 00 00 00 00 00 00 01 AB D0 92 0F 00 0A 0A 01 00 00 00 29 19 00 00 9C E1 00 00 82 0A 00 6B 00 00 00 01 00 00 00 00 00 00 00 00 00 00 00 00 05 62 F2 08 03 00 16 10 05 00 00 00 48 2E 00 00 BC 74 00 00 0D B9 00 7F 00 00 00 01 00 00 00 00 00 00 00 00 00 00 00 00 09 71 A7 80 03 00 1A 12 05 00 00 00 36 96 00 00 85 B1 00 00 2C 92 00 7A 00 00 00 01 00 00 00 00 00 00 00 00 00 00 00 00 0B 85 BB 20 03 00 1F 13 05 00 00 00 47 34 00 00 54 DC 00 00 31 25 00 75 00 00 00 01 00 00 00 00 00 00 00 00 00 00 00 00 01 5A 92 18 03 00 0A 14 05 00 00 00 8A DA 00 00 F2 D5 00 00 13 EB 00 C1 00 00 00 01 00 00 00 00 00 00 00 00 00 00 00 00 F4 14 9E 50 03 00 03 16 05 00 00 00 33 AE 00 00 FC 99 00 00 4F 4C 00 C7 00 00 00 01 00 00 00 00 00 00 00 00 00 00 00 00 0D 1A B4 50 03 00 10 17 05 00 00 00 97 78 00 00 F8 CE 00 00 4E 1C 00 BA 00 00 00 01 00 00 00 00 00 00 00 00 00 00 00 00 11 C7 3F E0 03 00 BE 77 

08 01 00 2C 03 02 01 00 38 90 36 1C 35 3C 1F 9E 3F CC 02 5F 8F 77 77 DA 1D DD DD DE 37 77 77 6A 1D DE 00 D4 07 80 07 69 20 00 20 9A 18 10 50 42 34 77 

08 01 00 2C 09 05 01 00 38 90 36 1C 35 3C 1F 9E 3F CC 02 5F 0F 77 77 DA 1D DD DD DE 37 77 77 6A 1D DE 00 D4 07 80 07 69 20 00 20 9A 18 18 18 7E C5 77 

08 01 00 2C 12 1A 05 00 22 C0 46 26 20 9C AC 6C 17 89 CF 1C 1E FF 38 AD 3F 4F C0 21 28 43 17 59 31 82 F7 2C 23 5A 9C 5B 25 D7 63 F2 36 FF F0 38 EF 77 

08 01 00 2C 14 0A 05 00 22 C0 46 26 20 9C AC 6C 17 89 CF 1C 24 3F 37 6E 3F 4E 40 3F 28 43 15 35 31 81 1A 26 23 5C BC A7 25 A2 17 B8 36 BF F7 88 BC 77 

08 01 00 2C 16 03 05 00 22 C0 46 26 20 9C AC 6C 17 89 CF 1C 24 3F 37 6E 3F 4E 40 3F 28 43 15 35 31 81 1A 26 23 5C BC A7 25 A2 17 B8 36 BF F7 88 B7 77 

08 01 00 2C 03 02 01 00 38 90 46 17 35 3D 10 93 09 28 67 A4 38 0C 14 80 19 84 C0 D0 22 40 D5 53 15 55 55 4B 15 55 55 4B 15 55 55 4B 15 55 55 4B 7C 77 

08 01 00 2C 07 03 01 00 38 90 46 17 35 3D 10 93 09 20 56 98 18 45 FC 97 1E 0F C0 82 28 81 B5 31 15 55 55 4B 15 55 55 4B 15 54 55 4B 15 55 55 4B FC 77 

08 01 00 2C 09 05 01 00 38 90 46 17 35 3C 30 96 08 B7 E8 03 04 20 0A 2D 10 00 40 D7 20 70 35 80 15 55 55 4B 15 55 55 4B 15 55 55 4B 15 55 55 4B 4B 77 

08 02 02 98 10 00 00 00 0A 00 00 00 09 00 00 07 D0 00 00 00 17 00 00 00 00 00 00 00 0D 00 01 00 00 00 62 66 00 00 1C CF 00 00 34 91 01 0F 00 00 00 01 00 00 00 00 00 00 00 00 00 00 00 00 FB 35 F1 50 03 00 18 01 01 00 00 00 54 C8 00 00 AC 12 00 00 5E 88 01 04 00 00 00 01 00 00 00 00 00 00 00 00 00 00 00 00 0A B7 B8 70 03 00 07 02 01 00 00 00 03 EC 00 00 60 A1 00 00 57 BC 00 0B 00 00 00 00 00 00 00 00 00 00 00 00 00 00 00 00 02 5D EB A0 01 00 02 03 01 00 00 00 1A B7 00 00 B3 FF 00 00 08 63 00 8A 00 0A 30 DD 00 00 00 00 00 00 00 00 00 00 00 00 01 BA 30 C2 0F 00 1A 04 01 00 00 00 CB 2E 00 00 24 3F 00 00 30 65 01 03 00 00 00 01 00 00 00 00 00 00 00 00 00 00 00 00 05 EA FF 58 03 00 16 05 01 00 00 00 54 E1 00 00 EB 2F 00 00 17 68 01 07 00 00 00 01 00 00 00 00 00 00 00 00 00 00 00 00 F7 9B 8F 00 03 00 15 06 01 00 00 00 58 D8 00 00 C3 E8 00 00 44 E3 00 CC 00 00 00 01 00 00 00 00 00 00 00 00 00 00 00 00 02 2B 47 40 03 00 03 07 01 00 00 00 16 25 00 00 2B 2B 00 00 0E 43 00 E0 00 00 00 03 00 00 00 00 00 00 00 00 00 00 00 00 01 C5 58 94 03 00 05 09 01 00 00 00 3E F7 00 00 28 2E 00 00 04 C0 00 87 00 0A 30 DD 00 00 00 00 00 00 00 00 00 00 00 00 01 AD 51 FE 0F 00 0A 0A 01 00 00 00 2A 22 00 00 58 E2 00 00 82 18 00 9D 00 00 00 01 00 00 00 00 00 00 00 00 00 00 00 00 05 64 74 08 03 00 16 10 05 00 00 00 41 87 00 00 2C 3A 00 00 0D C1 00 B1 00 00 00 01 00 00 00 00 00 00 00 00 00 00 00 00 09 73 90 B0 03 00 1A 12 05 00 00 00 3A E9 00 00 68 69 00 00 2C 9A 00 AC 00 00 00 01 00 00 00 00 00 00 00 00 00 00 00 00 0B 84 92 F0 03 00 1F 13 05 00 00 00 4E 95 00 00 6D 8C 00 00 31 2B 00 A7 00 00 00 01 00 00 00 00 00 00 00 00 00 00 00 00 01 5B 74 8A 03 00 0A 14 05 00 00 00 86 B9 00 00 F2 55 00 00 13 EF 00 F3 00 00 00 01 00 00 00 00 00 00 00 00 00 00 00 00 F4 16 13 10 03 00 03 16 05 00 00 00 34 A1 00 00 1C 57 00 00 4F 55 00 F9 00 00 00 01 00 00 00 00 00 00 00 00 00 00 00 00 0D 1C 30 30 03 00 10 17 05 00 00 00 9F D0 00 00 CB 4F 00 00 4E 25 00 EC 00 00 00 01 00 00 00 00 00 00 00 00 00 00 00 00 11 C7 29 00 03 00 03 77 

08 01 00 2C 03 02 01 00 38 90 56 18 35 3C 38 9D 00 00 00 00 00 00 00 00 00 00 00 00 00 00 00 00 00 00 00 00 00 00 00 00 00 00 00 00 00 00 00 00 6F 77 

08 01 00 2C 07 03 01 00 78 90 56 18 F5 3C 38 9D 00 00 00 00 00 00 00 00 00 00 00 00 00 00 00 00 40 00 00 00 00 00 00 00 00 00 00 00 00 00 00 00 AA 77 

08 01 00 2C 09 05 01 00 38 90 56 18 35 3C 38 9D 00 00 00 00 00 00 00 00 00 00 00 00 00 00 00 00 00 00 00 00 00 00 00 00 00 00 00 00 00 00 00 00 62 77 

08 02 02 70 0F 00 00 00 0A 00 00 00 09 00 00 07 D0 00 00 00 18 00 00 00 00 00 00 00 0D 00 01 00 00 00 63 5B 00 00 AE D5 00 00 34 9B 00 15 00 00 00 02 00 00 00 00 00 00 00 00 00 00 00 00 FB 37 92 A0 03 00 18 01 01 00 00 00 53 16 00 00 8F C1 00 00 5E 98 00 0A 00 00 00 02 00 00 00 00 00 00 00 00 00 00 00 00 0A BB A5 70 03 00 02 03 01 00 00 00 1B B4 00 00 63 99 00 00 08 70 00 26 00 0A 30 DF 00 00 00 00 00 00 00 00 00 00 00 00 01 BB 8B 38 0F 00 1A 04 01 00 00 00 D2 6B 00 00 68 00 00 00 30 73 00 09 00 00 00 02 00 00 00 00 00 00 00 00 00 00 00 00 05 EB 9F 98 03 00 16 05 01 00 00 00 57 31 00 00 2A CB 00 00 17 72 00 0D 00 00 00 02 00 00 00 00 00 00 00 00 00 00 00 00 F7 9C BF 30 03 00 15 06 01 00 00 00 53 84 00 00 99 2E 00 00 44 F0 00 FE 00 00 00 01 00 00 00 00 00 00 00 00 00 00 00 00 02 2B E3 A8 03 00 03 07 01 00 00 00 16 5C 00 00 E7 19 00 00 0E 4F 00 27 00 0A 30 DF 00 00 00 00 00 00 00 00 00 00 00 00 01 C1 BF 84 0F 00 05 09 01 00 00 00 3B DA 00 00 D5 82 00 00 04 CC 00 23 00 0A 30 DF 00 00 00 00 00 00 00 00 00 00 00 00 01 AD E0 D6 0F 00 0A 0A 01 00 00 00 2C C5 00 00 45 41 00 00 82 26 00 CF 00 00 00 01 00 00 00 00 00 00 00 00 00 00 00 00 05 63 AC 28 03 00 16 10 05 00 00 00 44 1C 00 00 B7 2D 00 00 0D C8 00 E3 00 00 00 01 00 00 00 00 00 00 00 00 00 00 00 00 09 75 8B 20 03 00 1A 12 05 00 00 00 33 A8 00 00 62 8B 00 00 2C A2 00 DE 00 00 00 01 00 00 00 00 00 00 00 00 00 00 00 00 0B 85 DD 80 03 00 1F 13 05 00 00 00 4E 2E 00 00 A5 4A 00 00 31 31 00 D9 00 00 00 01 00 00 00 00 00 00 00 00 00 00 00 00 01 5C 25 10 03 00 0A 14 05 00 00 00 7F B0 00 00 05 60 00 00 13 F4 01 25 00 00 00 01 00 00 00 00 00 00 00 00 00 00 00 00 F4 16 4F D0 03 00 03 16 05 00 00 00 2D 03 00 00 5C A7 00 00 4F 5D 01 2B 00 00 00 01 00 00 00 00 00 00 00 00 00 00 00 00 0D 1C 85 60 03 00 10 17 05 00 00 00 95 7F 00 00 B8 42 00 00 4E 2E 01 1E 00 00 00 01 00 00 00 00 00 00 00 00 00 00 00 00 11 C9 D3 00 03 00 D5 77 

08 01 00 2C 03 02 01 00 38 90 16 11 35 49 6F 80 08 00 16 FF 0E 3B 7F F8 38 01 55 B2 15 55 55 4B 15 55 55 4B 15 55 55 4B 15 55 55 4B 15 55 55 4B CA 77 

08 01 00 2C 07 03 01 00 38 90 16 11 75 49 52 8B 1F A8 BF B3 00 BA 9F C4 00 01 55 02 15 55 55 4B 15 55 55 4B 15 55 55 4B 15 55 55 4B 15 55 55 4B 38 77 

08 01 00 2C 09 05 01 00 38 90 16 11 35 49 52 8B 3E BA DC E6 25 FC 27 AA 18 00 55 2D 15 55 55 4B 15 55 55 4B 15 55 55 4B 15 55 55 4B 15 55 55 4B F6 77 

08 01 00 2C 03 02 01 00 38 90 26 13 35 48 67 84 3D 8A 18 93 A0 00 00 90 00 00 00 00 00 00 00 00 00 00 00 00 00 00 00 00 00 07 77 0A 1C 1F FA 90 39 77 

08 01 00 2C 06 15 01 00 38 90 26 13 35 30 A5 AB 27 FD FA DD 27 F2 2A EA 07 80 01 63 18 57 E6 F2 04 6E 10 A1 30 A2 FE DA 3B EA 51 7C 13 F9 79 7F 8A 77 

08 01 00 2C 07 03 01 00 38 90 26 13 35 48 67 84 3D 8A 18 93 20 00 00 90 00 00 00 00 00 00 00 00 00 00 00 00 00 00 00 00 00 07 77 0A 1C 1F FA 90 BC 77 

08 01 00 2C 09 05 01 00 38 90 26 13 35 48 67 84 3D 8A 18 93 20 00 00 90 00 00 00 00 00 00 00 00 00 00 00 00 00 00 00 00 00 07 77 0A 1C 1F FA 90 B4 77 

08 01 00 2C 0A 0A 01 00 38 90 26 13 35 30 36 A5 08 21 62 34 25 E4 C2 F6 0B 64 0E 58 20 B1 1A 67 06 03 4F 97 1B B8 1D 31 1B DC AE 4C 26 8E 41 60 8E 77 

08 02 02 70 0F 00 00 00 0A 00 00 00 09 00 00 07 D0 00 00 00 19 00 00 00 00 00 00 00 0D 00 01 00 00 00 5B AA 00 00 0E 4D 00 00 34 A6 00 47 00 00 00 02 00 00 00 00 00 00 00 00 00 00 00 00 FB 38 B2 88 03 00 18 01 01 00 00 00 56 48 00 00 3D FE 00 00 5E A8 00 3C 00 00 00 02 00 00 00 00 00 00 00 00 00 00 00 00 0A BA 01 50 03 00 02 03 01 00 00 00 1A FE 00 00 E6 9F 00 00 08 7C 00 EE 00 0A 30 E0 00 00 00 00 00 00 00 00 00 00 00 00 01 BF 1D 80 0F 00 1A 04 01 00 00 00 B1 9C 00 00 72 D4 00 00 30 81 00 3B 00 00 00 02 00 00 00 00 00 00 00 00 00 00 00 00 05 EB BF E0 03 00 16 05 01 00 00 00 56 BE 00 00 2E 97 00 00 17 7B 00 3F 00 00 00 02 00 00 00 00 00 00 00 00 00 00 00 00 F7 9C 89 A0 03 00 15 06 01 00 00 00 54 1C 00 00 3E A4 00 00 44 FD 00 04 00 00 00 02 00 00 00 00 00 00 00 00 00 00 00 00 02 2B 8B FC 03 00 03 07 01 00 00 00 19 5A 00 00 67 F2 00 00 0E 5C 00 EF 00 0A 30 E0 00 00 00 00 00 00 00 00 00 00 00 00 01 C1 90 0E 0F 00 05 09 01 00 00 00 3D CC 00 00 4E 2C 00 00 04 D9 00 EB 00 0A 30 E0 00 00 00 00 00 00 00 00 00 00 00 00 01 AF CF B4 0F 00 0A 0A 01 00 00 00 2A 49 00 00 F9 9A 00 00 82 33 01 01 00 00 00 01 00 00 00 00 00 00 00 00 00 00 00 00 05 68 1E A8 03 00 16 10 05 00 00 00 42 2E 00 00 37 FE 00 00 0D D0 01 15 00 00 00 01 00 00 00 00 00 00 00 00 00 00 00 00 09 74 AF 90 03 00 1A 12 05 00 00 00 34 D9 00 00 46 72 00 00 2C AA 01 10 00 00 00 01 00 00 00 00 00 00 00 00 00 00 00 00 0B 86 20 00 03 00 1F 13 05 00 00 00 4D 82 00 00 B8 17 00 00 31 37 01 0B 00 00 00 01 00 00 00 00 00 00 00 00 00 00 00 00 01 5D 0B 84 03 00 0A 14 05 00 00 00 7C 6F 00 00 FA F8 00 00 13 F7 00 2B 00 00 00 02 00 00 00 00 00 00 00 00 00 00 00 00 F4 16 84 A0 03 00 03 16 05 00 00 00 27 5E 00 00 7C F1 00 00 4F 65 00 31 00 00 00 02 00 00 00 00 00 00 00 00 00 00 00 00 0D 1D 23 E0 03 00 10 17 05 00 00 00 95 07 00 00 8E 29 00 00 4E 37 00 24 00 00 00 02 00 00 00 00 00 00 00 00 00 00 00 00 11 C8 75 E0 03 00 B3 77 

08 01 00 2C 03 02 01 00 38 90 36 1C 35 48 00 80 00 80 00 50 0F 77 77 DA 1D DD DD DE 37 77 77 6A 1D DE 00 D4 07 80 07 69 20 00 20 9A 18 18 18 7E C3 77 

08 01 00 2C 07 03 01 00 38 90 36 1C 35 48 00 80 00 80 00 50 0F 77 77 DA 1D DD DD DE 37 77 77 6A 1D DE 00 D4 07 80 07 69 20 00 20 9A 18 18 18 7E C6 77 

08 01 00 2C 09 05 01 00 38 90 36 1C 35 48 00 80 00 80 00 50 0F 77 77 DA 1D DD DD DE 37 77 77 6A 1D DE 00 D4 07 80 07 69 20 00 20 9A 18 18 18 7E CE 77 

08 02 02 70 0F 00 00 00 0A 00 00 00 09 00 00 07 D0 00 00 00 1A 00 00 00 00 00 00 00 0D 00 01 00 00 00 61 52 00 00 9F BC 00 00 34 B0 00 79 00 00 00 02 00 00 00 00 00 00 00 00 00 00 00 00 FB 38 9B 30 03 00 18 01 01 00 00 00 5B 8D 00 00 19 33 00 00 5E B8 00 6E 00 00 00 02 00 00 00 00 00 00 00 00 00 00 00 00 0A BA CD 50 03 00 02 03 01 00 00 00 19 AB 00 00 99 27 00 00 08 89 00 8A 00 0A 30 E2 00 00 00 00 00 00 00 00 00 00 00 00 01 BC D6 20 0F 00 1A 04 01 00 00 00 BC FD 00 00 B9 2E 00 00 30 8F 00 6D 00 00 00 02 00 00 00 00 00 00 00 00 00 00 00 00 05 E9 F8 48 03 00 16 05 01 00 00 00 56 E1 00 00 73 58 00 00 17 84 00 71 00 00 00 02 00 00 00 00 00 00 00 00 00 00 00 00 F7 9C B2 70 03 00 15 06 01 00 00 00 58 75 00 00 18 C5 00 00 45 0A 00 36 00 00 00 02 00 00 00 00 00 00 00 00 00 00 00 00 02 2B F5 38 03 00 03 07 01 00 00 00 19 2A 00 00 19 F2 00 00 0E 69 00 8B 00 0A 30 E2 00 00 00 00 00 00 00 00 00 00 00 00 01 C1 59 80 0F 00 05 09 01 00 00 00 3E E0 00 00 FC 5A 00 00 04 E5 00 87 00 0A 30 E2 00 00 00 00 00 00 00 00 00 00 00 00 01 AD 89 E0 0F 00 0A 0A 01 00 00 00 2F 19 00 00 E6 3E 00 00 82 41 00 07 00 00 00 02 00 00 00 00 00 00 00 00 00 00 00 00 05 67 1B 80 03 00 16 10 05 00 00 00 3C 23 00 00 BC DF 00 00 0D D7 00 1B 00 00 00 02 00 00 00 00 00 00 00 00 00 00 00 00 09 73 F5 B0 03 00 1A 12 05 00 00 00 34 D5 00 00 3F B3 00 00 2C B2 00 16 00 00 00 02 00 00 00 00 00 00 00 00 00 00 00 00 0B 85 DE F0 03 00 1F 13 05 00 00 00 4C EA 00 00 F0 28 00 00 31 3D 00 11 00 00 00 02 00 00 00 00 00 00 00 00 00 00 00 00 01 5C B5 20 03 00 0A 14 05 00 00 00 89 76 00 00 0B DB 00 00 13 FC 00 5D 00 00 00 02 00 00 00 00 00 00 00 00 00 00 00 00 F4 16 EC 20 03 00 03 16 05 00 00 00 28 2C 00 00 C2 46 00 00 4F 6D 00 63 00 00 00 02 00 00 00 00 00 00 00 00 00 00 00 00 0D 1B 75 30 03 00 10 17 05 00 00 00 91 3A 00 00 7A D6 00 00 4E 40 00 56 00 00 00 02 00 00 00 00 00 00 00 00 00 00 00 00 11 C7 68 40 03 00 D9 77 

08 01 00 2C 03 02 01 00 38 90 46 17 35 48 25 85 04 0C 0C DE 03 03 02 D4 25 FA 6D A4 10 3F F5 42 15 55 55 4B 15 55 55 4B 15 55 55 4B 15 55 55 4B 83 77 

08 01 00 2C 07 03 01 00 38 90 46 17 35 48 23 8F 24 0C 0F 4B 19 E3 03 A7 27 EB E7 B8 3A 1A 55 90 55 55 55 4B 15 55 55 4B 15 55 55 4B 15 55 55 4B 0C 77 

08 01 00 2C 09 05 01 00 38 90 46 17 35 48 23 8F 24 0C 0C 4E 03 03 02 D4 25 FA 6D A4 10 3F F5 42 15 55 55 4B 15 55 55 4B 15 55 55 4B 15 55 55 4B 32 77 

08 01 00 2C 03 02 01 00 38 90 56 18 35 48 3C 88 00 00 00 00 00 00 00 00 00 00 00 00 00 00 00 00 00 00 00 00 00 00 00 00 00 00 00 00 00 00 00 00 0A 77 

08 01 00 2C 07 03 01 00 38 90 56 18 35 48 3C 88 40 00 00 00 00 00 00 00 00 00 00 00 00 00 00 00 00 00 00 00 00 00 00 00 00 00 00 00 00 00 00 00 4F 77 

08 01 00 2C 09 05 01 00 38 90 56 18 35 48 3C 88 00 00 00 00 00 00 00 00 00 00 00 00 00 00 00 00 00 00 00 00 00 00 00 00 00 00 00 00 00 00 00 00 07 77 

08 01 00 2C 03 02 01 00 38 90 16 11 35 55 92 DB 21 7E F2 14 2E B2 E0 0E 0C 00 55 1D 15 55 55 4B 15 55 55 4B 15 55 55 4B 15 55 55 4B 15 55 55 4B 72 77 

08 01 00 2C 07 03 01 00 78 90 16 11 35 55 A4 DE 0F F7 F2 8B 2E AC 6E 55 2F FF 55 26 15 55 55 4B 15 55 55 4B 15 55 55 4B 15 55 55 4B 15 55 55 4B 10 77 

08 01 00 2C 09 05 01 00 38 90 16 11 35 55 95 D2 23 0F B2 7C 2E C0 60 1D 2C 00 55 8D 15 55 55 4B 15 55 55 4B 15 55 55 4B 15 55 55 4B 15 55 55 4B 7B 77 

08 02 02 48 0E 00 00 00 0A 00 00 00 09 00 00 07 D0 00 00 00 1B 00 00 00 00 00 00 00 16 00 01 00 00 00 00 C8 00 00 93 A7 00 00 57 7D 00 03 00 00 00 00 00 00 00 00 00 00 00 00 00 00 00 00 F7 73 C6 40 01 00 0E 02 01 00 00 00 06 A3 00 00 6A 40 00 00 52 32 00 0A 00 00 00 00 00 00 00 00 00 00 00 00 00 00 00 00 0D E6 64 B0 01 00 02 03 01 00 00 00 19 09 00 00 18 F8 00 00 08 96 00 26 00 0A 30 E4 00 00 00 00 00 00 00 00 00 00 00 00 01 BB FF 3A 0F 00 15 06 01 00 00 00 55 79 00 00 B8 46 00 00 45 16 00 68 00 00 00 02 00 00 00 00 00 00 00 00 00 00 00 00 02 2B 6F 78 03 00 03 07 01 00 00 00 19 2E 00 00 9B 28 00 00 0E 75 00 27 00 0A 30 E4 00 00 00 00 00 00 00 00 00 00 00 00 01 C3 D4 A0 0F 00 0D 08 01 00 00 00 04 2C 00 00 04 8F 00 00 54 B3 00 0B 00 00 00 00 00 00 00 00 00 00 00 00 00 00 00 00 FD 3C 7A 08 01 00 05 09 01 00 00 00 3F 44 00 00 75 88 00 00 04 F2 00 23 00 0A 30 E4 00 00 00 00 00 00 00 00 00 00 00 00 01 B0 44 56 0F 00 0A 0A 01 00 00 00 2C 21 00 00 A7 74 00 00 82 4F 00 39 00 00 00 02 00 00 00 00 00 00 00 00 00 00 00 00 05 65 4B 48 03 00 16 10 05 00 00 00 42 19 00 00 29 6B 00 00 0D DF 00 4D 00 00 00 02 00 00 00 00 00 00 00 00 00 00 00 00 09 73 C8 30 03 00 1A 12 05 00 00 00 33 84 00 00 0D C2 00 00 2C BA 00 48 00 00 00 02 00 00 00 00 00 00 00 00 00 00 00 00 0B 84 75 40 03 00 1F 13 05 00 00 00 49 BB 00 00 12 91 00 00 31 44 00 43 00 00 00 02 00 00 00 00 00 00 00 00 00 00 00 00 01 5C B1 C2 03 00 0A 14 05 00 00 00 88 CD 00 00 08 6A 00 00 14 00 00 8F 00 00 00 02 00 00 00 00 00 00 00 00 00 00 00 00 F4 16 28 30 03 00 03 16 05 00 00 00 2A 53 00 00 E0 63 00 00 4F 75 00 95 00 00 00 02 00 00 00 00 00 00 00 00 00 00 00 00 0D 1C E5 80 03 00 10 17 05 00 00 00 93 01 00 00 53 C2 00 00 4E 49 00 88 00 00 00 02 00 00 00 00 00 00 00 00 00 00 00 00 11 C5 44 40 03 00 D6 77 

08 01 00 2C 03 02 01 00 38 90 26 13 35 54 87 DE 3D 8A 18 93 20 00 00 90 00 00 2A 07 2A AA AA B4 00 00 00 00 00 00 00 00 00 07 77 0A 1C 9F EB C6 6B 77 

08 01 00 2C 07 03 01 00 38 90 26 13 35 54 87 DE 3D 8A 18 93 20 00 00 90 00 00 2A 07 6A AA AA B4 00 00 00 00 00 00 00 00 00 07 77 0A 1C 9F EB C6 2E 77 

08 01 00 2C 09 05 01 00 38 90 26 13 35 54 87 DE 3D 8A 18 93 20 00 00 90 00 00 2A 07 2A AA AA B4 00 00 00 00 00 00 00 00 00 07 77 0A 1C 9F EB C6 66 77 

08 01 00 2C 12 1A 05 00 22 C0 46 26 20 9C CD 1C 12 0B 09 3B 1E C4 65 23 3F 4F C0 08 28 43 51 7B 06 5A 99 42 3F 5D C7 31 05 09 42 DC 3E 80 01 54 E3 77 

08 01 00 2C 14 0A 05 00 22 C0 46 26 20 9C CD 1C 12 0B 09 CD 24 04 65 B2 3F 50 80 39 28 43 52 23 06 58 C3 E9 3F 5D 5C D1 04 D4 45 8A 3E 80 01 D8 D4 77 

08 01 00 2C 16 03 05 00 22 C0 46 26 20 9C CD 1C 12 0B 09 CD 24 04 65 B2 3F 50 80 39 28 43 52 23 06 58 C3 E9 3F 5D 5C D1 04 D4 45 8A 3E 80 01 D8 DF 77 

08 02 02 20 0D 00 00 00 0A 00 00 00 09 00 00 07 D0 00 00 00 1C 00 00 00 00 00 00 00 16 00 01 00 00 00 43 71 00 00 B8 51 00 00 57 86 00 35 00 00 00 00 00 00 00 00 00 00 00 00 00 00 00 00 F7 5D D8 80 01 00 1A 01 01 00 00 00 72 CF 00 00 12 78 00 00 50 A4 00 31 00 00 00 00 00 00 00 00 00 00 00 00 00 00 00 00 06 64 DE E0 01 00 02 03 01 00 00 00 18 A1 00 00 CE 29 00 00 08 A2 00 EE 00 0A 30 E5 00 00 00 00 00 00 00 00 00 00 00 00 01 BE C7 32 0F 00 18 04 01 00 00 00 71 EE 00 00 AD 83 00 00 56 D9 00 33 00 00 00 00 00 00 00 00 00 00 00 00 00 00 00 00 0B 20 2D 70 01 00 15 06 01 00 00 00 5B AA 00 00 92 F4 00 00 45 23 00 9A 00 00 00 02 00 00 00 00 00 00 00 00 00 00 00 00 02 2B 78 28 03 00 03 07 01 00 00 00 17 F8 00 00 53 3E 00 00 0E 82 00 EF 00 0A 30 E5 00 00 00 00 00 00 00 00 00 00 00 00 01 C2 E8 F2 0F 00 05 09 01 00 00 00 38 FA 00 00 28 CB 00 00 04 FF 00 EB 00 0A 30 E5 00 00 00 00 00 00 00 00 00 00 00 00 01 AE C5 DE 0F 00 0A 0A 01 00 00 00 2C 0D 00 00 8D B5 00 00 82 5D 00 6B 00 00 00 02 00 00 00 00 00 00 00 00 00 00 00 00 05 65 75 40 03 00 16 10 05 00 00 00 3A F9 00 00 BE B2 00 00 0D E6 00 7F 00 00 00 02 00 00 00 00 00 00 00 00 00 00 00 00 09 72 B6 70 03 00 1A 12 05 00 00 00 38 AC 00 00 12 02 00 00 2C C2 00 24 00 01 04 E6 00 00 00 00 00 00 00 00 00 00 00 00 0B 85 EC 50 0F 00 1F 13 05 00 00 00 47 1D 00 00 43 84 00 00 31 4A 00 75 00 00 00 02 00 00 00 00 00 00 00 00 00 00 00 00 01 5D 43 7A 03 00 0A 14 05 00 00 00 85 51 00 00 1D 5E 00 00 14 04 00 24 00 01 04 E6 00 00 00 00 00 00 00 00 00 00 00 00 F4 18 1A 50 0F 00 03 16 05 00 00 00 2C D6 00 00 15 0A 00 00 4F 7E 00 23 00 01 04 E6 00 00 00 00 00 00 00 00 00 00 00 00 0D 1D 74 F0 0F 00 22 77 

08 01 00 2C 03 02 01 00 38 90 36 1C 35 54 1F DE 3F 13 FD E0 27 77 77 BA 1D DD DD DE 37 77 77 6A 1D DE 00 D4 07 80 07 69 20 00 0D 94 10 48 11 56 6D 77 

08 01 00 2C 07 03 01 00 38 90 36 1C 35 54 1F DE 3F 13 FD E0 27 77 77 BA 1D DD DD DE 37 77 77 6A 1D DE 00 D4 07 80 07 69 20 00 3C 98 30 88 1F 27 CA 77 

08 01 00 2C 09 05 01 00 38 90 36 1C 35 54 1F DE 3F 13 FD E0 27 77 77 BA 1D DD DD DE 37 77 77 6A 1D DE 00 D4 07 80 07 69 20 00 0D 94 10 48 11 56 60 77 

08 01 00 2C 03 02 01 00 38 90 46 17 35 55 61 D8 14 0C 0C 0E 03 02 53 DA 00 C0 FC E1 00 30 35 A0 15 55 55 4B 55 55 55 4B 15 55 55 4B 15 55 55 4B AF 77 

08 01 00 2C 07 03 01 00 38 90 46 17 35 54 1E DD 34 0C 0C 9E 03 03 E9 D9 00 C0 C0 E9 30 30 35 E0 15 55 55 4B 15 55 55 4B 15 55 55 4B 15 55 55 4B DD 77 

08 01 00 2C 09 05 01 00 38 90 46 17 35 55 61 D8 14 0C 0C 0E 03 02 53 DA 00 C0 FC E1 00 30 35 A0 15 55 55 4B 15 55 55 4B 15 55 55 4B 15 55 55 4B E2 77 

08 02 02 70 0F 00 00 00 0A 00 00 00 09 00 00 07 D0 00 00 00 1D 00 00 00 00 00 00 00 16 00 01 00 00 00 58 7D 00 00 C5 FC 00 00 17 9F 00 67 00 00 00 00 00 00 00 00 00 00 00 00 00 00 00 00 F7 74 16 40 03 00 1A 01 01 00 00 00 D3 34 00 00 1E 46 00 00 30 BA 00 63 00 00 00 00 00 00 00 00 00 00 00 00 00 00 00 00 06 69 16 F8 03 00 02 03 01 00 00 00 1A EB 00 00 4A 1A 00 00 08 AF 00 8A 00 0A 30 E7 00 00 00 00 00 00 00 00 00 00 00 00 01 C0 87 0A 0F 00 18 04 01 00 00 00 62 51 00 00 58 AE 00 00 5E E7 00 64 00 00 00 00 00 00 00 00 00 00 00 00 00 00 00 00 0B 28 D2 30 03 00 15 06 01 00 00 00 57 07 00 00 32 A2 00 00 45 30 00 CC 00 00 00 02 00 00 00 00 00 00 00 00 00 00 00 00 02 2D 44 68 03 00 03 07 01 00 00 00 15 BF 00 00 CA C6 00 00 0E 8E 00 8B 00 0A 30 E7 00 00 00 00 00 00 00 00 00 00 00 00 01 C6 0D CA 0F 00 0D 08 01 00 00 00 00 C8 00 00 E8 6B 00 00 54 C7 00 09 00 00 00 00 00 00 00 00 00 00 00 00 00 00 00 00 FB 5C 65 70 01 00 05 09 01 00 00 00 37 BE 00 00 9C B7 00 00 05 0B 00 87 00 0A 30 E7 00 00 00 00 00 00 00 00 00 00 00 00 01 AF EF 44 0F 00 0A 0A 01 00 00 00 29 9D 00 00 40 B4 00 00 82 6B 00 9D 00 00 00 02 00 00 00 00 00 00 00 00 00 00 00 00 05 66 BA B8 03 00 16 10 05 00 00 00 3D 25 00 00 28 D5 00 00 0D EE 00 B1 00 00 00 02 00 00 00 00 00 00 00 00 00 00 00 00 09 71 C4 90 03 00 1A 12 05 00 00 00 36 14 00 00 EA B9 00 00 2C C9 00 56 00 01 04 E6 00 00 00 00 00 00 00 00 00 00 00 00 0B 86 90 A0 0F 00 1F 13 05 00 00 00 42 5C 00 00 56 62 00 00 31 50 00 A7 00 00 00 02 00 00 00 00 00 00 00 00 00 00 00 00 01 5C 76 CE 03 00 0A 14 05 00 00 00 8B A4 00 00 16 13 00 00 14 08 00 56 00 01 04 E6 00 00 00 00 00 00 00 00 00 00 00 00 F4 17 99 D0 0F 00 10 15 05 00 00 00 1D 42 00 00 0F A3 00 00 2A 64 00 1F 00 00 00 00 00 00 00 00 00 00 00 00 00 00 00 00 11 44 87 60 01 00 03 16 05 00 00 00 2B 2C 00 00 38 E9 00 00 4F 86 00 55 00 01 04 E6 00 00 00 00 00 00 00 00 00 00 00 00 0D 1C 7E 60 0F 00 D5 77 

08 01 00 2C 06 15 01 00 F8 90 36 1C F5 4A 18 83 3C 4E 87 D3 39 7F FF 3F 3E 2F FD D9 2E 0D FF C2 3C 01 0A 52 0F B0 3C 38 0E AF 12 C8 29 7E C2 EB 01 77 

08 01 00 2C 07 03 01 00 78 90 56 18 35 54 40 DE 00 00 00 00 00 00 00 00 00 00 00 00 00 00 00 00 00 00 00 00 00 00 00 00 00 00 00 00 00 00 00 00 79 77 

08 01 00 2C 09 05 01 00 38 90 56 18 35 54 40 DE 00 00 00 00 00 00 00 00 00 00 00 00 00 00 00 00 00 00 00 00 00 00 00 00 00 00 00 00 00 00 00 00 31 77 

08 01 00 2C 0A 0A 01 00 38 90 36 1C F5 4A 18 83 3C 49 3E D1 0B 92 7F 17 39 07 FF 1F 12 09 FF 9B 38 40 2F 08 3E 2A 08 D6 37 AC BD DC 02 EB 1C 60 B2 77 

08 02 02 70 0F 00 00 00 0A 00 00 00 09 00 00 07 D0 00 00 00 1E 00 00 00 00 00 00 00 16 00 01 00 00 00 53 41 00 00 08 09 00 00 17 A9 00 99 00 00 00 00 00 00 00 00 00 00 00 00 00 00 00 00 F7 71 4A 40 03 00 1A 01 01 00 00 00 D1 06 00 00 65 1C 00 00 30 C8 00 95 00 00 00 00 00 00 00 00 00 00 00 00 00 00 00 00 06 67 5F 88 03 00 02 03 01 00 00 00 17 C1 00 00 FC 00 00 00 08 BB 00 26 00 0A 30 E9 00 00 00 00 00 00 00 00 00 00 00 00 01 BC AF 90 0F 00 18 04 01 00 00 00 66 75 00 00 37 B8 00 00 5E F7 00 96 00 00 00 00 00 00 00 00 00 00 00 00 00 00 00 00 0B 37 6E 30 03 00 15 06 01 00 00 00 5B 6A 00 00 06 33 00 00 45 3D 00 24 00 01 04 E4 00 00 00 00 00 00 00 00 00 00 00 00 02 2A A6 AC 0F 00 03 07 01 00 00 00 18 87 00 00 80 C8 00 00 0E 9B 00 27 00 0A 30 E9 00 00 00 00 00 00 00 00 00 00 00 00 01 C2 96 70 0F 00 0D 08 01 00 00 00 3C 81 00 00 79 8D 00 00 34 DA 00 3B 00 00 00 00 00 00 00 00 00 00 00 00 00 00 00 00 FB 60 22 18 03 00 05 09 01 00 00 00 37 D4 00 00 4C 34 00 00 05 18 00 23 00 0A 30 E9 00 00 00 00 00 00 00 00 00 00 00 00 01 B1 FD 24 0F 00 0A 0A 01 00 00 00 2F 34 00 00 2F 5C 00 00 82 79 00 21 00 01 04 E4 00 00 00 00 00 00 00 00 00 00 00 00 05 64 49 F8 0F 00 16 10 05 00 00 00 29 56 00 00 B1 55 00 00 29 EE 00 19 00 00 00 00 00 00 00 00 00 00 00 00 00 00 00 00 08 F8 CB B0 01 00 1A 12 05 00 00 00 35 AC 00 00 ED CD 00 00 2C D1 00 88 00 01 04 E6 00 00 00 00 00 00 00 00 00 00 00 00 0B 83 7C 10 0F 00 1F 13 05 00 00 00 2F 1C 00 00 8B 7B 00 00 29 58 00 11 00 00 00 00 00 00 00 00 00 00 00 00 00 00 00 00 00 E0 B2 82 01 00 0A 14 05 00 00 00 8B C5 00 00 2A BE 00 00 14 0C 00 88 00 01 04 E6 00 00 00 00 00 00 00 00 00 00 00 00 F4 14 E4 80 0F 00 10 15 05 00 00 00 93 18 00 00 05 B7 00 00 4E 64 00 50 00 00 00 00 00 00 00 00 00 00 00 00 00 00 00 00 11 46 A0 20 03 00 03 16 05 00 00 00 31 0E 00 00 7A 96 00 00 4F 8E 00 87 00 01 04 E6 00 00 00 00 00 00 00 00 00 00 00 00 0D 1B B3 50 0F 00 BA 77 

08 01 00 2C 03 02 01 00 38 90 16 11 35 61 C4 7A 20 02 05 92 21 8F 01 58 7B 72 55 70 15 55 55 4B 15 55 55 4B 15 55 55 4B 15 55 55 4B 15 55 55 4B 50 77 

08 01 00 2C 07 03 01 00 38 90 16 11 35 61 E7 75 80 05 D1 09 21 8F 02 5D 08 9A 55 F0 15 55 55 4B 15 55 55 4B 15 55 55 4B 15 55 55 4B 15 55 55 4B 8C 77 

08 01 00 2C 09 05 01 00 38 90 16 11 35 61 CA 7B 20 03 11 94 21 8F 02 5D 07 3F 55 A6 15 55 55 4B 15 55 55 4B 15 55 55 4B 15 55 55 4B 15 55 55 4B A0 77 

08 01 00 2C 03 02 01 00 38 90 26 13 35 60 A7 7D 3D 8A 18 93 20 00 00 90 80 00 AA 09 2A AA AA B4 00 00 00 00 00 00 00 00 00 07 77 0A 1C BF E7 01 39 77 

08 01 00 2C 07 03 01 00 38 90 26 13 75 60 A7 7D BD 8A 18 93 20 00 00 90 00 00 AA 09 2A AA AA B4 00 00 00 00 00 00 00 00 00 07 77 0A 1C BF E7 01 7C 77 

08 01 00 2C 09 05 01 00 38 90 26 13 35 60 A7 7D 3D 8A 18 93 20 00 00 90 00 00 AA 09 2A AA AA B4 00 00 00 00 00 00 00 00 00 07 77 0A 1C BF E7 01 B4 77 

08 02 02 70 0F 00 00 00 0A 00 00 00 09 00 00 07 D0 00 00 00 1F 00 00 00 00 00 00 00 16 00 01 00 00 00 57 B8 00 00 12 56 00 00 17 B2 00 CB 00 00 00 00 00 00 00 00 00 00 00 00 00 00 00 00 F7 72 26 90 03 00 1A 01 01 00 00 00 B8 B9 00 00 71 DA 00 00 30 D6 00 C7 00 00 00 00 00 00 00 00 00 00 00 00 00 00 00 00 06 67 83 18 03 00 02 03 01 00 00 00 18 B9 00 00 7B 01 00 00 08 C8 00 EE 00 0A 30 EA 00 00 00 00 00 00 00 00 00 00 00 00 01 BB 9C EE 0F 00 18 04 01 00 00 00 67 6A 00 00 E5 AB 00 00 5F 06 00 C8 00 00 00 00 00 00 00 00 00 00 00 00 00 00 00 00 0B 37 FF 80 03 00 15 06 01 00 00 00 58 A5 00 00 A9 5F 00 00 45 49 00 56 00 01 04 E4 00 00 00 00 00 00 00 00 00 00 00 00 02 28 A4 0C 0F 00 03 07 01 00 00 00 16 27 00 00 04 DB 00 00 0E A8 00 EF 00 0A 30 EA 00 00 00 00 00 00 00 00 00 00 00 00 01 C3 F5 C4 0F 00 0D 08 01 00 00 00 60 F6 00 00 D4 C1 00 00 34 E4 00 6D 00 00 00 00 00 00 00 00 00 00 00 00 00 00 00 00 FB 63 10 38 03 00 05 09 01 00 00 00 3A 87 00 00 CA 55 00 00 05 24 00 EB 00 0A 30 EA 00 00 00 00 00 00 00 00 00 00 00 00 01 B3 1F 9A 0F 00 0A 0A 01 00 00 00 2E 35 00 00 E3 D9 00 00 82 86 00 53 00 01 04 E4 00 00 00 00 00 00 00 00 00 00 00 00 05 67 5E 28 0F 00 16 10 05 00 00 00 40 54 00 00 20 2E 00 00 29 F6 00 4B 00 00 00 00 00 00 00 00 00 00 00 00 00 00 00 00 08 F9 85 F0 01 00 1A 12 05 00 00 00 36 21 00 00 CC 4B 00 00 2C D9 00 BA 00 01 04 E6 00 00 00 00 00 00 00 00 00 00 00 00 0B 84 F3 E0 0F 00 1F 13 05 00 00 00 50 55 00 00 A0 13 00 00 29 5E 00 43 00 00 00 00 00 00 00 00 00 00 00 00 00 00 00 00 00 E1 66 AF 01 00 0A 14 05 00 00 00 81 CF 00 00 1D 2D 00 00 14 10 00 BA 00 01 04 E6 00 00 00 00 00 00 00 00 00 00 00 00 F4 15 92 D0 0F 00 10 15 05 00 00 00 8F 6C 00 00 D4 6F 00 00 4E 6C 00 82 00 00 00 00 00 00 00 00 00 00 00 00 00 00 00 00 11 4B 02 60 03 00 03 16 05 00 00 00 2A 54 00 00 98 07 00 00 4F 96 00 B9 00 01 04 E6 00 00 00 00 00 00 00 00 00 00 00 00 0D 1C D0 E0 0F 00 F0 77 

08 01 00 2C 03 02 01 00 38 90 36 1C 35 60 7F 7A 3C BF FE 9C 1F 77 77 0A 1D DD DD DE 77 7B 28 53 25 42 23 62 28 0A 90 56 00 01 45 07 1E 81 9F E6 D0 77 

08 01 00 2C 07 03 01 00 38 90 36 1C 35 60 7F 7A 3C BF FE 9C 1F 77 77 0A 1D DD DD DE 37 7B 28 53 25 42 23 62 28 0A 90 56 00 01 49 00 10 CF C0 02 65 77 

08 01 00 2C 09 05 01 00 38 90 36 1C 35 60 7F 7A 3C BF FE 9C 1F 77 77 0A 1D DD DD DE 37 7B 28 53 25 42 23 62 28 0A 90 56 00 01 45 07 1E 81 9F E6 9D 77 

08 01 00 2C 03 02 01 00 38 90 46 17 35 61 DC 74 20 E8 DC 8B 02 11 03 1A 00 C0 C0 E9 30 21 F5 86 15 55 55 4B 15 55 55 4B 15 55 55 4B 15 55 55 4B 3E 77 

08 01 00 2C 07 03 01 00 38 90 46 17 35 60 C1 7A 11 98 4C 70 02 24 0D BD 40 C0 C0 E9 30 25 15 8C 15 55 55 4B 15 55 55 4B 15 55 55 4B 15 55 55 4B 31 77 

08 01 00 2C 09 05 01 00 38 90 46 17 35 61 DC 74 20 E8 DC 8B 02 11 03 1A 00 C0 C0 E9 30 21 F5 86 15 55 55 4B 15 55 55 4B 15 55 55 4B 15 55 55 4B 33 77 

08 02 02 70 0F 00 00 00 0A 00 00 00 09 00 00 07 D0 00 00 00 20 00 00 00 00 00 00 00 16 00 01 00 00 00 57 B8 00 00 52 71 00 00 17 BB 00 FD 00 00 00 00 00 00 00 00 00 00 00 00 00 00 00 00 F7 74 8B A0 03 00 1A 01 01 00 00 00 B4 7C 00 00 B6 98 00 00 30 E4 00 F9 00 00 00 00 00 00 00 00 00 00 00 00 00 00 00 00 06 69 1B E8 03 00 02 03 01 00 00 00 19 35 00 00 29 E3 00 00 08 D5 00 8A 00 0A 30 EC 00 00 00 00 00 00 00 00 00 00 00 00 01 C1 A8 54 0F 00 18 04 01 00 00 00 65 AF 00 00 C5 E4 00 00 5F 16 00 FA 00 00 00 00 00 00 00 00 00 00 00 00 00 00 00 00 0B 3A E4 A0 03 00 15 06 01 00 00 00 59 22 00 00 82 5F 00 00 45 56 00 88 00 01 04 E4 00 00 00 00 00 00 00 00 00 00 00 00 02 2B 56 50 0F 00 03 07 01 00 00 00 17 89 00 00 B9 EE 00 00 0E B4 00 8B 00 0A 30 EC 00 00 00 00 00 00 00 00 00 00 00 00 01 C5 C5 BE 0F 00 0D 08 01 00 00 00 5E E5 00 00 65 61 00 00 34 EF 00 9F 00 00 00 00 00 00 00 00 00 00 00 00 00 00 00 00 FB 65 E9 A0 03 00 05 09 01 00 00 00 38 43 00 00 75 77 00 00 05 31 00 87 00 0A 30 EC 00 00 00 00 00 00 00 00 00 00 00 00 01 B0 94 C2 0F 00 0A 0A 01 00 00 00 2C C4 00 00 D7 53 00 00 82 94 00 85 00 01 04 E4 00 00 00 00 00 00 00 00 00 00 00 00 05 68 24 A8 0F 00 16 10 05 00 00 00 3F 4F 00 00 B2 AA 00 00 0E 04 00 7D 00 00 00 00 00 00 00 00 00 00 00 00 00 00 00 00 08 F6 6E A0 03 00 1A 12 05 00 00 00 32 41 00 00 C0 94 00 00 2C E1 00 EC 00 01 04 E6 00 00 00 00 00 00 00 00 00 00 00 00 0B 86 03 30 0F 00 1F 13 05 00 00 00 57 F5 00 00 D4 CA 00 00 31 62 00 74 00 00 00 00 00 00 00 00 00 00 00 00 00 00 00 00 00 E2 F4 85 03 00 0A 14 05 00 00 00 8C 2E 00 00 36 1A 00 00 14 14 00 EC 00 01 04 E6 00 00 00 00 00 00 00 00 00 00 00 00 F4 18 99 10 0F 00 10 15 05 00 00 00 95 80 00 00 C3 9F 00 00 4E 75 00 B4 00 00 00 00 00 00 00 00 00 00 00 00 00 00 00 00 11 4C CE 20 03 00 03 16 05 00 00 00 2C 83 00 00 D9 E6 00 00 4F 9E 00 EB 00 01 04 E6 00 00 00 00 00 00 00 00 00 00 00 00 0D 1D 06 10 0F 00 7F 77 

08 01 00 2C 03 02 01 00 38 90 56 18 35 60 44 7B 00 00 00 00 00 00 00 00 00 00 00 00 00 00 00 00 00 00 00 00 00 00 00 00 00 00 00 00 00 00 00 00 A9 77 

08 01 00 2C 07 03 01 00 38 90 56 18 35 60 44 7B 00 00 00 00 C0 00 00 00 00 00 00 00 00 00 00 00 00 00 00 00 00 00 00 00 00 00 00 00 00 00 00 00 6C 77 

08 01 00 2C 09 05 01 00 38 90 56 18 35 60 44 7B 00 00 00 00 00 00 00 00 00 00 00 00 00 00 00 00 00 00 00 00 00 00 00 00 00 00 00 00 00 00 00 00 A4 77 

08 02 02 70 0F 00 00 00 0A 00 00 00 09 00 00 07 D0 00 00 00 21 00 00 00 00 00 00 00 16 00 01 00 00 00 57 B8 00 00 57 46 00 00 17 C4 00 03 00 00 00 01 00 00 00 00 00 00 00 00 00 00 00 00 F7 72 81 00 03 00 1A 01 01 00 00 00 B4 7C 00 00 C6 49 00 00 30 F2 01 2B 00 00 00 00 00 00 00 00 00 00 00 00 00 00 00 00 06 69 4B 18 03 00 02 03 01 00 00 00 19 8D 00 00 AF 34 00 00 08 E1 00 26 00 0A 30 EE 00 00 00 00 00 00 00 00 00 00 00 00 01 BF 19 68 0F 00 18 04 01 00 00 00 65 CA 00 00 75 6E 00 00 5F 26 00 00 00 00 00 01 00 00 00 00 00 00 00 00 00 00 00 00 0B 39 3E B0 03 00 15 06 01 00 00 00 57 E4 00 00 28 EB 00 00 45 63 00 BA 00 01 04 E4 00 00 00 00 00 00 00 00 00 00 00 00 02 2A D0 AC 0F 00 03 07 01 00 00 00 17 5B 00 00 44 57 00 00 0E C1 00 27 00 0A 30 EE 00 00 00 00 00 00 00 00 00 00 00 00 01 C8 A2 CA 0F 00 0D 08 01 00 00 00 5D 14 00 00 C4 70 00 00 34 F9 00 D1 00 00 00 00 00 00 00 00 00 00 00 00 00 00 00 00 FB 65 C3 70 03 00 05 09 01 00 00 00 35 F8 00 00 ED 49 00 00 05 3D 00 23 00 0A 30 EE 00 00 00 00 00 00 00 00 00 00 00 00 01 B4 1A 6C 0F 00 0A 0A 01 00 00 00 2F C4 00 00 90 5D 00 00 82 A2 00 B7 00 01 04 E4 00 00 00 00 00 00 00 00 00 00 00 00 05 69 35 00 0F 00 16 10 05 00 00 00 3A BA 00 00 20 8D 00 00 0E 0C 00 AF 00 00 00 00 00 00 00 00 00 00 00 00 00 00 00 00 08 F6 D7 70 03 00 1A 12 05 00 00 00 34 98 00 00 9B A6 00 00 2C E9 01 1E 00 01 04 E6 00 00 00 00 00 00 00 00 00 00 00 00 0B 85 AC D0 0F 00 1F 13 05 00 00 00 5B 1C 00 00 EF 09 00 00 31 68 00 A6 00 00 00 00 00 00 00 00 00 00 00 00 00 00 00 00 00 E1 1C D1 03 00 0A 14 05 00 00 00 95 4E 00 00 32 37 00 00 14 18 01 1E 00 01 04 E6 00 00 00 00 00 00 00 00 00 00 00 00 F4 1A 4F 60 0F 00 10 15 05 00 00 00 89 10 00 00 98 6E 00 00 4E 7E 00 E6 00 00 00 00 00 00 00 00 00 00 00 00 00 00 00 00 11 4F BD 40 03 00 03 16 05 00 00 00 30 7C 00 00 F6 3A 00 00 4F A6 01 1D 00 01 04 E6 00 00 00 00 00 00 00 00 00 00 00 00 0D 1F 30 C0 0F 00 DA 77 

08 01 00 2C 03 02 01 00 38 90 16 11 35 6E 12 47 34 20 C6 63 3E 97 C8 19 00 67 55 76 15 55 55 4B 15 55 55 4B 15 55 55 4B 15 55 55 4B 15 55 55 4B 57 77 

08 01 00 2C 07 03 01 00 38 90 16 11 35 6E 27 47 04 27 B8 21 1E A8 18 1E 00 52 D5 DE 15 55 55 4B 15 55 55 4B 15 55 55 4B 15 55 55 4B 15 55 55 4B B9 77 

08 01 00 2C 09 05 01 00 38 90 16 11 35 6E 06 4E 1A 1B EA 0C 1E C5 58 5F 00 5D 15 EC 15 55 55 4B 15 55 55 4B 15 55 55 4B 15 55 55 4B 15 55 55 4B 55 77 

08 01 00 2C 12 1A 05 00 22 C0 46 26 20 9C E9 E0 04 64 00 2E 15 F9 C2 5E 33 EB C8 56 37 88 3C CF 37 F3 C3 EF 0E 98 9C 27 00 00 0E B9 08 8A A0 F4 8F 77 

08 01 00 2C 14 0A 05 00 22 C0 46 26 20 9C E9 E0 04 64 00 2E 15 F9 C2 5E 33 EB C8 56 37 88 3C CF 37 F3 C1 5C 03 98 9C 08 00 3F E9 AE 32 05 28 84 88 77 

08 01 00 2C 16 03 05 00 22 C0 46 26 20 9C E9 E0 04 64 00 2E 15 F9 C2 5E 33 EB C8 56 37 88 3C CF 37 F3 C1 0F 05 98 9C 04 00 3F E7 8D 37 30 1B E8 98 77 

08 01 00 2C 03 02 01 00 38 90 26 13 35 6C C7 49 3D 8A 18 93 20 00 00 90 00 00 AA 09 2A AA AA B4 00 00 00 00 00 00 00 00 00 07 77 0A 1D FF FB 13 AE 77 

08 01 00 2C 07 03 01 00 38 90 26 13 35 6C C7 49 7D 8A 18 93 20 00 00 90 40 00 AA 09 6A AA AA B4 00 00 00 00 00 00 00 00 00 07 77 0A 1D FF FB 13 EB 77 

08 01 00 2C 09 05 01 00 38 90 26 13 35 6C C7 49 3D 8A 18 93 20 00 00 90 00 00 AA 09 2A AA AA B4 00 00 00 00 00 00 00 00 00 07 77 0A 1D FF FB 13 A3 77 

08 02 02 70 0F 00 00 00 0A 00 00 00 09 00 00 07 D0 00 00 00 22 00 00 00 00 00 00 00 16 00 01 00 00 00 57 B8 00 00 99 F8 00 00 17 CD 00 35 00 00 00 01 00 00 00 00 00 00 00 00 00 00 00 00 F7 73 71 80 03 00 1A 01 01 00 00 00 C8 A0 00 00 09 3E 00 00 31 01 00 31 00 00 00 01 00 00 00 00 00 00 00 00 00 00 00 00 06 67 3C 38 03 00 02 03 01 00 00 00 19 6B 00 00 63 A9 00 00 08 EE 00 EE 00 0A 30 EF 00 00 00 00 00 00 00 00 00 00 00 00 01 BE F9 36 0F 00 18 04 01 00 00 00 65 E7 00 00 53 EF 00 00 5F 36 00 32 00 00 00 01 00 00 00 00 00 00 00 00 00 00 00 00 0B 39 88 00 03 00 15 06 01 00 00 00 55 4A 00 00 04 72 00 00 45 70 00 EC 00 01 04 E4 00 00 00 00 00 00 00 00 00 00 00 00 02 29 5B 78 0F 00 03 07 01 00 00 00 15 1A 00 00 EE EB 00 00 0E CD 00 EF 00 0A 30 EF 00 00 00 00 00 00 00 00 00 00 00 00 01 C3 6C 08 0F 00 0D 08 01 00 00 00 5D C1 00 00 58 79 00 00 35 04 01 03 00 00 00 00 00 00 00 00 00 00 00 00 00 00 00 00 FB 64 9E 38 03 00 05 09 01 00 00 00 39 B3 00 00 9E DC 00 00 05 4A 00 EB 00 0A 30 EF 00 00 00 00 00 00 00 00 00 00 00 00 01 AF 02 BC 0F 00 0A 0A 01 00 00 00 2B 21 00 00 80 03 00 00 82 B0 00 E9 00 01 04 E4 00 00 00 00 00 00 00 00 00 00 00 00 05 67 6B 88 0F 00 16 10 05 00 00 00 39 37 00 00 AB 82 00 00 0E 13 00 E1 00 00 00 00 00 00 00 00 00 00 00 00 00 00 00 00 08 F4 6A 50 03 00 1A 12 05 00 00 00 31 F3 00 00 99 48 00 00 2C F1 00 24 00 01 04 E7 00 00 00 00 00 00 00 00 00 00 00 00 0B 83 B4 C0 0F 00 1F 13 05 00 00 00 58 6C 00 00 1F 71 00 00 31 6F 00 D8 00 00 00 00 00 00 00 00 00 00 00 00 00 00 00 00 00 E1 26 54 03 00 0A 14 05 00 00 00 8C CB 00 00 40 AF 00 00 14 1C 00 24 00 01 04 E7 00 00 00 00 00 00 00 00 00 00 00 00 F4 16 DD 60 0F 00 10 15 05 00 00 00 91 93 00 00 85 C6 00 00 4E 87 01 18 00 00 00 00 00 00 00 00 00 00 00 00 00 00 00 00 11 4C 9F E0 03 00 03 16 05 00 00 00 2E 0E 00 00 37 6F 00 00 4F AF 00 23 00 01 04 E7 00 00 00 00 00 00 00 00 00 00 00 00 0D 1C D6 A0 0F 00 57 77 

08 01 00 2C 03 02 01 00 38 90 36 1C 35 6D FF 42 3B 3F FD F9 3F 77 77 9A 1D DD DD DE 37 1F 05 24 3C 97 9E 61 19 00 00 80 00 01 60 02 18 18 18 7E E5 77 

08 01 00 2C 07 03 01 00 30 90 36 1C 35 6D FF 42 3B 3F FD F9 3F 77 77 9A 1D DD DD DE 37 1F 05 24 3C 97 9E 61 19 00 00 80 00 01 60 02 98 18 18 7E 68 77 

08 01 00 2C 09 05 01 00 38 90 36 1C 35 6D FF 42 3B 3F FD F9 3F 77 77 9A 1D DD DD DE 37 1F 05 24 3C 97 9E 61 19 00 00 80 00 01 60 02 18 18 18 7E E8 77 

08 02 02 98 10 00 00 00 0A 00 00 00 09 00 00 07 D0 00 00 00 23 00 00 00 00 00 00 00 16 00 01 00 00 00 59 0C 00 00 9E B0 00 00 17 D6 00 67 00 00 00 01 00 00 00 00 00 00 00 00 00 00 00 00 F7 73 86 30 03 00 1A 01 01 00 00 00 B9 AB 00 00 19 80 00 00 31 0F 00 63 00 00 00 01 00 00 00 00 00 00 00 00 00 00 00 00 06 68 D4 20 03 00 07 02 01 00 00 00 05 C7 00 00 EF 5D 00 00 50 5F 00 11 00 00 00 00 00 00 00 00 00 00 00 00 00 00 00 00 04 53 33 90 01 00 02 03 01 00 00 00 19 FF 00 00 E6 BB 00 00 08 FA 00 8A 00 0A 30 F1 00 00 00 00 00 00 00 00 00 00 00 00 01 C1 70 EC 0F 00 18 04 01 00 00 00 60 11 00 00 03 BA 00 00 5F 46 00 64 00 00 00 01 00 00 00 00 00 00 00 00 00 00 00 00 0B 3A A1 F0 03 00 15 06 01 00 00 00 58 6E 00 00 9C 6E 00 00 45 7C 01 1E 00 01 04 E4 00 00 00 00 00 00 00 00 00 00 00 00 02 2A 21 78 0F 00 03 07 01 00 00 00 16 53 00 00 74 CF 00 00 0E DA 00 8B 00 0A 30 F1 00 00 00 00 00 00 00 00 00 00 00 00 01 C7 A4 DC 0F 00 0D 08 01 00 00 00 5D 87 00 00 B3 72 00 00 35 0E 00 09 00 00 00 01 00 00 00 00 00 00 00 00 00 00 00 00 FB 67 50 18 03 00 05 09 01 00 00 00 37 DC 00 00 1B 82 00 00 05 57 00 87 00 0A 30 F1 00 00 00 00 00 00 00 00 00 00 00 00 01 B5 43 74 0F 00 0A 0A 01 00 00 00 2D 0D 00 00 3B 4B 00 00 82 BE 01 1B 00 01 04 E4 00 00 00 00 00 00 00 00 00 00 00 00 05 68 47 08 0F 00 16 10 05 00 00 00 3D 8F 00 00 20 A4 00 00 0E 1B 01 13 00 00 00 00 00 00 00 00 00 00 00 00 00 00 00 00 08 F4 E3 A0 03 00 1A 12 05 00 00 00 35 11 00 00 75 3A 00 00 2C F9 00 56 00 01 04 E7 00 00 00 00 00 00 00 00 00 00 00 00 0B 85 8D F0 0F 00 1F 13 05 00 00 00 5A 78 00 00 3C 5A 00 00 31 75 01 0A 00 00 00 00 00 00 00 00 00 00 00 00 00 00 00 00 00 E1 5A 91 03 00 0A 14 05 00 00 00 85 E3 00 00 3D 0B 00 00 14 20 00 56 00 01 04 E7 00 00 00 00 00 00 00 00 00 00 00 00 F4 18 39 40 0F 00 10 15 05 00 00 00 94 9F 00 00 5F 5C 00 00 4E 90 00 1E 00 00 00 01 00 00 00 00 00 00 00 00 00 00 00 00 11 4D 74 00 03 00 03 16 05 00 00 00 32 6A 00 00 56 7E 00 00 4F B7 00 55 00 01 04 E7 00 00 00 00 00 00 00 00 00 00 00 00 0D 1E 4A 40 0F 00 1F 77 

08 01 00 2C 03 02 01 00 38 90 46 17 35 6C 30 46 09 67 9E 21 26 27 FE CC 10 FA C0 A4 22 E0 B5 CE 15 55 55 4B 15 55 55 4B 15 55 55 4B 15 55 55 4B 26 77 

08 01 00 2C 07 03 01 00 38 90 46 17 35 6C 30 46 08 B7 E8 03 44 20 0A 2D 10 00 40 D7 20 70 35 80 15 55 55 4B 15 55 55 4B 15 55 55 4B 15 55 55 4B 83 77 

08 01 00 2C 09 05 01 00 38 90 46 17 35 6C 30 46 09 67 9E 21 26 27 FE CC 10 FA C0 A4 22 E0 B5 CE 15 55 55 4B 15 55 55 4B 15 55 55 4B 15 55 55 4B 2B 77 

08 01 00 2C 06 15 01 00 38 90 46 17 35 60 3A 72 25 14 7F B3 00 83 44 59 1F 63 8E 6D 10 5B 70 3A 19 14 2F E1 3F 6A BA C1 10 C9 CB 08 0F 04 87 CE 9B 77 

08 01 00 2C 07 03 01 00 38 90 56 18 B5 6C 48 45 00 00 00 00 00 00 00 00 00 00 00 00 00 00 00 00 00 00 00 00 00 00 00 00 00 00 00 00 00 00 00 00 12 77 

08 01 00 2C 03 02 01 00 38 90 56 18 35 6C 48 45 80 00 00 00 00 00 00 00 00 00 00 00 00 00 00 00 00 00 00 00 00 00 00 00 00 00 00 00 00 00 00 00 17 77 

08 01 00 2C 09 05 01 00 38 90 56 18 35 6C 48 45 00 00 00 00 00 00 00 00 00 00 00 00 00 00 00 00 00 00 00 00 00 00 00 00 00 00 00 00 00 00 00 00 9A 77 

08 01 00 2C 0A 0A 01 00 38 90 46 17 35 60 3A 72 25 14 7F B3 00 83 44 59 1F 63 8E 6D 10 5B 70 3A 19 14 2F E1 3F 6A BA C1 10 C9 CB 08 0F 04 85 C8 8C 77 

08 01 00 2C 03 02 01 00 38 90 16 11 B5 7A 7A 28 16 41 86 FB 21 3D 51 A7 96 BA 55 80 15 55 55 4B 15 55 55 4B 15 55 55 4B 15 55 55 4B 15 55 55 4B 70 77 

08 01 00 2C 07 03 01 00 38 90 16 11 35 7A 44 26 16 60 48 3C 24 64 AF 0F 0E B4 55 94 15 55 55 4B 15 55 55 4B 15 55 55 4B 15 55 55 4B 15 55 55 4B 65 77 

08 01 00 2C 09 05 01 00 38 90 16 11 35 7A 5A 22 16 85 87 11 36 7C 28 F8 1A 14 55 34 15 55 55 4B 15 55 55 4B 15 55 55 4B 15 55 55 4B 15 55 55 4B 1E 77 

08 02 02 98 10 00 00 00 0A 00 00 00 09 00 00 07 D0 00 00 00 24 00 00 00 00 00 00 00 16 00 01 00 00 00 5B A4 00 00 E6 F7 00 00 17 DF 00 99 00 00 00 01 00 00 00 00 00 00 00 00 00 00 00 00 F7 73 C0 F0 03 00 1A 01 01 00 00 00 C5 87 00 00 56 6B 00 00 31 1D 00 95 00 00 00 01 00 00 00 00 00 00 00 00 00 00 00 00 06 67 B1 28 03 00 07 02 01 00 00 00 2A 22 00 00 77 DA 00 00 00 81 00 43 00 00 00 00 00 00 00 00 00 00 00 00 00 00 00 00 04 52 86 B8 03 00 02 03 01 00 00 00 19 9B 00 00 91 B9 00 00 09 07 00 26 00 0A 30 F3 00 00 00 00 00 00 00 00 00 00 00 00 01 C3 E5 D6 0F 00 18 04 01 00 00 00 5C 7D 00 00 E4 76 00 00 5F 55 00 96 00 00 00 01 00 00 00 00 00 00 00 00 00 00 00 00 0B 3A B8 10 03 00 15 06 01 00 00 00 54 2B 00 00 78 34 00 00 45 89 00 24 00 01 04 E5 00 00 00 00 00 00 00 00 00 00 00 00 02 2A 2A 3C 0F 00 03 07 01 00 00 00 16 2F 00 00 2A 0A 00 00 0E E7 00 27 00 0A 30 F3 00 00 00 00 00 00 00 00 00 00 00 00 01 C8 46 BA 0F 00 0D 08 01 00 00 00 5D 75 00 00 46 22 00 00 35 19 00 3B 00 00 00 01 00 00 00 00 00 00 00 00 00 00 00 00 FB 67 6B 88 03 00 05 09 01 00 00 00 38 92 00 00 C7 62 00 00 05 63 00 23 00 0A 30 F3 00 00 00 00 00 00 00 00 00 00 00 00 01 B2 07 04 0F 00 0A 0A 01 00 00 00 2D 35 00 00 25 77 00 00 82 CC 00 21 00 01 04 E5 00 00 00 00 00 00 00 00 00 00 00 00 05 68 B0 F8 0F 00 16 10 05 00 00 00 3E 47 00 00 A7 07 00 00 0E 22 00 19 00 00 00 01 00 00 00 00 00 00 00 00 00 00 00 00 08 F5 67 40 03 00 1A 12 05 00 00 00 36 C6 00 00 6E 1A 00 00 2D 01 00 88 00 01 04 E7 00 00 00 00 00 00 00 00 00 00 00 00 0B 84 79 60 0F 00 1F 13 05 00 00 00 57 C7 00 00 70 A3 00 00 31 7B 00 10 00 00 00 01 00 00 00 00 00 00 00 00 00 00 00 00 00 E0 E1 0A 03 00 0A 14 05 00 00 00 8D A2 00 00 51 5F 00 00 14 24 00 88 00 01 04 E7 00 00 00 00 00 00 00 00 00 00 00 00 F4 16 BA 30 0F 00 10 15 05 00 00 00 95 A3 00 00 4A 30 00 00 4E 99 00 50 00 00 00 01 00 00 00 00 00 00 00 00 00 00 00 00 11 4D 2F 40 03 00 03 16 05 00 00 00 36 54 00 00 94 8F 00 00 4F BF 00 87 00 01 04 E7 00 00 00 00 00 00 00 00 00 00 00 00 0D 1C 7F 40 0F 00 C0 77 

08 01 00 2C 00 16 01 00 38 90 46 17 35 60 3A 72 25 14 7F B3 00 83 44 59 1F 63 8E 6D 10 5B 70 3A 19 14 2F E1 3F 6A BA C1 10 C9 CB 08 0F 04 87 CE 9E 77 

08 01 00 2C 01 1A 01 00 38 90 46 17 35 60 3A 72 25 14 7F B3 00 83 44 59 1F 63 8E 6D 10 5B 70 3A 19 14 2F E1 3F 6A BA C1 10 C9 CB 08 0F 04 87 CE 93 77 

08 01 00 2C 03 02 01 00 38 90 26 13 35 78 27 23 3D 8A 18 93 20 00 00 90 00 01 01 0C 0F E0 00 E0 00 00 00 00 00 00 00 00 00 07 77 0A 1C 00 04 CC D0 77 

08 01 00 2C 04 18 01 00 38 90 46 17 35 60 3A 72 25 14 7F B3 00 83 44 59 1F 63 8E 6D 10 5B 70 3A 19 14 2F E1 3F 6A BA C1 10 C9 CB 08 0F 04 87 CE 94 77 

08 01 00 2C 07 03 01 00 38 90 26 13 35 78 27 23 3D 8A 18 93 20 00 00 90 00 01 07 06 3E 00 00 20 00 00 00 00 00 00 00 00 00 07 77 0A 9C 00 04 CC 48 77 

08 01 00 2C 09 05 01 00 38 90 26 13 35 78 27 23 3D 8A 18 93 20 00 00 90 00 00 01 03 2F E0 00 70 00 00 00 00 00 00 00 00 00 07 77 0A 1C 00 04 CC 63 77 

08 02 02 C0 11 00 00 00 0A 00 00 00 09 00 00 07 D0 00 00 00 25 00 00 00 00 00 00 00 16 00 01 00 00 00 57 66 00 00 ED 35 00 00 17 E8 00 CB 00 00 00 01 00 00 00 00 00 00 00 00 00 00 00 00 F7 73 31 90 03 00 1A 01 01 00 00 00 C3 16 00 00 6B 2F 00 00 31 2B 00 C7 00 00 00 01 00 00 00 00 00 00 00 00 00 00 00 00 06 67 BF 28 03 00 07 02 01 00 00 00 27 E8 00 00 D5 17 00 00 00 8E 00 75 00 00 00 00 00 00 00 00 00 00 00 00 00 00 00 00 04 53 8C 98 03 00 02 03 01 00 00 00 19 1D 00 00 18 C0 00 00 09 14 00 EE 00 0A 30 F4 00 00 00 00 00 00 00 00 00 00 00 00 01 BE 19 AE 0F 00 18 04 01 00 00 00 5E 39 00 00 92 0A 00 00 5F 65 00 C8 00 00 00 01 00 00 00 00 00 00 00 00 00 00 00 00 0B 3A 4D 20 03 00 15 06 01 00 00 00 53 97 00 00 1A C3 00 00 45 96 00 56 00 01 04 E5 00 00 00 00 00 00 00 00 00 00 00 00 02 29 F9 E0 0F 00 03 07 01 00 00 00 15 55 00 00 AD 91 00 00 0E F3 00 EF 00 0A 30 F4 00 00 00 00 00 00 00 00 00 00 00 00 01 C6 F1 0A 0F 00 0D 08 01 00 00 00 62 4B 00 00 A1 1A 00 00 35 23 00 6D 00 00 00 01 00 00 00 00 00 00 00 00 00 00 00 00 FB 66 D9 70 03 00 05 09 01 00 00 00 36 7A 00 00 40 05 00 00 05 70 00 EB 00 0A 30 F4 00 00 00 00 00 00 00 00 00 00 00 00 01 B2 E3 68 0F 00 0A 0A 01 00 00 00 2C 59 00 00 DC 2C 00 00 82 D9 00 53 00 01 04 E5 00 00 00 00 00 00 00 00 00 00 00 00 05 68 55 08 0F 00 0E 0B 01 00 00 00 04 39 00 00 3C B3 00 00 52 D9 00 10 00 00 00 00 00 00 00 00 00 00 00 00 00 00 00 00 0D E5 EE 30 01 00 16 10 05 00 00 00 40 20 00 00 19 15 00 00 0E 2A 00 4B 00 00 00 01 00 00 00 00 00 00 00 00 00 00 00 00 08 F3 EA 00 03 00 1A 12 05 00 00 00 35 0E 00 00 4A 59 00 00 2D 09 00 BA 00 01 04 E7 00 00 00 00 00 00 00 00 00 00 00 00 0B 83 7F F0 0F 00 1F 13 05 00 00 00 5B 3B 00 00 88 3A 00 00 31 81 00 42 00 00 00 01 00 00 00 00 00 00 00 00 00 00 00 00 00 E1 6E 05 03 00 0A 14 05 00 00 00 89 D1 00 00 49 9F 00 00 14 28 00 BA 00 01 04 E7 00 00 00 00 00 00 00 00 00 00 00 00 F4 18 EF F0 0F 00 10 15 05 00 00 00 97 56 00 00 1E A7 00 00 4E A2 00 82 00 00 00 01 00 00 00 00 00 00 00 00 00 00 00 00 11 4C CF C0 03 00 03 16 05 00 00 00 36 E1 00 00 BA 17 00 00 4F C7 00 B9 00 01 04 E7 00 00 00 00 00 00 00 00 00 00 00 00 0D 1C BE 60 0F 00 9C 77 

08 01 00 2C 03 02 01 00 38 90 36 1C 35 78 00 20 00 43 FF B6 1F 77 77 0A 1D DD DD DE 37 77 77 6A 1D DE 00 D4 07 80 07 69 20 00 20 9A 18 18 18 7E 49 77 

08 01 00 2C 07 03 01 00 38 90 36 1C 35 78 00 20 00 43 FF B6 1F 77 77 0A 1D DD DD DE 37 77 77 6A 1D DE 00 D4 07 80 07 69 20 00 20 9A 18 18 18 7E 4C 77 

08 01 00 2C 09 05 01 00 38 90 36 1C 35 78 00 20 00 43 FF B6 1F 77 77 0A 1D DD DD DE 37 77 77 6A 1D DE 00 D4 07 80 07 69 20 00 20 9A 18 18 18 7E 44 77 

08 01 00 2C 03 02 01 00 38 90 46 17 35 78 24 26 2C 0C 0F BB 2D EB 02 34 12 ED 5F B6 30 20 15 8A 15 55 55 4B 15 55 55 4B 15 55 55 4B 15 55 55 4B 6E 77 

08 01 00 2C 07 03 01 00 38 90 46 17 35 78 23 2F 24 0C 0C 4E 03 03 02 D4 0B FF E5 57 3D 9D 55 FB 15 55 55 4B 15 55 55 4B 15 55 55 4B 15 55 55 4B 6C 77 

08 01 00 2C 09 05 01 00 38 90 46 17 35 78 24 26 2C 0C 0F BB 2D EB 02 34 12 ED 5F B6 30 20 15 8A 15 55 55 4B 15 55 55 4B 15 55 55 4B 15 55 55 4B 63 77 

08 02 02 C0 11 00 00 00 0A 00 00 00 09 00 00 07 D0 00 00 00 26 00 00 00 00 00 00 00 16 00 01 00 00 00 53 89 00 00 2F 30 00 00 17 F2 00 FD 00 00 00 01 00 00 00 00 00 00 00 00 00 00 00 00 F7 75 B0 90 03 00 1A 01 01 00 00 00 C0 F1 00 00 B0 42 00 00 31 39 00 F9 00 00 00 01 00 00 00 00 00 00 00 00 00 00 00 00 06 6A 36 00 03 00 07 02 01 00 00 00 27 8D 00 00 5F 13 00 00 00 9C 00 A7 00 00 00 00 00 00 00 00 00 00 00 00 00 00 00 00 04 55 9B B8 03 00 02 03 01 00 00 00 19 B0 00 00 C4 D7 00 00 09 20 00 8A 00 0A 30 F6 00 00 00 00 00 00 00 00 00 00 00 00 01 C4 44 94 0F 00 18 04 01 00 00 00 5D 14 00 00 6F CE 00 00 5F 75 00 FA 00 00 00 01 00 00 00 00 00 00 00 00 00 00 00 00 0B 3C 5F 90 03 00 15 06 01 00 00 00 56 17 00 00 ED BD 00 00 45 A2 00 88 00 01 04 E5 00 00 00 00 00 00 00 00 00 00 00 00 02 2B 48 6C 0F 00 03 07 01 00 00 00 16 23 00 00 67 D3 00 00 0F 00 00 8B 00 0A 30 F6 00 00 00 00 00 00 00 00 00 00 00 00 01 C8 73 66 0F 00 0D 08 01 00 00 00 67 61 00 00 38 54 00 00 35 2E 00 9F 00 00 00 01 00 00 00 00 00 00 00 00 00 00 00 00 FB 69 3A 48 03 00 05 09 01 00 00 00 36 D0 00 00 F7 25 00 00 05 7C 00 87 00 0A 30 F6 00 00 00 00 00 00 00 00 00 00 00 00 01 B4 3A 3C 0F 00 0A 0A 01 00 00 00 2D FA 00 00 D2 19 00 00 82 E7 00 85 00 01 04 E5 00 00 00 00 00 00 00 00 00 00 00 00 05 6A 62 C8 0F 00 0E 0B 01 00 00 00 17 BF 00 00 04 14 00 00 6A E4 00 41 00 00 00 00 00 00 00 00 00 00 00 00 00 00 00 00 0D E9 0B D0 03 00 16 10 05 00 00 00 39 44 00 00 AB 2C 00 00 0E 31 00 7D 00 00 00 01 00 00 00 00 00 00 00 00 00 00 00 00 08 F4 CC 10 03 00 1A 12 05 00 00 00 33 F8 00 00 45 9F 00 00 2D 11 00 EC 00 01 04 E7 00 00 00 00 00 00 00 00 00 00 00 00 0B 84 C4 90 0F 00 1F 13 05 00 00 00 5A C0 00 00 BE 85 00 00 31 87 00 74 00 00 00 01 00 00 00 00 00 00 00 00 00 00 00 00 00 E1 E6 E3 03 00 0A 14 05 00 00 00 8A E4 00 00 5F 4C 00 00 14 2C 00 EC 00 01 04 E7 00 00 00 00 00 00 00 00 00 00 00 00 F4 1A CE F0 0F 00 10 15 05 00 00 00 91 DE 00 00 0D C0 00 00 4E AB 00 B4 00 00 00 01 00 00 00 00 00 00 00 00 00 00 00 00 11 50 A3 00 03 00 03 16 05 00 00 00 35 CE 00 00 F9 C6 00 00 4F CF 00 EB 00 01 04 E7 00 00 00 00 00 00 00 00 00 00 00 00 0D 1D F2 A0 0F 00 7C 77 

08 01 00 2C 03 02 01 00 38 90 56 18 35 78 4C 20 00 00 00 00 00 00 00 00 00 00 00 00 00 00 00 00 00 00 00 00 00 00 00 00 00 00 00 00 00 00 00 00 E2 77 

08 01 00 2C 07 03 01 00 38 90 56 18 35 78 4C 20 00 00 00 00 80 00 00 00 00 00 00 00 00 00 00 00 00 00 00 00 00 00 00 00 00 00 00 00 00 00 00 00 67 77 

08 01 00 2C 09 05 01 00 38 90 56 18 35 78 4C 20 00 00 00 00 00 00 00 00 00 00 00 00 00 00 00 00 00 00 00 00 00 00 00 00 00 00 00 00 00 00 00 00 EF 77 

08 02 02 C0 11 00 00 00 0A 00 00 00 09 00 00 07 D0 00 00 00 27 00 00 00 00 00 00 00 16 00 01 00 00 00 52 86 00 00 36 06 00 00 17 FB 00 03 00 00 00 02 00 00 00 00 00 00 00 00 00 00 00 00 F7 72 2B B0 03 00 1A 01 01 00 00 00 BA 8E 00 00 C2 E6 00 00 31 47 01 2B 00 00 00 01 00 00 00 00 00 00 00 00 00 00 00 00 06 66 08 F8 03 00 07 02 01 00 00 00 27 D8 00 00 BE 07 00 00 00 A9 00 D9 00 00 00 00 00 00 00 00 00 00 00 00 00 00 00 00 04 53 30 D0 03 00 02 03 01 00 00 00 1A 25 00 00 46 EE 00 00 09 2D 00 26 00 0A 30 F8 00 00 00 00 00 00 00 00 00 00 00 00 01 C2 2E F0 0F 00 18 04 01 00 00 00 54 58 00 00 1D 91 00 00 5F 85 00 00 00 00 00 02 00 00 00 00 00 00 00 00 00 00 00 00 0B 39 EC F0 03 00 15 06 01 00 00 00 56 DF 00 00 93 B0 00 00 45 AF 00 BA 00 01 04 E5 00 00 00 00 00 00 00 00 00 00 00 00 02 28 57 30 0F 00 03 07 01 00 00 00 15 B5 00 00 E5 19 00 00 0F 0C 00 27 00 0A 30 F8 00 00 00 00 00 00 00 00 00 00 00 00 01 C2 B6 9A 0F 00 0D 08 01 00 00 00 64 E4 00 00 93 0D 00 00 35 38 00 D1 00 00 00 01 00 00 00 00 00 00 00 00 00 00 00 00 FB 67 01 30 03 00 05 09 01 00 00 00 38 4B 00 00 70 B4 00 00 05 89 00 23 00 0A 30 F8 00 00 00 00 00 00 00 00 00 00 00 00 01 B3 57 AA 0F 00 0A 0A 01 00 00 00 2C 74 00 00 89 3A 00 00 82 F5 00 B7 00 01 04 E5 00 00 00 00 00 00 00 00 00 00 00 00 05 67 97 20 0F 00 0E 0B 01 00 00 00 18 5E 00 00 A8 70 00 00 6A F4 00 73 00 00 00 00 00 00 00 00 00 00 00 00 00 00 00 00 0D E6 B3 50 03 00 16 10 05 00 00 00 3B AF 00 00 18 93 00 00 0E 39 00 AF 00 00 00 01 00 00 00 00 00 00 00 00 00 00 00 00 08 F4 04 E0 03 00 1A 12 05 00 00 00 34 17 00 00 24 4E 00 00 2D 19 01 1E 00 01 04 E7 00 00 00 00 00 00 00 00 00 00 00 00 0B 82 55 20 0F 00 1F 13 05 00 00 00 5A 58 00 00 DA 2C 00 00 31 8D 00 A6 00 00 00 01 00 00 00 00 00 00 00 00 00 00 00 00 00 E0 B5 43 03 00 0A 14 05 00 00 00 87 2A 00 00 57 97 00 00 14 30 01 1E 00 01 04 E7 00 00 00 00 00 00 00 00 00 00 00 00 F4 16 EB E0 0F 00 10 15 05 00 00 00 A0 63 00 00 E2 DC 00 00 4E B3 00 E6 00 00 00 01 00 00 00 00 00 00 00 00 00 00 00 00 11 4E B8 20 03 00 03 16 05 00 00 00 34 BD 00 00 19 30 00 00 4F D8 01 1D 00 01 04 E7 00 00 00 00 00 00 00 00 00 00 00 00 0D 1B 59 B0 0F 00 91 77 

08 01 00 2C 03 02 01 00 38 90 16 11 35 86 B0 55 04 58 AA 09 2A AA AA B4 2A AA AA B4 2A AA AA B4 2A AA AA B4 2A AA AA B4 2A AA AA B4 2A AA AA B4 BD 77 

08 01 00 2C 07 03 01 00 38 90 16 11 B5 86 8E 5B 05 BC AA 80 2A AA AA B4 2A AA AA B4 2A AA AA B4 2A AA AA B4 2A AA AA B4 2A AA AA B4 2A AA AA B4 64 77 

08 01 00 2C 09 05 01 00 38 90 16 11 35 86 96 55 04 E2 AA C4 2A AA AA B4 2A AA AA B4 2A AA AA B4 2A AA AA B4 2A AA AA B4 2A AA AA B4 2A AA AA B4 E1 77 

08 01 00 2C 12 1A 05 00 22 C0 46 26 20 9D 0A F4 0E 82 41 79 0C F2 41 9F 0C 3D E3 21 02 06 80 86 1E 22 10 1D 03 F1 28 6F 03 54 61 B7 18 9C 1F EC FE 77 

08 01 00 2C 14 0A 05 00 22 C0 46 26 20 9D 0A F4 03 BE DD AA 0C 38 C3 44 33 DD 8B BB 3F 03 80 A7 3D 05 88 62 04 82 28 7E 03 56 AF FD 18 9C 1F 60 BD 77 

08 01 00 2C 16 03 05 00 22 C0 46 26 20 9D 0A F4 05 BF 47 73 0C 16 8C E2 1F ED 1D FF 3F 60 00 47 27 B3 B7 B3 04 C5 68 50 03 8A 79 A3 18 9C 1C 54 F0 77 

08 01 00 2C 03 02 01 00 38 90 26 13 35 84 47 57 3D 8A 18 93 20 00 00 90 00 01 FF 0B 3E 9F 00 2B 00 00 00 00 00 00 00 00 00 07 77 0A 1C 60 0E B1 53 77 

08 01 00 2C 07 03 01 00 38 90 26 13 35 84 47 57 3D 8A 18 93 20 00 00 90 00 01 FF 0B 3E 9F 00 2B 00 00 00 00 00 00 00 00 40 07 77 0A 1C 60 0E B1 16 77 

08 01 00 2C 09 05 01 00 38 90 26 13 35 84 47 57 3D 8A 18 93 20 00 00 90 00 01 FF 0B 3E 9F 00 2B 00 00 00 00 00 00 00 00 00 07 77 0A 1C 60 0E B1 5E 77 

08 02 02 C0 11 00 00 00 0A 00 00 00 09 00 00 07 D0 00 00 00 28 00 00 00 00 00 00 00 16 00 01 00 00 00 5E F3 00 00 71 39 00 00 18 04 00 35 00 00 00 02 00 00 00 00 00 00 00 00 00 00 00 00 F7 73 95 F0 03 00 1A 01 01 00 00 00 CA 45 00 00 03 EA 00 00 31 56 00 31 00 00 00 02 00 00 00 00 00 00 00 00 00 00 00 00 06 68 3B 68 03 00 07 02 01 00 00 00 2A 0F 00 00 54 0E 00 00 00 B7 01 0B 00 00 00 00 00 00 00 00 00 00 00 00 00 00 00 00 04 53 A1 20 03 00 02 03 01 00 00 00 1B 28 00 00 FB 20 00 00 09 39 00 EE 00 0A 30 F9 00 00 00 00 00 00 00 00 00 00 00 00 01 C2 20 5A 0F 00 18 04 01 00 00 00 58 00 00 00 01 62 00 00 5F 95 00 32 00 00 00 02 00 00 00 00 00 00 00 00 00 00 00 00 0B 39 77 20 03 00 15 06 01 00 00 00 51 27 00 00 63 BC 00 00 45 BC 00 EC 00 01 04 E5 00 00 00 00 00 00 00 00 00 00 00 00 02 28 01 80 0F 00 03 07 01 00 00 00 16 25 00 00 99 FB 00 00 0F 19 00 EF 00 0A 30 F9 00 00 00 00 00 00 00 00 00 00 00 00 01 C8 C1 68 0F 00 0D 08 01 00 00 00 68 B1 00 00 28 72 00 00 35 43 01 03 00 00 00 01 00 00 00 00 00 00 00 00 00 00 00 00 FB 67 A4 38 03 00 05 09 01 00 00 00 36 FC 00 00 20 BF 00 00 05 96 00 EB 00 0A 30 F9 00 00 00 00 00 00 00 00 00 00 00 00 01 B1 07 F8 0F 00 0A 0A 01 00 00 00 2C 02 00 00 70 C2 00 00 83 03 00 E9 00 01 04 E5 00 00 00 00 00 00 00 00 00 00 00 00 05 68 44 E0 0F 00 0E 0B 01 00 00 00 16 DF 00 00 66 14 00 00 6B 05 00 A5 00 00 00 00 00 00 00 00 00 00 00 00 00 00 00 00 0D E7 1B D0 03 00 16 10 05 00 00 00 40 1D 00 00 AC B4 00 00 0E 40 00 E1 00 00 00 01 00 00 00 00 00 00 00 00 00 00 00 00 08 F3 7F 60 03 00 1A 12 05 00 00 00 32 B8 00 00 20 C6 00 00 2D 21 00 24 00 01 04 E8 00 00 00 00 00 00 00 00 00 00 00 00 0B 83 BF A0 0F 00 1F 13 05 00 00 00 58 EE 00 00 10 B1 00 00 31 94 00 D8 00 00 00 01 00 00 00 00 00 00 00 00 00 00 00 00 00 E1 A9 D8 03 00 0A 14 05 00 00 00 8C EE 00 00 6D 84 00 00 14 34 00 24 00 01 04 E8 00 00 00 00 00 00 00 00 00 00 00 00 F4 17 F5 E0 0F 00 10 15 05 00 00 00 A3 C8 00 00 D4 67 00 00 4E BC 01 18 00 00 00 01 00 00 00 00 00 00 00 00 00 00 00 00 11 4D 74 40 03 00 03 16 05 00 00 00 33 74 00 00 51 09 00 00 4F E0 00 23 00 01 04 E8 00 00 00 00 00 00 00 00 00 00 00 00 0D 1C 0C 00 0F 00 B8 77 

08 01 00 2C 03 02 01 00 38 90 36 1C 35 84 1F 5E 3F CC 02 5F 0F 77 77 DA 1D DD DD DE 37 77 77 6A 1D DE 00 D4 07 80 07 69 20 00 01 93 1F D8 10 A5 8C 77 

08 01 00 2C 07 03 01 00 38 90 36 1C 35 84 1F 5E 7F CC 02 5F 0F 77 77 DA 1D DD DD DE 37 77 77 6A 1D DE 00 D4 07 80 07 69 A0 00 08 9B 0F D8 10 75 88 77 

08 01 00 2C 09 05 01 00 38 90 36 1C 35 84 1F 5E 3F CC 02 5F 0F 77 77 DA 1D DD DD DE 37 77 77 6A 1D DE 00 D4 07 80 07 69 20 00 01 93 1F D8 10 A5 81 77 

08 01 00 2C 10 16 05 00 22 C0 46 26 20 9D 0A F4 0D BF 14 9F 0D F3 24 46 1D 05 66 BC 3F 34 40 C5 20 09 0E E6 04 9E 28 54 03 88 54 D5 18 9C 1F 60 D8 77 

08 01 00 2C 13 1F 05 00 22 C0 46 26 20 9D 0A F4 03 C0 A4 EC 0C 1B CD BC 10 18 AF 92 00 B3 81 00 39 F8 80 F9 04 B7 68 6D 03 44 21 45 18 9C 19 AC 1B 77 

08 01 00 2C 15 10 05 00 22 C0 46 26 20 9D 0A F4 10 82 5E 0C 0A E4 76 B9 16 BA 9A A4 02 33 01 50 39 01 38 D7 03 84 A8 76 03 1E 56 73 18 9C 1F EC 36 77 

08 01 00 2C 03 02 01 00 38 90 46 17 35 85 1F 51 14 0C 0C 0E 03 03 FD D0 00 C0 C0 E9 30 30 35 E0 15 55 55 4B 15 55 55 4B 15 55 55 4B 15 55 55 4B 29 77 

08 01 00 2C 07 03 01 00 38 90 46 17 35 85 E0 55 14 0C 0C 0E 03 02 2F D5 00 C0 C0 E9 30 30 35 E0 15 55 55 4B 15 55 55 4B 15 55 55 4B 15 55 55 4B 01 77 

08 01 00 2C 09 05 01 00 38 90 46 17 35 85 1F 51 14 0C 0C 0E 03 03 FD D0 00 C0 C0 E9 30 30 35 E0 15 55 55 4B 15 55 55 4B 15 55 55 4B 15 55 55 4B 24 77 

08 02 02 C0 11 00 00 00 0A 00 00 00 09 00 00 07 D0 00 00 00 29 00 00 00 00 00 00 00 16 00 01 00 00 00 5F D8 00 00 81 73 00 00 18 0D 00 67 00 00 00 02 00 00 00 00 00 00 00 00 00 00 00 00 F7 72 E6 D0 03 00 1A 01 01 00 00 00 C6 7E 00 00 12 22 00 00 31 64 00 63 00 00 00 02 00 00 00 00 00 00 00 00 00 00 00 00 06 67 97 78 03 00 07 02 01 00 00 00 27 92 00 00 B2 79 00 00 00 C4 00 11 00 00 00 01 00 00 00 00 00 00 00 00 00 00 00 00 04 53 60 18 03 00 02 03 01 00 00 00 1A 43 00 00 76 12 00 00 09 46 00 8A 00 0A 30 FB 00 00 00 00 00 00 00 00 00 00 00 00 01 C1 18 78 0F 00 18 04 01 00 00 00 56 CC 00 00 B1 F7 00 00 5F A4 00 64 00 00 00 02 00 00 00 00 00 00 00 00 00 00 00 00 0B 3A 2D 90 03 00 15 06 01 00 00 00 4F 6B 00 00 0B F8 00 00 45 C9 01 1E 00 01 04 E5 00 00 00 00 00 00 00 00 00 00 00 00 02 27 4F B8 0F 00 03 07 01 00 00 00 16 8C 00 00 22 CD 00 00 0F 26 00 8B 00 0A 30 FB 00 00 00 00 00 00 00 00 00 00 00 00 01 C7 38 2A 0F 00 0D 08 01 00 00 00 61 6A 00 00 86 DC 00 00 35 4D 00 09 00 00 00 02 00 00 00 00 00 00 00 00 00 00 00 00 FB 67 E7 90 03 00 05 09 01 00 00 00 37 94 00 00 99 21 00 00 05 A2 00 87 00 0A 30 FB 00 00 00 00 00 00 00 00 00 00 00 00 01 B1 C0 A8 0F 00 0A 0A 01 00 00 00 2B 89 00 00 33 20 00 00 83 11 01 1B 00 01 04 E5 00 00 00 00 00 00 00 00 00 00 00 00 05 68 71 48 0F 00 0E 0B 01 00 00 00 14 58 00 00 F2 0B 00 00 6B 15 00 D7 00 00 00 00 00 00 00 00 00 00 00 00 00 00 00 00 0D E7 44 20 03 00 16 10 05 00 00 00 3A 53 00 00 17 26 00 00 0E 48 01 13 00 00 00 01 00 00 00 00 00 00 00 00 00 00 00 00 08 F3 9F E0 03 00 1A 12 05 00 00 00 34 D7 00 00 FB F2 00 00 2D 28 00 56 00 01 04 E8 00 00 00 00 00 00 00 00 00 00 00 00 0B 82 8D 90 0F 00 1F 13 05 00 00 00 5E 2B 00 00 25 E5 00 00 31 9A 01 0A 00 00 00 01 00 00 00 00 00 00 00 00 00 00 00 00 00 E0 B5 78 03 00 0A 14 05 00 00 00 8B 17 00 00 65 2C 00 00 14 38 00 56 00 01 04 E8 00 00 00 00 00 00 00 00 00 00 00 00 F4 18 15 00 0F 00 10 15 05 00 00 00 98 AD 00 00 A5 76 00 00 4E C5 00 1E 00 00 00 02 00 00 00 00 00 00 00 00 00 00 00 00 11 4D EC 40 03 00 03 16 05 00 00 00 33 CA 00 00 79 EA 00 00 4F E8 00 55 00 01 04 E8 00 00 00 00 00 00 00 00 00 00 00 00 0D 1B 69 60 0F 00 11 77 

08 01 00 2C 00 16 01 00 38 90 56 18 F5 78 3A 22 25 14 92 B4 00 14 64 68 09 EC F9 47 20 1C F8 C4 1B 32 45 55 3F 65 06 FC 32 1B 8D 68 3A B4 65 3B 90 77 

08 01 00 2C 01 1A 01 00 38 90 56 18 35 78 3A 22 25 14 92 B4 00 14 64 68 09 EC F9 47 20 1C F8 C4 1B 32 45 55 3F 65 06 FC 32 1B 8D 68 3A B4 65 3B 5D 77 

08 01 00 2C 03 02 01 00 38 90 56 18 35 84 50 5B 40 00 00 00 00 00 00 00 00 00 00 00 00 00 00 00 00 00 00 00 00 00 00 00 00 00 00 00 00 00 00 00 39 77 

08 01 00 2C 04 18 01 00 38 90 56 18 F5 78 3A 22 25 14 92 B4 00 14 64 68 09 EC F9 47 20 1C F8 C4 1B 32 45 55 3F 65 06 FC 32 1B 8D 68 3A B4 65 3B 9A 77 

08 01 00 2C 06 15 01 00 38 90 56 18 35 78 3A 22 25 14 92 B4 00 14 64 68 09 EC F9 47 20 1C F8 C4 1B 32 45 55 3F 65 06 FC 32 1B 8D 68 3A B4 65 3B 55 77 

08 01 00 2C 07 03 01 00 38 90 56 18 35 84 50 5B 00 00 00 00 00 00 00 00 00 00 00 00 00 00 00 00 00 00 00 00 00 00 00 00 00 00 00 00 00 00 00 00 7C 77 

08 01 00 2C 09 05 01 00 38 90 56 18 35 84 50 5B 00 00 00 00 00 00 00 00 00 00 00 00 00 00 00 00 00 00 00 00 00 00 00 00 00 00 00 00 00 00 00 00 74 77 

08 01 00 2C 0A 0A 01 00 38 90 56 18 35 78 38 24 00 00 00 00 00 00 00 00 00 00 00 00 00 00 00 00 00 00 00 00 00 00 00 00 00 00 00 00 00 00 00 00 93 77 

08 02 02 C0 11 00 00 00 0A 00 00 00 09 00 00 07 D0 00 00 00 2A 00 00 00 00 00 00 00 16 00 01 00 00 00 5F 7B 00 00 C0 51 00 00 18 16 00 24 00 01 04 E6 00 00 00 00 00 00 00 00 00 00 00 00 F7 73 A8 70 0F 00 1A 01 01 00 00 00 BE ED 00 00 55 B8 00 00 31 72 00 24 00 01 04 E6 00 00 00 00 00 00 00 00 00 00 00 00 06 69 8A E0 0F 00 07 02 01 00 00 00 28 32 00 00 40 58 00 00 00 D2 00 43 00 00 00 01 00 00 00 00 00 00 00 00 00 00 00 00 04 54 5E E0 03 00 02 03 01 00 00 00 18 51 00 00 3A 6A 00 00 09 53 00 26 00 0A 30 FD 00 00 00 00 00 00 00 00 00 00 00 00 01 C5 A8 DA 0F 00 18 04 01 00 00 00 52 5B 00 00 94 55 00 00 5F B4 00 23 00 01 04 E6 00 00 00 00 00 00 00 00 00 00 00 00 0B 3B A4 D0 0F 00 15 06 01 00 00 00 53 0E 00 00 DD 87 00 00 45 D5 00 24 00 01 04 E6 00 00 00 00 00 00 00 00 00 00 00 00 02 29 2E F0 0F 00 03 07 01 00 00 00 14 02 00 00 CD 34 00 00 0F 32 00 27 00 0A 30 FD 00 00 00 00 00 00 00 00 00 00 00 00 01 C9 BC 78 0F 00 0D 08 01 00 00 00 64 46 00 00 1A 56 00 00 35 58 00 3B 00 00 00 02 00 00 00 00 00 00 00 00 00 00 00 00 FB 68 FA 38 03 00 05 09 01 00 00 00 37 66 00 00 46 DA 00 00 05 AF 00 23 00 0A 30 FD 00 00 00 00 00 00 00 00 00 00 00 00 01 B6 33 96 0F 00 0A 0A 01 00 00 00 2B 7C 00 00 1D 9C 00 00 83 1F 00 21 00 01 04 E6 00 00 00 00 00 00 00 00 00 00 00 00 05 69 3A 28 0F 00 0E 0B 01 00 00 00 13 FB 00 00 BF 92 00 00 6B 26 01 09 00 00 00 00 00 00 00 00 00 00 00 00 00 00 00 00 0D E8 1F A0 03 00 16 10 05 00 00 00 3D 8C 00 00 A6 CB 00 00 0E 4F 00 19 00 00 00 02 00 00 00 00 00 00 00 00 00 00 00 00 08 F3 4F 50 03 00 1A 12 05 00 00 00 35 E3 00 00 F3 A9 00 00 2D 30 00 88 00 01 04 E8 00 00 00 00 00 00 00 00 00 00 00 00 0B 82 AF C0 0F 00 1F 13 05 00 00 00 5D 04 00 00 5B D9 00 00 31 A0 00 10 00 00 00 02 00 00 00 00 00 00 00 00 00 00 00 00 00 E1 58 93 03 00 0A 14 05 00 00 00 8F 0E 00 00 7D 9A 00 00 14 3C 00 88 00 01 04 E8 00 00 00 00 00 00 00 00 00 00 00 00 F4 17 F7 D0 0F 00 10 15 05 00 00 00 9C F8 00 00 93 F8 00 00 4E CE 00 50 00 00 00 02 00 00 00 00 00 00 00 00 00 00 00 00 11 4E 28 40 03 00 03 16 05 00 00 00 33 3D 00 00 AF 29 00 00 00 04 00 88 00 01 04 E8 00 00 00 00 00 00 00 00 00 00 00 00 0D 1B D9 20 0F 00 B7 77 

08 01 00 2C 03 02 01 00 38 90 16 11 35 90 40 37 00 5F 4C EB 0C 78 0E 31 37 40 15 CA 15 55 55 4B 15 55 55 4B 15 55 55 4B 15 55 55 4B 15 55 55 4B 1D 77 

08 01 00 2C 07 03 01 00 38 90 16 11 35 90 40 37 00 5F 4C EB 0C 78 17 3C 3A F0 15 8A 15 55 55 4B 15 55 55 4B 15 55 55 4B 15 55 55 4B 15 55 55 4B F1 77 

08 01 00 2C 09 05 01 00 38 90 16 11 35 90 40 37 00 5F 4C EB 0C 7B FD 30 3A 30 15 6A 15 55 55 4B 15 55 55 4B 15 55 55 4B 15 55 55 4B 15 55 55 4B 3C 77 

08 01 00 2C 03 02 01 00 78 90 26 13 35 90 67 34 3D 8A 18 93 20 00 00 90 00 00 00 00 00 00 00 00 00 00 00 00 00 00 00 00 00 07 77 0A 1C 1F FA 90 91 77 

08 01 00 2C 07 03 01 00 38 90 26 13 35 90 67 34 3D 8A 18 93 60 00 00 90 00 00 00 00 00 00 00 00 00 00 00 00 00 00 00 00 00 07 77 0A 1C 1F FA 90 94 77 

08 01 00 2C 08 0D 01 00 38 90 56 18 35 78 38 24 00 00 00 00 00 00 00 00 00 00 00 00 00 00 00 00 00 00 00 00 00 00 00 00 00 00 00 00 00 00 00 00 96 77 

08 01 00 2C 09 05 01 00 38 90 26 13 35 90 67 34 3D 8A 18 93 20 00 00 90 00 00 00 00 00 00 00 00 00 00 00 00 00 00 00 00 00 07 77 0A 1C 1F FA 90 DC 77 

08 02 02 C0 11 00 00 00 0A 00 00 00 09 00 00 07 D0 00 00 00 2B 00 00 00 00 00 00 00 16 00 01 00 00 00 61 3B 00 00 CB 8B 00 00 18 1F 00 56 00 01 04 E6 00 00 00 00 00 00 00 00 00 00 00 00 F7 72 9F 00 0F 00 1A 01 01 00 00 00 C3 B1 00 00 64 A3 00 00 31 80 00 56 00 01 04 E6 00 00 00 00 00 00 00 00 00 00 00 00 06 69 31 A0 0F 00 07 02 01 00 00 00 29 F3 00 00 9D 2B 00 00 00 DF 00 75 00 00 00 01 00 00 00 00 00 00 00 00 00 00 00 00 04 52 7B A0 03 00 02 03 01 00 00 00 1A 5D 00 00 AB 13 00 00 09 5F 00 EE 00 0A 30 FE 00 00 00 00 00 00 00 00 00 00 00 00 01 C0 84 CC 0F 00 18 04 01 00 00 00 55 9B 00 00 3D 07 00 00 5F C4 00 55 00 01 04 E6 00 00 00 00 00 00 00 00 00 00 00 00 0B 39 90 20 0F 00 15 06 01 00 00 00 52 24 00 00 81 93 00 00 45 E2 00 56 00 01 04 E6 00 00 00 00 00 00 00 00 00 00 00 00 02 28 31 AC 0F 00 03 07 01 00 00 00 15 77 00 00 54 2D 00 00 0F 3F 00 EF 00 0A 30 FE 00 00 00 00 00 00 00 00 00 00 00 00 01 C5 67 00 0F 00 0D 08 01 00 00 00 68 11 00 00 7A 49 00 00 35 62 00 6D 00 00 00 02 00 00 00 00 00 00 00 00 00 00 00 00 FB 69 C3 08 03 00 05 09 01 00 00 00 36 19 00 00 C1 BE 00 00 05 BB 00 EB 00 0A 30 FE 00 00 00 00 00 00 00 00 00 00 00 00 01 B2 22 AE 0F 00 0A 0A 01 00 00 00 2A E3 00 00 CF CF 00 00 83 2C 00 53 00 01 04 E6 00 00 00 00 00 00 00 00 00 00 00 00 05 68 6D 28 0F 00 0E 0B 01 00 00 00 13 9E 00 00 52 18 00 00 6B 37 00 0F 00 00 00 01 00 00 00 00 00 00 00 00 00 00 00 00 0D E7 3A 80 03 00 16 10 05 00 00 00 39 69 00 00 17 33 00 00 0E 57 00 4B 00 00 00 02 00 00 00 00 00 00 00 00 00 00 00 00 08 F2 63 E0 03 00 1A 12 05 00 00 00 31 79 00 00 D9 D5 00 00 2D 38 00 BA 00 01 04 E8 00 00 00 00 00 00 00 00 00 00 00 00 0B 82 C5 20 0F 00 1F 13 05 00 00 00 60 0C 00 00 77 AD 00 00 31 A6 00 42 00 00 00 02 00 00 00 00 00 00 00 00 00 00 00 00 00 E0 D3 4A 03 00 0A 14 05 00 00 00 82 76 00 00 74 BF 00 00 14 40 00 BA 00 01 04 E8 00 00 00 00 00 00 00 00 00 00 00 00 F4 17 CE E0 0F 00 10 15 05 00 00 00 9F CC 00 00 6B 7E 00 00 4E D7 00 82 00 00 00 02 00 00 00 00 00 00 00 00 00 00 00 00 11 4C FC E0 03 00 03 16 05 00 00 00 31 2E 00 00 D7 E5 00 00 00 0C 00 BA 00 01 04 E8 00 00 00 00 00 00 00 00 00 00 00 00 0D 19 CE 10 0F 00 7C 77 

08 01 00 2C 03 02 01 00 38 90 36 1C 35 90 00 30 00 80 00 50 0F 77 77 DA 1D DD DD DE 37 77 77 6A 1D DE 00 D4 07 80 07 69 20 00 0D 94 3F 31 18 21 D9 77 

08 01 00 2C 07 03 01 00 30 90 36 1C 35 90 00 30 00 80 00 50 4F 77 77 DA 1D DD DD DE 77 77 77 6A 1D DE 00 D4 47 80 07 69 A0 00 12 93 BF 4D A8 09 68 77 

08 01 00 2C 09 05 01 00 38 90 36 1C 35 90 00 30 00 80 00 50 0F 77 77 DA 1D DD DD DE 37 77 77 6A 1D DE 00 D4 07 80 07 69 20 00 0D 94 3F 31 18 21 D4 77 

08 01 00 2C 03 02 01 00 38 90 46 17 35 90 21 39 18 72 54 33 02 17 F3 18 00 C0 C0 E9 20 A4 95 0D 95 55 55 4B 15 55 55 4B 15 55 55 4B 15 55 55 4B E7 77 

08 01 00 2C 07 03 01 00 78 90 46 17 B5 90 3F 3D 39 A8 24 B6 02 36 15 DE 00 C0 C0 E9 70 25 35 86 15 55 55 4B 15 55 55 4B 55 55 55 4B 15 55 55 4B 0D 77 

08 01 00 2C 09 05 01 00 38 90 46 17 35 90 21 39 18 72 54 33 02 17 F3 18 00 C0 C0 E9 20 A4 95 0D 15 55 55 4B 15 55 55 4B 15 55 55 4B 15 55 55 4B 6A 77 

08 02 02 C0 11 02 FA 00 0A 00 00 00 09 00 00 07 D0 00 06 1D 67 00 00 00 00 00 00 00 16 00 01 00 00 00 60 19 00 00 BD 45 00 00 1A 51 00 92 00 01 04 E6 00 00 00 00 00 00 00 00 00 00 00 00 F7 73 7D 00 0F 00 1A 01 01 00 00 00 BF 9D 00 00 61 58 00 00 33 B8 00 92 00 01 04 E6 00 00 00 00 00 00 00 00 00 00 00 00 06 69 F8 18 0F 00 07 02 01 00 00 00 28 00 00 00 C6 48 00 00 03 16 00 B1 00 00 00 01 00 00 00 00 00 00 00 00 00 00 00 00 04 55 26 90 03 00 02 03 01 00 00 00 19 BE 00 00 D2 54 00 00 0B 95 00 EE 00 0A 31 00 00 00 00 00 00 00 00 00 00 00 00 00 01 C4 CB AE 0F 00 18 04 01 00 00 00 53 D8 00 00 2E D0 00 00 61 FE 00 91 00 01 04 E6 00 00 00 00 00 00 00 00 00 00 00 00 0B 3C B1 C0 0F 00 15 06 01 00 00 00 50 27 00 00 CD 23 00 00 48 18 00 92 00 01 04 E6 00 00 00 00 00 00 00 00 00 00 00 00 02 26 BB 20 0F 00 03 07 01 00 00 00 13 EC 00 00 6B 14 00 00 01 79 00 F0 00 0A 31 00 00 00 00 00 00 00 00 00 00 00 00 00 01 C8 70 82 0F 00 0D 08 01 00 00 00 67 5C 00 00 09 F6 00 00 37 96 00 A9 00 00 00 02 00 00 00 00 00 00 00 00 00 00 00 00 FB 6B CE 30 03 00 05 09 01 00 00 00 35 57 00 00 D9 96 00 00 07 F1 00 EB 00 0A 31 00 00 00 00 00 00 00 00 00 00 00 00 00 01 B6 27 28 0F 00 0A 0A 01 00 00 00 2B C7 00 00 66 AD 00 00 85 64 00 8F 00 01 04 E6 00 00 00 00 00 00 00 00 00 00 00 00 05 6B 32 B8 0F 00 0E 0B 01 00 00 00 12 20 00 00 5B AE 00 00 6D 72 00 4B 00 00 00 01 00 00 00 00 00 00 00 00 00 00 00 00 0D E9 A4 10 03 00 16 10 05 00 00 00 38 CF 00 00 91 6D 00 00 0F 73 00 87 00 00 00 02 00 00 00 00 00 00 00 00 00 00 00 00 08 F5 00 60 03 00 1A 12 05 00 00 00 29 89 00 00 D7 45 00 00 2E 55 00 F6 00 01 04 E8 00 00 00 00 00 00 00 00 00 00 00 00 0B 84 65 60 0F 00 1F 13 05 00 00 00 5F 13 00 00 5E 39 00 00 32 C1 00 7E 00 00 00 02 00 00 00 00 00 00 00 00 00 00 00 00 00 E2 D5 24 03 00 0A 14 05 00 00 00 89 3C 00 00 C8 CF 00 00 15 58 00 F6 00 01 04 E8 00 00 00 00 00 00 00 00 00 00 00 00 F4 19 46 D0 0F 00 10 15 05 00 00 00 8F 5E 00 00 93 8B 00 00 00 09 00 BF 00 00 00 02 00 00 00 00 00 00 00 00 00 00 00 00 11 50 E1 40 03 00 03 16 05 00 00 00 34 1A 00 00 2A 6C 00 00 01 2A 00 F6 00 01 04 E8 00 00 00 00 00 00 00 00 00 00 00 00 0D 1D 87 D0 0F 00 D4 77 

08 01 00 2C 03 02 01 00 38 90 56 18 35 90 54 3E 00 00 00 00 00 00 00 00 80 00 00 00 00 00 00 00 00 00 00 00 00 00 00 00 00 00 00 00 00 00 00 00 8C 77 

08 01 00 2C 07 03 01 00 18 90 56 18 35 90 54 3E 00 00 00 00 00 00 00 00 00 00 00 00 00 00 00 00 00 00 00 00 00 00 00 00 00 00 00 00 00 00 00 00 29 77 

08 01 00 2C 09 05 01 00 38 90 56 18 35 90 54 3E 00 00 00 00 00 00 00 00 00 00 00 00 00 00 00 00 00 00 00 00 00 00 00 00 00 00 00 00 00 00 00 00 01 77 

08 01 00 2C 07 03 01 00 38 90 16 11 35 9C 81 04 70 7F 80 65 2D 03 C0 2B 26 E2 55 20 15 55 55 4B 95 55 55 4B 15 55 55 4B 15 55 55 4B 15 55 55 4B E3 77 

08 02 02 C0 11 02 FA 00 0A 00 00 00 09 00 00 07 D0 00 06 1D 68 00 00 00 00 00 00 00 16 00 01 00 00 00 64 AC 00 00 F8 08 00 00 1A 5A 00 C4 00 01 04 E6 00 00 00 00 00 00 00 00 00 00 00 00 F7 72 00 80 0F 00 1A 01 01 00 00 00 C5 1D 00 00 A6 0E 00 00 33 C6 00 C4 00 01 04 E6 00 00 00 00 00 00 00 00 00 00 00 00 06 69 6D 30 0F 00 07 02 01 00 00 00 26 F6 00 00 56 89 00 00 03 24 00 E3 00 00 00 01 00 00 00 00 00 00 00 00 00 00 00 00 04 54 39 00 03 00 02 03 01 00 00 00 1B 90 00 00 86 A0 00 00 0B A2 00 8A 00 0A 31 02 00 00 00 00 00 00 00 00 00 00 00 00 01 C1 96 74 0F 00 18 04 01 00 00 00 54 41 00 00 0E 68 00 00 62 0E 00 C3 00 01 04 E6 00 00 00 00 00 00 00 00 00 00 00 00 0B 3A 77 B0 0F 00 15 06 01 00 00 00 56 44 00 00 A0 11 00 00 48 25 00 C4 00 01 04 E6 00 00 00 00 00 00 00 00 00 00 00 00 02 27 50 AC 0F 00 03 07 01 00 00 00 15 77 00 00 32 15 00 00 01 86 00 8C 00 0A 31 02 00 00 00 00 00 00 00 00 00 00 00 00 01 C8 9E 1C 0F 00 0D 08 01 00 00 00 61 8D 00 00 99 0F 00 00 37 A0 00 DB 00 00 00 02 00 00 00 00 00 00 00 00 00 00 00 00 FB 6A 7F 58 03 00 05 09 01 00 00 00 36 D9 00 00 8E 0B 00 00 07 FE 00 87 00 0A 31 02 00 00 00 00 00 00 00 00 00 00 00 00 01 B7 FC DC 0F 00 0A 0A 01 00 00 00 2F 08 00 00 54 76 00 00 85 72 00 C1 00 01 04 E6 00 00 00 00 00 00 00 00 00 00 00 00 05 69 99 88 0F 00 0E 0B 01 00 00 00 12 4E 00 00 1F E6 00 00 6D 83 00 7D 00 00 00 01 00 00 00 00 00 00 00 00 00 00 00 00 0D E8 D1 F0 03 00 16 10 05 00 00 00 3A BD 00 00 1B 93 00 00 0F 7B 00 B9 00 00 00 02 00 00 00 00 00 00 00 00 00 00 00 00 08 F1 D1 70 03 00 1A 12 05 00 00 00 2B 4D 00 00 D2 A2 00 00 2E 5D 01 28 00 01 04 E8 00 00 00 00 00 00 00 00 00 00 00 00 0B 82 6F 50 0F 00 1F 13 05 00 00 00 56 AC 00 00 8B 81 00 00 32 C7 00 B0 00 00 00 02 00 00 00 00 00 00 00 00 00 00 00 00 00 E1 94 1B 03 00 0A 14 05 00 00 00 9C 38 00 00 DF CB 00 00 15 5C 01 28 00 01 04 E8 00 00 00 00 00 00 00 00 00 00 00 00 F4 17 66 B0 0F 00 10 15 05 00 00 00 96 78 00 00 82 A4 00 00 00 12 00 F1 00 00 00 02 00 00 00 00 00 00 00 00 00 00 00 00 11 4F 9C 40 03 00 03 16 05 00 00 00 33 18 00 00 67 49 00 00 01 32 01 28 00 01 04 E8 00 00 00 00 00 00 00 00 00 00 00 00 0D 1B 24 10 0F 00 F1 77 

08 01 00 2C 03 02 01 00 38 90 16 11 35 9C 81 04 30 7F 80 65 2D 03 C0 2B 26 E2 55 20 15 55 55 4B 15 55 55 4B 15 55 55 4B 15 55 55 4B 15 55 55 4B 26 77 

08 01 00 2C 09 05 01 00 38 90 16 11 35 9C 81 04 30 7F 80 65 2D 03 C0 2B 26 E2 55 20 15 55 55 4B 15 55 55 4B 15 55 55 4B 15 55 55 4B 15 55 55 4B 2B 77 

08 01 00 2C 03 02 01 00 38 90 26 13 35 9C 87 0E BD 8A 18 93 20 00 00 90 00 00 2A 07 2A AA AA B4 00 00 00 00 00 00 00 00 00 07 77 0A 1C 9F EB C6 F3 77 

08 01 00 2C 07 03 01 00 38 90 26 13 35 9C 87 0E 3D 8A 18 93 20 00 00 90 00 00 2A 07 2A AA AA B4 00 00 00 00 00 00 00 00 00 07 77 0A 1C 9F EB C6 76 77 

08 01 00 2C 09 05 01 00 38 90 26 13 35 9C 87 0E 3D 8A 18 93 20 00 00 90 00 00 2A 07 2A AA AA B4 00 00 00 00 00 00 00 00 00 07 77 0A 1C 9F EB C6 7E 77 

08 01 00 2C 10 16 05 00 22 C0 46 26 20 9D 2B 7C 3F FD 9A F1 35 2C EB 4D 00 0D 49 6E 3D C4 38 A0 05 FE F4 F3 02 D6 46 46 3F E9 C4 DC 0D 82 7A D4 D4 77 

08 01 00 2C 12 1A 05 00 22 C0 46 26 20 9D 2B 7C 00 09 BB 53 3E 67 90 66 00 00 09 9E 22 45 25 D0 07 0C 02 1B 1B C0 81 78 3F E9 6B E4 0E 80 A4 54 1C 77 

08 01 00 2C 13 1F 05 00 22 C0 46 26 20 9D 2B 7C 3F EC 31 74 36 7C 90 D6 00 12 C9 91 3F 14 9B 56 06 5F 81 79 3E 4C B3 B7 3F EA 5E EB 03 FB 53 54 3A 77 

08 01 00 2C 14 0A 05 00 22 C0 46 26 20 9D 2B 7C 00 07 DB EA 15 F5 A0 3A 3F FF 09 D5 18 A4 46 08 06 B3 64 FC 3A FC 8C 49 3F EA 22 ED 03 81 72 D0 E0 77 

08 01 00 2C 15 10 05 00 22 C0 46 26 20 9D 2B 7C 00 1E 7C CE 05 84 5A 40 00 0B 89 C9 35 75 1F 16 07 F2 C6 5B 29 CA 36 DA 3F EA 55 0F 10 81 46 48 0F 77 

08 01 00 2C 16 03 05 00 22 C0 46 26 20 9D 2B 7C 3F F6 9B C8 1D CA A9 47 00 09 C9 C5 18 D2 92 DD 06 7A C8 5B 24 CC 07 75 3F EA 4F 5E 05 82 22 B0 DA 77 

08 01 00 2C 03 02 01 00 38 90 36 1C 35 9C 1F 0E 3F 13 FD E0 A7 77 77 BA 1D DD DD DE 37 77 77 6A 1D DE 00 D4 07 80 07 69 20 00 20 9A 18 1F EF 7A 5B 77 

08 01 00 2C 07 03 01 00 38 90 36 1C 35 9C 1F 0E BF 13 FD E0 27 77 77 BA 1D DD DD DE 37 77 77 6A 9D DE 00 D4 07 80 07 69 20 00 20 9A 58 1F 80 75 FE 77 

08 01 00 2C 09 05 01 00 38 90 36 1C 35 9C 1F 0E 3F 13 FD E0 27 77 77 BA 1D DD DD DE 37 77 77 6A 1D DE 00 D4 07 80 07 69 20 00 20 9A 18 1F EF 7A D6 77 

08 02 02 C0 11 02 FA 00 0A 00 00 00 09 00 00 07 D0 00 06 1D 69 00 00 00 00 00 00 00 16 00 01 00 00 00 62 E4 00 00 09 80 00 00 1A 64 00 F6 00 01 04 E6 00 00 00 00 00 00 00 00 00 00 00 00 F7 74 4E 60 0F 00 1A 01 01 00 00 00 C2 0C 00 00 BA 00 00 00 33 D4 00 F6 00 01 04 E6 00 00 00 00 00 00 00 00 00 00 00 00 06 6A 06 60 0F 00 07 02 01 00 00 00 27 2C 00 00 BB A7 00 00 03 31 01 15 00 00 00 01 00 00 00 00 00 00 00 00 00 00 00 00 04 55 F5 50 03 00 02 03 01 00 00 00 1D 1F 00 00 05 44 00 00 0B AF 00 26 00 0A 31 04 00 00 00 00 00 00 00 00 00 00 00 00 01 C5 C5 3E 0F 00 18 04 01 00 00 00 56 33 00 00 BA F8 00 00 62 1D 00 F5 00 01 04 E6 00 00 00 00 00 00 00 00 00 00 00 00 0B 3A F9 60 0F 00 15 06 01 00 00 00 55 19 00 00 43 85 00 00 48 32 00 F6 00 01 04 E6 00 00 00 00 00 00 00 00 00 00 00 00 02 27 25 84 0F 00 03 07 01 00 00 00 13 6A 00 00 B3 07 00 00 01 92 00 28 00 0A 31 04 00 00 00 00 00 00 00 00 00 00 00 00 01 C9 3F 92 0F 00 0D 08 01 00 00 00 61 BB 00 00 F9 2B 00 00 37 AA 01 0D 00 00 00 02 00 00 00 00 00 00 00 00 00 00 00 00 FB 6B C9 80 03 00 05 09 01 00 00 00 34 A9 00 00 06 EB 00 00 08 0B 00 23 00 0A 31 04 00 00 00 00 00 00 00 00 00 00 00 00 01 B4 81 9E 0F 00 0A 0A 01 00 00 00 2E DE 00 00 0D D4 00 00 85 80 00 F3 00 01 04 E6 00 00 00 00 00 00 00 00 00 00 00 00 05 6A C6 48 0F 00 0E 0B 01 00 00 00 11 71 00 00 B4 9D 00 00 6D 93 00 AF 00 00 00 01 00 00 00 00 00 00 00 00 00 00 00 00 0D EA 62 90 03 00 16 10 05 00 00 00 36 A8 00 00 8A 11 00 00 0F 82 00 2E 00 01 04 E9 00 00 00 00 00 00 00 00 00 00 00 00 08 F2 D7 A0 0F 00 1A 12 05 00 00 00 29 E2 00 00 A9 95 00 00 2E 65 00 2E 00 01 04 E9 00 00 00 00 00 00 00 00 00 00 00 00 0B 83 6E A0 0F 00 1F 13 05 00 00 00 50 C1 00 00 A5 99 00 00 32 CD 00 2E 00 01 04 E9 00 00 00 00 00 00 00 00 00 00 00 00 00 E1 DF C9 0F 00 0A 14 05 00 00 00 91 14 00 00 D6 42 00 00 15 60 00 2E 00 01 04 E9 00 00 00 00 00 00 00 00 00 00 00 00 F4 1A 17 90 0F 00 10 15 05 00 00 00 97 AC 00 00 58 C8 00 00 00 1B 00 2E 00 01 04 E9 00 00 00 00 00 00 00 00 00 00 00 00 11 50 08 60 0F 00 03 16 05 00 00 00 37 19 00 00 84 B4 00 00 01 3A 00 2E 00 01 04 E9 00 00 00 00 00 00 00 00 00 00 00 00 0D 1D B7 40 0F 00 36 77 

08 01 00 2C 03 02 01 00 38 90 46 17 35 9D 90 0D 0C 0F 60 26 0B 02 18 23 0D 82 40 EA 22 40 35 50 15 55 55 4B 15 55 55 4B 15 55 55 4B 15 55 55 4B BC 77 

08 01 00 2C 07 03 01 00 38 90 46 17 35 9C 30 06 08 AF 40 5C 73 FD C8 E4 0E 8D C0 0F 21 10 35 50 15 55 55 4B 15 55 55 4B 15 55 55 4B 15 55 55 4B 47 77 

08 01 00 2C 09 05 01 00 38 90 46 17 35 9D 90 0D 0C 0F 60 26 0B 02 18 23 0D 82 40 EA 22 40 35 50 15 55 55 4B 15 55 55 4B 15 55 55 4B 15 55 55 4B B1 77 

08 02 02 C0 11 02 FA 00 0A 00 00 00 09 00 00 07 D0 00 06 1D 6A 00 00 00 00 00 00 00 16 00 01 00 00 00 63 C9 00 00 46 03 00 00 1A 6D 01 28 00 01 04 E6 00 00 00 00 00 00 00 00 00 00 00 00 F7 73 A1 B0 0F 00 1A 01 01 00 00 00 BA 07 00 00 FC 50 00 00 33 E2 01 28 00 01 04 E6 00 00 00 00 00 00 00 00 00 00 00 00 06 69 50 88 0F 00 07 02 01 00 00 00 26 25 00 00 47 68 00 00 03 3F 00 1B 00 00 00 02 00 00 00 00 00 00 00 00 00 00 00 00 04 55 62 B8 03 00 02 03 01 00 00 00 1C 63 00 00 B8 92 00 00 0B BB 00 EE 00 0A 31 05 00 00 00 00 00 00 00 00 00 00 00 00 01 C5 4C 90 0F 00 18 04 01 00 00 00 52 25 00 00 A3 C8 00 00 62 2D 01 27 00 01 04 E6 00 00 00 00 00 00 00 00 00 00 00 00 0B 3C 18 90 0F 00 15 06 01 00 00 00 58 7D 00 00 1B 63 00 00 48 3F 01 28 00 01 04 E6 00 00 00 00 00 00 00 00 00 00 00 00 02 27 AA 50 0F 00 03 07 01 00 00 00 13 5A 00 00 68 2D 00 00 01 9F 00 F0 00 0A 31 05 00 00 00 00 00 00 00 00 00 00 00 00 01 C9 EE 98 0F 00 0D 08 01 00 00 00 61 8C 00 00 8E CB 00 00 37 B5 00 13 00 00 00 03 00 00 00 00 00 00 00 00 00 00 00 00 FB 6D 33 30 03 00 05 09 01 00 00 00 3A 82 00 00 B5 37 00 00 08 17 00 EB 00 0A 31 05 00 00 00 00 00 00 00 00 00 00 00 00 01 B6 EF D0 0F 00 0A 0A 01 00 00 00 30 7A 00 00 04 7F 00 00 85 8E 01 25 00 01 04 E6 00 00 00 00 00 00 00 00 00 00 00 00 05 6A FB D0 0F 00 0E 0B 01 00 00 00 10 A6 00 00 77 ED 00 00 6D A4 00 E1 00 00 00 01 00 00 00 00 00 00 00 00 00 00 00 00 0D E9 69 F0 03 00 16 10 05 00 00 00 34 04 00 00 24 CA 00 00 0F 8A 00 60 00 01 04 E9 00 00 00 00 00 00 00 00 00 00 00 00 08 F3 BE 50 0F 00 1A 12 05 00 00 00 2D 40 00 00 9F 4D 00 00 2E 6D 00 60 00 01 04 E9 00 00 00 00 00 00 00 00 00 00 00 00 0B 82 D4 10 0F 00 1F 13 05 00 00 00 57 7E 00 00 D9 2F 00 00 32 D3 00 60 00 01 04 E9 00 00 00 00 00 00 00 00 00 00 00 00 00 E2 05 18 0F 00 0A 14 05 00 00 00 8F 65 00 00 E9 BE 00 00 15 64 00 60 00 01 04 E9 00 00 00 00 00 00 00 00 00 00 00 00 F4 19 D6 F0 0F 00 10 15 05 00 00 00 92 81 00 00 44 DC 00 00 00 24 00 60 00 01 04 E9 00 00 00 00 00 00 00 00 00 00 00 00 11 50 BC E0 0F 00 03 16 05 00 00 00 34 45 00 00 C4 C9 00 00 01 42 00 60 00 01 04 E9 00 00 00 00 00 00 00 00 00 00 00 00 0D 1C A8 00 0F 00 BE 77 

08 01 00 2C 00 16 01 00 38 90 16 11 35 90 10 35 05 F4 C3 05 07 8A 12 5E 21 07 07 32 3E 02 D0 21 0F 02 6E C1 08 00 4D F3 35 20 A0 C4 00 B6 61 FA 7D 77 

08 01 00 2C 01 1A 01 00 38 90 16 11 35 90 10 35 05 F4 C3 05 07 BD 3F FB 13 07 07 02 3E 02 D0 21 0F 02 6E C1 08 00 33 FA 35 85 80 58 07 E9 C1 25 84 77 

08 01 00 2C 03 02 01 00 38 90 56 18 35 9C 58 00 00 00 00 00 00 00 00 00 00 00 00 00 00 00 00 00 00 00 00 00 00 00 00 00 00 00 00 00 00 00 00 00 32 77 

08 01 00 2C 04 18 01 00 38 90 16 11 35 90 10 35 05 F4 C3 05 07 84 91 61 09 07 07 52 3E 02 D0 21 0F 02 6E C1 08 00 4F F5 0E F3 80 2C 03 E9 81 C2 2D 77 

08 01 00 2C 06 15 01 00 38 90 16 11 35 90 10 35 05 F4 C3 05 07 89 12 5C 11 07 07 72 3E 02 D0 21 0F 02 6E C1 08 00 54 FE 19 B5 7F 7C 3E 37 61 85 03 77 

08 01 00 2C 07 03 01 00 38 90 56 18 35 9C 58 00 00 00 00 00 00 00 00 00 00 00 00 00 00 00 00 00 40 00 00 00 00 00 00 00 00 00 00 00 00 00 00 00 77 77 

08 01 00 2C 08 0D 01 00 38 90 16 11 35 90 00 30 05 F4 C3 05 07 BA 40 FA 18 07 07 22 3E 02 D0 21 0F 02 6E C1 08 00 26 F0 3A B3 00 32 0A AB 81 2F 14 77 

08 01 00 2C 09 05 01 00 38 90 56 18 35 9C 58 00 00 00 00 00 00 00 00 00 00 00 00 00 00 00 00 00 00 00 00 00 00 00 00 00 00 00 00 00 00 00 00 00 3F 77 

08 01 00 2C 0A 0A 01 00 38 90 16 11 35 90 00 30 05 F4 C3 05 07 83 F0 64 1C 07 07 C2 3E 02 D0 21 0F 02 6E C1 08 00 72 FE 05 E9 00 5F 05 0C C1 73 04 77 

08 01 00 2C 03 02 01 00 38 90 16 11 35 A8 C0 A9 00 00 00 00 00 03 63 0A 18 67 D5 58 15 55 55 4B 15 55 55 4B 15 55 55 4B 15 55 55 4B 15 55 55 4B B8 77 

08 01 00 2C 07 03 01 00 38 90 16 11 35 A8 C0 A9 00 00 00 00 00 06 9A 02 31 A3 D5 71 15 55 55 4B 15 55 55 4B 15 55 55 4B 15 55 55 4B 15 55 55 4B 8D 77 

08 01 00 2C 09 05 01 00 38 90 16 11 35 A8 C0 A9 00 00 00 00 00 0F 95 3F 22 D7 D5 68 15 55 55 4B 15 55 55 4B 15 55 55 4B 15 55 55 4B 15 55 55 4B C0 77 

08 02 02 C0 11 02 FA 00 0A 00 00 00 09 00 00 07 D0 00 06 1D 6B 00 00 00 00 00 00 00 16 00 01 00 00 00 5B BC 00 00 55 FA 00 00 1A 76 00 2E 00 01 04 E7 00 00 00 00 00 00 00 00 00 00 00 00 F7 72 98 70 0F 00 1A 01 01 00 00 00 B8 A3 00 00 0A 1C 00 00 33 F1 00 2E 00 01 04 E7 00 00 00 00 00 00 00 00 00 00 00 00 06 67 86 E0 0F 00 07 02 01 00 00 00 27 26 00 00 A8 11 00 00 03 4C 00 4D 00 00 00 02 00 00 00 00 00 00 00 00 00 00 00 00 04 55 4E 20 03 00 02 03 01 00 00 00 1D FF 00 00 38 DC 00 00 0B C8 00 8A 00 0A 31 07 00 00 00 00 00 00 00 00 00 00 00 00 01 C5 48 80 0F 00 18 04 01 00 00 00 53 52 00 00 4A 2B 00 00 62 3D 00 2D 00 01 04 E7 00 00 00 00 00 00 00 00 00 00 00 00 0B 3A 7D 10 0F 00 15 06 01 00 00 00 58 66 00 00 B9 FA 00 00 48 4B 00 2E 00 01 04 E7 00 00 00 00 00 00 00 00 00 00 00 00 02 24 DC A8 0F 00 03 07 01 00 00 00 15 81 00 00 E6 80 00 00 01 AB 00 8C 00 0A 31 07 00 00 00 00 00 00 00 00 00 00 00 00 01 C7 68 8C 0F 00 0D 08 01 00 00 00 5E E0 00 00 EC 50 00 00 37 BF 00 2B 00 01 04 E7 00 00 00 00 00 00 00 00 00 00 00 00 FB 6A 74 A0 0F 00 05 09 01 00 00 00 38 FD 00 00 31 52 00 00 08 24 00 87 00 0A 31 07 00 00 00 00 00 00 00 00 00 00 00 00 01 B4 9A 7C 0F 00 0A 0A 01 00 00 00 2B 1A 00 00 BA 79 00 00 85 9B 00 2B 00 01 04 E7 00 00 00 00 00 00 00 00 00 00 00 00 05 6A 3C 40 0F 00 0E 0B 01 00 00 00 0F 62 00 00 03 EF 00 00 6D B5 01 13 00 00 00 01 00 00 00 00 00 00 00 00 00 00 00 00 0D E8 8E D0 03 00 16 10 05 00 00 00 35 68 00 00 93 B6 00 00 0F 91 00 92 00 01 04 E9 00 00 00 00 00 00 00 00 00 00 00 00 08 F2 2B 30 0F 00 1A 12 05 00 00 00 2E 64 00 00 7C FB 00 00 2E 75 00 92 00 01 04 E9 00 00 00 00 00 00 00 00 00 00 00 00 0B 80 B3 E0 0F 00 1F 13 05 00 00 00 54 4A 00 00 F7 14 00 00 32 D9 00 92 00 01 04 E9 00 00 00 00 00 00 00 00 00 00 00 00 00 E2 39 79 0F 00 0A 14 05 00 00 00 99 1A 00 00 E2 2A 00 00 15 68 00 92 00 01 04 E9 00 00 00 00 00 00 00 00 00 00 00 00 F4 18 BA 70 0F 00 10 15 05 00 00 00 93 3D 00 00 1D 7E 00 00 00 2D 00 92 00 01 04 E9 00 00 00 00 00 00 00 00 00 00 00 00 11 50 AA 60 0F 00 03 16 05 00 00 00 2E DD 00 00 E7 B2 00 00 01 4A 00 92 00 01 04 E9 00 00 00 00 00 00 00 00 00 00 00 00 0D 1A 91 40 0F 00 78 77 

08 01 00 2C 02 07 01 00 38 90 16 11 35 90 00 30 05 F4 C3 05 07 89 70 57 08 07 07 F2 3E 02 D0 21 0F 02 6E C1 08 00 05 FF 0B 45 5F 96 2E 1F E1 AB 1E 77 

08 01 00 2C 03 02 01 00 38 90 26 13 35 A8 A7 AD 3D 8A 18 93 20 00 00 90 00 00 AA 09 2A AA AA B4 00 00 00 00 00 00 00 00 00 07 77 0A 1C BF E7 01 A1 77 

08 01 00 2C 07 03 01 00 38 90 26 13 35 A8 A7 AD BD 8A 18 93 20 00 00 90 00 00 AA 09 2A AA AA B4 00 00 00 00 00 00 00 00 00 07 77 0A 1C BF E7 01 24 77 

08 01 00 2C 09 05 01 00 38 90 26 13 35 A8 A7 AD 3D 8A 18 93 20 00 00 90 00 00 AA 09 2A AA AA B4 00 00 00 00 00 00 00 00 00 07 77 0A 1C BF E7 01 AC 77 

08 01 00 2C 0B 0E 01 00 38 90 16 11 35 90 D0 3C 05 F4 C3 05 07 84 70 61 0F 08 04 FC 3E 82 4F 78 2F A1 AE CA 28 26 B5 AA 1D F7 40 2C 20 DE AE 21 1A 77 

08 02 02 C0 11 02 FA 00 0A 00 00 00 09 00 00 07 D0 00 06 1D 6C 00 00 00 00 00 00 00 16 00 01 00 00 00 60 10 00 00 94 15 00 00 1A 7F 00 60 00 01 04 E7 00 00 00 00 00 00 00 00 00 00 00 00 F7 71 FF 40 0F 00 1A 01 01 00 00 00 BC 60 00 00 4D ED 00 00 33 FF 00 60 00 01 04 E7 00 00 00 00 00 00 00 00 00 00 00 00 06 67 8B 48 0F 00 07 02 01 00 00 00 25 D4 00 00 37 70 00 00 03 5A 00 7F 00 00 00 02 00 00 00 00 00 00 00 00 00 00 00 00 04 54 8E 98 03 00 02 03 01 00 00 00 1D 74 00 00 EE D8 00 00 0B D4 00 26 00 0A 31 09 00 00 00 00 00 00 00 00 00 00 00 00 01 C5 90 62 0F 00 18 04 01 00 00 00 55 D5 00 00 32 29 00 00 62 4D 00 5F 00 01 04 E7 00 00 00 00 00 00 00 00 00 00 00 00 0B 39 D3 60 0F 00 15 06 01 00 00 00 53 F9 00 00 8E 0E 00 00 48 58 00 60 00 01 04 E7 00 00 00 00 00 00 00 00 00 00 00 00 02 26 BF F4 0F 00 03 07 01 00 00 00 16 53 00 00 A1 F9 00 00 01 B8 00 28 00 0A 31 09 00 00 00 00 00 00 00 00 00 00 00 00 01 CC 10 40 0F 00 0D 08 01 00 00 00 60 6D 00 00 82 6E 00 00 37 CA 00 5D 00 01 04 E7 00 00 00 00 00 00 00 00 00 00 00 00 FB 6A C4 60 0F 00 05 09 01 00 00 00 36 5F 00 00 E0 B1 00 00 08 30 00 23 00 0A 31 09 00 00 00 00 00 00 00 00 00 00 00 00 01 B6 56 E6 0F 00 0A 0A 01 00 00 00 2C 52 00 00 AC DE 00 00 85 A9 00 5D 00 01 04 E7 00 00 00 00 00 00 00 00 00 00 00 00 05 6A 12 B8 0F 00 0E 0B 01 00 00 00 0E 2F 00 00 D4 B9 00 00 6D C5 00 19 00 00 00 02 00 00 00 00 00 00 00 00 00 00 00 00 0D E8 2F 70 03 00 16 10 05 00 00 00 2F 42 00 00 20 3D 00 00 0F 99 00 C4 00 01 04 E9 00 00 00 00 00 00 00 00 00 00 00 00 08 F1 57 20 0F 00 1A 12 05 00 00 00 31 EB 00 00 7A 75 00 00 2E 7D 00 C4 00 01 04 E9 00 00 00 00 00 00 00 00 00 00 00 00 0B 80 E1 B0 0F 00 1F 13 05 00 00 00 4E F1 00 00 2A 5F 00 00 32 E0 00 C4 00 01 04 E9 00 00 00 00 00 00 00 00 00 00 00 00 00 E1 86 68 0F 00 0A 14 05 00 00 00 9D 91 00 00 FC 64 00 00 15 6C 00 C4 00 01 04 E9 00 00 00 00 00 00 00 00 00 00 00 00 F4 18 66 E0 0F 00 10 15 05 00 00 00 98 1A 00 00 0F A0 00 00 00 36 00 C4 00 01 04 E9 00 00 00 00 00 00 00 00 00 00 00 00 11 50 4B E0 0F 00 03 16 05 00 00 00 33 BB 00 00 20 5A 00 00 01 53 00 C4 00 01 04 E9 00 00 00 00 00 00 00 00 00 00 00 00 0D 1B AC A0 0F 00 4B 77 

08 01 00 2C 03 02 01 00 38 90 36 1C 35 A8 7F AA 3C BF FE 9C 1F 77 77 0A 1D DD DD DE 37 02 28 7C 25 60 41 A4 28 92 98 5D 00 01 60 02 18 18 1F 77 6D 77 

08 01 00 2C 07 03 01 00 38 90 36 1C 35 A8 7F AA 3C BF FE 9C 1F 77 77 0A 1D DD DD DE 37 02 28 7C 25 60 41 A4 28 92 98 5D 00 01 60 02 98 18 18 7E E6 77 

08 01 00 2C 09 05 01 00 38 90 36 1C 35 A8 7F AA 3C BF FE 9C 1F 77 77 0A 1D DD DD DE 37 02 28 7C 25 60 41 A4 28 92 98 5D 00 01 60 02 18 18 1F 77 60 77 

08 01 00 2C 03 02 01 00 38 90 46 17 35 A9 84 AD 14 0C 0F 0B 33 03 03 97 00 C0 C0 E9 30 30 35 E0 15 55 55 4B 15 55 55 4B 15 55 55 4B 15 55 55 4B ED 77 

08 01 00 2C 07 03 01 00 38 90 46 17 75 A8 21 A9 3C 0C 0C 6E 03 03 02 D4 16 79 E9 64 22 7F F5 C2 15 55 55 4B 15 55 55 4B 15 55 55 4B 15 55 55 4B 80 77 

08 01 00 2C 09 05 01 00 38 90 46 17 35 A9 84 AD 14 0C 0F 0B 33 03 03 97 00 C0 C0 E9 30 30 35 E0 15 55 55 4B 15 55 55 4B 15 55 55 4B 15 55 55 4B E0 77 

08 02 02 C0 11 02 FA 00 0A 00 00 00 09 00 00 07 D0 00 06 1D 6D 00 00 00 00 00 00 00 16 00 01 00 00 00 60 10 00 00 9F 22 00 00 1A 88 00 92 00 01 04 E7 00 00 00 00 00 00 00 00 00 00 00 00 F7 73 8F A0 0F 00 1A 01 01 00 00 00 BC 60 00 00 5B 08 00 00 34 0D 00 92 00 01 04 E7 00 00 00 00 00 00 00 00 00 00 00 00 06 66 E5 68 0F 00 07 02 01 00 00 00 29 04 00 00 94 28 00 00 03 67 00 B1 00 00 00 02 00 00 00 00 00 00 00 00 00 00 00 00 04 55 B7 88 03 00 02 03 01 00 00 00 1A A2 00 00 6D 08 00 00 0B E1 00 EE 00 0A 31 0A 00 00 00 00 00 00 00 00 00 00 00 00 01 C2 99 94 0F 00 18 04 01 00 00 00 53 78 00 00 DC 69 00 00 62 5C 00 91 00 01 04 E7 00 00 00 00 00 00 00 00 00 00 00 00 0B 3C D0 20 0F 00 15 06 01 00 00 00 59 CD 00 00 2F E6 00 00 48 65 00 92 00 01 04 E7 00 00 00 00 00 00 00 00 00 00 00 00 02 24 67 FC 0F 00 03 07 01 00 00 00 15 0D 00 00 28 4F 00 00 01 C5 00 F0 00 0A 31 0A 00 00 00 00 00 00 00 00 00 00 00 00 01 C6 69 58 0F 00 0D 08 01 00 00 00 62 FA 00 00 E2 A5 00 00 37 D4 00 8F 00 01 04 E7 00 00 00 00 00 00 00 00 00 00 00 00 FB 6B 85 D0 0F 00 05 09 01 00 00 00 3C 31 00 00 5D 77 00 00 08 3D 00 EB 00 0A 31 0A 00 00 00 00 00 00 00 00 00 00 00 00 01 B5 77 7E 0F 00 0A 0A 01 00 00 00 2D 2F 00 00 5F 20 00 00 85 B7 00 8F 00 01 04 E7 00 00 00 00 00 00 00 00 00 00 00 00 05 6A A3 A0 0F 00 0E 0B 01 00 00 00 0E 1B 00 00 62 E1 00 00 6D D6 00 4B 00 00 00 02 00 00 00 00 00 00 00 00 00 00 00 00 0D EA 65 E0 03 00 16 10 05 00 00 00 2E B8 00 00 88 34 00 00 0F A0 00 F6 00 01 04 E9 00 00 00 00 00 00 00 00 00 00 00 00 08 F1 51 90 0F 00 1A 12 05 00 00 00 2F 64 00 00 54 52 00 00 2E 85 00 F6 00 01 04 E9 00 00 00 00 00 00 00 00 00 00 00 00 0B 80 FD 20 0F 00 1F 13 05 00 00 00 57 1E 00 00 40 E7 00 00 32 E6 00 F6 00 01 04 E9 00 00 00 00 00 00 00 00 00 00 00 00 00 E1 0E 3A 0F 00 0A 14 05 00 00 00 95 22 00 00 F5 BB 00 00 15 70 00 F6 00 01 04 E9 00 00 00 00 00 00 00 00 00 00 00 00 F4 18 AE 80 0F 00 10 15 05 00 00 00 A0 BF 00 00 E4 FE 00 00 00 3E 00 F6 00 01 04 E9 00 00 00 00 00 00 00 00 00 00 00 00 11 50 C5 80 0F 00 03 16 05 00 00 00 34 4C 00 00 48 52 00 00 01 5B 00 F6 00 01 04 E9 00 00 00 00 00 00 00 00 00 00 00 00 0D 19 CB 50 0F 00 96 77 

08 01 00 2C 03 02 01 00 38 90 56 18 75 A8 5F A0 3F FD 3F FB 3F 00 00 80 00 00 1F 07 3F FC 00 F9 07 DF C8 89 26 1D 02 50 1B 0D C0 CF 25 C0 D5 33 90 77 

08 01 00 2C 07 03 01 00 38 90 56 18 35 A8 5F A0 3F FD 3F FB 3F 00 00 80 80 00 1F 07 3F FC 00 F9 07 DF C8 89 26 1D 02 50 1B 0D C0 CF 25 C0 D5 33 55 77 

08 01 00 2C 09 05 01 00 38 90 56 18 35 A8 5F A0 3F FD 3F FB 3F 00 00 80 00 00 1F 07 3F FC 00 F9 07 DF C8 89 26 1D 02 50 1B 0D C0 CF 25 C0 D5 33 DD 77 

08 01 00 2C 03 02 01 00 38 90 16 11 35 B5 38 F2 37 2C 00 89 01 D7 FC 2A 3C D3 55 DF 55 55 55 4B 15 55 55 4B 15 55 55 4B 15 55 55 4B 55 55 55 4B 69 77 

08 01 00 2C 07 03 01 00 38 90 16 11 35 B5 3E F8 15 58 00 70 01 E3 8C 8B 3C F8 55 2D 15 55 55 4B 15 55 55 4B 15 55 55 4B 15 55 55 4B 55 55 55 4B B3 77 

08 01 00 2C 09 05 01 00 38 90 16 11 35 B5 2C FB 3D F0 00 B0 01 DC 48 15 3D 30 55 5D 15 55 55 4B 15 55 55 4B 15 55 55 4B 15 55 55 4B 15 55 55 4B 76 77 

08 02 02 E8 12 02 FA 00 0A 00 00 00 09 00 00 07 D0 00 06 1D 6E 00 00 00 00 00 00 00 16 00 01 00 00 00 5F 05 00 00 DB E4 00 00 1A 91 00 C4 00 01 04 E7 00 00 00 00 00 00 00 00 00 00 00 00 F7 72 5A 80 0F 00 1A 01 01 00 00 00 B1 44 00 00 9B 57 00 00 34 1B 00 C4 00 01 04 E7 00 00 00 00 00 00 00 00 00 00 00 00 06 66 30 F8 0F 00 07 02 01 00 00 00 26 A3 00 00 25 34 00 00 03 75 00 E3 00 00 00 02 00 00 00 00 00 00 00 00 00 00 00 00 04 53 5F 40 03 00 02 03 01 00 00 00 19 89 00 00 2A 5A 00 00 0B EE 00 8A 00 0A 31 0C 00 00 00 00 00 00 00 00 00 00 00 00 01 C5 B3 5E 0F 00 18 04 01 00 00 00 4C 6D 00 00 C2 62 00 00 62 6C 00 C3 00 01 04 E7 00 00 00 00 00 00 00 00 00 00 00 00 0B 3A 80 80 0F 00 15 06 01 00 00 00 60 37 00 00 0A 80 00 00 48 72 00 C4 00 01 04 E7 00 00 00 00 00 00 00 00 00 00 00 00 02 24 A9 18 0F 00 03 07 01 00 00 00 14 A7 00 00 DB E3 00 00 01 D1 00 8C 00 0A 31 0C 00 00 00 00 00 00 00 00 00 00 00 00 01 C9 6B 54 0F 00 0D 08 01 00 00 00 58 62 00 00 74 3F 00 00 37 DF 00 C1 00 01 04 E7 00 00 00 00 00 00 00 00 00 00 00 00 FB 6C 7A 30 0F 00 05 09 01 00 00 00 40 B6 00 00 0F 9D 00 00 08 4A 00 87 00 0A 31 0C 00 00 00 00 00 00 00 00 00 00 00 00 01 B4 F5 2A 0F 00 0A 0A 01 00 00 00 2F 46 00 00 4A 19 00 00 85 C5 00 C1 00 01 04 E7 00 00 00 00 00 00 00 00 00 00 00 00 05 69 96 A0 0F 00 0E 0B 01 00 00 00 0D 8D 00 00 2E F4 00 00 6D E7 00 7D 00 00 00 02 00 00 00 00 00 00 00 00 00 00 00 00 0D E9 67 20 03 00 16 10 05 00 00 00 2A F9 00 00 17 E1 00 00 0F A8 01 28 00 01 04 E9 00 00 00 00 00 00 00 00 00 00 00 00 08 F0 BD 70 0F 00 1A 12 05 00 00 00 2E 46 00 00 4C F2 00 00 2E 8D 01 28 00 01 04 E9 00 00 00 00 00 00 00 00 00 00 00 00 0B 7F F3 00 0F 00 1F 13 05 00 00 00 5F 3E 00 00 71 D9 00 00 32 EC 01 28 00 01 04 E9 00 00 00 00 00 00 00 00 00 00 00 00 00 DF F0 85 0F 00 0A 14 05 00 00 00 8C FB 00 00 07 A2 00 00 15 75 01 28 00 01 04 E9 00 00 00 00 00 00 00 00 00 00 00 00 F4 18 41 C0 0F 00 10 15 05 00 00 00 95 1F 00 00 D1 64 00 00 00 47 01 28 00 01 04 E9 00 00 00 00 00 00 00 00 00 00 00 00 11 4F 31 20 0F 00 03 16 05 00 00 00 2F 08 00 00 7F 5A 00 00 01 63 01 28 00 01 04 E9 00 00 00 00 00 00 00 00 00 00 00 00 0D 1A 76 A0 0F 00 20 17 05 00 00 00 0F 3F 00 00 8E 2A 00 00 2A 60 00 1C 00 00 00 00 00 00 00 00 00 00 00 00 00 00 00 00 00 FE 88 05 01 00 0B 77 

08 01 00 2C 10 16 05 00 22 C0 46 26 20 9D 4C C0 17 D3 A1 C3 24 02 54 77 3F 52 C0 1C 28 43 25 4D 31 72 8F EA 01 7E 89 5D 22 D6 62 4F 3D FF FF 80 6D 77 

08 01 00 2C 12 1A 05 00 22 C0 46 26 20 9D 4C C0 17 D3 A0 C8 1E C2 55 FB 3F 54 40 06 28 43 27 21 31 74 5F CC 01 7E 4C 11 23 0A 66 3A 3D FF FF 60 D9 77 

08 01 00 2C 13 1F 05 00 22 C0 46 26 20 9D 4C C0 17 D3 A1 C3 24 02 54 77 3F 52 C0 1C 28 43 25 4D 31 72 8F EA 01 7E 89 5D 22 D6 62 4F 3D FF FF 80 67 77 

08 01 00 2C 14 0A 05 00 22 C0 46 26 20 9D 4C C0 17 D3 A1 C3 24 02 54 77 3F 52 C0 1C 28 43 25 4D 31 72 8F EA 01 7E 89 5D 22 D6 62 4F 3D FF FF 80 75 77 

08 01 00 2C 15 10 05 00 22 C0 46 26 20 9D 4C C0 17 D3 A0 C8 1E C2 55 FB 3F 54 40 06 28 43 27 21 31 74 5F CC 01 7E 4C 11 23 0A 66 3A 3D FF FF 60 D4 77 

08 01 00 2C 16 03 05 00 22 C0 46 26 20 9D 4C C0 17 D3 A1 C3 24 02 54 77 3F 52 C0 1C 28 43 25 4D 31 72 8F EA 01 7E 89 5D 22 D6 62 4F 3D FF FF 80 7E 77 

08 01 00 2C 03 02 01 00 38 90 26 13 35 B4 C7 F9 3D 8A 18 93 20 00 00 90 00 00 AA 09 2A AA AA B4 00 00 00 00 00 00 00 00 00 07 77 0A 1D FF FB 13 C6 77 

08 01 00 2C 07 03 01 00 38 90 26 13 35 B4 C7 F9 3D 8A 18 93 20 00 00 90 00 00 AA 09 2A AA AA B4 00 00 00 00 00 00 00 00 00 07 77 0A 1D FF FB 13 C3 77 

08 01 00 2C 09 05 01 00 38 90 26 13 35 B4 C7 F9 3D 8A 18 93 20 00 00 90 00 00 AA 09 2A AA AA B4 00 00 00 00 00 00 00 00 00 07 77 0A 1D FF FB 13 CB 77 

08 02 02 E8 12 02 FA 00 0A 00 00 00 09 00 00 07 D0 00 06 1D 6F 00 00 00 00 00 00 00 16 00 01 00 00 00 63 0C 00 00 E5 F6 00 00 1A 9A 00 F6 00 01 04 E7 00 00 00 00 00 00 00 00 00 00 00 00 F7 70 EB 70 0F 00 1A 01 01 00 00 00 AF AA 00 00 AA C3 00 00 34 29 00 F6 00 01 04 E7 00 00 00 00 00 00 00 00 00 00 00 00 06 66 D6 40 0F 00 07 02 01 00 00 00 26 47 00 00 85 1C 00 00 03 82 01 15 00 00 00 02 00 00 00 00 00 00 00 00 00 00 00 00 04 53 A2 90 03 00 02 03 01 00 00 00 19 91 00 00 B2 D7 00 00 0B FA 00 26 00 0A 31 0E 00 00 00 00 00 00 00 00 00 00 00 00 01 C4 97 A4 0F 00 18 04 01 00 00 00 4B 3B 00 00 6D 48 00 00 62 7C 00 F5 00 01 04 E7 00 00 00 00 00 00 00 00 00 00 00 00 0B 3A D0 A0 0F 00 15 06 01 00 00 00 5E 38 00 00 AA 35 00 00 48 7E 00 F6 00 01 04 E7 00 00 00 00 00 00 00 00 00 00 00 00 02 24 BA BC 0F 00 03 07 01 00 00 00 16 85 00 00 5E 96 00 00 01 DE 00 28 00 0A 31 0E 00 00 00 00 00 00 00 00 00 00 00 00 01 CA 19 30 0F 00 0D 08 01 00 00 00 55 EE 00 00 D4 15 00 00 37 E9 00 F3 00 01 04 E7 00 00 00 00 00 00 00 00 00 00 00 00 FB 6A 50 10 0F 00 05 09 01 00 00 00 3C 97 00 00 84 CD 00 00 08 56 00 23 00 0A 31 0E 00 00 00 00 00 00 00 00 00 00 00 00 01 B6 83 B2 0F 00 0A 0A 01 00 00 00 2D E3 00 00 03 6E 00 00 85 D3 00 F3 00 01 04 E7 00 00 00 00 00 00 00 00 00 00 00 00 05 6A 4C 00 0F 00 0E 0B 01 00 00 00 0E 3E 00 00 C0 E8 00 00 6D F7 00 AF 00 00 00 02 00 00 00 00 00 00 00 00 00 00 00 00 0D E7 F9 D0 03 00 16 10 05 00 00 00 2D 2C 00 00 82 4A 00 00 0F AF 00 2E 00 01 04 EA 00 00 00 00 00 00 00 00 00 00 00 00 08 F0 D5 20 0F 00 1A 12 05 00 00 00 2E 33 00 00 28 1E 00 00 2E 95 00 2E 00 01 04 EA 00 00 00 00 00 00 00 00 00 00 00 00 0B 7E D4 C0 0F 00 1F 13 05 00 00 00 62 1A 00 00 8B 3E 00 00 32 F2 00 2E 00 01 04 EA 00 00 00 00 00 00 00 00 00 00 00 00 00 E1 3E 41 0F 00 0A 14 05 00 00 00 83 FD 00 00 FC C2 00 00 15 78 00 2E 00 01 04 EA 00 00 00 00 00 00 00 00 00 00 00 00 F4 17 A9 70 0F 00 10 15 05 00 00 00 A5 C0 00 00 A3 3B 00 00 00 50 00 2E 00 01 04 EA 00 00 00 00 00 00 00 00 00 00 00 00 11 4F FC 20 0F 00 03 16 05 00 00 00 2E 65 00 00 9E 02 00 00 01 6B 00 2E 00 01 04 EA 00 00 00 00 00 00 00 00 00 00 00 00 0D 19 8C E0 0F 00 20 17 05 00 00 00 23 51 00 00 B3 AD 00 00 2A 66 00 4E 00 00 00 00 00 00 00 00 00 00 00 00 00 00 00 00 00 FE DA 75 01 00 3B 77 

08 01 00 2C 03 02 01 00 38 90 36 1C 35 B5 FF F2 3B 3F FD F9 3F 77 77 9A 1D DD DD DE 37 25 8D BC 3C D5 DE DB 11 80 00 20 00 01 60 02 18 18 18 7E 37 77 

08 01 00 2C 07 03 01 00 38 90 36 1C 35 B5 FF F2 3B 3F FD F9 3F 77 77 9A 1D DD DD DE F7 25 8D BC 3C D5 DE DB 11 80 00 20 00 01 48 03 1F 58 11 F6 1D 77 

08 01 00 2C 09 05 01 00 38 90 36 1C 35 B5 FF F2 3B 3F FD F9 3F 77 77 9A 1D DD DD DE 37 25 8D BC 3C D5 DE DB 11 80 00 20 00 01 60 02 18 18 18 7E 3A 77 

08 01 00 2C 03 02 01 00 38 90 46 17 35 B4 30 F6 0C 0C 0C 2E 03 03 03 D7 00 C0 C0 E9 30 30 35 E0 15 55 55 4B 15 55 55 4B 15 55 55 4B 15 55 55 4B 51 77 

08 01 00 2C 07 03 01 00 38 90 46 17 35 B4 E0 FA 2C 0C 0C BE 03 02 4B D4 00 C0 FB E8 5E B0 35 40 15 55 55 4B 15 55 55 4B 15 55 55 4B 15 55 55 4B 06 77 

08 01 00 2C 09 05 01 00 38 90 46 17 35 B4 30 F6 0C 0C 0C 2E 03 03 03 D7 00 C0 C0 E9 30 30 35 E0 15 55 55 4B 15 55 55 4B 15 55 55 4B 15 55 55 4B 5C 77 

08 02 02 E8 12 02 FA 00 0A 00 00 00 09 00 00 07 D0 00 06 1D 70 00 00 00 00 00 00 00 16 00 01 00 00 00 5E 81 00 00 25 38 00 00 1A A4 01 28 00 01 04 E7 00 00 00 00 00 00 00 00 00 00 00 00 F7 6F F3 B0 0F 00 1A 01 01 00 00 00 B8 9B 00 00 F0 C9 00 00 34 37 01 28 00 01 04 E7 00 00 00 00 00 00 00 00 00 00 00 00 06 65 CF 60 0F 00 07 02 01 00 00 00 26 DB 00 00 0E A5 00 00 03 90 00 1B 00 00 00 03 00 00 00 00 00 00 00 00 00 00 00 00 04 53 BA F8 03 00 02 03 01 00 00 00 19 C2 00 00 5E 1B 00 00 0C 07 00 EE 00 0A 31 0F 00 00 00 00 00 00 00 00 00 00 00 00 01 C3 10 DE 0F 00 18 04 01 00 00 00 49 67 00 00 50 06 00 00 62 8C 01 27 00 01 04 E7 00 00 00 00 00 00 00 00 00 00 00 00 0B 39 5A 20 0F 00 15 06 01 00 00 00 5B EF 00 00 7C B2 00 00 48 8B 01 28 00 01 04 E7 00 00 00 00 00 00 00 00 00 00 00 00 02 22 2B E8 0F 00 03 07 01 00 00 00 14 4B 00 00 0D C2 00 00 01 EB 00 F0 00 0A 31 0F 00 00 00 00 00 00 00 00 00 00 00 00 01 C6 04 4C 0F 00 0D 08 01 00 00 00 58 60 00 00 69 67 00 00 37 F4 01 25 00 01 04 E7 00 00 00 00 00 00 00 00 00 00 00 00 FB 69 B7 48 0F 00 05 09 01 00 00 00 39 42 00 00 38 2D 00 00 08 63 00 EB 00 0A 31 0F 00 00 00 00 00 00 00 00 00 00 00 00 01 B3 D4 A6 0F 00 0A 0A 01 00 00 00 2F 26 00 00 F7 84 00 00 85 E0 01 25 00 01 04 E7 00 00 00 00 00 00 00 00 00 00 00 00 05 67 66 B8 0F 00 0E 0B 01 00 00 00 0D DC 00 00 8A 9B 00 00 6E 08 00 E1 00 00 00 02 00 00 00 00 00 00 00 00 00 00 00 00 0D E7 01 30 03 00 16 10 05 00 00 00 29 05 00 00 15 B3 00 00 0F B7 00 60 00 01 04 EA 00 00 00 00 00 00 00 00 00 00 00 00 08 EE 69 50 0F 00 1A 12 05 00 00 00 2C 85 00 00 21 1E 00 00 2E 9D 00 60 00 01 04 EA 00 00 00 00 00 00 00 00 00 00 00 00 0B 7C CF 90 0F 00 1F 13 05 00 00 00 5F 0B 00 00 C2 4A 00 00 32 F8 00 60 00 01 04 EA 00 00 00 00 00 00 00 00 00 00 00 00 00 DE C6 E9 0F 00 0A 14 05 00 00 00 8C C6 00 00 13 EA 00 00 15 7D 00 60 00 01 04 EA 00 00 00 00 00 00 00 00 00 00 00 00 F4 16 19 90 0F 00 10 15 05 00 00 00 9A F7 00 00 92 EE 00 00 00 59 00 60 00 01 04 EA 00 00 00 00 00 00 00 00 00 00 00 00 11 4E 4E 40 0F 00 03 16 05 00 00 00 2C CF 00 00 E0 9E 00 00 01 73 00 60 00 01 04 EA 00 00 00 00 00 00 00 00 00 00 00 00 0D 19 A7 30 0F 00 20 17 05 00 00 00 21 6C 00 00 F1 71 00 00 36 69 00 7F 00 00 00 00 00 00 00 00 00 00 00 00 00 00 00 00 00 FC 34 4C 03 00 DF 77 

08 01 00 2C 00 16 01 00 38 90 26 13 35 A8 A7 AD 00 FD FD 74 28 45 76 D4 19 F4 01 CA 16 E7 4F 6E 04 24 40 2E 32 BD FF F2 02 AA 51 DC 13 F9 21 76 21 77 

08 01 00 2C 01 1A 01 00 38 90 26 13 35 A8 A4 A8 2B 04 BC BF 10 AF CF 70 15 A4 01 0A 0B 94 C2 16 04 DB 20 58 2A 25 02 D0 2B DA 51 0C 13 FC 51 78 FE 77 

08 01 00 2C 04 18 01 00 38 90 26 13 35 A8 A4 A8 19 05 77 87 2F B4 1C AB 00 E0 00 20 2D EF 71 30 04 85 10 B3 2C DC 03 3C 07 AA 51 9C 13 FA D1 72 70 77 

08 01 00 2C 06 15 01 00 38 90 26 13 35 A8 A5 AB 27 FD FA DD 27 F2 2A EA 07 80 01 63 18 57 E6 F2 04 6E 10 A1 30 A2 FE DA 3B EA 51 7C 13 F9 79 7F 12 77 

08 01 00 2C 0B 0E 01 00 78 90 26 13 F5 A8 AC A3 28 FF 74 1F 14 8B 74 56 1A BC 02 9F 36 35 EE 74 04 19 E0 BC 32 71 FF 2B 27 5A 51 4C 13 A8 59 AA F3 77 

08 01 00 2C 02 07 01 00 78 90 26 13 35 A8 38 A4 06 20 E1 50 06 E4 47 B7 35 58 10 E5 31 CC F6 35 06 50 AF 46 19 7B 1D A3 0A AC AE 2C 1D BB 29 A0 B6 77 

08 01 00 2C 03 02 01 00 38 90 56 18 35 B4 62 F2 01 81 81 F2 20 50 60 4D 18 10 50 42 22 06 06 EE 01 00 81 AD 20 60 60 ED 1B BF 60 36 13 BE 05 CB DB 77 

08 01 00 2C 07 03 01 00 78 90 56 18 35 B4 62 F2 01 81 81 F2 20 50 60 4D 18 10 50 42 22 06 06 EE 01 00 81 AD 60 60 60 ED 5B BF 60 36 13 BE 05 CB 9E 77 

08 01 00 2C 08 0D 01 00 38 90 26 13 35 A8 24 A6 3F DF 94 3C 30 E9 EE 5D 2F 08 08 6B 03 B7 66 2C 03 F5 60 9B 05 0F E3 7D 06 0C AE AC 23 6F 41 0F A8 77 

08 01 00 2C 09 05 01 00 38 90 56 18 35 B4 62 F2 01 81 81 F2 20 50 60 4D 18 10 50 42 22 06 06 EE 01 00 81 AD 20 60 60 ED 1B BF 60 36 13 BE 05 CB D6 77 

08 01 00 2C 0A 0A 01 00 38 90 26 13 35 A8 36 A5 08 21 62 34 25 E4 C2 F6 0B 64 0E 58 20 B1 1A 67 06 03 4F 97 1B B8 1D 31 1B DC AE 4C 26 8E 41 60 16 77 

08 02 02 E8 12 02 FA 00 0A 00 00 00 09 00 00 07 D0 00 06 1D 71 00 00 00 00 00 00 00 16 00 01 00 00 00 5E 81 00 00 2B 84 00 00 1A AD 00 2E 00 01 04 E8 00 00 00 00 00 00 00 00 00 00 00 00 F7 70 73 00 0F 00 1A 01 01 00 00 00 B6 7B 00 00 FD 2F 00 00 34 45 00 2E 00 01 04 E8 00 00 00 00 00 00 00 00 00 00 00 00 06 66 0F 08 0F 00 07 02 01 00 00 00 27 95 00 00 6A 8C 00 00 03 9D 00 2C 00 01 04 E8 00 00 00 00 00 00 00 00 00 00 00 00 04 53 7E 88 0F 00 02 03 01 00 00 00 18 DA 00 00 D9 4E 00 00 0C 13 00 8A 00 0A 31 11 00 00 00 00 00 00 00 00 00 00 00 00 01 C3 3E 80 0F 00 18 04 01 00 00 00 48 46 00 00 FB C1 00 00 62 9B 00 2D 00 01 04 E8 00 00 00 00 00 00 00 00 00 00 00 00 0B 39 D1 D0 0F 00 15 06 01 00 00 00 59 F9 00 00 20 C2 00 00 48 98 00 2E 00 01 04 E8 00 00 00 00 00 00 00 00 00 00 00 00 02 23 4E D4 0F 00 03 07 01 00 00 00 16 02 00 00 92 BA 00 00 01 F7 00 8C 00 0A 31 11 00 00 00 00 00 00 00 00 00 00 00 00 01 C7 8E 22 0F 00 0D 08 01 00 00 00 5A 93 00 00 CC 9F 00 00 37 FE 00 2B 00 01 04 E8 00 00 00 00 00 00 00 00 00 00 00 00 FB 6A E1 48 0F 00 05 09 01 00 00 00 38 EB 00 00 B3 9C 00 00 08 6F 00 87 00 0A 31 11 00 00 00 00 00 00 00 00 00 00 00 00 01 B3 BB 80 0F 00 0A 0A 01 00 00 00 2C 40 00 00 AD F9 00 00 85 EE 00 2B 00 01 04 E8 00 00 00 00 00 00 00 00 00 00 00 00 05 69 E8 48 0F 00 0E 0B 01 00 00 00 0D B9 00 00 19 6C 00 00 6E 19 00 2D 00 01 04 E8 00 00 00 00 00 00 00 00 00 00 00 00 0D E8 DD E0 0F 00 16 10 05 00 00 00 28 6D 00 00 82 0F 00 00 0F BE 00 92 00 01 04 EA 00 00 00 00 00 00 00 00 00 00 00 00 08 EF 40 60 0F 00 1A 12 05 00 00 00 2E B4 00 00 F8 3A 00 00 2E A4 00 92 00 01 04 EA 00 00 00 00 00 00 00 00 00 00 00 00 0B 7E D4 20 0F 00 1F 13 05 00 00 00 5D 2A 00 00 E0 70 00 00 32 FE 00 92 00 01 04 EA 00 00 00 00 00 00 00 00 00 00 00 00 00 E0 BE E6 0F 00 0A 14 05 00 00 00 80 0E 00 00 0D BC 00 00 15 81 00 92 00 01 04 EA 00 00 00 00 00 00 00 00 00 00 00 00 F4 17 E4 80 0F 00 10 15 05 00 00 00 A0 60 00 00 6B E8 00 00 00 62 00 92 00 01 04 EA 00 00 00 00 00 00 00 00 00 00 00 00 11 50 0E 80 0F 00 03 16 05 00 00 00 31 A9 00 00 FB 9B 00 00 01 7B 00 92 00 01 04 EA 00 00 00 00 00 00 00 00 00 00 00 00 0D 17 F7 10 0F 00 20 17 05 00 00 00 23 BF 00 00 05 2B 00 00 36 70 00 B1 00 00 00 00 00 00 00 00 00 00 00 00 00 00 00 00 00 FC 83 21 03 00 60 77 

08 01 00 2C 03 02 01 00 38 90 16 11 75 C1 6F E0 08 00 16 FF 0E 3B 7F F8 38 01 55 B2 15 55 55 4B 15 55 55 4B 15 55 55 4B 15 55 55 4B 15 55 55 4B 62 77 

08 01 00 2C 07 03 01 00 38 90 16 11 35 C1 52 EB 1F A8 BF B3 00 BA 9F C4 00 01 55 02 15 55 55 4B 15 55 55 4B 15 55 55 4B 15 55 55 4B 15 55 55 4B 90 77 

08 01 00 2C 09 05 01 00 38 90 16 11 35 C1 52 EB 3E BA DC E6 25 FC 27 AA 18 00 55 2D 15 55 55 4B 15 55 55 4B 15 55 55 4B 15 55 55 4B 15 55 55 4B 1E 77 

08 01 00 2C 03 02 01 00 38 90 26 13 35 C0 27 E3 3D 8A 18 93 20 00 00 90 00 01 01 0C 0F E0 00 E0 00 00 00 00 00 00 00 00 00 07 77 0A 1C 00 04 CC A8 77 

08 01 00 2C 07 03 01 00 38 90 26 13 35 C0 27 E3 3D 8A 18 93 20 00 00 90 00 01 07 06 3E 00 00 20 00 00 00 00 80 00 00 00 00 07 77 0A 1C 00 04 CC 30 77 

08 01 00 2C 09 05 01 00 38 90 26 13 35 C0 27 E3 3D 8A 18 93 20 00 00 90 00 00 01 03 2F E0 00 70 00 00 00 00 00 00 00 00 00 07 77 0A 1C 00 04 CC 1B 77 

08 01 00 2C 03 02 01 00 38 90 36 1C 35 C0 00 E0 00 43 FF B6 1F 77 77 0A 1D DD DD DE 37 77 77 6A 1D DE 00 D4 07 80 07 69 20 00 3E 9E 3F 91 30 B0 63 77 

08 01 00 2C 07 03 01 00 38 90 36 1C 35 C0 00 E0 00 43 FF B6 1F 77 77 0A 1D DD DD DE F7 77 77 6A 1D DE 00 D4 07 80 07 69 20 00 3E 9E 3F 91 30 B0 A6 77 

08 01 00 2C 09 05 01 00 38 90 36 1C 35 C0 00 E0 00 43 FF B6 1F 77 77 0A 1D DD DD DE 37 77 77 6A 1D DE 00 D4 07 80 07 69 20 00 09 98 10 BF C0 12 0C 77 

08 02 02 E8 12 02 FA 00 0A 00 00 00 09 00 00 07 D0 00 06 1D 72 00 00 00 00 00 00 00 16 00 01 00 00 00 5E F2 00 00 6C D2 00 00 1A B6 00 60 00 01 04 E8 00 00 00 00 00 00 00 00 00 00 00 00 F7 6F 47 20 0F 00 1A 01 01 00 00 00 B6 E0 00 00 41 F6 00 00 34 54 00 60 00 01 04 E8 00 00 00 00 00 00 00 00 00 00 00 00 06 64 5C D8 0F 00 07 02 01 00 00 00 29 22 00 00 05 D5 00 00 03 AB 00 5E 00 01 04 E8 00 00 00 00 00 00 00 00 00 00 00 00 04 53 A5 C0 0F 00 02 03 01 00 00 00 1A 45 00 00 93 2F 00 00 0C 20 00 26 00 0A 31 13 00 00 00 00 00 00 00 00 00 00 00 00 01 C0 EC D0 0F 00 18 04 01 00 00 00 41 31 00 00 DD 14 00 00 62 AB 00 5F 00 01 04 E8 00 00 00 00 00 00 00 00 00 00 00 00 0B 39 28 00 0F 00 15 06 01 00 00 00 5B 4A 00 00 F0 E9 00 00 48 A4 00 60 00 01 04 E8 00 00 00 00 00 00 00 00 00 00 00 00 02 22 69 F4 0F 00 03 07 01 00 00 00 16 8F 00 00 50 E1 00 00 02 04 00 28 00 0A 31 13 00 00 00 00 00 00 00 00 00 00 00 00 01 C7 5D 14 0F 00 0D 08 01 00 00 00 57 18 00 00 5D 59 00 00 38 09 00 5D 00 01 04 E8 00 00 00 00 00 00 00 00 00 00 00 00 FB 6A ED E8 0F 00 05 09 01 00 00 00 3A E4 00 00 62 DE 00 00 08 7C 00 23 00 0A 31 13 00 00 00 00 00 00 00 00 00 00 00 00 01 B3 4F 1A 0F 00 0A 0A 01 00 00 00 30 DD 00 00 A0 C8 00 00 85 FC 00 5D 00 01 04 E8 00 00 00 00 00 00 00 00 00 00 00 00 05 67 66 F0 0F 00 0E 0B 01 00 00 00 0E 07 00 00 E1 6A 00 00 6E 29 00 5F 00 01 04 E8 00 00 00 00 00 00 00 00 00 00 00 00 0D E6 A2 00 0F 00 16 10 05 00 00 00 30 19 00 00 0D DE 00 00 0F C6 00 C4 00 01 04 EA 00 00 00 00 00 00 00 00 00 00 00 00 08 EE 4A C0 0F 00 1A 12 05 00 00 00 2E 6F 00 00 F3 73 00 00 2E AC 00 C4 00 01 04 EA 00 00 00 00 00 00 00 00 00 00 00 00 0B 7E 21 A0 0F 00 1F 13 05 00 00 00 5F 73 00 00 11 FC 00 00 33 05 00 C4 00 01 04 EA 00 00 00 00 00 00 00 00 00 00 00 00 00 DE E0 8E 0F 00 0A 14 05 00 00 00 8D E9 00 00 1F 9F 00 00 15 85 00 C4 00 01 04 EA 00 00 00 00 00 00 00 00 00 00 00 00 F4 17 9F F0 0F 00 10 15 05 00 00 00 90 2F 00 00 58 8E 00 00 00 6B 00 C4 00 01 04 EA 00 00 00 00 00 00 00 00 00 00 00 00 11 4C AA 20 0F 00 03 16 05 00 00 00 2F DA 00 00 35 BB 00 00 01 84 00 C4 00 01 04 EA 00 00 00 00 00 00 00 00 00 00 00 00 0D 18 82 10 0F 00 20 17 05 00 00 00 24 48 00 00 3C 70 00 00 36 76 00 E3 00 00 00 00 00 00 00 00 00 00 00 00 00 00 00 00 00 FC EA 15 03 00 96 77 

08 01 00 2C 03 02 01 00 38 90 46 17 35 C1 D0 E3 09 B0 E4 AF 02 5C 0F 9B 00 C0 C0 E9 30 28 55 BD 15 55 55 4B 15 55 55 4B 15 55 55 4B 15 55 55 4B 3A 77 

08 01 00 2C 07 03 01 00 38 90 46 17 75 C1 D0 E3 09 B0 E4 AF 02 5C 0F 9B 80 C0 C0 E9 30 28 55 BD 15 55 55 4B 55 55 55 4B 15 55 55 4B 15 55 55 4B BF 77 

08 01 00 2C 09 05 01 00 38 90 46 17 35 C0 C1 EA 11 98 4C 70 02 24 0D BD 00 C0 C0 E9 30 25 15 8C 15 55 55 4B 15 55 55 4B 15 55 55 4B 15 55 55 4B 49 77 

08 02 02 E8 12 02 FA 00 0A 00 00 00 09 00 00 07 D0 00 06 1D 73 00 00 00 00 00 00 00 16 00 01 00 00 00 64 32 00 00 72 AC 00 00 1A BF 00 92 00 01 04 E8 00 00 00 00 00 00 00 00 00 00 00 00 F7 70 CF 60 0F 00 1A 01 01 00 00 00 BC 29 00 00 51 3F 00 00 34 62 00 92 00 01 04 E8 00 00 00 00 00 00 00 00 00 00 00 00 06 66 A3 28 0F 00 07 02 01 00 00 00 27 DD 00 00 5B 6F 00 00 03 B8 00 90 00 01 04 E8 00 00 00 00 00 00 00 00 00 00 00 00 04 55 19 B0 0F 00 02 03 01 00 00 00 19 50 00 00 12 39 00 00 0C 2D 00 EE 00 0A 31 14 00 00 00 00 00 00 00 00 00 00 00 00 01 C5 EC 50 0F 00 18 04 01 00 00 00 40 CA 00 00 8C BD 00 00 62 BB 00 91 00 01 04 E8 00 00 00 00 00 00 00 00 00 00 00 00 0B 39 4D C0 0F 00 15 06 01 00 00 00 5E E7 00 00 8F 54 00 00 48 B1 00 92 00 01 04 E8 00 00 00 00 00 00 00 00 00 00 00 00 02 21 E8 C8 0F 00 03 07 01 00 00 00 14 28 00 00 D1 9A 00 00 02 10 00 F0 00 0A 31 14 00 00 00 00 00 00 00 00 00 00 00 00 01 CA 26 82 0F 00 0D 08 01 00 00 00 56 88 00 00 BC 9A 00 00 38 13 00 8F 00 01 04 E8 00 00 00 00 00 00 00 00 00 00 00 00 FB 6B 70 A0 0F 00 05 09 01 00 00 00 3A 0C 00 00 DE D9 00 00 08 88 00 EB 00 0A 31 14 00 00 00 00 00 00 00 00 00 00 00 00 01 B7 E5 86 0F 00 0A 0A 01 00 00 00 2B 3D 00 00 58 FE 00 00 86 0A 00 8F 00 01 04 E8 00 00 00 00 00 00 00 00 00 00 00 00 05 69 20 00 0F 00 0E 0B 01 00 00 00 0E 18 00 00 7F AA 00 00 6E 3A 00 91 00 01 04 E8 00 00 00 00 00 00 00 00 00 00 00 00 0D E8 DD 70 0F 00 16 10 05 00 00 00 2D 84 00 00 83 8E 00 00 0F CD 00 F6 00 01 04 EA 00 00 00 00 00 00 00 00 00 00 00 00 08 EF A5 50 0F 00 1A 12 05 00 00 00 2E DF 00 00 D6 4C 00 00 2E B4 00 F6 00 01 04 EA 00 00 00 00 00 00 00 00 00 00 00 00 0B 7F 76 D0 0F 00 1F 13 05 00 00 00 60 C7 00 00 28 E3 00 00 33 0B 00 F6 00 01 04 EA 00 00 00 00 00 00 00 00 00 00 00 00 00 E0 15 CA 0F 00 0A 14 05 00 00 00 A5 53 00 00 1A 8F 00 00 15 89 00 F6 00 01 04 EA 00 00 00 00 00 00 00 00 00 00 00 00 F4 18 88 40 0F 00 10 15 05 00 00 00 94 EA 00 00 2B A7 00 00 00 74 00 F6 00 01 04 EA 00 00 00 00 00 00 00 00 00 00 00 00 11 4F A7 20 0F 00 03 16 05 00 00 00 31 54 00 00 5B E6 00 00 01 8C 00 F6 00 01 04 EA 00 00 00 00 00 00 00 00 00 00 00 00 0D 1A 0D B0 0F 00 20 17 05 00 00 00 20 ED 00 00 67 F4 00 00 36 7C 01 15 00 00 00 00 00 00 00 00 00 00 00 00 00 00 00 00 00 FE 00 6C 03 00 64 77 

08 01 00 2C 03 02 01 00 38 90 56 18 35 C0 64 E1 1E 0E 81 89 02 3F 60 E6 18 18 18 7E 04 3E 06 7E 01 F6 07 ED 20 60 60 ED 1F D8 18 AE 06 06 05 9B 0B 77 

08 01 00 2C 07 03 01 00 38 90 56 18 75 C0 64 E1 1E 0E 81 89 82 3F 60 E6 18 18 18 7E 04 3E 06 7E 41 F6 07 ED 20 60 60 ED 1F D8 18 AE 06 06 05 9B 8E 77 

08 01 00 2C 09 05 01 00 38 90 56 18 35 C0 64 E1 1E 0E 81 89 02 3F 60 E6 18 18 18 7E 04 3E 06 7E 01 F6 07 ED 20 60 60 ED 1F D8 18 AE 06 06 05 9B 06 77 

08 01 00 2C 03 02 01 00 38 90 16 11 35 CD 92 DB 21 7E F2 14 2E B2 E0 0E 0C 00 55 1D 15 55 55 4B 15 55 55 4B 15 55 55 4B 15 55 55 4B 15 55 55 4B EA 77 

08 01 00 2C 07 03 01 00 38 90 16 11 35 CD A4 DE 0F F7 F2 8B 2E AC 6E 55 2F FF 55 26 15 55 55 4B 15 55 55 4B 15 55 55 4B 15 55 55 4B 15 55 55 4B C8 77 

08 01 00 2C 09 05 01 00 38 90 16 11 35 CD 95 D2 23 0F B2 7C 2E C0 60 1D 2C 00 55 8D 15 55 55 4B 15 55 55 4B 15 55 55 4B 15 55 55 4B 15 55 55 4B E3 77 

08 02 02 E8 12 02 FA 00 0A 00 00 00 09 00 00 07 D0 00 06 1D 74 00 00 00 00 00 00 00 16 00 01 00 00 00 61 93 00 00 B2 F9 00 00 1A C8 00 C4 00 01 04 E8 00 00 00 00 00 00 00 00 00 00 00 00 F7 6E 57 B0 0F 00 1A 01 01 00 00 00 C7 23 00 00 92 FC 00 00 34 70 00 C4 00 01 04 E8 00 00 00 00 00 00 00 00 00 00 00 00 06 64 11 50 0F 00 07 02 01 00 00 00 27 82 00 00 EE D4 00 00 03 C5 00 C2 00 01 04 E8 00 00 00 00 00 00 00 00 00 00 00 00 04 53 0E 88 0F 00 02 03 01 00 00 00 1B 16 00 00 BE FC 00 00 0C 39 00 8A 00 0A 31 16 00 00 00 00 00 00 00 00 00 00 00 00 01 C1 A7 0E 0F 00 18 04 01 00 00 00 43 E7 00 00 6B 54 00 00 62 CB 00 C3 00 01 04 E8 00 00 00 00 00 00 00 00 00 00 00 00 0B 39 09 60 0F 00 15 06 01 00 00 00 5D D8 00 00 66 3A 00 00 48 BE 00 C4 00 01 04 E8 00 00 00 00 00 00 00 00 00 00 00 00 02 20 CD A8 0F 00 03 07 01 00 00 00 15 E2 00 00 87 E2 00 00 02 1D 00 8C 00 0A 31 16 00 00 00 00 00 00 00 00 00 00 00 00 01 C4 CB 6A 0F 00 0D 08 01 00 00 00 5C A7 00 00 55 D9 00 00 38 1E 00 C1 00 01 04 E8 00 00 00 00 00 00 00 00 00 00 00 00 FB 69 CF 00 0F 00 05 09 01 00 00 00 3A 86 00 00 91 D6 00 00 08 95 00 87 00 0A 31 16 00 00 00 00 00 00 00 00 00 00 00 00 01 B3 80 A6 0F 00 0A 0A 01 00 00 00 2F BB 00 00 44 11 00 00 86 18 00 C1 00 01 04 E8 00 00 00 00 00 00 00 00 00 00 00 00 05 67 F6 68 0F 00 0E 0B 01 00 00 00 0D A8 00 00 4C A9 00 00 6E 4B 00 C3 00 01 04 E8 00 00 00 00 00 00 00 00 00 00 00 00 0D E7 D0 D0 0F 00 16 10 05 00 00 00 29 5C 00 00 0D D3 00 00 0F D5 01 28 00 01 04 EA 00 00 00 00 00 00 00 00 00 00 00 00 08 EE 51 50 0F 00 1A 12 05 00 00 00 2F 34 00 00 CB B7 00 00 2E BC 01 28 00 01 04 EA 00 00 00 00 00 00 00 00 00 00 00 00 0B 7C FD 80 0F 00 1F 13 05 00 00 00 5D 55 00 00 5A 12 00 00 33 11 01 28 00 01 04 EA 00 00 00 00 00 00 00 00 00 00 00 00 00 DE 9B BA 0F 00 0A 14 05 00 00 00 A1 E0 00 00 2E DF 00 00 15 8D 01 28 00 01 04 EA 00 00 00 00 00 00 00 00 00 00 00 00 F4 16 B6 50 0F 00 10 15 05 00 00 00 9C D7 00 00 1B 4E 00 00 00 7D 01 28 00 01 04 EA 00 00 00 00 00 00 00 00 00 00 00 00 11 4E A6 20 0F 00 03 16 05 00 00 00 30 E8 00 00 9A BF 00 00 01 94 01 28 00 01 04 EA 00 00 00 00 00 00 00 00 00 00 00 00 0D 17 62 50 0F 00 20 17 05 00 00 00 1C 38 00 00 9A 36 00 00 36 82 00 1B 00 00 00 01 00 00 00 00 00 00 00 00 00 00 00 00 00 FB 29 53 03 00 FA 77 

08 01 00 2C 10 16 05 00 22 C0 46 26 20 9D 6D 48 12 43 5A D0 24 01 B7 61 3F 52 C0 35 28 43 3A E4 26 58 A9 88 11 FF 62 A1 07 7D 50 95 37 3F F4 58 50 77 

08 01 00 2C 12 1A 05 00 22 C0 46 26 20 9D 6D 48 12 43 58 63 1E C1 B6 48 3F 52 40 3C 28 43 3A A1 26 5A 7A 6B 12 03 D1 0F 07 AD 70 AE 37 3F F5 6C DF 77 

08 01 00 2C 13 1F 05 00 22 C0 46 26 20 9D 6D 48 12 43 5A D0 24 01 B7 61 3F 52 C0 35 28 43 3A E4 26 58 A9 88 11 FF 62 A1 07 7D 50 95 37 3F F4 58 5A 77 

08 01 00 2C 14 0A 05 00 22 C0 46 26 20 9D 6D 48 12 43 5A D0 24 01 B7 61 3F 52 C0 35 28 43 3A E4 26 58 A9 88 11 FF 62 A1 07 7D 50 95 37 3F F4 58 48 77 

08 01 00 2C 15 10 05 00 22 C0 46 26 20 9D 6D 48 12 43 58 63 1E C1 B6 48 3F 52 40 3C 28 43 3A A1 26 5A 7A 6B 12 03 D1 0F 07 AD 70 AE 37 3F F5 6C D2 77 

08 01 00 2C 16 03 05 00 22 C0 46 26 20 9D 6D 48 12 43 5A D0 24 01 B7 61 3F 52 C0 35 28 43 3A E4 26 58 A9 88 11 FF 62 A1 07 7D 50 95 37 3F F4 58 43 77 

08 01 00 2C 03 02 01 00 38 90 26 13 35 CC 47 D7 3D 8A 18 93 20 00 00 90 00 01 FF 0B 3E 9F 00 2B 00 00 00 00 00 00 00 00 40 07 77 0A 1C 60 0E B1 DB 77 

08 01 00 2C 07 03 01 00 38 90 26 13 35 CC 47 D7 3D 8A 18 93 20 00 00 90 00 01 FF 0B 3E 9F 00 2B 00 00 00 00 00 00 00 00 80 07 77 0A 1C 60 0E B1 1E 77 

08 01 00 2C 09 05 01 00 38 90 26 13 35 CC 47 D7 3D 8A 18 93 20 00 00 90 00 01 FF 0B 3E 9F 00 2B 00 00 00 00 00 00 00 00 00 07 77 0A 1C 60 0E B1 96 77 

08 02 02 E8 12 02 FA 00 0A 00 00 00 09 00 00 07 D0 00 06 1D 75 00 00 00 00 00 00 00 16 00 01 00 00 00 5F 01 00 00 BD 50 00 00 1A D1 00 F6 00 01 04 E8 00 00 00 00 00 00 00 00 00 00 00 00 F7 70 E4 00 0F 00 1A 01 01 00 00 00 C4 1C 00 00 9D A6 00 00 34 7E 00 F6 00 01 04 E8 00 00 00 00 00 00 00 00 00 00 00 00 06 68 59 20 0F 00 07 02 01 00 00 00 27 CF 00 00 4B 4C 00 00 03 D3 00 F4 00 01 04 E8 00 00 00 00 00 00 00 00 00 00 00 00 04 55 A0 60 0F 00 02 03 01 00 00 00 1B 98 00 00 43 77 00 00 0C 46 00 26 00 0A 31 18 00 00 00 00 00 00 00 00 00 00 00 00 01 C4 08 62 0F 00 18 04 01 00 00 00 45 69 00 00 1C 30 00 00 62 DB 00 F5 00 01 04 E8 00 00 00 00 00 00 00 00 00 00 00 00 0B 3D 2B 00 0F 00 15 06 01 00 00 00 54 9B 00 00 04 C9 00 00 48 CB 00 F6 00 01 04 E8 00 00 00 00 00 00 00 00 00 00 00 00 02 23 40 BC 0F 00 03 07 01 00 00 00 15 EE 00 00 01 93 00 00 02 2A 00 28 00 0A 31 18 00 00 00 00 00 00 00 00 00 00 00 00 01 C9 7D 6E 0F 00 0D 08 01 00 00 00 68 08 00 00 B4 6D 00 00 38 28 00 F3 00 01 04 E8 00 00 00 00 00 00 00 00 00 00 00 00 FB 6E CD 28 0F 00 05 09 01 00 00 00 36 88 00 00 0C F5 00 00 08 A2 00 23 00 0A 31 18 00 00 00 00 00 00 00 00 00 00 00 00 01 B8 12 C0 0F 00 0A 0A 01 00 00 00 31 E0 00 00 FE 71 00 00 86 25 00 F3 00 01 04 E8 00 00 00 00 00 00 00 00 00 00 00 00 05 6B 94 68 0F 00 0E 0B 01 00 00 00 0E 3B 00 00 DA 24 00 00 6E 5B 00 F5 00 01 04 E8 00 00 00 00 00 00 00 00 00 00 00 00 0D EB 6B B0 0F 00 16 10 05 00 00 00 2E DF 00 00 73 6F 00 00 0F DC 00 2E 00 01 04 EB 00 00 00 00 00 00 00 00 00 00 00 00 08 EF A3 00 0F 00 1A 12 05 00 00 00 2F E7 00 00 A8 34 00 00 2E C4 00 2E 00 01 04 EB 00 00 00 00 00 00 00 00 00 00 00 00 0B 7F 54 40 0F 00 1F 13 05 00 00 00 5B 95 00 00 74 A7 00 00 33 17 00 2E 00 01 04 EB 00 00 00 00 00 00 00 00 00 00 00 00 00 E1 11 28 0F 00 0A 14 05 00 00 00 9E 8A 00 00 25 09 00 00 15 91 00 2E 00 01 04 EB 00 00 00 00 00 00 00 00 00 00 00 00 F4 18 E0 60 0F 00 10 15 05 00 00 00 99 01 00 00 EF 12 00 00 00 85 00 2E 00 01 04 EB 00 00 00 00 00 00 00 00 00 00 00 00 11 51 41 A0 0F 00 03 16 05 00 00 00 32 48 00 00 BA CE 00 00 01 9C 00 2E 00 01 04 EB 00 00 00 00 00 00 00 00 00 00 00 00 0D 1A 34 00 0F 00 20 17 05 00 00 00 23 1B 00 00 B1 78 00 00 36 88 00 4D 00 00 00 01 00 00 00 00 00 00 00 00 00 00 00 00 00 FE 80 D5 03 00 85 77 

08 01 00 2C 03 02 01 00 38 90 36 1C 35 CC 1F DE 3F CC 02 5F 0F 77 77 DA 1D DD DD DE 37 77 77 6A 1D DE 00 D4 07 80 07 69 20 00 20 9A 18 10 50 42 04 77 

08 01 00 2C 07 03 01 00 38 90 36 1C 35 CC 1F DE 3F CC 02 5F 0F 77 77 DA 1D DD DD DE 37 77 77 6A 1D DE 00 D4 07 80 07 69 20 00 20 9A 18 10 50 42 01 77 

08 01 00 2C 09 05 01 00 38 90 36 1C 35 CC 1F DE 3F CC 02 5F 0F 77 77 DA 1D DD DD DE 37 77 77 6A 1D DE 00 D4 07 80 07 69 20 00 20 9A 18 18 18 7E 75 77 

08 01 00 2C 03 02 01 00 78 90 46 17 35 CD 10 D3 09 28 5F A0 38 0C 14 80 19 84 C0 D0 22 40 D5 53 15 55 55 4B 95 55 55 4B 15 55 55 4B 15 55 55 4B 30 77 

08 01 00 2C 07 03 01 00 38 90 46 17 35 CD 10 D3 09 20 56 98 18 45 FE 91 1E 10 40 D7 28 81 B5 31 15 55 55 4B 15 55 55 4B 15 55 55 4B 15 55 55 4B 83 77 

08 01 00 2C 09 05 01 00 38 90 46 17 35 CC 30 D6 08 B7 E8 03 02 22 0C BA 10 00 40 D7 20 70 35 80 15 55 55 4B 15 55 55 4B 15 55 55 4B 15 55 55 4B 6E 77 

08 02 02 E8 12 02 FA 00 0A 00 00 00 09 00 00 07 D0 00 06 1D 76 00 00 00 00 00 00 00 16 00 01 00 00 00 61 2F 00 00 F9 1C 00 00 1A DA 01 28 00 01 04 E8 00 00 00 00 00 00 00 00 00 00 00 00 F7 70 D9 90 0F 00 1A 01 01 00 00 00 BA D7 00 00 E4 98 00 00 34 8C 01 28 00 01 04 E8 00 00 00 00 00 00 00 00 00 00 00 00 06 66 DC A0 0F 00 07 02 01 00 00 00 29 A4 00 00 DB 9E 00 00 03 E0 01 26 00 01 04 E8 00 00 00 00 00 00 00 00 00 00 00 00 04 55 8F B8 0F 00 02 03 01 00 00 00 1C 44 00 00 FC 4F 00 00 0C 52 00 EE 00 0A 31 19 00 00 00 00 00 00 00 00 00 00 00 00 01 C8 80 D4 0F 00 18 04 01 00 00 00 45 29 00 00 FE A5 00 00 62 EA 01 27 00 01 04 E8 00 00 00 00 00 00 00 00 00 00 00 00 0B 3B 1B C0 0F 00 15 06 01 00 00 00 52 DB 00 00 DA 0E 00 00 48 D7 01 28 00 01 04 E8 00 00 00 00 00 00 00 00 00 00 00 00 02 20 BD E8 0F 00 03 07 01 00 00 00 15 12 00 00 BE 57 00 00 02 36 00 F0 00 0A 31 19 00 00 00 00 00 00 00 00 00 00 00 00 01 CB 16 9E 0F 00 0D 08 01 00 00 00 65 EA 00 00 47 6E 00 00 38 33 01 25 00 01 04 E8 00 00 00 00 00 00 00 00 00 00 00 00 FB 6E 06 F0 0F 00 05 09 01 00 00 00 3A 4D 00 00 BA 3D 00 00 08 AE 00 EB 00 0A 31 19 00 00 00 00 00 00 00 00 00 00 00 00 01 B8 20 50 0F 00 0A 0A 01 00 00 00 2F AA 00 00 EB D5 00 00 86 33 01 25 00 01 04 E8 00 00 00 00 00 00 00 00 00 00 00 00 05 6B 2F 88 0F 00 0E 0B 01 00 00 00 0F 4F 00 00 9E 98 00 00 6E 6C 01 27 00 01 04 E8 00 00 00 00 00 00 00 00 00 00 00 00 0D EA CC 50 0F 00 16 10 05 00 00 00 30 56 00 00 FD DF 00 00 0F E3 00 60 00 01 04 EB 00 00 00 00 00 00 00 00 00 00 00 00 08 ED E5 40 0F 00 1A 12 05 00 00 00 35 64 00 00 A1 B7 00 00 2E CC 00 60 00 01 04 EB 00 00 00 00 00 00 00 00 00 00 00 00 0B 7E 00 60 0F 00 1F 13 05 00 00 00 5E B2 00 00 AD 38 00 00 33 1D 00 60 00 01 04 EB 00 00 00 00 00 00 00 00 00 00 00 00 00 DF 47 0A 0F 00 0A 14 05 00 00 00 9D 74 00 00 37 45 00 00 15 95 00 60 00 01 04 EB 00 00 00 00 00 00 00 00 00 00 00 00 F4 18 35 50 0F 00 10 15 05 00 00 00 9B 04 00 00 DF CE 00 00 00 8E 00 60 00 01 04 EB 00 00 00 00 00 00 00 00 00 00 00 00 11 4F F0 A0 0F 00 03 16 05 00 00 00 30 68 00 00 F5 B9 00 00 01 A4 00 60 00 01 04 EB 00 00 00 00 00 00 00 00 00 00 00 00 0D 19 A8 E0 0F 00 20 17 05 00 00 00 25 1A 00 00 E9 E0 00 00 36 8E 00 7F 00 00 00 01 00 00 00 00 00 00 00 00 00 00 00 00 00 FC 4A EA 03 00 B2 77 

08 01 00 2C 00 16 01 00 38 90 36 1C 35 C2 18 E3 3C 4E 88 D1 04 D1 00 6F 01 3F FD 39 2D D5 FF A2 3A C0 F8 2D 2F B0 1F A7 16 DF E7 F1 36 26 D4 14 75 77 

08 01 00 2C 01 1A 01 00 38 90 36 1C 35 C2 18 E3 3C 4D A4 DE 3C F0 80 1E 02 B7 FD 89 2C 9C 00 89 05 9F 10 4E 1A 4B 25 D7 15 18 03 C5 23 59 02 A9 6D 77 

08 01 00 2C 02 07 01 00 38 90 36 1C 35 C2 18 E3 3C 49 1C DD 00 92 FF 39 37 77 FF 6F 12 11 FF CB 31 40 48 5C 1E 33 37 14 11 34 B6 D2 2E 19 C0 A6 D3 77 

08 01 00 2C 03 02 01 00 38 90 56 18 35 CC 6B DA 23 FC 24 3F 02 A0 48 EC 31 28 11 16 0F E6 06 EE 01 81 03 FA 20 60 60 ED 10 2F 08 20 06 06 05 9B 6B 77 

08 01 00 2C 04 18 01 00 38 90 36 1C 35 C2 18 E3 3C 4D 8B D6 12 AC 80 07 01 47 FD 19 2B E7 FF 9F 3F BE F4 4E 1A 6B FB 1A 24 27 8D B1 18 EA 54 33 AC 77 

08 01 00 2C 06 15 01 00 38 90 36 1C 35 C2 18 E3 3C 4E 87 D3 39 7F FF 3F 3E 2F FD D9 2E 0D FF C2 3C 01 0A 52 0F B0 3C 38 0E AF 12 C8 29 7E C2 EB E9 77 

08 01 00 2C 07 03 01 00 38 90 56 18 35 CC 6B DA 23 FC 24 3F 02 A0 48 EC 31 28 11 16 0F E6 06 EE 01 81 03 FA 20 60 60 ED 10 2F 08 20 06 06 05 9B 6E 77 

08 01 00 2C 08 0D 01 00 38 90 36 1C 35 C2 18 E3 3C 51 32 86 09 B9 00 9F 02 3F FF EF 15 51 FF 4B 1A 3F 9C C7 09 10 B8 3A 29 B4 78 3A 06 30 8C 39 3D 77 

08 01 00 2C 09 05 01 00 38 90 56 18 35 CC 6B DA 23 FC 24 3F 02 A0 48 EC 31 28 11 16 0F E6 06 EE 01 81 03 FA 20 60 60 ED 10 2F 08 20 06 06 05 9B 66 77 

08 01 00 2C 0A 0A 01 00 38 90 36 1C 35 C2 18 E3 3C 49 3E D1 0B 92 7F 17 39 07 FF 1F 12 09 FF 9B 38 40 2F 08 3E 2A 08 D6 37 AC BD DC 02 EB 1C 60 9A 77 

08 01 00 2C 0B 0E 01 00 38 90 36 1C 35 C2 18 E3 3C 4E 5E D7 21 E5 00 16 01 7F FD 89 2C 16 00 E4 09 A1 17 C3 0F AF 0D 6F 3E 0F 4A 11 16 0D 44 7D A4 77 

08 01 00 2C 03 02 01 00 38 90 16 11 35 D9 C4 BA 20 02 05 92 21 8F 01 58 BB 72 55 70 15 55 55 4B 15 55 55 4B 15 55 55 4B 15 55 55 4B 15 55 55 4B E8 77 

08 01 00 2C 07 03 01 00 38 90 16 11 F5 D9 E7 B5 00 05 D1 09 21 8F 02 5D 08 9A 55 F0 15 55 55 4B 15 55 55 4B 55 55 55 4B 15 55 55 4B 15 55 55 4B F4 77 

08 01 00 2C 09 05 01 00 38 90 16 11 35 D9 CA BB 20 03 11 94 21 8F 02 5D 07 3F 55 A6 15 55 55 4B 15 55 55 4B 15 55 55 4B 15 55 55 4B 15 55 55 4B D8 77 

08 02 02 E8 12 02 FA 00 0A 00 00 00 09 00 00 07 D0 00 06 1D 77 00 00 00 00 00 00 00 16 00 01 00 00 00 60 C0 00 00 FB 96 00 00 1A E3 00 2E 00 01 04 E9 00 00 00 00 00 00 00 00 00 00 00 00 F7 71 78 80 0F 00 1A 01 01 00 00 00 C5 10 00 00 F4 18 00 00 34 9A 00 2E 00 01 04 E9 00 00 00 00 00 00 00 00 00 00 00 00 06 68 37 48 0F 00 07 02 01 00 00 00 2A D1 00 00 38 65 00 00 03 EE 00 2C 00 01 04 E9 00 00 00 00 00 00 00 00 00 00 00 00 04 55 4D 70 0F 00 02 03 01 00 00 00 1A B0 00 00 7C 24 00 00 0C 5F 00 8A 00 0A 31 1B 00 00 00 00 00 00 00 00 00 00 00 00 01 C6 5E E8 0F 00 18 04 01 00 00 00 44 B3 00 00 A8 B9 00 00 62 FA 00 2D 00 01 04 E9 00 00 00 00 00 00 00 00 00 00 00 00 0B 3B 4D 60 0F 00 15 06 01 00 00 00 55 93 00 00 82 F6 00 00 48 E4 00 2E 00 01 04 E9 00 00 00 00 00 00 00 00 00 00 00 00 02 21 3D F8 0F 00 03 07 01 00 00 00 14 C6 00 00 40 A5 00 00 02 43 00 8C 00 0A 31 1B 00 00 00 00 00 00 00 00 00 00 00 00 01 CD B6 98 0F 00 0D 08 01 00 00 00 69 BD 00 00 A7 77 00 00 38 3D 00 2B 00 01 04 E9 00 00 00 00 00 00 00 00 00 00 00 00 FB 6F B3 D8 0F 00 05 09 01 00 00 00 3A FE 00 00 39 E1 00 00 08 BB 00 87 00 0A 31 1B 00 00 00 00 00 00 00 00 00 00 00 00 01 B6 06 52 0F 00 0A 0A 01 00 00 00 33 15 00 00 A9 46 00 00 86 41 00 2B 00 01 04 E9 00 00 00 00 00 00 00 00 00 00 00 00 05 6A A9 40 0F 00 0E 0B 01 00 00 00 0F 01 00 00 2F B7 00 00 6E 7D 00 2D 00 01 04 E9 00 00 00 00 00 00 00 00 00 00 00 00 0D E9 E0 A0 0F 00 16 10 05 00 00 00 31 7A 00 00 71 22 00 00 0F EB 00 92 00 01 04 EB 00 00 00 00 00 00 00 00 00 00 00 00 08 ED B3 60 0F 00 1A 12 05 00 00 00 32 0F 00 00 82 24 00 00 2E D4 00 92 00 01 04 EB 00 00 00 00 00 00 00 00 00 00 00 00 0B 7D F7 50 0F 00 1F 13 05 00 00 00 63 2F 00 00 C5 79 00 00 33 23 00 92 00 01 04 EB 00 00 00 00 00 00 00 00 00 00 00 00 00 DE 11 02 0F 00 0A 14 05 00 00 00 91 A7 00 00 2F 71 00 00 15 99 00 92 00 01 04 EB 00 00 00 00 00 00 00 00 00 00 00 00 F4 18 EA 40 0F 00 10 15 05 00 00 00 90 CF 00 00 B0 35 00 00 00 97 00 92 00 01 04 EB 00 00 00 00 00 00 00 00 00 00 00 00 11 50 5E 60 0F 00 03 16 05 00 00 00 34 B2 00 00 16 92 00 00 01 AD 00 92 00 01 04 EB 00 00 00 00 00 00 00 00 00 00 00 00 0D 19 29 30 0F 00 20 17 05 00 00 00 24 D8 00 00 07 0E 00 00 36 95 00 B1 00 00 00 01 00 00 00 00 00 00 00 00 00 00 00 00 00 FD 6B BE 03 00 A9 77 

08 01 00 2C 03 02 01 00 38 90 26 13 35 D8 67 B4 3D 8A 18 93 20 00 00 90 00 00 00 00 00 00 00 00 00 00 00 00 00 00 00 00 00 07 77 0A 1C 1F FA 90 19 77 

08 01 00 2C 07 03 01 00 38 90 26 13 B5 D8 67 B4 BD 8A 18 93 20 00 00 90 00 00 00 00 40 00 00 00 80 00 00 00 00 00 00 00 40 07 77 0A 1C 1F FA 90 9C 77 

08 01 00 2C 09 05 01 00 38 90 26 13 35 D8 67 B4 3D 8A 18 93 20 00 00 90 00 00 00 00 00 00 00 00 00 00 00 00 00 00 00 00 00 07 77 0A 1C 1F FA 90 14 77 

08 02 02 E8 12 02 FA 00 0A 00 00 00 09 00 00 07 D0 00 06 1D 78 00 00 00 00 00 00 00 16 00 01 00 00 00 62 92 00 00 39 FD 00 00 1A ED 00 60 00 01 04 E9 00 00 00 00 00 00 00 00 00 00 00 00 F7 70 05 B0 0F 00 1A 01 01 00 00 00 C1 69 00 00 38 89 00 00 34 A9 00 60 00 01 04 E9 00 00 00 00 00 00 00 00 00 00 00 00 06 65 8E 70 0F 00 07 02 01 00 00 00 28 53 00 00 CA 38 00 00 03 FB 00 5E 00 01 04 E9 00 00 00 00 00 00 00 00 00 00 00 00 04 54 A5 C8 0F 00 02 03 01 00 00 00 1A 49 00 00 35 8A 00 00 0C 6C 00 26 00 0A 31 1D 00 00 00 00 00 00 00 00 00 00 00 00 01 C5 AA C2 0F 00 18 04 01 00 00 00 45 5D 00 00 89 1D 00 00 63 0A 00 5F 00 01 04 E9 00 00 00 00 00 00 00 00 00 00 00 00 0B 3A A5 A0 0F 00 15 06 01 00 00 00 55 C1 00 00 53 AE 00 00 48 F1 00 60 00 01 04 E9 00 00 00 00 00 00 00 00 00 00 00 00 02 20 E1 08 0F 00 03 07 01 00 00 00 14 D5 00 00 F3 CF 00 00 02 4F 00 28 00 0A 31 1D 00 00 00 00 00 00 00 00 00 00 00 00 01 CA 9D 24 0F 00 0D 08 01 00 00 00 66 BE 00 00 3D 84 00 00 38 48 00 5D 00 01 04 E9 00 00 00 00 00 00 00 00 00 00 00 00 FB 6E 01 38 0F 00 05 09 01 00 00 00 38 E2 00 00 E9 62 00 00 08 C7 00 23 00 0A 31 1D 00 00 00 00 00 00 00 00 00 00 00 00 01 B5 64 CA 0F 00 0A 0A 01 00 00 00 31 06 00 00 9A A2 00 00 86 4F 00 5D 00 01 04 E9 00 00 00 00 00 00 00 00 00 00 00 00 05 69 EF 78 0F 00 0E 0B 01 00 00 00 10 3E 00 00 02 80 00 00 6E 8E 00 5F 00 01 04 E9 00 00 00 00 00 00 00 00 00 00 00 00 0D E9 27 50 0F 00 16 10 05 00 00 00 34 AD 00 00 FD 5F 00 00 0F F2 00 C4 00 01 04 EB 00 00 00 00 00 00 00 00 00 00 00 00 08 EC E1 F0 0F 00 1A 12 05 00 00 00 30 AC 00 00 7B E3 00 00 2E DC 00 C4 00 01 04 EB 00 00 00 00 00 00 00 00 00 00 00 00 0B 7C EB C0 0F 00 1F 13 05 00 00 00 69 FE 00 00 F7 8D 00 00 33 29 00 C4 00 01 04 EB 00 00 00 00 00 00 00 00 00 00 00 00 00 DF F9 F2 0F 00 0A 14 05 00 00 00 9F B7 00 00 47 AB 00 00 15 9D 00 C4 00 01 04 EB 00 00 00 00 00 00 00 00 00 00 00 00 F4 17 C6 50 0F 00 10 15 05 00 00 00 A0 F7 00 00 A3 CC 00 00 00 A0 00 C4 00 01 04 EB 00 00 00 00 00 00 00 00 00 00 00 00 11 4F FD C0 0F 00 03 16 05 00 00 00 38 02 00 00 57 08 00 00 01 B5 00 C4 00 01 04 EB 00 00 00 00 00 00 00 00 00 00 00 00 0D 17 E4 90 0F 00 20 17 05 00 00 00 25 2A 00 00 40 B0 00 00 36 9B 00 E3 00 00 00 01 00 00 00 00 00 00 00 00 00 00 00 00 00 FC 12 BD 03 00 C6 77 

08 01 00 2C 03 02 01 00 38 90 36 1C 35 D8 00 B0 00 80 00 50 0F 77 77 DA 1D DD DD DE 37 77 77 6A 1D DE 00 D4 07 80 07 69 20 00 20 9A 18 18 18 7E 63 77 

08 01 00 2C 07 03 01 00 38 90 36 1C 35 D8 00 B0 00 80 00 50 8F 77 77 DA 1D DD DD DE 37 77 77 6A 1D DE 00 D4 07 80 07 69 20 00 20 9A 58 18 18 7E A6 77 

08 01 00 2C 09 05 01 00 38 90 36 1C 35 D8 00 B0 00 80 00 50 0F 77 77 DA 1D DD DD DE 37 77 77 6A 1D DE 00 D4 07 80 07 69 20 00 20 9A 18 18 18 7E 6E 77 

08 01 00 2C 03 02 01 00 38 90 46 17 35 D8 25 B5 04 0C 0C DE 43 03 02 D4 25 F9 ED A8 30 20 15 8A 15 55 55 4B 15 55 55 4B 15 55 55 4B 15 55 55 4B FB 77 

08 01 00 2C 07 03 01 00 38 90 46 17 35 D8 23 BF 24 0C 0F 4B 59 E3 03 A7 27 EB E7 B8 1A 1A 55 00 95 55 55 4B 15 55 55 4B D5 55 55 4B 55 55 55 4B 1C 77 

08 01 00 2C 09 05 01 00 38 90 46 17 35 D8 23 BF 24 0C 0C 4E 03 03 02 D4 25 F9 ED A8 30 20 15 8A 15 55 55 4B 15 55 55 4B 15 55 55 4B 15 55 55 4B 0A 77 

08 02 02 E8 12 02 FA 00 0A 00 00 00 09 00 00 07 D0 00 06 1D 79 00 00 00 00 00 00 00 16 00 01 00 00 00 66 AD 00 00 46 40 00 00 1A F6 00 92 00 01 04 E9 00 00 00 00 00 00 00 00 00 00 00 00 F7 70 13 10 0F 00 1A 01 01 00 00 00 B7 98 00 00 48 10 00 00 34 B7 00 92 00 01 04 E9 00 00 00 00 00 00 00 00 00 00 00 00 06 65 A4 30 0F 00 07 02 01 00 00 00 26 F2 00 00 2C EA 00 00 04 09 00 90 00 01 04 E9 00 00 00 00 00 00 00 00 00 00 00 00 04 54 E7 B0 0F 00 02 03 01 00 00 00 1A 81 00 00 B0 83 00 00 0C 78 00 EE 00 0A 31 1E 00 00 00 00 00 00 00 00 00 00 00 00 01 C0 E8 CE 0F 00 18 04 01 00 00 00 49 5F 00 00 38 9A 00 00 63 1A 00 91 00 01 04 E9 00 00 00 00 00 00 00 00 00 00 00 00 0B 3A B8 C0 0F 00 15 06 01 00 00 00 50 96 00 00 F5 55 00 00 48 FD 00 92 00 01 04 E9 00 00 00 00 00 00 00 00 00 00 00 00 02 20 A8 78 0F 00 03 07 01 00 00 00 14 4A 00 00 73 DB 00 00 02 5C 00 F0 00 0A 31 1E 00 00 00 00 00 00 00 00 00 00 00 00 01 CB CC 98 0F 00 0D 08 01 00 00 00 62 0E 00 00 9E DF 00 00 38 52 00 8F 00 01 04 E9 00 00 00 00 00 00 00 00 00 00 00 00 FB 6E 7E 70 0F 00 05 09 01 00 00 00 36 F5 00 00 69 C4 00 00 08 D4 00 EB 00 0A 31 1E 00 00 00 00 00 00 00 00 00 00 00 00 01 B5 6D 84 0F 00 0A 0A 01 00 00 00 2C D3 00 00 50 6F 00 00 86 5D 00 8F 00 01 04 E9 00 00 00 00 00 00 00 00 00 00 00 00 05 6A 33 00 0F 00 0E 0B 01 00 00 00 10 D4 00 00 93 CF 00 00 6E 9E 00 91 00 01 04 E9 00 00 00 00 00 00 00 00 00 00 00 00 0D E9 40 B0 0F 00 16 10 05 00 00 00 32 46 00 00 73 58 00 00 0F FA 00 F6 00 01 04 EB 00 00 00 00 00 00 00 00 00 00 00 00 08 ED 13 10 0F 00 1A 12 05 00 00 00 2B DB 00 00 58 5B 00 00 2E E4 00 F6 00 01 04 EB 00 00 00 00 00 00 00 00 00 00 00 00 0B 7C 5F 60 0F 00 1F 13 05 00 00 00 67 79 00 00 10 9E 00 00 33 30 00 F6 00 01 04 EB 00 00 00 00 00 00 00 00 00 00 00 00 00 DE EA 7E 0F 00 0A 14 05 00 00 00 98 F7 00 00 41 60 00 00 15 A1 00 F6 00 01 04 EB 00 00 00 00 00 00 00 00 00 00 00 00 F4 17 E5 30 0F 00 10 15 05 00 00 00 9C F4 00 00 7A BD 00 00 00 A9 00 F6 00 01 04 EB 00 00 00 00 00 00 00 00 00 00 00 00 11 50 3C A0 0F 00 03 16 05 00 00 00 35 D9 00 00 76 2F 00 00 01 BD 00 F6 00 01 04 EB 00 00 00 00 00 00 00 00 00 00 00 00 0D 17 A2 70 0F 00 20 17 05 00 00 00 21 2A 00 00 65 D3 00 00 36 A1 01 15 00 00 00 01 00 00 00 00 00 00 00 00 00 00 00 00 00 FB EB 1D 03 00 4D 77 

08 01 00 2C 03 02 01 00 38 90 56 18 35 D8 6F BF 31 81 81 B2 A0 60 7B E6 1D 7E 00 44 0A 04 47 87 3F 81 FF DB 3C 60 60 2D 58 18 11 76 0A 06 05 8B E7 77 

08 01 00 2C 07 03 01 00 78 90 56 18 F5 D8 6F BF 31 81 81 B2 20 60 7B E6 1D 7E 00 44 0A 04 47 87 3F 81 FF DB 3C 60 60 2D 18 18 11 76 0A 06 05 8B A2 77 

08 01 00 2C 09 05 01 00 38 90 56 18 35 D8 6F BF 31 81 81 B2 20 60 7B E6 1D 7E 00 44 0A 04 47 87 3F 81 FF DB 3C 60 60 2D 18 18 11 76 0A 06 05 8B 2A 77 

08 02 02 E8 12 02 FA 00 0A 00 00 00 09 00 00 07 D0 00 06 1D 7A 00 00 00 00 00 00 00 16 00 01 00 00 00 64 09 00 00 86 8F 00 00 1A FF 00 C4 00 01 04 E9 00 00 00 00 00 00 00 00 00 00 00 00 F7 6E E8 80 0F 00 1A 01 01 00 00 00 B8 17 00 00 8A 2B 00 00 34 C5 00 C4 00 01 04 E9 00 00 00 00 00 00 00 00 00 00 00 00 06 64 7C 40 0F 00 07 02 01 00 00 00 28 73 00 00 B5 D2 00 00 04 16 00 C2 00 01 04 E9 00 00 00 00 00 00 00 00 00 00 00 00 04 53 B6 58 0F 00 02 03 01 00 00 00 1B 80 00 00 68 5D 00 00 0C 85 00 8A 00 0A 31 20 00 00 00 00 00 00 00 00 00 00 00 00 01 C6 41 0E 0F 00 18 04 01 00 00 00 4B 75 00 00 18 CF 00 00 63 2A 00 C3 00 01 04 E9 00 00 00 00 00 00 00 00 00 00 00 00 0B 39 B5 70 0F 00 15 06 01 00 00 00 49 1D 00 00 CA B4 00 00 49 0A 00 C4 00 01 04 E9 00 00 00 00 00 00 00 00 00 00 00 00 02 1F 61 88 0F 00 03 07 01 00 00 00 15 13 00 00 22 24 00 00 02 69 00 8C 00 0A 31 20 00 00 00 00 00 00 00 00 00 00 00 00 01 CC 5E 54 0F 00 0D 08 01 00 00 00 62 CD 00 00 31 A4 00 00 38 5D 00 C1 00 01 04 E9 00 00 00 00 00 00 00 00 00 00 00 00 FB 6D F7 60 0F 00 05 09 01 00 00 00 36 5C 00 00 16 85 00 00 08 E1 00 87 00 0A 31 20 00 00 00 00 00 00 00 00 00 00 00 00 01 B3 70 BA 0F 00 0A 0A 01 00 00 00 2D 1B 00 00 4B 66 00 00 86 6B 00 C1 00 01 04 E9 00 00 00 00 00 00 00 00 00 00 00 00 05 69 1E C8 0F 00 0E 0B 01 00 00 00 11 30 00 00 55 8B 00 00 6E AF 00 C3 00 01 04 E9 00 00 00 00 00 00 00 00 00 00 00 00 0D E9 60 E0 0F 00 16 10 05 00 00 00 33 96 00 00 F6 15 00 00 10 01 01 28 00 01 04 EB 00 00 00 00 00 00 00 00 00 00 00 00 08 EA 2A 30 0F 00 1A 12 05 00 00 00 2F 18 00 00 4D 3C 00 00 2E EC 01 28 00 01 04 EB 00 00 00 00 00 00 00 00 00 00 00 00 0B 7C 85 50 0F 00 1F 13 05 00 00 00 65 6C 00 00 44 D9 00 00 33 36 01 28 00 01 04 EB 00 00 00 00 00 00 00 00 00 00 00 00 00 DD 33 E2 0F 00 0A 14 05 00 00 00 98 F4 00 00 53 98 00 00 15 A5 01 28 00 01 04 EB 00 00 00 00 00 00 00 00 00 00 00 00 F4 17 0A 20 0F 00 10 15 05 00 00 00 A0 BC 00 00 69 2C 00 00 00 B2 01 28 00 01 04 EB 00 00 00 00 00 00 00 00 00 00 00 00 11 50 2E 60 0F 00 03 16 05 00 00 00 35 C9 00 00 B4 19 00 00 01 C5 01 28 00 01 04 EB 00 00 00 00 00 00 00 00 00 00 00 00 0D 17 29 10 0F 00 20 17 05 00 00 00 23 0B 00 00 A2 23 00 00 36 A7 00 1B 00 00 00 02 00 00 00 00 00 00 00 00 00 00 00 00 00 F9 BF A6 03 00 E8 77 

08 01 00 2C 03 02 01 00 38 90 16 11 35 E6 12 27 34 20 C6 63 3E 97 C8 19 00 67 55 76 15 55 55 4B 15 55 55 4B 15 55 55 4B 15 55 55 4B 15 55 55 4B BF 77 

08 01 00 2C 07 03 01 00 38 90 16 11 35 E6 27 27 04 27 B8 21 1E A8 18 1E 00 52 D5 DE 15 55 55 4B 55 55 55 4B 15 55 55 4B 95 55 55 4B 95 55 55 4B 11 77 

08 01 00 2C 09 05 01 00 38 90 16 11 35 E6 06 2E 1A 1B EA 0C 1E C5 58 5F 00 5D 15 EC 15 55 55 4B 15 55 55 4B 15 55 55 4B 15 55 55 4B 15 55 55 4B BD 77 

08 01 00 2C 07 03 01 00 78 90 26 13 35 E4 87 2E 3D 8A 18 93 20 00 00 90 00 00 2A 07 2A AA AA B4 80 00 00 00 00 00 00 00 00 07 77 0A 1C 9F EB C6 EE 77 

08 01 00 2C 10 16 05 00 22 C0 46 26 20 9D 89 00 04 64 00 2E 15 F9 C2 5E 33 EB C8 56 37 88 3C CF 37 F3 F6 79 0D 98 9C 16 00 00 07 4B 26 F3 6B CC CE 77 

08 01 00 2C 12 1A 05 00 22 C0 46 26 20 9D 89 00 04 64 00 2E 15 F9 C2 5E 33 EB C8 56 37 88 3C CF 37 F3 C3 EF 0E 98 9C 27 00 00 0E B9 08 8A A0 F4 0E 77 

08 01 00 2C 13 1F 05 00 22 C0 46 26 20 9D 89 00 04 64 00 2E 15 F9 C2 5E 33 EB C8 56 37 88 3C CF 37 F3 F9 02 03 D8 9C 2C 00 3F FA D2 3D F8 76 A0 FE 77 

08 01 00 2C 14 0A 05 00 22 C0 46 26 20 9D 89 00 04 64 00 2E 15 F9 C2 5E 33 EB C8 56 37 88 3C CF 37 F3 C1 5C 03 98 9C 08 00 3F E9 AE 32 05 28 84 09 77 

08 01 00 2C 15 10 05 00 22 C0 46 26 20 9D 89 00 04 64 40 20 17 F9 C2 58 33 EB C8 7F 37 88 3C D9 37 F3 FA 65 10 98 9C 32 00 3F F5 76 39 9A 4E 70 8E 77 

08 01 00 2C 16 03 05 00 22 C0 46 26 20 9D 89 00 04 64 00 2E 15 F9 C2 5E 33 EB C8 56 37 88 3C CF 37 F3 C1 0F 05 98 9C 04 00 3F E7 8D 37 30 1B E8 19 77 

08 01 00 2C 03 02 01 00 38 90 26 13 35 E4 87 2E 3D 8A 18 93 20 00 00 90 00 00 2A 07 2A AA AA B4 00 00 00 00 00 00 00 00 00 07 77 0A 1C 9F EB C6 2B 77 

08 01 00 2C 09 05 01 00 38 90 26 13 35 E4 87 2E 3D 8A 18 93 20 00 00 90 00 00 2A 07 2A AA AA B4 00 00 00 00 00 00 00 00 00 07 77 0A 1C 9F EB C6 26 77 

08 01 00 2C 03 02 01 00 38 90 36 1C 35 E4 1F 2E 3F 13 FD E0 27 77 77 BA 1D DD DD DE 37 77 77 6A 1D DE 00 D4 07 80 07 69 20 00 0D 94 10 48 11 56 2D 77 

08 01 00 2C 07 03 01 00 38 90 36 1C 35 E4 1F 2E 3F 13 FD E0 27 77 77 BA 1D DD DD DE 37 77 77 6A 1D DE 00 D4 07 80 07 69 20 00 3C 98 B0 98 1F 47 7A 77 

08 01 00 2C 09 05 01 00 38 90 36 1C 35 E4 1F 2E 3F 13 FD E0 27 77 77 BA 1D DD DD DE 37 77 77 6A 1D DE 00 D4 07 80 07 69 20 00 0D 94 10 48 11 56 20 77 

08 02 02 E8 12 02 FA 00 0A 00 00 00 09 00 00 07 D0 00 06 1D 7B 00 00 00 00 00 00 00 16 00 01 00 00 00 5E 47 00 00 8E 29 00 00 1B 08 00 F6 00 01 04 E9 00 00 00 00 00 00 00 00 00 00 00 00 F7 70 26 C0 0F 00 1A 01 01 00 00 00 BB 86 00 00 98 77 00 00 34 D3 00 F6 00 01 04 E9 00 00 00 00 00 00 00 00 00 00 00 00 06 65 CB 28 0F 00 07 02 01 00 00 00 28 11 00 00 17 E5 00 00 04 24 00 F4 00 01 04 E9 00 00 00 00 00 00 00 00 00 00 00 00 04 55 40 20 0F 00 02 03 01 00 00 00 1B 54 00 00 EA 0F 00 00 0C 91 00 26 00 0A 31 22 00 00 00 00 00 00 00 00 00 00 00 00 01 C5 3E 7A 0F 00 18 04 01 00 00 00 46 25 00 00 C3 4F 00 00 63 39 00 F5 00 01 04 E9 00 00 00 00 00 00 00 00 00 00 00 00 0B 3B 29 70 0F 00 15 06 01 00 00 00 50 C5 00 00 6B 10 00 00 49 17 00 F6 00 01 04 E9 00 00 00 00 00 00 00 00 00 00 00 00 02 20 7C A4 0F 00 03 07 01 00 00 00 13 68 00 00 B4 B0 00 00 02 75 00 28 00 0A 31 22 00 00 00 00 00 00 00 00 00 00 00 00 01 CE 20 26 0F 00 0D 08 01 00 00 00 67 C5 00 00 94 E4 00 00 38 67 00 F3 00 01 04 E9 00 00 00 00 00 00 00 00 00 00 00 00 FB 6F 8C 30 0F 00 05 09 01 00 00 00 38 ED 00 00 90 FA 00 00 08 ED 00 23 00 0A 31 22 00 00 00 00 00 00 00 00 00 00 00 00 01 B9 B3 CE 0F 00 0A 0A 01 00 00 00 2E 90 00 00 01 EE 00 00 86 79 00 F3 00 01 04 E9 00 00 00 00 00 00 00 00 00 00 00 00 05 6A A0 10 0F 00 0E 0B 01 00 00 00 13 25 00 00 E3 D2 00 00 6E BF 00 F5 00 01 04 E9 00 00 00 00 00 00 00 00 00 00 00 00 0D EA 8E 60 0F 00 16 10 05 00 00 00 33 D8 00 00 69 83 00 00 10 09 00 2E 00 01 04 EC 00 00 00 00 00 00 00 00 00 00 00 00 08 EC B0 50 0F 00 1A 12 05 00 00 00 2F 92 00 00 2C ED 00 00 2E F4 00 2E 00 01 04 EC 00 00 00 00 00 00 00 00 00 00 00 00 0B 7C 05 C0 0F 00 1F 13 05 00 00 00 6A 8C 00 00 5D 0D 00 00 33 3C 00 2E 00 01 04 EC 00 00 00 00 00 00 00 00 00 00 00 00 00 DF 52 1C 0F 00 0A 14 05 00 00 00 99 05 00 00 4F DF 00 00 15 A9 00 2E 00 01 04 EC 00 00 00 00 00 00 00 00 00 00 00 00 F4 17 A8 E0 0F 00 10 15 05 00 00 00 A0 03 00 00 40 A1 00 00 00 BB 00 2E 00 01 04 EC 00 00 00 00 00 00 00 00 00 00 00 00 11 52 6B 80 0F 00 03 16 05 00 00 00 36 38 00 00 D3 AF 00 00 01 CD 00 2E 00 01 04 EC 00 00 00 00 00 00 00 00 00 00 00 00 0D 19 1F 40 0F 00 20 17 05 00 00 00 1E 92 00 00 BD 85 00 00 36 AD 00 4D 00 00 00 02 00 00 00 00 00 00 00 00 00 00 00 00 00 FC 30 BE 03 00 EF 77 

08 01 00 2C 03 02 01 00 38 90 46 17 35 E5 61 28 1C 0C 0C FE 03 02 53 DA 00 C0 FC E1 00 30 35 A0 15 55 55 4B 15 55 55 4B 15 55 55 4B 15 55 55 4B 57 77 

08 01 00 2C 07 03 01 00 38 90 46 17 75 E4 1E 2D 34 0C 0C 9E 03 03 E9 D9 00 C0 C0 E9 70 30 35 E0 15 55 55 4B 15 55 55 4B 15 55 55 4B 15 55 55 4B 9D 77 

08 01 00 2C 09 05 01 00 38 90 46 17 35 E5 61 28 1C 0C 0C FE 03 02 53 DA 00 C0 FC E1 00 30 35 A0 15 55 55 4B 15 55 55 4B 15 55 55 4B 15 55 55 4B 5A 77 

08 01 00 2C 17 20 05 00 22 C0 46 26 20 9D 89 00 04 64 00 2E 15 F9 C2 5E 33 EB C8 56 37 88 3C CF 37 F3 C0 57 11 98 9C 2C 00 00 0C 35 0A E1 72 20 7F 77 

08 02 02 E8 12 02 FA 00 0A 00 00 00 09 00 00 07 D0 00 06 1D 7C 00 00 00 00 00 00 00 16 00 01 00 00 00 60 23 00 00 CC C8 00 00 1B 11 01 28 00 01 04 E9 00 00 00 00 00 00 00 00 00 00 00 00 F7 70 AB 70 0F 00 1A 01 01 00 00 00 B8 F8 00 00 D9 18 00 00 34 E1 01 28 00 01 04 E9 00 00 00 00 00 00 00 00 00 00 00 00 06 66 0A 68 0F 00 07 02 01 00 00 00 27 18 00 00 AF 21 00 00 04 31 01 26 00 01 04 E9 00 00 00 00 00 00 00 00 00 00 00 00 04 56 9E F0 0F 00 02 03 01 00 00 00 1C 5D 00 00 A2 2F 00 00 0C 9E 00 EE 00 0A 31 23 00 00 00 00 00 00 00 00 00 00 00 00 01 C8 31 B4 0F 00 18 04 01 00 00 00 46 5B 00 00 A6 7E 00 00 63 49 01 27 00 01 04 E9 00 00 00 00 00 00 00 00 00 00 00 00 0B 3D 2A 70 0F 00 15 06 01 00 00 00 4D 42 00 00 41 18 00 00 49 24 01 28 00 01 04 E9 00 00 00 00 00 00 00 00 00 00 00 00 02 20 44 08 0F 00 03 07 01 00 00 00 14 D1 00 00 65 4C 00 00 02 82 00 F0 00 0A 31 23 00 00 00 00 00 00 00 00 00 00 00 00 01 CF 73 94 0F 00 0D 08 01 00 00 00 6A 86 00 00 27 84 00 00 38 72 01 25 00 01 04 E9 00 00 00 00 00 00 00 00 00 00 00 00 FB 71 11 C8 0F 00 05 09 01 00 00 00 3B 21 00 00 43 60 00 00 08 FA 00 EB 00 0A 31 23 00 00 00 00 00 00 00 00 00 00 00 00 01 B9 0C B2 0F 00 0A 0A 01 00 00 00 2C CD 00 00 F3 47 00 00 86 86 01 25 00 01 04 E9 00 00 00 00 00 00 00 00 00 00 00 00 05 6B AD D8 0F 00 0E 0B 01 00 00 00 12 1B 00 00 B1 19 00 00 6E D0 01 27 00 01 04 E9 00 00 00 00 00 00 00 00 00 00 00 00 0D EB 68 F0 0F 00 16 10 05 00 00 00 38 8A 00 00 F5 04 00 00 10 10 00 60 00 01 04 EC 00 00 00 00 00 00 00 00 00 00 00 00 08 ED 23 60 0F 00 1A 12 05 00 00 00 2B B4 00 00 25 13 00 00 2E FC 00 60 00 01 04 EC 00 00 00 00 00 00 00 00 00 00 00 00 0B 7D 2B 20 0F 00 1F 13 05 00 00 00 61 A1 00 00 92 42 00 00 33 42 00 60 00 01 04 EC 00 00 00 00 00 00 00 00 00 00 00 00 00 E1 3C E9 0F 00 0A 14 05 00 00 00 82 F4 00 00 63 B2 00 00 15 AD 00 60 00 01 04 EC 00 00 00 00 00 00 00 00 00 00 00 00 F4 17 CD 20 0F 00 10 15 05 00 00 00 A3 EA 00 00 2D B4 00 00 00 C4 00 60 00 01 04 EC 00 00 00 00 00 00 00 00 00 00 00 00 11 51 C8 60 0F 00 03 16 05 00 00 00 32 6A 00 00 12 CA 00 00 01 D6 00 60 00 01 04 EC 00 00 00 00 00 00 00 00 00 00 00 00 0D 1A 2E 40 0F 00 20 17 05 00 00 00 1C C5 00 00 F5 05 00 00 36 B3 00 7F 00 00 00 02 00 00 00 00 00 00 00 00 00 00 00 00 00 FC 94 C0 03 00 A1 77 

08 01 00 2C 00 16 01 00 38 90 46 17 35 D8 3C B8 00 00 00 00 00 00 00 00 00 00 00 00 00 00 00 00 00 00 00 00 00 00 00 00 00 00 00 00 00 00 03 05 A4 77 

08 01 00 2C 01 1A 01 00 38 90 46 17 35 D8 3C B8 00 00 00 00 00 00 00 00 00 00 00 00 00 00 00 00 00 00 00 00 00 00 00 00 00 00 00 00 00 00 03 05 A9 77 

08 01 00 2C 02 07 01 00 38 90 46 17 35 D8 3C B8 00 00 00 00 00 00 00 00 00 00 00 00 00 00 00 00 00 00 00 00 00 00 00 00 00 00 00 00 00 00 00 00 B1 77 

08 01 00 2C 03 02 01 00 38 90 56 18 35 E4 73 24 09 C1 81 B2 20 60 74 E4 18 18 18 7E 06 04 68 9F 2F 18 18 0E 3B 3B 04 FE 08 1F 71 A0 12 06 05 AB 5A 77 

08 01 00 2C 04 18 01 00 38 90 46 17 35 D8 3C B8 00 00 00 00 00 00 00 00 00 00 00 00 00 00 00 00 00 00 00 00 00 00 00 00 00 00 00 00 00 00 03 05 AE 77 

08 01 00 2C 06 15 01 00 38 90 46 17 35 D8 3C B8 00 00 00 00 00 00 00 00 00 00 00 00 00 00 00 00 00 00 00 00 00 00 00 00 00 00 00 00 00 00 03 05 A1 77 

08 01 00 2C 07 03 01 00 38 90 56 18 35 E4 73 24 09 C1 81 B2 20 60 74 E4 18 18 18 7E 06 04 68 9F 2F 18 18 0E 3B 3B 04 FE 48 1F 71 A0 12 06 05 AB 1F 77 

08 01 00 2C 08 0D 01 00 38 90 46 17 35 D8 3C B8 00 00 00 00 00 00 00 00 00 00 00 00 00 00 00 00 00 00 00 00 00 00 00 00 00 00 00 00 00 00 00 00 B1 77 

08 01 00 2C 09 05 01 00 38 90 56 18 35 E4 73 24 09 C1 81 B2 20 60 74 E4 18 18 18 7E 06 04 68 9F 2F 18 18 0E 3B 3B 04 FE 08 1F 71 A0 12 06 05 AB 57 77 

08 01 00 2C 0A 0A 01 00 38 90 46 17 35 D8 3C B8 00 00 00 00 00 00 00 00 00 00 00 00 00 00 00 00 00 00 00 00 00 00 00 00 00 00 00 00 00 00 00 00 B4 77 

08 01 00 2C 0B 0E 01 00 38 90 46 17 35 D8 3F BD 35 44 47 B7 2A 1C 86 4D 10 8F DF B5 08 A8 FE 57 21 16 83 5F 24 D1 C5 F9 2A FE 59 6E 0B 76 75 33 CD 77 

08 01 00 2C 03 02 01 00 38 90 16 11 35 F2 7A 48 16 41 86 FB 21 3D 51 A7 16 BA 55 80 15 55 55 4B 15 55 55 4B 15 55 55 4B 15 55 55 4B 15 55 55 4B 98 77 

08 01 00 2C 07 03 01 00 38 90 16 11 35 F2 44 46 16 60 48 3C 64 64 AF 0F 0E B4 55 94 15 55 55 4B 15 55 55 4B 15 55 55 4B 15 55 55 4B 15 55 55 4B CD 77 

08 01 00 2C 09 05 01 00 38 90 16 11 35 F2 5A 42 16 85 87 11 36 7C 28 F8 1A 14 55 34 15 55 55 4B 15 55 55 4B 15 55 55 4B 15 55 55 4B 15 55 55 4B F6 77 

08 02 02 E8 12 02 FA 00 0A 00 00 00 09 00 00 07 D0 00 06 1D 7D 00 00 00 00 00 00 00 16 00 01 00 00 00 60 23 00 00 D4 DE 00 00 1B 1A 00 2E 00 01 04 EA 00 00 00 00 00 00 00 00 00 00 00 00 F7 70 6A 50 0F 00 1A 01 01 00 00 00 B8 F8 00 00 EB F5 00 00 34 EF 00 2E 00 01 04 EA 00 00 00 00 00 00 00 00 00 00 00 00 06 66 AB F0 0F 00 07 02 01 00 00 00 25 80 00 00 04 56 00 00 04 3F 00 2C 00 01 04 EA 00 00 00 00 00 00 00 00 00 00 00 00 04 55 DD A0 0F 00 02 03 01 00 00 00 1C E5 00 00 23 C1 00 00 0C AB 00 8A 00 0A 31 25 00 00 00 00 00 00 00 00 00 00 00 00 01 C8 69 BE 0F 00 18 04 01 00 00 00 45 B8 00 00 55 F9 00 00 63 59 00 2D 00 01 04 EA 00 00 00 00 00 00 00 00 00 00 00 00 0B 3D 4F B0 0F 00 15 06 01 00 00 00 50 C2 00 00 E2 12 00 00 49 30 00 2E 00 01 04 EA 00 00 00 00 00 00 00 00 00 00 00 00 02 21 21 3C 0F 00 03 07 01 00 00 00 15 44 00 00 EB 47 00 00 02 8E 00 8C 00 0A 31 25 00 00 00 00 00 00 00 00 00 00 00 00 01 CF 6A 62 0F 00 0D 08 01 00 00 00 67 20 00 00 88 DB 00 00 38 7C 00 2B 00 01 04 EA 00 00 00 00 00 00 00 00 00 00 00 00 FB 70 7B D8 0F 00 05 09 01 00 00 00 3A 08 00 00 BF 81 00 00 09 06 00 87 00 0A 31 25 00 00 00 00 00 00 00 00 00 00 00 00 01 B6 50 3E 0F 00 0A 0A 01 00 00 00 2D A6 00 00 A2 11 00 00 86 94 00 2B 00 01 04 EA 00 00 00 00 00 00 00 00 00 00 00 00 05 6C 5A A0 0F 00 0E 0B 01 00 00 00 11 49 00 00 4C DC 00 00 6E E1 00 2D 00 01 04 EA 00 00 00 00 00 00 00 00 00 00 00 00 0D EA B7 80 0F 00 16 10 05 00 00 00 38 2D 00 00 64 F0 00 00 10 18 00 92 00 01 04 EC 00 00 00 00 00 00 00 00 00 00 00 00 08 ED 4C 10 0F 00 1A 12 05 00 00 00 2D D1 00 00 FC A3 00 00 2F 03 00 92 00 01 04 EC 00 00 00 00 00 00 00 00 00 00 00 00 0B 7D 9F F0 0F 00 1F 13 05 00 00 00 59 E0 00 00 A9 E4 00 00 33 48 00 92 00 01 04 EC 00 00 00 00 00 00 00 00 00 00 00 00 00 DF 8E 87 0F 00 0A 14 05 00 00 00 85 7E 00 00 5B AA 00 00 15 B1 00 92 00 01 04 EC 00 00 00 00 00 00 00 00 00 00 00 00 F4 19 CC 40 0F 00 10 15 05 00 00 00 A3 5A 00 00 01 DE 00 00 00 CD 00 92 00 01 04 EC 00 00 00 00 00 00 00 00 00 00 00 00 11 51 E2 C0 0F 00 03 16 05 00 00 00 34 84 00 00 2F 37 00 00 01 DE 00 92 00 01 04 EC 00 00 00 00 00 00 00 00 00 00 00 00 0D 19 C7 60 0F 00 20 17 05 00 00 00 19 BC 00 00 0C 79 00 00 36 BA 00 B1 00 00 00 02 00 00 00 00 00 00 00 00 00 00 00 00 00 FC 6E FF 03 00 52 77 

08 01 00 2C 03 02 01 00 38 90 26 13 35 F0 A7 4D 3D 8A 18 93 20 00 00 90 00 00 AA 09 2A AA AA B4 00 00 00 00 00 00 00 00 00 07 77 0A 1C BF E7 01 19 77 

08 01 00 2C 07 03 01 00 38 90 26 13 35 F0 A7 4D 3D 8A 18 93 20 00 00 90 80 00 AA 09 2A AA AA B4 00 00 00 00 00 00 00 00 00 07 77 0A 1C BF E7 01 9C 77 

08 01 00 2C 09 05 01 00 38 90 26 13 35 F0 A7 4D 3D 8A 18 93 20 00 00 90 00 00 AA 09 2A AA AA B4 00 00 00 00 00 00 00 00 00 07 77 0A 1C BF E7 01 14 77 

08 02 02 E8 12 02 FA 00 0A 00 00 00 09 00 00 07 D0 00 06 1D 7E 00 00 00 00 00 00 00 16 00 01 00 00 00 60 63 00 00 0E D7 00 00 1B 24 00 60 00 01 04 EA 00 00 00 00 00 00 00 00 00 00 00 00 F7 6E 33 60 0F 00 1A 01 01 00 00 00 AE 19 00 00 2C 48 00 00 34 FE 00 60 00 01 04 EA 00 00 00 00 00 00 00 00 00 00 00 00 06 65 62 E8 0F 00 07 02 01 00 00 00 26 DF 00 00 99 6A 00 00 04 4C 00 5E 00 01 04 EA 00 00 00 00 00 00 00 00 00 00 00 00 04 54 82 B8 0F 00 02 03 01 00 00 00 1C D8 00 00 D5 11 00 00 0C B7 00 26 00 0A 31 27 00 00 00 00 00 00 00 00 00 00 00 00 01 C6 1D 44 0F 00 18 04 01 00 00 00 43 02 00 00 3A 87 00 00 63 69 00 5F 00 01 04 EA 00 00 00 00 00 00 00 00 00 00 00 00 0B 3B 07 70 0F 00 15 06 01 00 00 00 4B 1B 00 00 B0 CC 00 00 49 3D 00 60 00 01 04 EA 00 00 00 00 00 00 00 00 00 00 00 00 02 1E 71 40 0F 00 03 07 01 00 00 00 14 E2 00 00 A4 34 00 00 02 9B 00 28 00 0A 31 27 00 00 00 00 00 00 00 00 00 00 00 00 01 CC BE C0 0F 00 0D 08 01 00 00 00 65 A0 00 00 1C 40 00 00 38 87 00 5D 00 01 04 EA 00 00 00 00 00 00 00 00 00 00 00 00 FB 6F 1B 90 0F 00 05 09 01 00 00 00 36 8F 00 00 6D 11 00 00 09 13 00 23 00 0A 31 27 00 00 00 00 00 00 00 00 00 00 00 00 01 B7 03 F0 0F 00 0A 0A 01 00 00 00 2F 40 00 00 94 0A 00 00 86 A2 00 5D 00 01 04 EA 00 00 00 00 00 00 00 00 00 00 00 00 05 69 BA B8 0F 00 0E 0B 01 00 00 00 11 58 00 00 10 C5 00 00 6E F2 00 5F 00 01 04 EA 00 00 00 00 00 00 00 00 00 00 00 00 0D E9 65 C0 0F 00 16 10 05 00 00 00 39 59 00 00 F0 DE 00 00 10 1F 00 C4 00 01 04 EC 00 00 00 00 00 00 00 00 00 00 00 00 08 EA DB 60 0F 00 1A 12 05 00 00 00 31 60 00 00 FC A5 00 00 2F 0B 00 C4 00 01 04 EC 00 00 00 00 00 00 00 00 00 00 00 00 0B 7B 2E 70 0F 00 1F 13 05 00 00 00 5F 27 00 00 E5 76 00 00 33 4E 00 C4 00 01 04 EC 00 00 00 00 00 00 00 00 00 00 00 00 00 DF BC 27 0F 00 0A 14 05 00 00 00 99 BA 00 00 6C 77 00 00 15 B5 00 C4 00 01 04 EC 00 00 00 00 00 00 00 00 00 00 00 00 F4 17 55 00 0F 00 10 15 05 00 00 00 9A ED 00 00 F2 B8 00 00 00 D5 00 C4 00 01 04 EC 00 00 00 00 00 00 00 00 00 00 00 00 11 50 9C 40 0F 00 03 16 05 00 00 00 35 EB 00 00 6A A0 00 00 01 E6 00 C4 00 01 04 EC 00 00 00 00 00 00 00 00 00 00 00 00 0D 16 8D 60 0F 00 20 17 05 00 00 00 1E 70 00 00 51 DF 00 00 36 C0 00 E3 00 00 00 02 00 00 00 00 00 00 00 00 00 00 00 00 00 FA 4C 29 03 00 74 77 

08 01 00 2C 03 02 01 00 38 90 36 1C 35 F0 7F 4A 3C BF FE 9C 1F 77 77 0A 1D DD DD DE 37 7B 20 58 05 60 21 39 20 0A 08 A6 00 01 45 07 0E 71 9F 76 78 77 

08 01 00 2C 07 03 01 00 38 90 36 1C 35 F0 7F 4A 3C BF FE 9C 1F 77 77 0A 1D DD DD DE 37 7B 20 58 05 60 21 39 20 0A 08 A6 00 01 49 00 10 BF C0 12 9D 77 

08 01 00 2C 09 05 01 00 38 90 36 1C 35 F0 7F 4A 3C BF FE 9C 1F 77 77 0A 1D DD DD DE 37 7B 20 58 05 60 21 39 20 0A 08 A6 00 01 45 07 0E 71 9F 76 75 77 

08 01 00 2C 03 02 01 00 38 90 46 17 35 F1 DC 44 28 E8 E4 7F 02 11 03 1A 00 C0 C0 E9 30 22 15 87 15 55 55 4B 15 55 55 4B 15 55 55 4B 15 55 55 4B B8 77 

08 01 00 2C 07 03 01 00 38 90 46 17 35 F0 C1 4A 11 98 4C 70 02 24 0D BD 00 C0 C0 E9 70 25 15 8C 15 55 55 4B 15 55 55 4B 15 55 55 4B 15 55 55 4B 91 77 

08 01 00 2C 09 05 01 00 38 90 46 17 35 F1 DC 44 28 E8 E4 7F 02 11 03 1A 00 C0 C0 E9 30 22 15 87 15 55 55 4B 15 55 55 4B 15 55 55 4B 15 55 55 4B B5 77 

08 02 02 E8 12 02 FA 00 0A 00 00 00 09 00 00 07 D0 00 06 1D 7F 00 00 00 00 00 00 00 16 00 01 00 00 00 63 CA 00 00 1B 22 00 00 1B 2D 00 92 00 01 04 EA 00 00 00 00 00 00 00 00 00 00 00 00 F7 6E 26 50 0F 00 1A 01 01 00 00 00 B7 B9 00 00 3C 7C 00 00 35 0C 00 92 00 01 04 EA 00 00 00 00 00 00 00 00 00 00 00 00 06 63 56 E8 0F 00 07 02 01 00 00 00 27 D6 00 00 F0 0D 00 00 04 59 00 90 00 01 04 EA 00 00 00 00 00 00 00 00 00 00 00 00 04 53 FB 68 0F 00 02 03 01 00 00 00 1B 96 00 00 51 E2 00 00 0C C4 00 EE 00 0A 31 28 00 00 00 00 00 00 00 00 00 00 00 00 01 C1 F9 2A 0F 00 18 04 01 00 00 00 44 90 00 00 E4 01 00 00 63 78 00 91 00 01 04 EA 00 00 00 00 00 00 00 00 00 00 00 00 0B 39 45 C0 0F 00 15 06 01 00 00 00 4A C3 00 00 4F FA 00 00 49 4A 00 92 00 01 04 EA 00 00 00 00 00 00 00 00 00 00 00 00 02 1F 02 E8 0F 00 03 07 01 00 00 00 15 09 00 00 24 FE 00 00 02 A8 00 F0 00 0A 31 28 00 00 00 00 00 00 00 00 00 00 00 00 01 C8 A1 84 0F 00 0D 08 01 00 00 00 65 D0 00 00 7E B0 00 00 38 91 00 8F 00 01 04 EA 00 00 00 00 00 00 00 00 00 00 00 00 FB 6F 31 80 0F 00 05 09 01 00 00 00 38 0E 00 00 EA 36 00 00 09 1F 00 EB 00 0A 31 28 00 00 00 00 00 00 00 00 00 00 00 00 01 B6 1F CE 0F 00 0A 0A 01 00 00 00 2E 76 00 00 4B 53 00 00 86 B0 00 8F 00 01 04 EA 00 00 00 00 00 00 00 00 00 00 00 00 05 69 81 10 0F 00 0E 0B 01 00 00 00 12 11 00 00 A1 E8 00 00 6F 02 00 91 00 01 04 EA 00 00 00 00 00 00 00 00 00 00 00 00 0D E9 8D D0 0F 00 16 10 05 00 00 00 37 59 00 00 5D F3 00 00 10 27 00 F6 00 01 04 EC 00 00 00 00 00 00 00 00 00 00 00 00 08 E9 DC C0 0F 00 1A 12 05 00 00 00 31 16 00 00 CC 1F 00 00 2F 13 00 F6 00 01 04 EC 00 00 00 00 00 00 00 00 00 00 00 00 0B 7B 17 E0 0F 00 1F 13 05 00 00 00 5A 15 00 00 FC 13 00 00 33 54 00 F6 00 01 04 EC 00 00 00 00 00 00 00 00 00 00 00 00 00 DD 8B 0B 0F 00 0A 14 05 00 00 00 9D A3 00 00 6B A8 00 00 15 B9 00 F6 00 01 04 EC 00 00 00 00 00 00 00 00 00 00 00 00 F4 16 D3 60 0F 00 10 15 05 00 00 00 A0 DB 00 00 C8 2C 00 00 00 DE 00 F6 00 01 04 EC 00 00 00 00 00 00 00 00 00 00 00 00 11 4F FB 80 0F 00 03 16 05 00 00 00 33 93 00 00 8E 15 00 00 01 EE 00 F6 00 01 04 EC 00 00 00 00 00 00 00 00 00 00 00 00 0D 16 3F 00 0F 00 20 17 05 00 00 00 1F BC 00 00 73 11 00 00 36 C6 01 15 00 00 00 02 00 00 00 00 00 00 00 00 00 00 00 00 00 F8 E2 B9 03 00 94 77 

08 01 00 2C 03 02 01 00 38 90 56 18 35 F0 76 42 01 81 23 F0 20 60 60 ED 98 18 18 7E 06 06 06 9E 01 81 81 F2 20 41 BF 2C 3D 81 1F A8 2C AC 29 2B 5A 77 

08 01 00 2C 07 03 01 00 38 90 56 18 35 F0 76 42 01 81 23 F0 20 60 60 ED 18 18 18 7E 06 06 06 9E 41 81 81 F2 20 41 BF 2C 3D 81 1F A8 2C AC 29 2B 9F 77 

08 01 00 2C 09 05 01 00 38 90 56 18 35 F0 76 42 01 81 23 F0 20 60 60 ED 18 18 18 7E 06 06 06 9E 01 81 81 F2 20 41 BF 2C 3D 81 1F A8 2C AC 29 2B D7 77 

08 01 00 2C 03 02 01 00 38 90 16 11 35 FE B0 75 04 58 AA 09 2A AA AA B4 2A AA AA B4 2A AA AA B4 2A AA AA B4 2A AA AA B4 2A AA AA B4 2A AA AA B4 E5 77 

08 01 00 2C 07 03 01 00 38 90 16 11 35 FE 8E 7B 05 BC AA 80 2A AA AA B4 2A AA AA B4 2A AA AA B4 2A AA AA B4 2A AA AA B4 2A AA AA B4 2A AA AA B4 BC 77 

08 01 00 2C 09 05 01 00 38 90 16 11 35 FE 96 75 04 E2 AA C4 2A AA AA B4 2A AA AA B4 2A AA AA B4 2A AA AA B4 2A AA AA B4 2A AA AA B4 2A AA AA B4 B9 77 

08 02 02 E8 12 02 FA 00 0A 00 00 00 09 00 00 07 D0 00 06 1D 80 00 00 00 00 00 00 00 16 00 01 00 00 00 63 CA 00 00 55 B5 00 00 1B 36 00 C4 00 01 04 EA 00 00 00 00 00 00 00 00 00 00 00 00 F7 6E 7E B0 0F 00 1A 01 01 00 00 00 B7 B9 00 00 7D 15 00 00 35 1A 00 C4 00 01 04 EA 00 00 00 00 00 00 00 00 00 00 00 00 06 63 0A 68 0F 00 07 02 01 00 00 00 26 E3 00 00 82 27 00 00 04 67 00 C2 00 01 04 EA 00 00 00 00 00 00 00 00 00 00 00 00 04 54 0F 60 0F 00 02 03 01 00 00 00 1B 23 00 00 0D A1 00 00 0C D1 00 8A 00 0A 31 2A 00 00 00 00 00 00 00 00 00 00 00 00 01 C7 BD 34 0F 00 18 04 01 00 00 00 45 AB 00 00 C6 EE 00 00 63 88 00 C3 00 01 04 EA 00 00 00 00 00 00 00 00 00 00 00 00 0B 3A 16 F0 0F 00 15 06 01 00 00 00 4B E8 00 00 1C C0 00 00 49 57 00 C4 00 01 04 EA 00 00 00 00 00 00 00 00 00 00 00 00 02 1D D8 80 0F 00 03 07 01 00 00 00 14 4A 00 00 D8 43 00 00 02 B4 00 8C 00 0A 31 2A 00 00 00 00 00 00 00 00 00 00 00 00 01 CB 0E 14 0F 00 0D 08 01 00 00 00 62 C0 00 00 10 F7 00 00 38 9C 00 C1 00 01 04 EA 00 00 00 00 00 00 00 00 00 00 00 00 FB 6F 60 D8 0F 00 05 09 01 00 00 00 35 9C 00 00 9E 8B 00 00 09 2C 00 87 00 0A 31 2A 00 00 00 00 00 00 00 00 00 00 00 00 01 B8 9F 36 0F 00 0A 0A 01 00 00 00 2C 2E 00 00 3B 8B 00 00 86 BE 00 C1 00 01 04 EA 00 00 00 00 00 00 00 00 00 00 00 00 05 69 68 A8 0F 00 0E 0B 01 00 00 00 0F B5 00 00 76 72 00 00 6F 13 00 C3 00 01 04 EA 00 00 00 00 00 00 00 00 00 00 00 00 0D E9 86 F0 0F 00 16 10 05 00 00 00 3A 77 00 00 E2 DE 00 00 10 2E 01 28 00 01 04 EC 00 00 00 00 00 00 00 00 00 00 00 00 08 E9 5B 30 0F 00 1A 12 05 00 00 00 2E D6 00 00 C9 17 00 00 2F 1B 01 28 00 01 04 EC 00 00 00 00 00 00 00 00 00 00 00 00 0B 79 4C 50 0F 00 1F 13 05 00 00 00 57 4A 00 00 2F 37 00 00 33 5B 01 28 00 01 04 EC 00 00 00 00 00 00 00 00 00 00 00 00 00 DD 84 4B 0F 00 0A 14 05 00 00 00 93 13 00 00 80 FF 00 00 15 BD 01 28 00 01 04 EC 00 00 00 00 00 00 00 00 00 00 00 00 F4 17 56 90 0F 00 10 15 05 00 00 00 9A BF 00 00 B7 F6 00 00 00 E7 01 28 00 01 04 EC 00 00 00 00 00 00 00 00 00 00 00 00 11 4F 49 E0 0F 00 03 16 05 00 00 00 32 A9 00 00 C7 B7 00 00 01 F6 01 28 00 01 04 EC 00 00 00 00 00 00 00 00 00 00 00 00 0D 15 DB 60 0F 00 20 17 05 00 00 00 1B 6D 00 00 AB 9A 00 00 36 CC 00 1B 00 00 00 03 00 00 00 00 00 00 00 00 00 00 00 00 00 F9 77 C1 03 00 71 77 

08 01 00 2C 10 16 05 00 22 C0 46 26 20 9D AA 68 0D BF 14 9F 0D F3 24 46 1D 05 66 BC 3F 34 40 C5 20 09 0E E6 04 9E 28 54 03 88 54 D5 18 9C 1F 60 E4 77 

08 01 00 2C 12 1A 05 00 22 C0 46 26 20 9D AA 68 0E 82 41 79 0C F2 41 9F 0C 3D E3 21 02 06 80 86 1E 22 10 1D 03 F1 28 6F 03 54 61 B7 18 9C 1F EC C2 77 

08 01 00 2C 13 1F 05 00 22 C0 46 26 20 9D AA 68 03 C0 A4 EC 0C 1B CD BC 10 18 AF 92 00 B3 81 00 39 F8 80 F9 04 B7 68 6D 03 44 21 45 18 9C 19 AC 27 77 

08 01 00 2C 14 0A 05 00 22 C0 46 26 20 9D AA 68 03 BE DD AA 0C 38 C3 44 33 DD 8B BB 3F 03 80 A7 3D 05 88 62 04 82 28 7E 03 56 AF FD 18 9C 1F 60 81 77 

08 01 00 2C 15 10 05 00 22 C0 46 26 20 9D AA 68 10 82 5E 0C 0A E4 76 B9 16 BA 9A A4 02 33 01 50 39 01 38 D7 03 84 A8 76 03 1E 56 73 18 9C 1F EC 0A 77 

08 01 00 2C 16 03 05 00 22 C0 46 26 20 9D AA 68 05 BF 47 73 0C 16 8C E2 1F ED 1D FF 3F 60 00 47 27 B3 B7 B3 04 C5 68 50 03 8A 79 A3 18 9C 1C 54 CC 77 

08 01 00 2C 17 20 05 00 22 C0 46 26 20 9D AA 68 11 BF F6 5B 0D 32 B5 1A 11 6D A9 3C 3F E8 C0 B4 06 99 C7 D3 03 9F 28 78 03 79 DD 86 18 9C 1F 0C C2 77 

08 01 00 2C 03 02 01 00 38 90 26 13 35 FC C7 79 BD 8A 18 93 20 00 00 90 00 00 AA 09 2A AA AA B4 00 00 00 00 00 00 00 00 00 07 77 0A 1D FF FB 13 8E 77 

08 01 00 2C 07 03 01 00 38 90 26 13 35 FC C7 79 3D 8A 18 93 20 00 00 90 00 00 AA 09 6A AA AA B4 40 00 00 00 00 00 00 00 00 07 77 0A 1D FF FB 13 0B 77 

08 01 00 2C 09 05 01 00 38 90 26 13 35 FC C7 79 3D 8A 18 93 20 00 00 90 00 00 AA 09 2A AA AA B4 00 00 00 00 00 00 00 00 00 07 77 0A 1D FF FB 13 03 77 

08 02 02 E8 12 02 FA 00 0A 00 00 00 09 00 00 07 D0 00 06 1D 81 00 00 00 00 00 00 00 16 00 01 00 00 00 61 DB 00 00 19 45 00 00 09 BB 00 F6 00 01 04 EA 00 00 00 00 00 00 00 00 00 00 00 00 F7 6C 92 C0 0F 00 1A 01 01 00 00 00 B6 5A 00 00 3F 52 00 00 23 A4 00 F6 00 01 04 EA 00 00 00 00 00 00 00 00 00 00 00 00 06 62 16 D0 0F 00 07 02 01 00 00 00 26 CA 00 00 91 5F 00 00 92 C8 00 F3 00 01 04 EA 00 00 00 00 00 00 00 00 00 00 00 00 04 52 9A F8 0F 00 02 03 01 00 00 00 1A A5 00 00 49 3C 00 00 0B 55 00 25 00 0A 31 2C 00 00 00 00 00 00 00 00 00 00 00 00 01 C3 45 22 0F 00 18 04 01 00 00 00 43 80 00 00 2B 56 00 00 52 14 00 F5 00 01 04 EA 00 00 00 00 00 00 00 00 00 00 00 00 0B 37 C3 F0 0F 00 15 06 01 00 00 00 4E 76 00 00 78 BE 00 00 37 DF 00 F6 00 01 04 EA 00 00 00 00 00 00 00 00 00 00 00 00 02 1C 23 2C 0F 00 03 07 01 00 00 00 15 01 00 00 19 78 00 00 01 39 00 27 00 0A 31 2C 00 00 00 00 00 00 00 00 00 00 00 00 01 CA 63 9A 0F 00 0D 08 01 00 00 00 68 AC 00 00 2D CF 00 00 27 22 00 F3 00 01 04 EA 00 00 00 00 00 00 00 00 00 00 00 00 FB 6E 26 70 0F 00 05 09 01 00 00 00 37 E2 00 00 CE A6 00 00 07 B0 00 22 00 0A 31 2C 00 00 00 00 00 00 00 00 00 00 00 00 01 B7 CF 24 0F 00 0A 0A 01 00 00 00 2E 8E 00 00 B0 AB 00 00 75 47 00 F3 00 01 04 EA 00 00 00 00 00 00 00 00 00 00 00 00 05 67 E6 A8 0F 00 0E 0B 01 00 00 00 0E CF 00 00 BE EC 00 00 5D 9F 00 F5 00 01 04 EA 00 00 00 00 00 00 00 00 00 00 00 00 0D E7 C5 D0 0F 00 16 10 05 00 00 00 3A 21 00 00 2E B9 00 00 07 74 00 2E 00 01 04 ED 00 00 00 00 00 00 00 00 00 00 00 00 08 E7 ED 60 0F 00 1A 12 05 00 00 00 2D AB 00 00 83 BC 00 00 26 61 00 2E 00 01 04 ED 00 00 00 00 00 00 00 00 00 00 00 00 0B 77 37 B0 0F 00 1F 13 05 00 00 00 58 E7 00 00 28 5A 00 00 2A 9F 00 2E 00 01 04 ED 00 00 00 00 00 00 00 00 00 00 00 00 00 DB EA CB 0F 00 0A 14 05 00 00 00 89 66 00 00 56 3B 00 00 0C FF 00 2E 00 01 04 ED 00 00 00 00 00 00 00 00 00 00 00 00 F4 14 B3 60 0F 00 10 15 05 00 00 00 9F 87 00 00 66 10 00 00 48 1A 00 2D 00 01 04 ED 00 00 00 00 00 00 00 00 00 00 00 00 11 4F 0B A0 0F 00 03 16 05 00 00 00 34 08 00 00 CA 58 00 00 49 28 00 2D 00 01 04 ED 00 00 00 00 00 00 00 00 00 00 00 00 0D 13 45 60 0F 00 20 17 05 00 00 00 1B 51 00 00 A8 74 00 00 2E 10 00 2E 00 01 04 ED 00 00 00 00 00 00 00 00 00 00 00 00 00 F6 7A FF 0F 00 48 77 

08 01 00 2C 03 02 01 00 38 90 36 1C 35 FD FF 72 3B 3F FD F9 3F 77 77 9A 1D DD DD DE 37 27 8D B1 1C AD 9C 6A 11 00 00 70 00 01 60 02 18 18 18 7E 8B 77 

08 01 00 2C 07 03 01 00 38 90 36 1C 35 FD FF 72 3B 3F FD F9 3F 77 77 9A 1D DD DD DE 37 27 8D B1 1C AD 9C 6A 11 00 00 70 00 01 60 02 98 18 18 7E 0E 77 

08 01 00 2C 09 05 01 00 38 90 36 1C 35 FD FF 72 3B 3F FD F9 3F 77 77 9A 1D DD DD DE 37 27 8D B1 1C AD 9C 6A 11 00 00 70 00 01 60 02 18 18 18 7E 86 77 

08 01 00 2C 03 02 01 00 38 90 46 17 35 FC 30 76 09 67 96 2A A6 28 00 F0 10 FB 40 A5 22 E0 D5 C3 15 55 55 4B 15 55 55 4B 15 55 55 4B 15 55 55 4B 25 77 

08 01 00 2C 07 03 01 00 38 90 46 17 35 FC 30 76 08 B7 E8 03 02 22 0C BA 10 00 40 D7 20 70 35 80 15 55 55 4B 15 55 55 4B 15 55 55 4B 15 55 55 4B F6 77 

08 01 00 2C 09 05 01 00 38 90 46 17 35 FC 30 76 09 67 96 2A 26 28 00 F0 10 FB 40 A5 22 E0 D5 C3 15 55 55 4B 15 55 55 4B 15 55 55 4B 15 55 55 4B A8 77 

08 02 02 E8 12 02 FA 00 0A 00 00 00 09 00 00 07 D0 00 06 1D 82 00 00 00 00 00 00 00 16 00 01 00 00 00 66 56 00 00 56 E2 00 00 09 C4 01 28 00 01 04 EA 00 00 00 00 00 00 00 00 00 00 00 00 F7 6D 4C B0 0F 00 1A 01 01 00 00 00 B2 63 00 00 82 8C 00 00 23 B2 01 28 00 01 04 EA 00 00 00 00 00 00 00 00 00 00 00 00 06 63 FB E0 0F 00 07 02 01 00 00 00 27 D6 00 00 24 20 00 00 92 D6 01 25 00 01 04 EA 00 00 00 00 00 00 00 00 00 00 00 00 04 55 16 F8 0F 00 02 03 01 00 00 00 19 88 00 00 FA CE 00 00 0B 61 00 ED 00 0A 31 2D 00 00 00 00 00 00 00 00 00 00 00 00 01 C6 D5 62 0F 00 18 04 01 00 00 00 49 9A 00 00 0C FB 00 00 52 24 01 27 00 01 04 EA 00 00 00 00 00 00 00 00 00 00 00 00 0B 3A 58 00 0F 00 15 06 01 00 00 00 4A B4 00 00 42 83 00 00 37 EC 01 28 00 01 04 EA 00 00 00 00 00 00 00 00 00 00 00 00 02 1B 79 10 0F 00 03 07 01 00 00 00 15 F8 00 00 CE DC 00 00 01 45 00 EF 00 0A 31 2D 00 00 00 00 00 00 00 00 00 00 00 00 01 C9 6F 1C 0F 00 0D 08 01 00 00 00 65 46 00 00 BF A1 00 00 27 2C 01 25 00 01 04 EA 00 00 00 00 00 00 00 00 00 00 00 00 FB 70 CC 50 0F 00 05 09 01 00 00 00 38 09 00 00 81 32 00 00 07 BD 00 EA 00 0A 31 2D 00 00 00 00 00 00 00 00 00 00 00 00 01 BA 62 1E 0F 00 0A 0A 01 00 00 00 2B 8A 00 00 9B 62 00 00 75 55 01 25 00 01 04 EA 00 00 00 00 00 00 00 00 00 00 00 00 05 6A 40 E8 0F 00 0E 0B 01 00 00 00 0D C9 00 00 7E 3B 00 00 5D B0 01 27 00 01 04 EA 00 00 00 00 00 00 00 00 00 00 00 00 0D EA 6D E0 0F 00 16 10 05 00 00 00 41 A3 00 00 BD CD 00 00 07 7B 00 60 00 01 04 ED 00 00 00 00 00 00 00 00 00 00 00 00 08 EB A0 50 0F 00 1A 12 05 00 00 00 2A 22 00 00 7B 5D 00 00 26 69 00 60 00 01 04 ED 00 00 00 00 00 00 00 00 00 00 00 00 0B 79 91 40 0F 00 1F 13 05 00 00 00 53 3B 00 00 54 CB 00 00 2A A5 00 60 00 01 04 ED 00 00 00 00 00 00 00 00 00 00 00 00 00 DE 45 64 0F 00 0A 14 05 00 00 00 88 4B 00 00 6A FC 00 00 0D 03 00 60 00 01 04 ED 00 00 00 00 00 00 00 00 00 00 00 00 F4 17 8D 40 0F 00 10 15 05 00 00 00 9C FC 00 00 58 AF 00 00 48 23 00 5F 00 01 04 ED 00 00 00 00 00 00 00 00 00 00 00 00 11 50 6C E0 0F 00 03 16 05 00 00 00 34 1B 00 00 04 9C 00 00 49 31 00 5F 00 01 04 ED 00 00 00 00 00 00 00 00 00 00 00 00 0D 16 9D F0 0F 00 20 17 05 00 00 00 1B 4A 00 00 E3 AF 00 00 2E 16 00 60 00 01 04 ED 00 00 00 00 00 00 00 00 00 00 00 00 00 FA 8D 57 0F 00 2B 77 

08 01 00 2C 00 16 01 00 38 90 56 18 35 F0 3E 4E 25 14 88 BC 00 2D 19 FB 09 EC 9C 45 20 24 E0 5A 1B 4A 45 75 3F 65 02 F0 2A 28 C2 EF 3F 8A D9 E9 4A 77 

08 01 00 2C 01 1A 01 00 38 90 56 18 35 F0 3E 4E 25 14 88 BC 00 2D 19 FB 09 EC 9C 45 20 24 E0 5A 1B 4A 45 75 3F 65 02 F0 2A 28 C2 EF 3F 8A D9 E9 47 77 

08 01 00 2C 02 07 01 00 38 90 56 18 35 F0 3C 48 00 00 00 00 00 00 00 00 00 00 00 00 00 00 00 00 00 00 00 00 00 00 00 00 00 00 00 00 00 00 00 00 76 77 

08 01 00 2C 03 02 01 00 38 90 56 18 35 FC 7A 7C 01 09 F6 93 20 60 60 ED 18 11 98 4F 06 07 63 93 0D 81 81 E2 20 46 A0 20 18 18 18 7E 04 8C 21 80 C5 77 

08 01 00 2C 04 18 01 00 38 90 56 18 35 F0 3E 4E 25 14 88 BC 00 2D 19 FB 09 EC 9C 45 20 24 E0 5A 1B 4A 45 75 3F 65 02 F0 2A 28 C2 EF 3F 8A D9 E9 40 77 

08 01 00 2C 06 15 01 00 38 90 56 18 35 F0 3E 4E 25 14 88 BC 00 2D 19 FB 09 EC 9C 45 20 24 E0 5A 1B 4A 45 75 3F 65 02 F0 2A 28 C2 EF 3F 8A D9 E9 4F 77 

08 01 00 2C 07 03 01 00 38 90 56 18 35 FC 7A 7C 01 09 F6 93 20 60 60 ED 18 11 98 4F 06 07 63 93 0D 81 81 E2 20 46 A0 20 18 18 18 7E 04 8C 21 80 C0 77 

08 01 00 2C 08 0D 01 00 38 90 56 18 35 F0 3C 48 00 00 00 00 00 00 00 00 00 00 00 00 00 00 00 00 00 00 00 00 00 00 00 00 00 00 00 00 00 00 00 00 76 77 

08 01 00 2C 09 05 01 00 38 90 56 18 35 FC 7A 7C 01 09 F6 93 20 60 60 ED 18 11 98 4F 06 07 63 93 0D 81 81 E2 20 46 A0 20 18 18 18 7E 04 8C 21 80 C8 77 

08 01 00 2C 0A 0A 01 00 38 90 56 18 35 F0 3C 48 00 00 00 00 00 00 00 00 00 00 00 00 00 00 00 00 00 00 00 00 00 00 00 00 00 00 00 00 00 00 00 00 73 77 

08 01 00 2C 0B 0E 01 00 38 90 56 18 35 F0 3C 48 00 00 00 00 00 00 00 00 00 00 00 00 00 00 00 00 00 00 00 00 00 00 00 00 00 00 00 00 00 00 00 00 76 77 

08 02 02 E8 12 02 FA 00 0A 00 00 00 09 00 00 07 D0 00 06 1D 83 00 00 00 00 00 00 00 16 00 01 00 00 00 5E BE 00 00 5F BA 00 00 09 CD 00 2E 00 01 04 EB 00 00 00 00 00 00 00 00 00 00 00 00 F7 6B 56 10 0F 00 1A 01 01 00 00 00 B2 08 00 00 8F AC 00 00 23 C0 00 2E 00 01 04 EB 00 00 00 00 00 00 00 00 00 00 00 00 06 63 7A 88 0F 00 07 02 01 00 00 00 24 98 00 00 84 1B 00 00 92 E3 00 2B 00 01 04 EB 00 00 00 00 00 00 00 00 00 00 00 00 04 53 7F 58 0F 00 02 03 01 00 00 00 18 6D 00 00 7C F9 00 00 0B 6E 00 89 00 0A 31 2F 00 00 00 00 00 00 00 00 00 00 00 00 01 C7 A4 3C 0F 00 18 04 01 00 00 00 43 C0 00 00 BB DC 00 00 52 33 00 2D 00 01 04 EB 00 00 00 00 00 00 00 00 00 00 00 00 0B 38 AB B0 0F 00 15 06 01 00 00 00 51 FC 00 00 E3 65 00 00 37 F8 00 2E 00 01 04 EB 00 00 00 00 00 00 00 00 00 00 00 00 02 1A 97 0C 0F 00 03 07 01 00 00 00 17 34 00 00 48 61 00 00 01 52 00 8B 00 0A 31 2F 00 00 00 00 00 00 00 00 00 00 00 00 01 C9 A3 04 0F 00 0D 08 01 00 00 00 68 71 00 00 25 6F 00 00 27 37 00 2B 00 01 04 EB 00 00 00 00 00 00 00 00 00 00 00 00 FB 6F D0 D8 0F 00 05 09 01 00 00 00 3C 25 00 00 FE 0A 00 00 07 C9 00 86 00 0A 31 2F 00 00 00 00 00 00 00 00 00 00 00 00 01 B8 9A E8 0F 00 0A 0A 01 00 00 00 2D 46 00 00 52 41 00 00 75 63 00 2B 00 01 04 EB 00 00 00 00 00 00 00 00 00 00 00 00 05 69 E9 60 0F 00 0E 0B 01 00 00 00 0E 4C 00 00 07 44 00 00 5D C1 00 2D 00 01 04 EB 00 00 00 00 00 00 00 00 00 00 00 00 0D E8 CE 70 0F 00 16 10 05 00 00 00 3E 35 00 00 2F 29 00 00 07 83 00 92 00 01 04 ED 00 00 00 00 00 00 00 00 00 00 00 00 08 E9 25 D0 0F 00 1A 12 05 00 00 00 29 E3 00 00 50 31 00 00 26 71 00 92 00 01 04 ED 00 00 00 00 00 00 00 00 00 00 00 00 0B 77 F0 B0 0F 00 1F 13 05 00 00 00 55 3A 00 00 6F D5 00 00 2A AB 00 92 00 01 04 ED 00 00 00 00 00 00 00 00 00 00 00 00 00 DE 57 DB 0F 00 0A 14 05 00 00 00 85 8A 00 00 61 50 00 00 0D 07 00 92 00 01 04 ED 00 00 00 00 00 00 00 00 00 00 00 00 F4 14 03 E0 0F 00 10 15 05 00 00 00 A0 59 00 00 2C 81 00 00 48 2C 00 91 00 01 04 ED 00 00 00 00 00 00 00 00 00 00 00 00 11 50 C9 A0 0F 00 03 16 05 00 00 00 38 3E 00 00 22 9F 00 00 49 39 00 91 00 01 04 ED 00 00 00 00 00 00 00 00 00 00 00 00 0D 14 C2 E0 0F 00 20 17 05 00 00 00 1B B2 00 00 FE 28 00 00 2E 1C 00 92 00 01 04 ED 00 00 00 00 00 00 00 00 00 00 00 00 00 F7 44 F3 0F 00 88 77 

08 01 00 2C 03 02 01 00 38 90 16 11 36 08 40 E7 00 5F 4C EB 0C 78 0E 31 37 40 15 CA 15 55 55 4B 15 55 55 4B 15 55 55 4B 15 55 55 4B 15 55 55 4B 56 77 

08 01 00 2C 07 03 01 00 38 90 16 11 76 08 40 E7 00 5F 4C EB 0C 78 17 3C 3A F0 15 8A 15 55 55 4B 15 55 55 4B 15 55 55 4B 15 55 55 4B 95 55 55 4B 7A 77 

08 01 00 2C 09 05 01 00 38 90 16 11 36 08 40 E7 00 5F 4C EB 0C 7B FD 30 3A 30 15 6A 15 55 55 4B 15 55 55 4B 15 55 55 4B 15 55 55 4B 15 55 55 4B 77 77 

08 01 00 2C 03 02 01 00 38 90 26 13 36 08 27 E3 3D 8A 18 93 20 00 00 90 00 01 01 0C 0F E0 00 E0 00 00 00 00 00 00 00 00 00 07 77 0A 1C 00 04 CC 63 77 

08 01 00 2C 07 03 01 00 38 90 26 13 36 08 27 E3 BD 8A 18 93 20 00 00 90 00 01 07 06 BE 00 00 20 00 00 00 00 00 00 00 00 00 07 77 0A 1C 00 04 CC 7B 77 

08 01 00 2C 09 05 01 00 38 90 26 13 36 08 27 E3 3D 8A 18 93 20 00 00 90 00 00 01 03 2F E0 00 70 00 00 00 00 00 00 00 00 00 07 77 0A 1C 00 04 CC D0 77 

08 01 00 2C 03 02 01 00 38 90 36 1C 36 08 00 E0 00 83 FF 56 1F 77 77 0A 1D DD DD DE 37 77 77 6A 1D DE 00 D4 07 80 07 69 20 00 20 9A 18 18 18 7E DA 77 

08 01 00 2C 07 03 01 00 38 90 36 1C 36 08 00 E0 00 83 FF 56 1F 77 77 0A 1D DD DD DE B7 77 77 6A 1D DE 00 D4 07 80 07 69 20 00 20 9A 18 18 18 7E 5F 77 

08 02 02 E8 12 02 FA 00 0A 00 00 00 09 00 00 07 D0 00 06 1D 84 00 00 00 00 00 00 00 16 00 01 00 00 00 60 7F 00 00 9B B6 00 00 09 D6 00 60 00 01 04 EB 00 00 00 00 00 00 00 00 00 00 00 00 F7 6D 22 20 0F 00 1A 01 01 00 00 00 B8 78 00 00 D2 E2 00 00 23 CE 00 60 00 01 04 EB 00 00 00 00 00 00 00 00 00 00 00 00 06 62 B8 80 0F 00 07 02 01 00 00 00 25 A9 00 00 18 C9 00 00 92 F1 00 5D 00 01 04 EB 00 00 00 00 00 00 00 00 00 00 00 00 04 55 1C 48 0F 00 02 03 01 00 00 00 18 94 00 00 33 77 00 00 0B 7B 00 25 00 0A 31 31 00 00 00 00 00 00 00 00 00 00 00 00 01 C3 80 0E 0F 00 18 04 01 00 00 00 4B E4 00 00 9B FF 00 00 52 43 00 5F 00 01 04 EB 00 00 00 00 00 00 00 00 00 00 00 00 0B 38 7A 00 0F 00 15 06 01 00 00 00 54 FB 00 00 B3 06 00 00 38 05 00 60 00 01 04 EB 00 00 00 00 00 00 00 00 00 00 00 00 02 1B 35 44 0F 00 03 07 01 00 00 00 17 BD 00 00 07 D0 00 00 01 5F 00 27 00 0A 31 31 00 00 00 00 00 00 00 00 00 00 00 00 01 CD DF E2 0F 00 0D 08 01 00 00 00 69 A0 00 00 B6 D1 00 00 27 41 00 5D 00 01 04 EB 00 00 00 00 00 00 00 00 00 00 00 00 FB 72 F0 C0 0F 00 05 09 01 00 00 00 3A 58 00 00 B4 7B 00 00 07 D6 00 22 00 0A 31 31 00 00 00 00 00 00 00 00 00 00 00 00 01 B6 95 3E 0F 00 0A 0A 01 00 00 00 2C BC 00 00 42 42 00 00 75 71 00 5D 00 01 04 EB 00 00 00 00 00 00 00 00 00 00 00 00 05 69 D0 20 0F 00 0E 0B 01 00 00 00 0D E3 00 00 DC 5D 00 00 5D D1 00 5F 00 01 04 EB 00 00 00 00 00 00 00 00 00 00 00 00 0D EA 3B 10 0F 00 16 10 05 00 00 00 40 08 00 00 B9 E3 00 00 07 8A 00 C4 00 01 04 ED 00 00 00 00 00 00 00 00 00 00 00 00 08 E8 CF 40 0F 00 1A 12 05 00 00 00 28 50 00 00 4A 1C 00 00 26 79 00 C4 00 01 04 ED 00 00 00 00 00 00 00 00 00 00 00 00 0B 78 9C F0 0F 00 1F 13 05 00 00 00 57 94 00 00 A2 EC 00 00 2A B1 00 C4 00 01 04 ED 00 00 00 00 00 00 00 00 00 00 00 00 00 DF 54 F3 0F 00 0A 14 05 00 00 00 9A CE 00 00 76 B6 00 00 0D 0B 00 C4 00 01 04 ED 00 00 00 00 00 00 00 00 00 00 00 00 F4 16 BF 00 0F 00 10 15 05 00 00 00 A4 E9 00 00 1B D4 00 00 48 35 00 C3 00 01 04 ED 00 00 00 00 00 00 00 00 00 00 00 00 11 50 62 C0 0F 00 03 16 05 00 00 00 37 01 00 00 63 97 00 00 49 41 00 C3 00 01 04 ED 00 00 00 00 00 00 00 00 00 00 00 00 0D 16 7E D0 0F 00 20 17 05 00 00 00 20 29 00 00 27 DC 00 00 2E 23 00 C4 00 01 04 ED 00 00 00 00 00 00 00 00 00 00 00 00 00 F9 16 A9 0F 00 6D 77 

08 01 00 2C 09 05 01 00 38 90 36 1C 36 08 00 E0 00 83 FF 56 1F 77 77 0A 1D DD DD DE 37 77 77 6A 1D DE 00 D4 07 80 07 69 20 00 20 9A 18 18 18 7E D7 77 

08 01 00 2C 03 02 01 00 38 90 46 17 36 08 24 E6 2C 0C 0F BB 2D EB 02 34 12 EC DF B7 30 20 15 8A 15 55 55 4B 15 55 55 4B 95 55 55 4B 15 55 55 4B DD 77 

08 01 00 2C 07 03 01 00 38 90 46 17 36 08 23 EF 24 0C 0C 4E 03 03 02 D4 0B FF 65 59 1D 9D 75 61 15 55 55 4B 15 55 55 4B 15 55 55 4B 15 55 55 4B CB 77 

08 01 00 2C 09 05 01 00 38 90 46 17 36 08 24 E6 2C 0C 0F BB 2D EB 02 34 12 EC DF B7 30 20 15 8A 15 55 55 4B 15 55 55 4B 15 55 55 4B 15 55 55 4B 50 77 

08 02 02 E8 12 02 FA 00 0A 00 00 00 09 00 00 07 D0 00 06 1D 85 00 00 00 00 00 00 00 16 00 01 00 00 00 5F 77 00 00 A4 F2 00 00 09 DF 00 92 00 01 04 EB 00 00 00 00 00 00 00 00 00 00 00 00 F7 6C C4 50 0F 00 1A 01 01 00 00 00 B8 6E 00 00 DF C2 00 00 23 DC 00 92 00 01 04 EB 00 00 00 00 00 00 00 00 00 00 00 00 06 62 50 10 0F 00 07 02 01 00 00 00 24 33 00 00 76 05 00 00 92 FE 00 8F 00 01 04 EB 00 00 00 00 00 00 00 00 00 00 00 00 04 53 BD 90 0F 00 02 03 01 00 00 00 18 69 00 00 AE 02 00 00 0B 87 00 ED 00 0A 31 32 00 00 00 00 00 00 00 00 00 00 00 00 01 C4 DD B4 0F 00 18 04 01 00 00 00 4D 2C 00 00 4E 95 00 00 52 53 00 91 00 01 04 EB 00 00 00 00 00 00 00 00 00 00 00 00 0B 3A 3D B0 0F 00 15 06 01 00 00 00 57 86 00 00 52 7B 00 00 38 12 00 92 00 01 04 EB 00 00 00 00 00 00 00 00 00 00 00 00 02 1A FE 08 0F 00 03 07 01 00 00 00 18 3F 00 00 92 CA 00 00 01 6B 00 EF 00 0A 31 32 00 00 00 00 00 00 00 00 00 00 00 00 01 CB AE 68 0F 00 0D 08 01 00 00 00 62 87 00 00 19 A0 00 00 27 4C 00 8F 00 01 04 EB 00 00 00 00 00 00 00 00 00 00 00 00 FB 70 93 58 0F 00 05 09 01 00 00 00 38 7F 00 00 2F D4 00 00 07 E3 00 EA 00 0A 31 32 00 00 00 00 00 00 00 00 00 00 00 00 01 B5 B5 06 0F 00 0A 0A 01 00 00 00 2A 1C 00 00 F7 C5 00 00 75 7E 00 8F 00 01 04 EB 00 00 00 00 00 00 00 00 00 00 00 00 05 67 E9 80 0F 00 0E 0B 01 00 00 00 0D C1 00 00 70 83 00 00 5D E2 00 91 00 01 04 EB 00 00 00 00 00 00 00 00 00 00 00 00 0D E9 2E F0 0F 00 16 10 05 00 00 00 36 24 00 00 29 00 00 00 07 92 00 F6 00 01 04 ED 00 00 00 00 00 00 00 00 00 00 00 00 08 E7 54 C0 0F 00 1A 12 05 00 00 00 28 14 00 00 29 02 00 00 26 81 00 F6 00 01 04 ED 00 00 00 00 00 00 00 00 00 00 00 00 0B 77 49 D0 0F 00 1F 13 05 00 00 00 56 5F 00 00 BE A3 00 00 2A B7 00 F6 00 01 04 ED 00 00 00 00 00 00 00 00 00 00 00 00 00 DC C0 37 0F 00 0A 14 05 00 00 00 96 C7 00 00 72 73 00 00 0D 0F 00 F6 00 01 04 ED 00 00 00 00 00 00 00 00 00 00 00 00 F4 15 1D 40 0F 00 10 15 05 00 00 00 A4 E7 00 00 EF AC 00 00 48 3D 00 F5 00 01 04 ED 00 00 00 00 00 00 00 00 00 00 00 00 11 4E C4 00 0F 00 03 16 05 00 00 00 37 BA 00 00 7E 38 00 00 49 49 00 F5 00 01 04 ED 00 00 00 00 00 00 00 00 00 00 00 00 0D 15 B5 70 0F 00 20 17 05 00 00 00 1B 50 00 00 4D B1 00 00 2E 29 00 F6 00 01 04 ED 00 00 00 00 00 00 00 00 00 00 00 00 00 F6 D3 45 0F 00 FB 77 

08 01 00 2C 03 02 01 00 78 90 56 18 36 08 7F EA 0C 21 FE D8 0F 07 E0 C8 14 30 C8 92 06 06 06 9E 01 1C 81 F4 20 7B 3C BA 18 18 18 7E 04 7E 05 CB 82 77 

08 01 00 2C 07 03 01 00 38 90 56 18 36 08 7F EA 4C 21 FE D8 0F 07 E0 C8 14 30 C8 92 06 06 06 9E 01 1C 81 F4 60 7B 3C BA 18 18 18 7E 04 7E 05 CB C7 77 

08 01 00 2C 09 05 01 00 38 90 56 18 36 08 7F EA 0C 21 FE D8 0F 07 E0 C8 14 30 C8 92 06 06 06 9E 01 1C 81 F4 20 7B 3C BA 18 18 18 7E 04 7E 05 CB CF 77 

08 01 00 2C 03 02 01 00 38 90 16 11 36 14 81 B4 30 7F 80 65 2D 03 C0 2B A6 E2 55 20 15 55 55 4B 15 55 55 4B 15 55 55 4B 15 55 55 4B 15 55 55 4B 9D 77 

08 01 00 2C 07 03 01 00 38 90 16 11 36 14 81 B4 30 7F 80 65 2D 03 C0 2B 26 E2 55 20 15 55 55 4B 15 55 55 4B 15 55 55 4B 15 55 55 4B 55 55 55 4B 58 77 

08 01 00 2C 09 05 01 00 38 90 16 11 36 14 81 B4 30 7F 80 65 2D 03 C0 2B 26 E2 55 20 15 55 55 4B 15 55 55 4B 15 55 55 4B 15 55 55 4B 15 55 55 4B 10 77 

08 02 02 E8 12 02 FA 00 0A 00 00 00 09 00 00 07 D0 00 06 1D 86 00 00 00 00 00 00 00 16 00 01 00 00 00 60 C6 00 00 DC E8 00 00 09 E8 00 C4 00 01 04 EB 00 00 00 00 00 00 00 00 00 00 00 00 F7 6C 72 E0 0F 00 1A 01 01 00 00 00 B2 1A 00 00 1F 57 00 00 23 EB 00 C4 00 01 04 EB 00 00 00 00 00 00 00 00 00 00 00 00 06 62 09 78 0F 00 07 02 01 00 00 00 29 58 00 00 07 45 00 00 93 0C 00 C1 00 01 04 EB 00 00 00 00 00 00 00 00 00 00 00 00 04 54 49 E0 0F 00 02 03 01 00 00 00 19 BC 00 00 65 8A 00 00 0B 94 00 89 00 0A 31 34 00 00 00 00 00 00 00 00 00 00 00 00 01 C6 32 F0 0F 00 18 04 01 00 00 00 49 6F 00 00 2A A8 00 00 52 63 00 C3 00 01 04 EB 00 00 00 00 00 00 00 00 00 00 00 00 0B 39 C2 10 0F 00 15 06 01 00 00 00 4F 2B 00 00 26 35 00 00 38 1F 00 C4 00 01 04 EB 00 00 00 00 00 00 00 00 00 00 00 00 02 1A B8 F0 0F 00 03 07 01 00 00 00 15 35 00 00 50 D5 00 00 01 78 00 8B 00 0A 31 34 00 00 00 00 00 00 00 00 00 00 00 00 01 CB 63 20 0F 00 0D 08 01 00 00 00 64 36 00 00 AE 19 00 00 27 56 00 C1 00 01 04 EB 00 00 00 00 00 00 00 00 00 00 00 00 FB 70 CA 10 0F 00 05 09 01 00 00 00 37 0C 00 00 DB 36 00 00 07 EF 00 86 00 0A 31 34 00 00 00 00 00 00 00 00 00 00 00 00 01 B5 99 E4 0F 00 0A 0A 01 00 00 00 2D 76 00 00 E5 26 00 00 75 8C 00 C1 00 01 04 EB 00 00 00 00 00 00 00 00 00 00 00 00 05 69 A1 C0 0F 00 0E 0B 01 00 00 00 0D 70 00 00 2F 3F 00 00 5D F3 00 C3 00 01 04 EB 00 00 00 00 00 00 00 00 00 00 00 00 0D E8 5F 10 0F 00 16 10 05 00 00 00 3C 27 00 00 B6 EB 00 00 07 99 01 28 00 01 04 ED 00 00 00 00 00 00 00 00 00 00 00 00 08 E8 EE 70 0F 00 1A 12 05 00 00 00 29 54 00 00 22 7C 00 00 26 89 01 28 00 01 04 ED 00 00 00 00 00 00 00 00 00 00 00 00 0B 78 4F 30 0F 00 1F 13 05 00 00 00 5C 29 00 00 EC E8 00 00 2A BD 01 28 00 01 04 ED 00 00 00 00 00 00 00 00 00 00 00 00 00 DE 5C 12 0F 00 0A 14 05 00 00 00 93 EE 00 00 86 E4 00 00 0D 13 01 28 00 01 04 ED 00 00 00 00 00 00 00 00 00 00 00 00 F4 15 3F B0 0F 00 10 15 05 00 00 00 A4 9D 00 00 DF 08 00 00 48 46 01 27 00 01 04 ED 00 00 00 00 00 00 00 00 00 00 00 00 11 4E E8 00 0F 00 03 16 05 00 00 00 34 8E 00 00 BA 80 00 00 49 51 01 27 00 01 04 ED 00 00 00 00 00 00 00 00 00 00 00 00 0D 14 6B 30 0F 00 20 17 05 00 00 00 17 13 00 00 6F 92 00 00 2E 2F 01 28 00 01 04 ED 00 00 00 00 00 00 00 00 00 00 00 00 00 F7 80 B5 0F 00 60 77 

08 01 00 2C 10 16 05 00 22 C0 46 26 20 9D CB 18 3F FD 9A F1 35 2C EB 4D 00 0D 49 6E 3D C4 38 A0 05 FE F4 F3 02 D6 46 46 3F E9 C4 DC 0D 82 7A D4 50 77 

08 01 00 2C 12 1A 05 00 22 C0 46 26 20 9D CB 18 00 09 BB 53 3E 67 90 66 00 00 09 9E 22 45 25 D0 07 0C 02 1B 1B C0 81 78 3F E9 6B E4 0E 80 A4 54 98 77 

08 01 00 2C 13 1F 05 00 22 C0 46 26 20 9D CB 18 3F EC 31 74 36 7C 90 D6 00 12 C9 91 3F 14 9B 56 06 5F 81 79 3E 4C B3 B7 3F EA 5E EB 03 FB 53 54 BE 77 

08 01 00 2C 14 0A 05 00 22 C0 46 26 20 9D CB 18 00 07 DB EA 15 F5 A0 3A 3F FF 09 D5 18 A4 46 08 06 B3 64 FC 3A FC 8C 49 3F EA 22 ED 03 81 72 D0 64 77 

08 01 00 2C 15 10 05 00 22 C0 46 26 20 9D CB 18 00 1E 7C CE 05 84 5A 40 00 0B 89 C9 35 75 1F 16 07 F2 C6 5B 29 CA 36 DA 3F EA 55 0F 10 81 46 48 8B 77 

08 01 00 2C 16 03 05 00 22 C0 46 26 20 9D CB 18 3F F6 9B C8 1D CA A9 47 00 09 C9 C5 18 D2 92 DD 06 7A C8 5B 24 CC 07 75 3F EA 4F 5E 05 82 22 B0 5E 77 

08 01 00 2C 17 20 05 00 22 C0 46 26 20 9D CB 18 00 13 26 6F 33 6C D3 F2 00 05 09 98 3F 8D 91 79 07 C0 27 12 2F 0F 40 9D 3F E9 D3 16 11 BF 0F C0 6C 77 

08 01 00 2C 03 02 01 00 38 90 26 13 36 14 47 B7 3D 8A 18 93 20 00 00 90 00 01 FF 0B 3E 9F 00 2B 80 00 00 00 00 00 00 00 00 07 77 0A 1C 60 0E B1 A0 77 

08 01 00 2C 07 03 01 00 38 90 26 13 36 14 47 B7 3D 8A 18 93 A0 00 00 90 00 01 FF 0B 3E 9F 00 2B 00 00 00 00 00 00 00 00 00 07 77 0A 1C 60 0E B1 A5 77 

08 01 00 2C 09 05 01 00 38 90 26 13 36 14 47 B7 3D 8A 18 93 20 00 00 90 00 01 FF 0B 3E 9F 00 2B 00 00 00 00 00 00 00 00 00 07 77 0A 1C 60 0E B1 2D 77 

08 02 02 E8 12 02 FA 00 0A 00 00 00 09 00 00 07 D0 00 06 1D 87 00 00 00 00 00 00 00 16 00 01 00 00 00 62 BA 00 00 EB ED 00 00 09 F1 00 F6 00 01 04 EB 00 00 00 00 00 00 00 00 00 00 00 00 F7 6D 32 B0 0F 00 1A 01 01 00 00 00 B7 98 00 00 2C F3 00 00 23 F9 00 F6 00 01 04 EB 00 00 00 00 00 00 00 00 00 00 00 00 06 62 C1 98 0F 00 07 02 01 00 00 00 27 D0 00 00 62 CD 00 00 93 19 00 F3 00 01 04 EB 00 00 00 00 00 00 00 00 00 00 00 00 04 53 96 18 0F 00 02 03 01 00 00 00 19 21 00 00 EF 04 00 00 0B A0 00 25 00 0A 31 36 00 00 00 00 00 00 00 00 00 00 00 00 01 C5 8D 3C 0F 00 18 04 01 00 00 00 4A 90 00 00 D4 76 00 00 52 72 00 F5 00 01 04 EB 00 00 00 00 00 00 00 00 00 00 00 00 0B 37 D6 80 0F 00 15 06 01 00 00 00 54 8F 00 00 C1 F7 00 00 38 2B 00 F6 00 01 04 EB 00 00 00 00 00 00 00 00 00 00 00 00 02 19 E1 2C 0F 00 03 07 01 00 00 00 16 89 00 00 CB 99 00 00 01 84 00 27 00 0A 31 36 00 00 00 00 00 00 00 00 00 00 00 00 01 CB A1 AE 0F 00 0D 08 01 00 00 00 69 11 00 00 0E FE 00 00 27 61 00 F3 00 01 04 EB 00 00 00 00 00 00 00 00 00 00 00 00 FB 70 AA 80 0F 00 05 09 01 00 00 00 36 09 00 00 56 92 00 00 07 FC 00 22 00 0A 31 36 00 00 00 00 00 00 00 00 00 00 00 00 01 B4 C0 C0 0F 00 0A 0A 01 00 00 00 2E B9 00 00 A2 EC 00 00 75 9A 00 F3 00 01 04 EB 00 00 00 00 00 00 00 00 00 00 00 00 05 69 60 68 0F 00 0E 0B 01 00 00 00 0E AF 00 00 C3 F4 00 00 5E 03 00 F5 00 01 04 EB 00 00 00 00 00 00 00 00 00 00 00 00 0D E8 D4 60 0F 00 16 10 05 00 00 00 39 EA 00 00 1F 76 00 00 07 A1 00 2E 00 01 04 EE 00 00 00 00 00 00 00 00 00 00 00 00 08 E6 C5 70 0F 00 1A 12 05 00 00 00 26 5C 00 00 FA 44 00 00 26 90 00 2E 00 01 04 EE 00 00 00 00 00 00 00 00 00 00 00 00 0B 76 83 50 0F 00 1F 13 05 00 00 00 5E CF 00 00 07 BE 00 00 2A C4 00 2E 00 01 04 EE 00 00 00 00 00 00 00 00 00 00 00 00 00 DC FE 2D 0F 00 0A 14 05 00 00 00 8B A6 00 00 7E E1 00 00 0D 17 00 2E 00 01 04 EE 00 00 00 00 00 00 00 00 00 00 00 00 F4 16 A3 C0 0F 00 10 15 05 00 00 00 A6 65 00 00 B4 EC 00 00 48 4F 00 2D 00 01 04 EE 00 00 00 00 00 00 00 00 00 00 00 00 11 4F 6B 20 0F 00 03 16 05 00 00 00 31 F6 00 00 DE 91 00 00 49 59 00 2D 00 01 04 EE 00 00 00 00 00 00 00 00 00 00 00 00 0D 14 11 40 0F 00 20 17 05 00 00 00 19 AD 00 00 91 A1 00 00 2E 35 00 2E 00 01 04 EE 00 00 00 00 00 00 00 00 00 00 00 00 00 F6 E2 C4 0F 00 59 77 

08 01 00 2C 03 02 01 00 38 90 36 1C 36 14 1F BE 3F CC 02 5F 0F 77 77 DA 1D DD DD DE 37 77 77 6A 1D DE 00 D4 07 80 07 69 20 00 01 93 1F D8 10 A5 FF 77 

08 01 00 2C 07 03 01 00 38 D0 36 1C 36 14 1F BE 3F CC 02 5F 0F 77 77 DA 1D DD DD DE 37 77 77 6A 1D DE 00 D4 07 80 07 69 20 00 08 9B 0F D8 10 75 7B 77 

08 01 00 2C 09 05 01 00 38 90 36 1C 36 14 1F BE 3F CC 02 5F 0F 77 77 DA 1D DD DD DE 37 77 77 6A 1D DE 00 D4 07 80 07 69 20 00 01 93 1F D8 10 A5 F2 77 

08 01 00 2C 03 02 01 00 38 90 46 17 36 15 1F B1 94 0C 0C 0E 03 03 FD D0 40 C0 C0 E9 30 30 35 E0 15 55 55 4B 15 55 55 4B 15 55 55 4B 15 55 55 4B 9A 77 

08 01 00 2C 07 03 01 00 38 90 46 17 36 15 E0 B5 14 0C 0C 0E 03 02 2F D5 00 C0 C0 E9 30 30 35 E0 15 55 55 4B 15 55 55 4B 15 55 55 4B 95 55 55 4B F2 77 

08 01 00 2C 09 05 01 00 38 90 46 17 36 15 1F B1 14 0C 0C 0E 03 03 FD D0 00 C0 C0 E9 30 30 35 E0 15 55 55 4B 15 55 55 4B 15 55 55 4B 15 55 55 4B 57 77 

08 02 02 E8 12 02 FA 00 0A 00 00 00 09 00 00 07 D0 00 06 1D 88 00 00 00 00 00 00 00 16 00 01 00 00 00 61 1E 00 00 27 54 00 00 09 FB 01 28 00 01 04 EB 00 00 00 00 00 00 00 00 00 00 00 00 F7 6B 85 20 0F 00 1A 01 01 00 00 00 BB D1 00 00 6C 35 00 00 24 07 01 28 00 01 04 EB 00 00 00 00 00 00 00 00 00 00 00 00 06 63 23 D0 0F 00 07 02 01 00 00 00 28 6E 00 00 F2 B6 00 00 93 26 01 25 00 01 04 EB 00 00 00 00 00 00 00 00 00 00 00 00 04 52 FF A0 0F 00 02 03 01 00 00 00 19 E3 00 00 9F 1D 00 00 0B AD 00 ED 00 0A 31 37 00 00 00 00 00 00 00 00 00 00 00 00 01 C5 F9 D2 0F 00 18 04 01 00 00 00 4F C3 00 00 B7 A0 00 00 52 82 01 27 00 01 04 EB 00 00 00 00 00 00 00 00 00 00 00 00 0B 39 98 A0 0F 00 15 06 01 00 00 00 4E 2C 00 00 98 2B 00 00 38 38 01 28 00 01 04 EB 00 00 00 00 00 00 00 00 00 00 00 00 02 18 AF 58 0F 00 03 07 01 00 00 00 18 8F 00 00 7F FF 00 00 01 91 00 EF 00 0A 31 37 00 00 00 00 00 00 00 00 00 00 00 00 01 CB AB 98 0F 00 0D 08 01 00 00 00 68 9C 00 00 A8 D4 00 00 27 6B 01 25 00 01 04 EB 00 00 00 00 00 00 00 00 00 00 00 00 FB 72 77 F0 0F 00 05 09 01 00 00 00 35 84 00 00 07 76 00 00 08 09 00 EA 00 0A 31 37 00 00 00 00 00 00 00 00 00 00 00 00 01 B8 EA B4 0F 00 0A 0A 01 00 00 00 2D 50 00 00 92 18 00 00 75 A8 01 25 00 01 04 EB 00 00 00 00 00 00 00 00 00 00 00 00 05 69 5F 50 0F 00 0E 0B 01 00 00 00 0E AD 00 00 A0 3B 00 00 5E 14 01 27 00 01 04 EB 00 00 00 00 00 00 00 00 00 00 00 00 0D E9 3A 40 0F 00 16 10 05 00 00 00 3A BE 00 00 AC 03 00 00 07 A8 00 60 00 01 04 EE 00 00 00 00 00 00 00 00 00 00 00 00 08 E6 23 70 0F 00 1A 12 05 00 00 00 23 FC 00 00 F3 9F 00 00 26 98 00 60 00 01 04 EE 00 00 00 00 00 00 00 00 00 00 00 00 0B 75 BF F0 0F 00 1F 13 05 00 00 00 65 93 00 00 39 C3 00 00 2A CA 00 60 00 01 04 EE 00 00 00 00 00 00 00 00 00 00 00 00 00 DC 65 1C 0F 00 0A 14 05 00 00 00 8B FA 00 00 91 B9 00 00 0D 1B 00 60 00 01 04 EE 00 00 00 00 00 00 00 00 00 00 00 00 F4 14 8C 60 0F 00 10 15 05 00 00 00 A6 7D 00 00 A4 4D 00 00 48 58 00 5F 00 01 04 EE 00 00 00 00 00 00 00 00 00 00 00 00 11 50 C4 A0 0F 00 03 16 05 00 00 00 33 92 00 00 16 4D 00 00 49 62 00 5F 00 01 04 EE 00 00 00 00 00 00 00 00 00 00 00 00 0D 12 D5 B0 0F 00 20 17 05 00 00 00 20 AA 00 00 C7 F5 00 00 2E 3B 00 60 00 01 04 EE 00 00 00 00 00 00 00 00 00 00 00 00 00 F6 81 A9 0F 00 4A 77 

08 01 00 2C 00 16 01 00 38 90 16 11 36 08 10 E5 05 F4 C3 05 07 8A 12 5E 21 07 07 32 3E 02 D0 21 0F 02 6E C1 08 00 4D F3 35 20 A0 C4 00 B6 61 FA 36 77 

08 01 00 2C 01 1A 01 00 38 90 16 11 36 08 10 E5 05 F4 C3 05 07 BD 3F FB 13 07 07 02 3E 02 D0 21 0F 02 6E C1 08 00 33 FA 35 85 80 58 07 E9 C1 25 CF 77 

08 01 00 2C 02 07 01 00 38 90 16 11 36 08 00 E0 05 F4 C3 05 07 89 70 57 08 07 07 F2 3E 02 D0 21 0F 02 6E C1 08 00 05 FF 0B 45 5F 96 2E 1F E1 AB 55 77 

08 01 00 2C 03 02 01 00 38 90 56 18 36 14 80 B7 00 00 00 00 00 00 00 00 00 00 00 00 00 00 00 00 00 00 00 00 00 00 00 00 00 00 00 00 00 00 00 00 D6 77 

08 01 00 2C 04 18 01 00 38 90 16 11 36 08 10 E5 05 F4 C3 05 07 84 91 61 09 07 07 52 3E 02 D0 21 0F 02 6E C1 08 00 4F F5 0E F3 80 2C 03 E9 81 C2 66 77 

08 01 00 2C 06 15 01 00 38 90 16 11 36 08 10 E5 05 F4 C3 05 07 89 12 5C 11 07 07 72 3E 02 D0 21 0F 02 6E C1 08 00 54 FE 19 B5 7F 7C 3E 37 61 85 48 77 

08 01 00 2C 07 03 01 00 38 90 56 18 36 14 80 B7 00 00 00 00 00 00 00 00 00 00 00 00 00 00 00 00 00 00 00 00 00 00 00 00 00 00 00 00 00 00 00 00 D3 77 

08 01 00 2C 08 0D 01 00 38 90 16 11 36 08 00 E0 05 F4 C3 05 07 BA 40 FA 18 07 07 22 3E 02 D0 21 0F 02 6E C1 08 00 26 F0 3A B3 00 32 0A AB 81 2F 5F 77 

08 01 00 2C 09 05 01 00 38 90 56 18 36 14 80 B7 00 00 00 00 00 00 00 00 00 00 00 00 00 00 00 00 00 00 00 00 00 00 00 00 00 00 00 00 00 00 00 00 DB 77 

08 01 00 2C 0A 0A 01 00 38 90 16 11 36 08 00 E0 05 F4 C3 05 07 83 F0 64 1C 07 07 C2 3E 02 D0 21 0F 02 6E C1 08 00 72 FE 05 E9 00 5F 05 0C C1 73 4F 77 

08 01 00 2C 0B 0E 01 00 38 90 16 11 36 08 D0 EC 05 F4 C3 05 07 84 70 61 0F 08 04 FC 3E 82 4F 78 2F A1 AE CA 28 26 B5 AA 1D F7 40 2C 20 DE AE 21 51 77 

08 01 00 2C 03 02 01 00 38 90 16 11 36 20 C0 19 00 00 00 00 00 03 63 0A 18 67 D5 58 15 55 55 4B 15 55 55 4B 15 55 55 4B 15 55 55 4B 15 55 55 4B 83 77 

08 01 00 2C 07 03 01 00 38 90 16 11 36 20 C0 19 00 00 00 00 80 06 9A 02 71 A3 D5 71 15 55 55 4B 15 55 55 4B 15 55 55 4B 15 55 55 4B 15 55 55 4B 76 77 

08 01 00 2C 09 05 01 00 38 90 16 11 36 20 C0 19 00 00 00 00 00 0F 95 3F 22 D7 D5 68 15 55 55 4B 15 55 55 4B 15 55 55 4B 15 55 55 4B 15 55 55 4B FB 77 

08 02 02 E8 12 02 FA 00 0A 00 00 00 09 00 00 07 D0 00 06 1D 89 00 00 00 00 00 00 00 16 00 01 00 00 00 5F 9B 00 00 2F A8 00 00 0A 04 00 2E 00 01 04 EC 00 00 00 00 00 00 00 00 00 00 00 00 F7 6A 0D 50 0F 00 1A 01 01 00 00 00 CA 05 00 00 78 BD 00 00 24 15 00 2E 00 01 04 EC 00 00 00 00 00 00 00 00 00 00 00 00 06 62 88 A8 0F 00 07 02 01 00 00 00 24 B7 00 00 4E 8E 00 00 93 34 00 2B 00 01 04 EC 00 00 00 00 00 00 00 00 00 00 00 00 04 52 04 10 0F 00 02 03 01 00 00 00 19 E5 00 00 2A 7E 00 00 0B BA 00 89 00 0A 31 39 00 00 00 00 00 00 00 00 00 00 00 00 01 C4 52 50 0F 00 18 04 01 00 00 00 4F 04 00 00 64 9C 00 00 52 92 00 2D 00 01 04 EC 00 00 00 00 00 00 00 00 00 00 00 00 0B 37 89 00 0F 00 15 06 01 00 00 00 53 DD 00 00 2F A2 00 00 38 45 00 2E 00 01 04 EC 00 00 00 00 00 00 00 00 00 00 00 00 02 19 CB 94 0F 00 03 07 01 00 00 00 18 4E 00 00 00 12 00 00 01 9E 00 8B 00 0A 31 39 00 00 00 00 00 00 00 00 00 00 00 00 01 CC 95 3C 0F 00 0D 08 01 00 00 00 6D 4E 00 00 07 B7 00 00 27 76 00 2B 00 01 04 EC 00 00 00 00 00 00 00 00 00 00 00 00 FB 6F 58 E8 0F 00 05 09 01 00 00 00 38 C7 00 00 86 B3 00 00 08 15 00 86 00 0A 31 39 00 00 00 00 00 00 00 00 00 00 00 00 01 B5 FF 70 0F 00 0A 0A 01 00 00 00 2D EB 00 00 4F 2B 00 00 75 B6 00 2B 00 01 04 EC 00 00 00 00 00 00 00 00 00 00 00 00 05 68 71 C8 0F 00 0E 0B 01 00 00 00 11 0F 00 00 21 63 00 00 5E 25 00 2D 00 01 04 EC 00 00 00 00 00 00 00 00 00 00 00 00 0D E7 6F 20 0F 00 16 10 05 00 00 00 37 F6 00 00 19 36 00 00 07 B0 00 92 00 01 04 EE 00 00 00 00 00 00 00 00 00 00 00 00 08 E6 78 70 0F 00 1A 12 05 00 00 00 22 68 00 00 CF B6 00 00 26 A0 00 92 00 01 04 EE 00 00 00 00 00 00 00 00 00 00 00 00 0B 75 5A 20 0F 00 1F 13 05 00 00 00 60 BE 00 00 53 D4 00 00 2A D0 00 92 00 01 04 EE 00 00 00 00 00 00 00 00 00 00 00 00 00 DC 6B 0D 0F 00 0A 14 05 00 00 00 84 25 00 00 8A CC 00 00 0D 1F 00 92 00 01 04 EE 00 00 00 00 00 00 00 00 00 00 00 00 F4 15 09 10 0F 00 10 15 05 00 00 00 AA 90 00 00 77 82 00 00 48 61 00 91 00 01 04 EE 00 00 00 00 00 00 00 00 00 00 00 00 11 4D FA C0 0F 00 03 16 05 00 00 00 34 00 00 00 38 58 00 00 49 6A 00 91 00 01 04 EE 00 00 00 00 00 00 00 00 00 00 00 00 0D 12 78 C0 0F 00 20 17 05 00 00 00 22 B5 00 00 E2 6B 00 00 2E 41 00 92 00 01 04 EE 00 00 00 00 00 00 00 00 00 00 00 00 00 F4 B0 AF 0F 00 B3 77 

08 01 00 2C 03 02 01 00 38 90 26 13 36 20 67 14 3D 8A 18 93 20 00 00 90 00 00 00 00 00 00 00 00 00 00 00 00 00 00 00 00 00 07 77 0A 9C 1F FA 90 C2 77 

08 01 00 2C 07 03 01 00 38 90 26 13 36 20 67 14 3D 8A 18 93 20 00 00 90 00 00 00 00 00 00 00 00 00 00 00 00 00 00 00 00 00 07 77 0A 1C 1F FA 90 47 77 

08 01 00 2C 09 05 01 00 38 90 26 13 36 20 67 14 3D 8A 18 93 20 00 00 90 00 00 00 00 00 00 00 00 00 00 00 00 00 00 00 00 00 07 77 0A 1C 1F FA 90 4F 77 

08 02 02 E8 12 02 FA 00 0A 00 00 00 09 00 00 07 D0 00 06 1D 8A 00 00 00 00 00 00 00 16 00 01 00 00 00 5F 25 00 00 6D BB 00 00 0A 0D 00 60 00 01 04 EC 00 00 00 00 00 00 00 00 00 00 00 00 F7 68 7F 80 0F 00 1A 01 01 00 00 00 C1 76 00 00 BB A8 00 00 24 23 00 60 00 01 04 EC 00 00 00 00 00 00 00 00 00 00 00 00 06 5E F6 B8 0F 00 07 02 01 00 00 00 26 13 00 00 DE ED 00 00 93 41 00 5D 00 01 04 EC 00 00 00 00 00 00 00 00 00 00 00 00 04 50 B7 C8 0F 00 02 03 01 00 00 00 19 6D 00 00 DD A3 00 00 0B C6 00 25 00 0A 31 3B 00 00 00 00 00 00 00 00 00 00 00 00 01 C3 4A 18 0F 00 18 04 01 00 00 00 4B 43 00 00 47 83 00 00 52 A2 00 5F 00 01 04 EC 00 00 00 00 00 00 00 00 00 00 00 00 0B 36 69 00 0F 00 15 06 01 00 00 00 51 C4 00 00 04 BF 00 00 38 52 00 60 00 01 04 EC 00 00 00 00 00 00 00 00 00 00 00 00 02 16 C7 10 0F 00 03 07 01 00 00 00 18 B1 00 00 C0 A8 00 00 01 AA 00 27 00 0A 31 3B 00 00 00 00 00 00 00 00 00 00 00 00 01 C8 DE 3C 0F 00 0D 08 01 00 00 00 68 DE 00 00 9D 26 00 00 27 80 00 5D 00 01 04 EC 00 00 00 00 00 00 00 00 00 00 00 00 FB 6E D3 50 0F 00 05 09 01 00 00 00 3B D7 00 00 31 0D 00 00 08 22 00 22 00 0A 31 3B 00 00 00 00 00 00 00 00 00 00 00 00 01 B8 7C 7E 0F 00 0A 0A 01 00 00 00 2D CC 00 00 35 7C 00 00 75 C4 00 5D 00 01 04 EC 00 00 00 00 00 00 00 00 00 00 00 00 05 66 6B 48 0F 00 0E 0B 01 00 00 00 10 6F 00 00 E5 16 00 00 5E 35 00 5F 00 01 04 EC 00 00 00 00 00 00 00 00 00 00 00 00 0D E6 C8 00 0F 00 16 10 05 00 00 00 3B 9B 00 00 A5 84 00 00 07 B7 00 C4 00 01 04 EE 00 00 00 00 00 00 00 00 00 00 00 00 08 E3 8B 60 0F 00 1A 12 05 00 00 00 24 51 00 00 C8 2D 00 00 26 A8 00 C4 00 01 04 EE 00 00 00 00 00 00 00 00 00 00 00 00 0B 72 38 10 0F 00 1F 13 05 00 00 00 5D AE 00 00 8A C9 00 00 2A D6 00 C4 00 01 04 EE 00 00 00 00 00 00 00 00 00 00 00 00 00 D9 E9 11 0F 00 0A 14 05 00 00 00 84 7F 00 00 A0 63 00 00 0D 23 00 C4 00 01 04 EE 00 00 00 00 00 00 00 00 00 00 00 00 F4 14 A4 40 0F 00 10 15 05 00 00 00 AF 29 00 00 6A 6B 00 00 48 6A 00 C3 00 01 04 EE 00 00 00 00 00 00 00 00 00 00 00 00 11 4D 81 40 0F 00 03 16 05 00 00 00 35 95 00 00 77 F8 00 00 49 72 00 C3 00 01 04 EE 00 00 00 00 00 00 00 00 00 00 00 00 0D 10 F8 A0 0F 00 20 17 05 00 00 00 21 D8 00 00 20 0B 00 00 2E 48 00 C4 00 01 04 EE 00 00 00 00 00 00 00 00 00 00 00 00 00 F3 CE A7 0F 00 12 77 

08 01 00 2C 03 02 01 00 38 90 36 1C 36 20 00 10 00 80 00 50 0F 77 77 DA 1D DD DD DE 37 77 77 6A 1D DE 00 D4 07 80 07 69 20 00 0D 94 2F 21 18 91 FA 77 

08 01 00 2C 07 03 01 00 38 90 36 1C 36 20 00 10 00 80 00 50 0F 77 77 DA 1D DD DD DE 37 77 77 6A 1D DE 00 D4 07 80 07 69 A0 00 12 93 3F 3D B8 1C 46 77 

08 01 00 2C 09 05 01 00 38 90 36 1C 36 20 00 10 00 80 00 50 0F 77 77 DA 1D DD DD DE 37 77 77 6A 1D DE 00 D4 07 80 07 69 20 00 0D 94 2F 21 18 91 F7 77 

08 01 00 2C 03 02 01 00 38 90 46 17 36 20 21 19 20 72 54 83 82 17 F3 18 00 C0 C0 E9 20 84 95 CD 15 55 55 4B 15 55 55 4B 15 55 55 4B 15 55 55 4B 1C 77 

08 01 00 2C 07 03 01 00 38 90 46 17 36 20 20 1A 01 A8 24 06 02 36 17 D8 00 C0 C0 E9 30 25 35 86 15 55 55 4B 15 55 55 4B 15 55 55 4B 15 55 55 4B CA 77 

08 01 00 2C 09 05 01 00 38 90 46 17 36 20 21 19 20 72 54 83 02 17 F3 18 00 C0 C0 E9 20 84 95 CD 15 55 55 4B 15 55 55 4B 15 55 55 4B 15 55 55 4B 91 77 

08 02 02 E8 12 02 FA 00 0A 00 00 00 09 00 00 07 D0 00 06 1D 8B 00 00 00 00 00 00 00 16 00 01 00 00 00 62 E4 00 00 76 A8 00 00 0A 16 00 92 00 01 04 EC 00 00 00 00 00 00 00 00 00 00 00 00 F7 69 20 A0 0F 00 1A 01 01 00 00 00 B4 10 00 00 C8 AA 00 00 24 31 00 92 00 01 04 EC 00 00 00 00 00 00 00 00 00 00 00 00 06 61 58 40 0F 00 07 02 01 00 00 00 27 B3 00 00 3E 9B 00 00 93 4F 00 8F 00 01 04 EC 00 00 00 00 00 00 00 00 00 00 00 00 04 51 67 08 0F 00 02 03 01 00 00 00 19 01 00 00 5C F7 00 00 0B D3 00 ED 00 0A 31 3C 00 00 00 00 00 00 00 00 00 00 00 00 01 C4 D6 10 0F 00 18 04 01 00 00 00 49 2C 00 00 F2 EE 00 00 52 B1 00 91 00 01 04 EC 00 00 00 00 00 00 00 00 00 00 00 00 0B 36 83 90 0F 00 15 06 01 00 00 00 51 3B 00 00 9E B8 00 00 38 5E 00 92 00 01 04 EC 00 00 00 00 00 00 00 00 00 00 00 00 02 17 6D 10 0F 00 03 07 01 00 00 00 17 11 00 00 49 31 00 00 01 B7 00 EF 00 0A 31 3C 00 00 00 00 00 00 00 00 00 00 00 00 01 CA B1 3E 0F 00 0D 08 01 00 00 00 6D 58 00 00 FF 14 00 00 27 8A 00 8F 00 01 04 EC 00 00 00 00 00 00 00 00 00 00 00 00 FB 6F E5 48 0F 00 05 09 01 00 00 00 38 4D 00 00 AF 40 00 00 08 2E 00 EA 00 0A 31 3C 00 00 00 00 00 00 00 00 00 00 00 00 01 B6 DB F2 0F 00 0A 0A 01 00 00 00 2B 65 00 00 F0 66 00 00 75 D1 00 8F 00 01 04 EC 00 00 00 00 00 00 00 00 00 00 00 00 05 66 A3 68 0F 00 0E 0B 01 00 00 00 12 13 00 00 7E 57 00 00 5E 46 00 91 00 01 04 EC 00 00 00 00 00 00 00 00 00 00 00 00 0D E7 00 F0 0F 00 16 10 05 00 00 00 3D F1 00 00 15 6E 00 00 07 BF 00 F6 00 01 04 EE 00 00 00 00 00 00 00 00 00 00 00 00 08 E5 3F 30 0F 00 1A 12 05 00 00 00 24 FA 00 00 9C 9B 00 00 26 B0 00 F6 00 01 04 EE 00 00 00 00 00 00 00 00 00 00 00 00 0B 75 7E E0 0F 00 1F 13 05 00 00 00 5B 41 00 00 9F 5C 00 00 2A DC 00 F6 00 01 04 EE 00 00 00 00 00 00 00 00 00 00 00 00 00 DB 8A D5 0F 00 0A 14 05 00 00 00 7B 6D 00 00 9B E9 00 00 0D 27 00 F6 00 01 04 EE 00 00 00 00 00 00 00 00 00 00 00 00 F4 13 E5 D0 0F 00 10 15 05 00 00 00 A8 81 00 00 3F 86 00 00 48 73 00 F5 00 01 04 EE 00 00 00 00 00 00 00 00 00 00 00 00 11 50 24 40 0F 00 03 16 05 00 00 00 35 DB 00 00 92 60 00 00 49 7A 00 F5 00 01 04 EE 00 00 00 00 00 00 00 00 00 00 00 00 0D 12 9A 60 0F 00 20 17 05 00 00 00 1C 74 00 00 42 C4 00 00 2E 4E 00 F6 00 01 04 EE 00 00 00 00 00 00 00 00 00 00 00 00 00 F4 3C AA 0F 00 E8 77 

08 01 00 2C 03 02 01 00 38 90 56 18 36 20 84 12 00 00 00 00 00 00 00 00 00 00 00 00 00 00 00 00 00 00 00 00 00 00 00 00 00 00 00 00 00 00 00 00 43 77 

08 01 00 2C 07 03 01 00 38 90 56 18 36 20 84 12 00 00 00 00 00 00 00 00 00 00 00 00 00 00 00 00 00 00 00 00 00 00 00 00 00 00 00 00 00 00 00 00 46 77 

08 01 00 2C 09 05 01 00 38 90 56 18 36 20 84 12 00 00 00 00 00 00 00 00 00 00 00 00 00 00 00 00 00 00 00 00 00 00 00 00 00 00 00 00 00 00 00 00 4E 77 

08 01 00 2C 03 02 01 00 38 90 16 11 36 2D 38 22 37 2C 00 89 01 D7 FC 2A 3C D3 55 DF 15 55 55 4B 15 55 55 4B 15 55 55 4B 15 55 55 4B 15 55 55 4B 22 77 

08 01 00 2C 07 03 01 00 38 90 16 11 36 2D 3E 28 55 58 00 70 01 E3 8C 8B 3C F8 55 2D 15 55 55 4B 15 55 55 4B 55 55 55 4B 15 55 55 4B 15 55 55 4B B8 77 

08 01 00 2C 09 05 01 00 38 90 16 11 36 2D 2C 2B 3D F0 00 B0 01 DC 48 15 3D 30 55 5D 15 55 55 4B 15 55 55 4B 15 55 55 4B 15 55 55 4B 15 55 55 4B 3D 77 

08 02 02 E8 12 02 FA 00 0A 00 00 00 09 00 00 07 D0 00 06 1D 8C 00 00 00 00 00 00 00 16 00 01 00 00 00 63 52 00 00 B0 45 00 00 0A 1F 00 C4 00 01 04 EC 00 00 00 00 00 00 00 00 00 00 00 00 F7 6B BD E0 0F 00 1A 01 01 00 00 00 AD 45 00 00 0A 94 00 00 24 40 00 C4 00 01 04 EC 00 00 00 00 00 00 00 00 00 00 00 00 06 61 D7 58 0F 00 07 02 01 00 00 00 27 01 00 00 C7 E6 00 00 93 5C 00 C1 00 01 04 EC 00 00 00 00 00 00 00 00 00 00 00 00 04 54 CF D8 0F 00 02 03 01 00 00 00 19 4D 00 00 17 40 00 00 0B E0 00 89 00 0A 31 3E 00 00 00 00 00 00 00 00 00 00 00 00 01 C7 DC 6C 0F 00 18 04 01 00 00 00 48 66 00 00 D4 DA 00 00 52 C1 00 C3 00 01 04 EC 00 00 00 00 00 00 00 00 00 00 00 00 0B 3A 0B 10 0F 00 15 06 01 00 00 00 50 1C 00 00 73 78 00 00 38 6B 00 C4 00 01 04 EC 00 00 00 00 00 00 00 00 00 00 00 00 02 19 94 44 0F 00 03 07 01 00 00 00 16 B4 00 00 F4 0E 00 00 01 C3 00 8B 00 0A 31 3E 00 00 00 00 00 00 00 00 00 00 00 00 01 CE B1 A0 0F 00 0D 08 01 00 00 00 64 28 00 00 91 D8 00 00 27 95 00 C1 00 01 04 EC 00 00 00 00 00 00 00 00 00 00 00 00 FB 72 42 D8 0F 00 05 09 01 00 00 00 37 13 00 00 60 A4 00 00 08 3B 00 86 00 0A 31 3E 00 00 00 00 00 00 00 00 00 00 00 00 01 B8 C5 22 0F 00 0A 0A 01 00 00 00 2A FC 00 00 E8 0B 00 00 75 DF 00 C1 00 01 04 EC 00 00 00 00 00 00 00 00 00 00 00 00 05 69 C0 30 0F 00 0E 0B 01 00 00 00 14 3A 00 00 49 3B 00 00 5E 57 00 C3 00 01 04 EC 00 00 00 00 00 00 00 00 00 00 00 00 0D EA 76 F0 0F 00 16 10 05 00 00 00 38 FB 00 00 9C 48 00 00 07 C6 01 28 00 01 04 EE 00 00 00 00 00 00 00 00 00 00 00 00 08 E5 EB 10 0F 00 1A 12 05 00 00 00 22 B9 00 00 96 68 00 00 26 B8 01 28 00 01 04 EE 00 00 00 00 00 00 00 00 00 00 00 00 0B 74 21 C0 0F 00 1F 13 05 00 00 00 57 06 00 00 D8 62 00 00 2A E2 01 28 00 01 04 EE 00 00 00 00 00 00 00 00 00 00 00 00 00 DD 2F 63 0F 00 0A 14 05 00 00 00 7E B8 00 00 AC EE 00 00 0D 2B 01 28 00 01 04 EE 00 00 00 00 00 00 00 00 00 00 00 00 F4 14 C8 80 0F 00 10 15 05 00 00 00 9A F0 00 00 30 A4 00 00 48 7C 01 27 00 01 04 EE 00 00 00 00 00 00 00 00 00 00 00 00 11 50 7B C0 0F 00 03 16 05 00 00 00 33 69 00 00 D4 1E 00 00 49 82 01 27 00 01 04 EE 00 00 00 00 00 00 00 00 00 00 00 00 0D 13 59 40 0F 00 20 17 05 00 00 00 20 3E 00 00 76 20 00 00 2E 54 01 28 00 01 04 EE 00 00 00 00 00 00 00 00 00 00 00 00 00 F4 62 98 0F 00 94 77 

08 01 00 2C 10 16 05 00 22 C0 46 26 20 9D EC 5C 18 08 66 DA 24 02 61 A4 3F 54 40 39 28 43 5F EB 26 6F 7F E2 27 2B C5 04 0A 56 AB 02 0A C0 15 6C 74 77 

08 01 00 2C 12 1A 05 00 22 C0 46 26 20 9D EC 5C 18 08 67 D1 1E C2 60 DE 3F 53 80 3A 28 43 5E DF 26 71 4D A4 27 2C E2 A4 0A 8B 77 B2 0A C0 15 6C 5B 77 

08 01 00 2C 13 1F 05 00 22 C0 46 26 20 9D EC 5C 18 08 66 DA 24 02 61 A4 3F 54 40 39 28 43 5F EB 26 6F 7F E2 27 2B C5 04 0A 56 AB 02 0A C0 15 6C 7E 77 

08 01 00 2C 14 0A 05 00 22 C0 46 26 20 9D EC 5C 18 08 66 DA 24 02 61 A4 3F 54 40 39 28 43 5F EB 26 6F 7F E2 27 2B C5 04 0A 56 AB 02 0A C0 15 6C 6C 77 

08 01 00 2C 15 10 05 00 22 C0 46 26 20 9D EC 5C 18 08 67 D1 1E C2 60 DE 3F 53 80 3A 28 43 5E DF 26 71 4D A4 27 2C E2 A4 0A 8B 77 B2 0A C0 15 6C 56 77 

08 01 00 2C 16 03 05 00 22 C0 46 26 20 9D EC 5C 18 08 66 DA 24 02 61 A4 3F 54 40 39 28 43 5F EB 26 6F 7F E2 27 2B C5 04 0A 56 AB 02 0A C0 15 6C 67 77 

08 01 00 2C 17 20 05 00 22 C0 46 26 20 9D EC 5C 18 08 66 DA 24 02 61 A4 3F 54 40 39 28 43 5F EB 26 6F 7F E2 27 2B C5 04 0A 56 AB 02 0A C0 15 6C 45 77 

08 01 00 2C 03 02 01 00 38 90 26 13 36 2C 87 2E 7D 8A 18 93 20 00 00 90 00 00 2A 07 2A AA AA B4 00 00 00 00 00 00 00 00 00 07 77 0A 1C 9F EB C6 A0 77 

08 01 00 2C 07 03 01 00 38 90 26 13 B6 2C 87 2E 3D 8A 18 93 20 00 00 90 00 00 2A 07 2A AA AA B4 80 00 00 00 80 00 00 00 00 07 77 0A 1C 9F EB C6 65 77 

08 01 00 2C 09 05 01 00 38 90 26 13 36 2C 87 2E 3D 8A 18 93 20 00 00 90 00 00 2A 07 2A AA AA B4 00 00 00 00 00 00 00 00 00 07 77 0A 1C 9F EB C6 ED 77 

08 02 02 E8 12 02 FA 00 0A 00 00 00 09 00 00 07 D0 00 06 1D 8D 00 00 00 00 00 00 00 16 00 01 00 00 00 63 42 00 00 B8 62 00 00 0A 28 00 F6 00 01 04 EC 00 00 00 00 00 00 00 00 00 00 00 00 F7 68 02 70 0F 00 1A 01 01 00 00 00 B2 5E 00 00 16 92 00 00 24 4E 00 F6 00 01 04 EC 00 00 00 00 00 00 00 00 00 00 00 00 06 5F 60 F0 0F 00 07 02 01 00 00 00 24 33 00 00 25 E1 00 00 93 6A 00 F3 00 01 04 EC 00 00 00 00 00 00 00 00 00 00 00 00 04 50 DF 28 0F 00 02 03 01 00 00 00 16 63 00 00 93 BA 00 00 0B EC 00 25 00 0A 31 40 00 00 00 00 00 00 00 00 00 00 00 00 01 C6 7B 5A 0F 00 18 04 01 00 00 00 49 CB 00 00 7D 85 00 00 52 D1 00 F5 00 01 04 EC 00 00 00 00 00 00 00 00 00 00 00 00 0B 36 C5 00 0F 00 15 06 01 00 00 00 4E 72 00 00 0D F0 00 00 38 78 00 F6 00 01 04 EC 00 00 00 00 00 00 00 00 00 00 00 00 02 13 FA A8 0F 00 03 07 01 00 00 00 15 4B 00 00 77 50 00 00 01 D0 00 27 00 0A 31 40 00 00 00 00 00 00 00 00 00 00 00 00 01 CA 1D CC 0F 00 0D 08 01 00 00 00 5E 3F 00 00 FA 7D 00 00 27 9F 00 F3 00 01 04 EC 00 00 00 00 00 00 00 00 00 00 00 00 FB 70 2E A0 0F 00 05 09 01 00 00 00 39 49 00 00 DA 75 00 00 08 47 00 22 00 0A 31 40 00 00 00 00 00 00 00 00 00 00 00 00 01 B4 C7 C8 0F 00 0A 0A 01 00 00 00 2A FC 00 00 97 D5 00 00 75 ED 00 F3 00 01 04 EC 00 00 00 00 00 00 00 00 00 00 00 00 05 67 A6 E0 0F 00 0E 0B 01 00 00 00 14 78 00 00 DF 3D 00 00 5E 67 00 F5 00 01 04 EC 00 00 00 00 00 00 00 00 00 00 00 00 0D E5 8F 40 0F 00 16 10 05 00 00 00 3A D6 00 00 09 C7 00 00 07 CE 00 2E 00 01 04 EF 00 00 00 00 00 00 00 00 00 00 00 00 08 E3 31 F0 0F 00 1A 12 05 00 00 00 23 13 00 00 76 1D 00 00 26 C0 00 2E 00 01 04 EF 00 00 00 00 00 00 00 00 00 00 00 00 0B 71 F4 D0 0F 00 1F 13 05 00 00 00 52 46 00 00 EF 8F 00 00 2A E8 00 2E 00 01 04 EF 00 00 00 00 00 00 00 00 00 00 00 00 00 D9 C2 EE 0F 00 0A 14 05 00 00 00 84 EC 00 00 A7 3A 00 00 0D 2F 00 2E 00 01 04 EF 00 00 00 00 00 00 00 00 00 00 00 00 F4 13 5C 70 0F 00 10 15 05 00 00 00 A6 9B 00 00 05 38 00 00 48 85 00 2D 00 01 04 EF 00 00 00 00 00 00 00 00 00 00 00 00 11 4E AF 80 0F 00 03 16 05 00 00 00 34 DE 00 00 ED 3A 00 00 49 8A 00 2D 00 01 04 EF 00 00 00 00 00 00 00 00 00 00 00 00 0D 0F E2 90 0F 00 20 17 05 00 00 00 20 A9 00 00 95 FD 00 00 2E 5A 00 2E 00 01 04 EF 00 00 00 00 00 00 00 00 00 00 00 00 00 F3 06 17 0F 00 49 77 

08 01 00 2C 03 02 01 00 38 90 36 1C 36 2C 1F 2E 3F 13 FD E0 27 77 77 BA 1D DD DD DE 37 77 77 6A 1D DE 00 D4 47 80 07 69 20 00 20 9A 18 1F EF 7A 08 77 

08 01 00 2C 07 03 01 00 38 90 36 1C 76 2C 1F 2E 3F 13 FD E0 27 77 77 BA 9D DD DD DE 37 77 77 6A 1D DE 00 D4 07 80 07 69 20 00 20 9A 18 1F 80 75 ED 77 

08 01 00 2C 09 05 01 00 38 90 36 1C 36 2C 1F 2E 3F 13 FD E0 27 77 77 BA 1D DD DD DE 37 77 77 6A 1D DE 00 D4 07 80 07 69 20 00 20 9A 18 1F EF 7A 45 77 

08 01 00 2C 03 02 01 00 38 90 46 17 36 2D 70 2E 0C 0F 60 26 0B 02 1A 25 0D 82 40 EA 22 40 35 50 15 55 55 4B 15 55 55 4B 15 55 55 4B 15 55 55 4B C8 77 

08 01 00 2C 07 03 01 00 38 90 46 17 36 2C 30 26 08 A7 38 6F F3 FD CA E2 0E 8E 40 03 21 10 35 50 15 55 55 4B 15 55 55 4B 15 55 55 4B 15 55 55 4B 9C 77 

08 01 00 2C 09 05 01 00 38 90 46 17 36 2D 70 2E 0C 0F 60 26 0B 02 1A 25 0D 82 40 EA 22 40 35 50 15 55 55 4B 15 55 55 4B 15 55 55 4B 15 55 55 4B C5 77 

08 02 02 E8 12 02 FA 00 0A 00 00 00 09 00 00 07 D0 00 06 1D 8E 00 00 00 00 00 00 00 16 00 01 00 00 00 5F D0 00 00 F7 DB 00 00 0A 31 01 28 00 01 04 EC 00 00 00 00 00 00 00 00 00 00 00 00 F7 6D 70 F0 0F 00 1A 01 01 00 00 00 B2 5E 00 00 57 06 00 00 24 5C 01 28 00 01 04 EC 00 00 00 00 00 00 00 00 00 00 00 00 06 61 90 20 0F 00 07 02 01 00 00 00 25 D7 00 00 BB 0E 00 00 93 77 01 25 00 01 04 EC 00 00 00 00 00 00 00 00 00 00 00 00 04 54 5F F0 0F 00 02 03 01 00 00 00 17 74 00 00 46 55 00 00 0B F9 00 ED 00 0A 31 41 00 00 00 00 00 00 00 00 00 00 00 00 01 C8 2F 66 0F 00 18 04 01 00 00 00 59 72 00 00 5E 3F 00 00 52 E1 01 27 00 01 04 EC 00 00 00 00 00 00 00 00 00 00 00 00 0B 39 88 60 0F 00 15 06 01 00 00 00 4F C7 00 00 DD F0 00 00 38 84 01 28 00 01 04 EC 00 00 00 00 00 00 00 00 00 00 00 00 02 18 1F 84 0F 00 03 07 01 00 00 00 15 58 00 00 3A 66 00 00 01 DD 00 EF 00 0A 31 41 00 00 00 00 00 00 00 00 00 00 00 00 01 CE 18 26 0F 00 0D 08 01 00 00 00 5A F4 00 00 8C 63 00 00 27 AA 01 25 00 01 04 EC 00 00 00 00 00 00 00 00 00 00 00 00 FB 71 27 98 0F 00 05 09 01 00 00 00 39 20 00 00 92 9C 00 00 08 54 00 EA 00 0A 31 41 00 00 00 00 00 00 00 00 00 00 00 00 01 B9 E2 BC 0F 00 0A 0A 01 00 00 00 2A A6 00 00 85 EE 00 00 75 FB 01 25 00 01 04 EC 00 00 00 00 00 00 00 00 00 00 00 00 05 6A 76 28 0F 00 0E 0B 01 00 00 00 16 A1 00 00 A6 19 00 00 5E 78 01 27 00 01 04 EC 00 00 00 00 00 00 00 00 00 00 00 00 0D EA 7F A0 0F 00 16 10 05 00 00 00 3B 9F 00 00 8A 8A 00 00 07 D5 00 60 00 01 04 EF 00 00 00 00 00 00 00 00 00 00 00 00 08 E5 6F A0 0F 00 1A 12 05 00 00 00 25 E3 00 00 68 86 00 00 26 C8 00 60 00 01 04 EF 00 00 00 00 00 00 00 00 00 00 00 00 0B 74 DB 40 0F 00 1F 13 05 00 00 00 4F 27 00 00 26 8D 00 00 2A EF 00 60 00 01 04 EF 00 00 00 00 00 00 00 00 00 00 00 00 00 DC 9B 65 0F 00 0A 14 05 00 00 00 7C 3C 00 00 BB 7B 00 00 0D 33 00 60 00 01 04 EF 00 00 00 00 00 00 00 00 00 00 00 00 F4 16 EF E0 0F 00 10 15 05 00 00 00 AD DA 00 00 F4 F5 00 00 48 8D 00 5F 00 01 04 EF 00 00 00 00 00 00 00 00 00 00 00 00 11 51 69 A0 0F 00 03 16 05 00 00 00 34 15 00 00 27 8E 00 00 49 93 00 5F 00 01 04 EF 00 00 00 00 00 00 00 00 00 00 00 00 0D 13 66 50 0F 00 20 17 05 00 00 00 20 3E 00 00 C6 70 00 00 2E 60 00 60 00 01 04 EF 00 00 00 00 00 00 00 00 00 00 00 00 00 F5 7C 55 0F 00 47 77 

08 01 00 2C 00 16 01 00 38 90 26 13 36 20 A7 1D 00 FD FD 74 28 45 76 D4 19 F4 01 CA 16 E7 4F 6E 04 24 40 2E 32 BD FF F2 02 AA 51 DC 13 F9 21 76 1A 77 

08 01 00 2C 01 1A 01 00 38 90 26 13 36 20 A4 18 2B 04 BC BF 10 AF CF 70 15 A4 01 0A 0B 94 C2 16 04 DB 20 58 2A 25 02 D0 2B DA 51 0C 13 FC 51 78 C5 77 

08 01 00 2C 02 07 01 00 38 90 26 13 36 20 38 14 06 20 E1 50 06 E4 47 B7 35 58 10 E5 31 CC F6 35 06 50 AF 46 19 7B 1D A3 0A AC AE 2C 1D BB 29 A0 CD 77 

08 01 00 2C 03 02 01 00 38 90 56 18 36 2C 88 2C 00 00 00 00 00 00 00 00 00 00 00 00 00 00 00 00 00 00 00 00 00 00 00 00 00 00 00 00 00 00 00 00 7D 77 

08 01 00 2C 04 18 01 00 38 90 26 13 36 20 A4 18 19 05 77 87 2F B4 1C AB 00 E0 00 20 2D EF 71 30 04 85 10 B3 2C DC 03 3C 07 AA 51 9C 13 FA D1 72 4B 77 

08 01 00 2C 06 15 01 00 38 90 26 13 36 20 A5 1B 27 FD FA DD 27 F2 2A EA 07 80 01 63 18 57 E6 F2 04 6E 10 A1 30 A2 FE DA 3B EA 51 7C 13 F9 79 7F 29 77 

08 01 00 2C 07 03 01 00 38 90 56 18 36 2C 88 2C 00 00 00 00 00 00 00 00 80 00 00 00 00 00 00 00 00 00 00 00 00 00 00 00 00 00 00 00 00 00 00 00 F8 77 

08 01 00 2C 08 0D 01 00 38 90 26 13 36 20 24 16 3F DF 94 3C 30 E9 EE 5D 2F 08 08 6B 03 B7 66 2C 03 F5 60 9B 05 0F E3 7D 06 0C AE AC 23 6F 41 0F 93 77 

08 01 00 2C 09 05 01 00 38 90 56 18 36 2C 88 2C 00 00 00 00 00 00 00 00 00 00 00 00 00 00 00 00 00 00 00 00 00 00 00 00 00 00 00 00 00 00 00 00 70 77 

08 01 00 2C 0A 0A 01 00 38 90 26 13 36 20 36 15 08 21 62 34 25 E4 C2 F6 0B 64 0E 58 20 B1 1A 67 06 03 4F 97 1B B8 1D 31 1B DC AE 4C 26 8E 41 60 2D 77 

08 01 00 2C 0B 0E 01 00 38 90 26 13 36 20 AC 13 28 FF 74 1F 14 8B 74 56 1A BC 02 9F 36 35 EE 74 04 19 E0 BC 32 71 FF 2B 27 5A 51 4C 13 A8 59 AA 48 77 

08 01 00 2C 03 02 01 00 38 90 16 11 36 39 6F 40 08 00 16 FF 0E 3B 7F F8 38 01 55 B2 15 55 55 4B 95 55 55 4B 15 55 55 4B 15 55 55 4B 55 55 55 4B B9 77 

08 01 00 2C 07 03 01 00 38 90 16 11 36 39 52 4B 1F A8 BF B3 00 BA 9F C4 00 01 55 02 15 55 55 4B 15 55 55 4B 15 55 55 4B 15 55 55 4B 15 55 55 4B CB 77 

08 01 00 2C 09 05 01 00 38 90 16 11 36 39 52 4B 3E BA DC E6 25 FC 27 AA 18 00 55 2D 15 55 55 4B 15 55 55 4B 15 55 55 4B 15 55 55 4B 15 55 55 4B 45 77 

08 02 02 E8 12 02 FA 00 0A 00 00 00 09 00 00 07 D0 00 06 1D 8F 00 00 00 00 00 00 00 16 00 01 00 00 00 5F D0 00 00 FD 04 00 00 0A 3A 00 2E 00 01 04 ED 00 00 00 00 00 00 00 00 00 00 00 00 F7 68 C8 50 0F 00 1A 01 01 00 00 00 B7 E1 00 00 62 8F 00 00 24 6A 00 2E 00 01 04 ED 00 00 00 00 00 00 00 00 00 00 00 00 06 60 68 88 0F 00 07 02 01 00 00 00 25 A0 00 00 1A 79 00 00 93 85 00 2B 00 01 04 ED 00 00 00 00 00 00 00 00 00 00 00 00 04 53 52 C8 0F 00 02 03 01 00 00 00 19 F2 00 00 C3 0E 00 00 0C 05 00 89 00 0A 31 43 00 00 00 00 00 00 00 00 00 00 00 00 01 C6 E8 98 0F 00 18 04 01 00 00 00 67 13 00 00 0C DD 00 00 52 F1 00 2D 00 01 04 ED 00 00 00 00 00 00 00 00 00 00 00 00 0B 37 5A E0 0F 00 15 06 01 00 00 00 51 F5 00 00 74 A0 00 00 38 91 00 2E 00 01 04 ED 00 00 00 00 00 00 00 00 00 00 00 00 02 14 04 D0 0F 00 03 07 01 00 00 00 15 0D 00 00 B4 EC 00 00 01 E9 00 8B 00 0A 31 43 00 00 00 00 00 00 00 00 00 00 00 00 01 C9 FF EE 0F 00 0D 08 01 00 00 00 5E 66 00 00 E9 C0 00 00 27 B4 00 2B 00 01 04 ED 00 00 00 00 00 00 00 00 00 00 00 00 FB 71 CC 88 0F 00 05 09 01 00 00 00 3B FA 00 00 11 13 00 00 08 61 00 86 00 0A 31 43 00 00 00 00 00 00 00 00 00 00 00 00 01 B7 E7 00 0F 00 0A 0A 01 00 00 00 30 EA 00 00 3F D2 00 00 76 09 00 2B 00 01 04 ED 00 00 00 00 00 00 00 00 00 00 00 00 05 69 EA 90 0F 00 0E 0B 01 00 00 00 15 3A 00 00 3C E4 00 00 5E 89 00 2D 00 01 04 ED 00 00 00 00 00 00 00 00 00 00 00 00 0D E9 19 40 0F 00 16 10 05 00 00 00 3A 57 00 00 00 C5 00 00 07 DD 00 92 00 01 04 EF 00 00 00 00 00 00 00 00 00 00 00 00 08 E2 FA D0 0F 00 1A 12 05 00 00 00 27 78 00 00 46 79 00 00 26 D0 00 92 00 01 04 EF 00 00 00 00 00 00 00 00 00 00 00 00 0B 70 A3 F0 0F 00 1F 13 05 00 00 00 53 19 00 00 42 0B 00 00 2A F5 00 92 00 01 04 EF 00 00 00 00 00 00 00 00 00 00 00 00 00 DB 9A D3 0F 00 0A 14 05 00 00 00 7F A8 00 00 B3 51 00 00 0D 37 00 92 00 01 04 EF 00 00 00 00 00 00 00 00 00 00 00 00 F4 15 49 A0 0F 00 10 15 05 00 00 00 94 C1 00 00 C9 52 00 00 48 96 00 91 00 01 04 EF 00 00 00 00 00 00 00 00 00 00 00 00 11 4E B9 00 0F 00 03 16 05 00 00 00 33 2D 00 00 4D B8 00 00 49 9B 00 91 00 01 04 EF 00 00 00 00 00 00 00 00 00 00 00 00 0D 11 13 30 0F 00 20 17 05 00 00 00 22 21 00 00 DC 71 00 00 2E 66 00 92 00 01 04 EF 00 00 00 00 00 00 00 00 00 00 00 00 00 F3 5B F5 0F 00 FD 77 

08 01 00 2C 03 02 01 00 38 90 26 13 36 38 AF 46 3D 8A 18 93 20 00 00 90 00 00 AA 09 2A AA AA B4 00 00 00 00 00 00 00 00 00 07 77 0A 1C BF E7 01 D1 77 

08 01 00 2C 07 03 01 00 38 90 26 13 36 38 AF 46 3D 8A 18 93 20 00 00 90 00 00 AA 09 2A AA AA B4 00 00 00 00 00 00 00 00 40 07 77 0A 1C BF E7 01 94 77 

08 01 00 2C 09 05 01 00 38 90 26 13 36 38 AF 46 3D 8A 18 93 20 00 00 90 00 00 AA 09 2A AA AA B4 00 00 00 00 00 00 00 00 00 07 77 0A 1C BF E7 01 DC 77 

08 02 02 E8 12 02 FA 00 0A 00 00 00 09 00 00 07 D0 00 06 1D 90 00 00 00 00 00 00 00 16 00 01 00 00 00 60 E6 00 00 3C 95 00 00 0A 44 00 60 00 01 04 ED 00 00 00 00 00 00 00 00 00 00 00 00 F7 6B 1E D0 0F 00 1A 01 01 00 00 00 BE ED 00 00 A4 50 00 00 24 78 00 60 00 01 04 ED 00 00 00 00 00 00 00 00 00 00 00 00 06 62 2A 90 0F 00 07 02 01 00 00 00 26 9B 00 00 AA C5 00 00 93 92 00 5D 00 01 04 ED 00 00 00 00 00 00 00 00 00 00 00 00 04 54 11 98 0F 00 02 03 01 00 00 00 19 B6 00 00 7E 3E 00 00 0C 12 00 25 00 0A 31 45 00 00 00 00 00 00 00 00 00 00 00 00 01 C6 63 AC 0F 00 18 04 01 00 00 00 6A F3 00 00 EE 0B 00 00 53 00 00 5F 00 01 04 ED 00 00 00 00 00 00 00 00 00 00 00 00 0B 38 60 90 0F 00 15 06 01 00 00 00 48 D3 00 00 47 FC 00 00 38 9E 00 60 00 01 04 ED 00 00 00 00 00 00 00 00 00 00 00 00 02 16 21 94 0F 00 03 07 01 00 00 00 16 B4 00 00 6A F1 00 00 01 F6 00 27 00 0A 31 45 00 00 00 00 00 00 00 00 00 00 00 00 01 CE 29 36 0F 00 0D 08 01 00 00 00 60 93 00 00 84 0A 00 00 27 BF 00 5D 00 01 04 ED 00 00 00 00 00 00 00 00 00 00 00 00 FB 72 A9 58 0F 00 05 09 01 00 00 00 37 7A 00 00 C1 96 00 00 08 6D 00 22 00 0A 31 45 00 00 00 00 00 00 00 00 00 00 00 00 01 B4 90 40 0F 00 0A 0A 01 00 00 00 2C F1 00 00 32 7C 00 00 76 17 00 5D 00 01 04 ED 00 00 00 00 00 00 00 00 00 00 00 00 05 6A 33 B0 0F 00 0E 0B 01 00 00 00 18 83 00 00 0A 66 00 00 5E 9A 00 5F 00 01 04 ED 00 00 00 00 00 00 00 00 00 00 00 00 0D EA 1F 50 0F 00 16 10 05 00 00 00 40 48 00 00 87 8C 00 00 07 E4 00 C4 00 01 04 EF 00 00 00 00 00 00 00 00 00 00 00 00 08 E5 3D 10 0F 00 1A 12 05 00 00 00 25 FC 00 00 3C 7C 00 00 26 D8 00 C4 00 01 04 EF 00 00 00 00 00 00 00 00 00 00 00 00 0B 73 2A 60 0F 00 1F 13 05 00 00 00 53 ED 00 00 71 7C 00 00 2A FB 00 C4 00 01 04 EF 00 00 00 00 00 00 00 00 00 00 00 00 00 DB 46 F9 0F 00 0A 14 05 00 00 00 8B 52 00 00 C6 BE 00 00 0D 3B 00 C4 00 01 04 EF 00 00 00 00 00 00 00 00 00 00 00 00 F4 16 6C E0 0F 00 10 15 05 00 00 00 A4 AC 00 00 B9 42 00 00 48 9F 00 C3 00 01 04 EF 00 00 00 00 00 00 00 00 00 00 00 00 11 50 3F A0 0F 00 03 16 05 00 00 00 3A 25 00 00 7E 67 00 00 49 A3 00 C3 00 01 04 EF 00 00 00 00 00 00 00 00 00 00 00 00 0D 12 89 80 0F 00 20 17 05 00 00 00 24 91 00 00 17 87 00 00 2E 6D 00 C4 00 01 04 EF 00 00 00 00 00 00 00 00 00 00 00 00 00 F4 B2 F7 0F 00 46 77 

08 01 00 2C 03 02 01 00 38 90 36 1C 36 38 7F 4A 3C BF FE 9C 1F 77 77 0A 1D DD DD DE 37 7D A8 59 05 60 21 39 28 12 08 06 00 01 60 02 18 18 1F 77 52 77 

08 01 00 2C 07 03 01 00 38 90 36 1C 36 38 7F 4A BC BF FE 9C 1F 77 77 0A 1D DD DD DE 37 7D A8 59 05 60 21 39 28 12 08 06 00 01 60 02 18 18 18 7E D9 77 

08 01 00 2C 09 05 01 00 38 90 36 1C 36 38 7F 4A 3C BF FE 9C 1F 77 77 0A 1D DD DD DE 37 7D A8 59 05 60 21 39 28 12 08 06 00 01 60 02 18 18 1F 77 5F 77 

08 01 00 2C 03 02 01 00 38 90 46 17 36 39 64 4E 14 0C 0F 0B 31 03 03 E7 00 C0 C0 E9 30 30 35 E0 15 55 55 4B 15 55 55 4B 15 55 55 4B 15 55 55 4B 0F 77 

08 01 00 2C 07 03 01 00 38 90 46 17 36 38 22 4C 04 0C 0C DE 03 03 02 D4 16 79 69 6A 22 80 15 BA 15 55 55 4B 15 55 55 4B 15 55 55 4B 15 55 55 4B D4 77 

08 01 00 2C 09 05 01 00 38 90 46 17 36 39 64 4E 14 0C 0F 0B 31 03 03 E7 00 C0 C0 E9 30 30 35 E0 15 55 55 4B 15 55 55 4B 15 55 55 4B 15 55 55 4B 02 77 

08 02 02 E8 12 02 FA 00 0A 00 00 00 09 00 00 07 D0 00 06 1D 91 00 00 00 00 00 00 00 16 00 01 00 00 00 63 2D 00 00 40 D3 00 00 0A 4D 00 92 00 01 04 ED 00 00 00 00 00 00 00 00 00 00 00 00 F7 6C 92 A0 0F 00 1A 01 01 00 00 00 C6 E5 00 00 B3 37 00 00 24 86 00 92 00 01 04 ED 00 00 00 00 00 00 00 00 00 00 00 00 06 61 4E A0 0F 00 07 02 01 00 00 00 25 AC 00 00 04 37 00 00 93 A0 00 8F 00 01 04 ED 00 00 00 00 00 00 00 00 00 00 00 00 04 54 2D 88 0F 00 02 03 01 00 00 00 1B 08 00 00 FD 6E 00 00 0C 1E 00 ED 00 0A 31 46 00 00 00 00 00 00 00 00 00 00 00 00 01 C7 AB 90 0F 00 18 04 01 00 00 00 67 CF 00 00 9D 92 00 00 53 10 00 91 00 01 04 ED 00 00 00 00 00 00 00 00 00 00 00 00 0B 38 10 30 0F 00 15 06 01 00 00 00 4F F2 00 00 E7 48 00 00 38 AA 00 92 00 01 04 ED 00 00 00 00 00 00 00 00 00 00 00 00 02 17 9A 54 0F 00 03 07 01 00 00 00 15 E0 00 00 EE A2 00 00 02 02 00 EF 00 0A 31 46 00 00 00 00 00 00 00 00 00 00 00 00 01 CE 47 3A 0F 00 0D 08 01 00 00 00 61 6B 00 00 E7 4D 00 00 27 C9 00 8F 00 01 04 ED 00 00 00 00 00 00 00 00 00 00 00 00 FB 73 78 10 0F 00 05 09 01 00 00 00 3A 7E 00 00 3B 6E 00 00 08 7A 00 EA 00 0A 31 46 00 00 00 00 00 00 00 00 00 00 00 00 01 BC 59 C8 0F 00 0A 0A 01 00 00 00 2B 87 00 00 EC 3E 00 00 76 24 00 8F 00 01 04 ED 00 00 00 00 00 00 00 00 00 00 00 00 05 6A 62 D8 0F 00 0E 0B 01 00 00 00 16 CA 00 00 9C 72 00 00 5E AA 00 91 00 01 04 ED 00 00 00 00 00 00 00 00 00 00 00 00 0D EB C0 B0 0F 00 16 10 05 00 00 00 46 4F 00 00 F1 21 00 00 07 EB 00 F6 00 01 04 EF 00 00 00 00 00 00 00 00 00 00 00 00 08 E6 16 80 0F 00 1A 12 05 00 00 00 23 74 00 00 11 26 00 00 26 E0 00 F6 00 01 04 EF 00 00 00 00 00 00 00 00 00 00 00 00 0B 73 0B 20 0F 00 1F 13 05 00 00 00 56 2E 00 00 87 BD 00 00 2B 01 00 F6 00 01 04 EF 00 00 00 00 00 00 00 00 00 00 00 00 00 DC 6F 83 0F 00 0A 14 05 00 00 00 8A A1 00 00 C3 7A 00 00 0D 3F 00 F6 00 01 04 EF 00 00 00 00 00 00 00 00 00 00 00 00 F4 15 9B 30 0F 00 10 15 05 00 00 00 A1 71 00 00 8C FE 00 00 48 A8 00 F5 00 01 04 EF 00 00 00 00 00 00 00 00 00 00 00 00 11 51 66 C0 0F 00 03 16 05 00 00 00 3A 0D 00 00 A8 CC 00 00 49 AB 00 F5 00 01 04 EF 00 00 00 00 00 00 00 00 00 00 00 00 0D 12 82 10 0F 00 20 17 05 00 00 00 20 F6 00 00 46 F6 00 00 2E 73 00 F6 00 01 04 EF 00 00 00 00 00 00 00 00 00 00 00 00 00 F5 B4 60 0F 00 3A 77 

08 01 00 2C 03 02 01 00 38 92 56 18 36 38 8C 49 00 00 00 00 00 00 00 00 00 00 00 00 00 00 00 00 00 00 00 00 00 00 FF 04 00 0F F7 34 3E 2C 2A DE DB 77 

08 01 00 2C 07 03 01 00 38 90 56 18 36 38 8C 49 00 00 00 00 00 00 00 00 00 00 00 00 00 00 00 00 00 00 00 00 00 00 FF 04 00 0F F7 34 3E 2C 2A DE DC 77 

08 01 00 2C 09 05 01 00 38 90 56 18 36 38 8C 49 00 00 00 00 00 00 00 00 00 00 00 00 00 00 00 00 00 00 00 00 00 00 FF 04 00 0F F7 34 3E 2C 2A DE D4 77 

08 01 00 2C 03 02 01 00 38 90 16 11 36 45 92 6B 21 7E F2 14 6E B2 E0 0E 0C 00 55 1D 15 55 55 4B 15 55 55 4B 15 55 55 4B 15 55 55 4B 15 55 55 4B 91 77 

08 01 00 2C 07 03 01 00 38 90 16 11 36 45 A4 6E 4F F7 F2 8B 2E AC 6E 55 2F FF 55 26 15 55 55 4B 15 55 55 4B 15 55 55 4B 15 55 55 4B 15 55 55 4B B3 77 

08 01 00 2C 09 05 01 00 38 90 16 11 36 45 95 62 23 0F B2 7C 2E C0 60 1D 2C 00 55 8D 15 55 55 4B 15 55 55 4B 15 55 55 4B 15 55 55 4B 15 55 55 4B D8 77 

08 02 02 E8 12 02 FA 00 0A 00 00 00 09 00 00 07 D0 00 06 1D 92 00 00 00 00 00 00 00 16 00 01 00 00 00 66 28 00 00 7A C4 00 00 0A 56 00 C4 00 01 04 ED 00 00 00 00 00 00 00 00 00 00 00 00 F7 6A 13 20 0F 00 1A 01 01 00 00 00 CC FB 00 00 F6 AB 00 00 24 94 00 C4 00 01 04 ED 00 00 00 00 00 00 00 00 00 00 00 00 06 5F B0 28 0F 00 07 02 01 00 00 00 27 35 00 00 96 AD 00 00 93 AD 00 C1 00 01 04 ED 00 00 00 00 00 00 00 00 00 00 00 00 04 52 AF 08 0F 00 02 03 01 00 00 00 19 15 00 00 BA 2D 00 00 0C 2B 00 89 00 0A 31 48 00 00 00 00 00 00 00 00 00 00 00 00 01 C7 52 D6 0F 00 18 04 01 00 00 00 69 FB 00 00 7B CE 00 00 53 20 00 C3 00 01 04 ED 00 00 00 00 00 00 00 00 00 00 00 00 0B 37 61 10 0F 00 15 06 01 00 00 00 4F 8D 00 00 BB 6F 00 00 38 B7 00 C4 00 01 04 ED 00 00 00 00 00 00 00 00 00 00 00 00 02 14 B0 88 0F 00 03 07 01 00 00 00 16 B5 00 00 A4 95 00 00 02 0F 00 8B 00 0A 31 48 00 00 00 00 00 00 00 00 00 00 00 00 01 CD 90 B4 0F 00 0D 08 01 00 00 00 5E 24 00 00 7D 70 00 00 27 D4 00 C1 00 01 04 ED 00 00 00 00 00 00 00 00 00 00 00 00 FB 72 2C E0 0F 00 05 09 01 00 00 00 39 A1 00 00 ED 17 00 00 08 86 00 86 00 0A 31 48 00 00 00 00 00 00 00 00 00 00 00 00 01 BA D9 38 0F 00 0A 0A 01 00 00 00 29 46 00 00 D8 90 00 00 76 32 00 C1 00 01 04 ED 00 00 00 00 00 00 00 00 00 00 00 00 05 68 2C 08 0F 00 0E 0B 01 00 00 00 15 7E 00 00 5E 8B 00 00 5E BB 00 C3 00 01 04 ED 00 00 00 00 00 00 00 00 00 00 00 00 0D E9 18 50 0F 00 16 10 05 00 00 00 47 0A 00 00 7F 45 00 00 07 F3 01 28 00 01 04 EF 00 00 00 00 00 00 00 00 00 00 00 00 08 E2 20 C0 0F 00 1A 12 05 00 00 00 24 9A 00 00 0B 74 00 00 26 E8 01 28 00 01 04 EF 00 00 00 00 00 00 00 00 00 00 00 00 0B 71 41 50 0F 00 1F 13 05 00 00 00 58 29 00 00 BB 58 00 00 2B 07 01 28 00 01 04 EF 00 00 00 00 00 00 00 00 00 00 00 00 00 DC 84 34 0F 00 0A 14 05 00 00 00 82 7A 00 00 D6 60 00 00 0D 43 01 28 00 01 04 EF 00 00 00 00 00 00 00 00 00 00 00 00 F4 14 DA 90 0F 00 10 15 05 00 00 00 A7 CF 00 00 7C 12 00 00 48 B1 01 27 00 01 04 EF 00 00 00 00 00 00 00 00 00 00 00 00 11 4F BB 00 0F 00 03 16 05 00 00 00 37 BB 00 00 E2 F1 00 00 49 B3 01 27 00 01 04 EF 00 00 00 00 00 00 00 00 00 00 00 00 0D 11 1C 90 0F 00 20 17 05 00 00 00 1F DE 00 00 78 A9 00 00 2E 79 01 28 00 01 04 EF 00 00 00 00 00 00 00 00 00 00 00 00 00 F2 E9 98 0F 00 9B 77 

08 01 00 2C 10 16 05 00 22 C0 46 26 20 9E 0D 30 12 8B D4 6F 24 03 F2 4A 3F 59 40 27 28 43 40 D8 1B D2 2C 5E 24 F9 6E 28 18 B9 D5 69 31 FF EF BC C8 77 

08 01 00 2C 12 1A 05 00 22 C0 46 26 20 9E 0D 30 12 8B D2 F0 1E C3 F1 83 3F 58 C0 10 28 43 3F 86 1B D3 EC AE 24 FA 0F 5B 18 ED F0 E4 32 3F E8 94 C8 77 

08 01 00 2C 13 1F 05 00 22 C0 46 26 20 9E 0D 30 12 8B D4 6F 24 03 F2 4A 3F 59 40 27 28 43 40 D8 1B D2 2C 5E 24 F9 6E 28 18 B9 D5 69 31 FF EF BC C2 77 

08 01 00 2C 14 0A 05 00 22 C0 46 26 20 9E 0D 30 12 8B D4 6F 24 03 F2 4A 3F 59 40 27 28 43 40 D8 1B D2 2C 5E 24 F9 6E 28 18 B9 D5 69 31 FF EF BC D0 77 

08 01 00 2C 15 10 05 00 22 C0 46 26 20 9E 0D 30 12 8B D2 F0 1E C3 F1 83 3F 58 C0 10 28 43 3F 86 1B D3 EC AE 24 FA 0F 5B 18 ED F0 E4 32 3F E8 94 C5 77 

08 01 00 2C 16 03 05 00 22 C0 46 26 20 9E 0D 30 12 8B D4 6F 24 03 F2 4A 3F 59 40 27 28 43 40 D8 1B D2 2C 5E 24 F9 6E 28 18 B9 D5 69 31 FF EF BC DB 77 

08 01 00 2C 17 20 05 00 22 C0 46 26 20 9E 0D 30 12 8B D4 6F 24 03 F2 4A 3F 59 40 27 28 43 40 D8 1B D2 2C 5E 24 F9 6E 28 18 B9 D5 69 31 FF EF BC F9 77 

08 01 00 2C 03 02 01 00 38 90 26 13 36 44 CF 62 3D 8A 18 93 20 00 00 90 00 00 AA 09 2A AA AA B4 00 00 00 00 00 00 00 00 00 07 77 0A 1D FF FB 13 A6 77 

08 01 00 2C 07 03 01 00 38 90 26 13 36 44 CF 62 3D 8A 18 93 20 00 00 90 00 00 AA 09 2A AA AA B4 00 00 00 00 00 00 00 00 00 07 77 0A 1D FF FB 13 A3 77 

08 01 00 2C 09 05 01 00 38 90 26 13 36 44 CF 62 3D 8A 18 93 20 00 00 90 00 00 AA 09 2A AA AA B4 00 00 00 00 00 00 00 00 00 07 77 0A 1D FF FB 13 AB 77 

08 02 02 E8 12 02 FA 00 0A 00 00 00 09 00 00 07 D0 00 06 1D 93 00 00 00 00 00 00 00 16 00 01 00 00 00 60 29 00 00 83 AF 00 00 0A 5F 00 F6 00 01 04 ED 00 00 00 00 00 00 00 00 00 00 00 00 F7 67 F8 B0 0F 00 1A 01 01 00 00 00 C2 70 00 00 FD 3A 00 00 24 A2 00 F6 00 01 04 ED 00 00 00 00 00 00 00 00 00 00 00 00 06 60 88 50 0F 00 07 02 01 00 00 00 28 72 00 00 ED 7B 00 00 93 BA 00 F3 00 01 04 ED 00 00 00 00 00 00 00 00 00 00 00 00 04 52 62 D0 0F 00 02 03 01 00 00 00 1A FC 00 00 33 5E 00 00 0C 38 00 25 00 0A 31 4A 00 00 00 00 00 00 00 00 00 00 00 00 01 C8 0E DC 0F 00 18 04 01 00 00 00 64 E4 00 00 2C 6A 00 00 53 30 00 F5 00 01 04 ED 00 00 00 00 00 00 00 00 00 00 00 00 0B 3A 02 D0 0F 00 15 06 01 00 00 00 4A FF 00 00 5B 4C 00 00 38 C4 00 F6 00 01 04 ED 00 00 00 00 00 00 00 00 00 00 00 00 02 13 F1 30 0F 00 03 07 01 00 00 00 14 DD 00 00 2E 2B 00 00 02 1C 00 27 00 0A 31 4A 00 00 00 00 00 00 00 00 00 00 00 00 01 CD 2C C2 0F 00 0D 08 01 00 00 00 60 3C 00 00 E0 E7 00 00 27 DE 00 F3 00 01 04 ED 00 00 00 00 00 00 00 00 00 00 00 00 FB 72 A5 38 0F 00 05 09 01 00 00 00 3B 42 00 00 6A C4 00 00 08 93 00 22 00 0A 31 4A 00 00 00 00 00 00 00 00 00 00 00 00 01 BA 3A 74 0F 00 0A 0A 01 00 00 00 2A 27 00 00 94 DB 00 00 76 40 00 F3 00 01 04 ED 00 00 00 00 00 00 00 00 00 00 00 00 05 68 C1 70 0F 00 0E 0B 01 00 00 00 15 2E 00 00 FC 42 00 00 5E CB 00 F5 00 01 04 ED 00 00 00 00 00 00 00 00 00 00 00 00 0D E9 5B 80 0F 00 16 10 05 00 00 00 43 51 00 00 EF 0D 00 00 07 FA 00 2E 00 01 04 F0 00 00 00 00 00 00 00 00 00 00 00 00 08 E2 E2 A0 0F 00 1A 12 05 00 00 00 27 42 00 00 E5 44 00 00 26 EF 00 2E 00 01 04 F0 00 00 00 00 00 00 00 00 00 00 00 00 0B 71 BC E0 0F 00 1F 13 05 00 00 00 5D C7 00 00 D0 85 00 00 2B 0D 00 2E 00 01 04 F0 00 00 00 00 00 00 00 00 00 00 00 00 00 DB 54 69 0F 00 0A 14 05 00 00 00 80 31 00 00 CD C2 00 00 0D 47 00 2E 00 01 04 F0 00 00 00 00 00 00 00 00 00 00 00 00 F4 14 22 50 0F 00 10 15 05 00 00 00 AA E5 00 00 51 BE 00 00 48 BA 00 2D 00 01 04 F0 00 00 00 00 00 00 00 00 00 00 00 00 11 4F D6 40 0F 00 03 16 05 00 00 00 37 7E 00 00 04 51 00 00 49 BC 00 2D 00 01 04 F0 00 00 00 00 00 00 00 00 00 00 00 00 0D 10 BF 80 0F 00 20 17 05 00 00 00 19 4C 00 00 A1 BD 00 00 2E 7F 00 2E 00 01 04 F0 00 00 00 00 00 00 00 00 00 00 00 00 00 F4 22 ED 0F 00 CD 77 

08 01 00 2C 03 02 01 00 38 90 36 1C 36 45 FF 62 3B 3F FD F9 3F 77 77 9A 1D DD DD DE 37 28 95 84 3A CD 9C 1A 11 00 00 70 00 01 60 02 18 18 18 7E 34 77 

08 01 00 2C 07 03 01 00 38 90 36 1C 36 45 FF 62 3B 3F FD F9 3F 77 77 9A 1D DD DD DE 37 28 95 84 3A CD 9C 1A 11 00 00 70 40 01 48 03 1F 68 11 56 0E 77 

08 01 00 2C 09 05 01 00 38 90 36 1C 36 45 FF 62 3B 3F FD F9 3F 77 77 9A 1D DD DD DE 37 28 95 84 3A CD 9C 1A 11 00 00 70 00 01 60 02 18 18 18 7E 39 77 

08 01 00 2C 03 02 01 00 38 90 46 17 36 44 30 66 0C 0C 0C 2E 03 03 03 D7 00 C0 C0 E9 30 30 35 E0 15 55 55 4B 15 55 55 4B 15 55 55 4B 15 55 55 4B 32 77 

08 01 00 2C 07 03 01 00 38 90 46 17 36 44 E0 6A 74 0C 0C 9E 03 02 4B D4 00 C0 FB E8 1E B0 35 40 D5 55 55 4B 15 55 55 4B 15 55 55 4B 15 55 55 4B 9D 77 

08 01 00 2C 09 05 01 00 38 90 46 17 36 44 30 66 0C 0C 0C 2E 03 03 03 D7 00 C0 C0 E9 30 30 35 E0 15 55 55 4B 15 55 55 4B 15 55 55 4B 15 55 55 4B 3F 77 

08 02 02 E8 12 02 FA 00 0A 00 00 00 09 00 00 07 D0 00 06 1D 94 00 00 00 00 00 00 00 16 00 01 00 00 00 5F DB 00 00 C1 54 00 00 0A 68 01 28 00 01 04 ED 00 00 00 00 00 00 00 00 00 00 00 00 F7 68 3F D0 0F 00 1A 01 01 00 00 00 B0 E0 00 00 3F CC 00 00 24 B1 01 28 00 01 04 ED 00 00 00 00 00 00 00 00 00 00 00 00 06 5D 76 48 0F 00 07 02 01 00 00 00 26 E9 00 00 8C 24 00 00 93 C8 01 25 00 01 04 ED 00 00 00 00 00 00 00 00 00 00 00 00 04 51 F0 D8 0F 00 02 03 01 00 00 00 1B 6D 00 00 F1 24 00 00 0C 44 00 ED 00 0A 31 4B 00 00 00 00 00 00 00 00 00 00 00 00 01 C5 6F B2 0F 00 18 04 01 00 00 00 64 D1 00 00 0E A0 00 00 53 40 01 27 00 01 04 ED 00 00 00 00 00 00 00 00 00 00 00 00 0B 36 9C B0 0F 00 15 06 01 00 00 00 4A 41 00 00 26 2D 00 00 38 D1 01 28 00 01 04 ED 00 00 00 00 00 00 00 00 00 00 00 00 02 13 5F C8 0F 00 03 07 01 00 00 00 15 8F 00 00 E7 1B 00 00 02 28 00 EF 00 0A 31 4B 00 00 00 00 00 00 00 00 00 00 00 00 01 C8 05 B6 0F 00 0D 08 01 00 00 00 5C DF 00 00 73 1E 00 00 27 E9 01 25 00 01 04 ED 00 00 00 00 00 00 00 00 00 00 00 00 FB 72 62 50 0F 00 05 09 01 00 00 00 38 16 00 00 1A CC 00 00 08 A0 00 EA 00 0A 31 4B 00 00 00 00 00 00 00 00 00 00 00 00 01 B6 AD 1C 0F 00 0A 0A 01 00 00 00 2A 92 00 00 87 04 00 00 76 4E 01 25 00 01 04 ED 00 00 00 00 00 00 00 00 00 00 00 00 05 68 79 10 0F 00 0E 0B 01 00 00 00 14 9E 00 00 B9 EA 00 00 5E DC 01 27 00 01 04 ED 00 00 00 00 00 00 00 00 00 00 00 00 0D E8 9E 10 0F 00 16 10 05 00 00 00 45 4D 00 00 74 74 00 00 08 02 00 60 00 01 04 F0 00 00 00 00 00 00 00 00 00 00 00 00 08 E0 89 10 0F 00 1A 12 05 00 00 00 2B 1B 00 00 D6 E3 00 00 26 F7 00 60 00 01 04 F0 00 00 00 00 00 00 00 00 00 00 00 00 0B 71 7A F0 0F 00 1F 13 05 00 00 00 63 45 00 00 02 98 00 00 2B 14 00 60 00 01 04 F0 00 00 00 00 00 00 00 00 00 00 00 00 00 DA CC 86 0F 00 0A 14 05 00 00 00 85 BC 00 00 DF B9 00 00 0D 4B 00 60 00 01 04 F0 00 00 00 00 00 00 00 00 00 00 00 00 F4 13 FC 00 0F 00 10 15 05 00 00 00 A2 B0 00 00 42 6C 00 00 48 C3 00 5F 00 01 04 F0 00 00 00 00 00 00 00 00 00 00 00 00 11 4F 60 00 0F 00 03 16 05 00 00 00 36 54 00 00 3D A4 00 00 49 C4 00 5F 00 01 04 F0 00 00 00 00 00 00 00 00 00 00 00 00 0D 10 47 70 0F 00 20 17 05 00 00 00 16 09 00 00 D0 6C 00 00 2E 85 00 60 00 01 04 F0 00 00 00 00 00 00 00 00 00 00 00 00 00 F1 9D 79 0F 00 B7 77 

08 01 00 2C 00 16 01 00 38 90 36 1C 36 3A 18 43 3C 4E 88 D1 04 D1 00 6F 01 3F FD 39 2D D5 FF A2 3A C0 F8 2D 2F B0 1F A7 16 DF E7 F1 36 26 D4 14 2E 77 

08 01 00 2C 01 1A 01 00 38 90 36 1C 36 3A 18 43 3C 4D A4 DE 3C F0 80 1E 02 B7 FD 89 2C 9C 00 89 05 9F 10 4E 1A 4B 25 D7 15 18 03 C5 23 59 02 A9 36 77 

08 01 00 2C 02 07 01 00 38 90 36 1C 36 3A 18 43 3C 49 1C DD 00 92 FF 39 37 77 FF 6F 12 11 FF CB 31 40 48 5C 1E 33 37 14 11 34 B6 D2 2E 19 C0 A6 88 77 

08 01 00 2C 03 02 01 00 38 90 56 18 36 44 90 62 2C 16 0B EA 81 60 B0 D1 16 0B 05 7D 20 B0 58 69 0B 1F 44 70 12 AA AA 04 2A AA AA B4 2A AA AA B4 EA 77 

08 01 00 2C 04 18 01 00 38 90 36 1C 36 3A 18 43 3C 4D 8B D6 12 AC 80 07 01 47 FD 19 2B E7 FF 9F 3F BE F4 4E 1A 6B FB 1A 24 27 8D B1 18 EA 54 33 F7 77 

08 01 00 2C 06 15 01 00 38 90 36 1C 36 3A 18 43 3C 4E 87 D3 39 7F FF 3F 3E 2F FD D9 2E 0D FF C2 3C 01 0A 52 0F B0 3C 38 0E AF 12 C8 29 7E C2 EB B2 77 

08 01 00 2C 07 03 01 00 38 90 56 18 36 44 90 62 2C 16 0B EA 01 60 B0 D1 16 0B 05 7D 20 B0 58 69 0B 1F 44 70 12 AA AA 04 2A AA AA B4 2A AA AA B4 6F 77 

08 01 00 2C 08 0D 01 00 38 90 36 1C 36 3A 18 43 3C 51 32 86 09 B9 00 9F 02 3F FF EF 15 51 FF 4B 1A 3F 9C C7 09 10 B8 3A 29 B4 78 3A 06 30 8C 39 66 77 

08 01 00 2C 09 05 01 00 38 90 56 18 36 44 90 62 2C 16 0B EA 01 60 B0 D1 16 0B 05 7D 20 B0 58 69 0B 1F 44 70 12 AA AA 04 2A AA AA B4 2A AA AA B4 67 77 

08 01 00 2C 0A 0A 01 00 38 90 36 1C 36 3A 18 43 3C 49 3E D1 0B 92 7F 17 39 07 FF 1F 12 09 FF 9B 38 40 2F 08 3E 2A 08 D6 37 AC BD DC 02 EB 1C 60 C1 77 

08 01 00 2C 0B 0E 01 00 38 90 36 1C 36 3A 18 43 3C 4E 5E D7 21 E5 00 16 01 7F FD 89 2C 16 00 E4 09 A1 17 C3 0F AF 0D 6F 3E 0F 4A 11 16 0D 44 7D FF 77 

08 01 00 2C 03 02 01 00 38 90 16 11 36 51 C4 0A 20 02 05 92 21 8F 01 58 3B 72 55 70 15 55 55 4B 15 55 55 4B 15 55 55 4B 15 55 55 4B 15 55 55 4B 53 77 

08 01 00 2C 07 03 01 00 38 90 16 11 36 51 E7 05 00 05 D1 09 21 8F 02 5D 08 9A 55 F0 15 55 55 4B 15 55 55 4B 15 55 55 4B 15 55 55 4B 15 55 55 4B 4F 77 

08 01 00 2C 09 05 01 00 38 90 16 11 36 51 CA 0B 20 03 11 94 21 8F 02 5D 07 3F 55 A6 15 55 55 4B 15 55 55 4B 15 55 55 4B 15 55 55 4B 15 55 55 4B E3 77 

08 02 02 E8 12 02 FA 00 0A 00 00 00 09 00 00 07 D0 00 06 1D 95 00 00 00 00 00 00 00 16 00 01 00 00 00 5F DB 00 00 C8 E7 00 00 0A 71 00 2E 00 01 04 EE 00 00 00 00 00 00 00 00 00 00 00 00 F7 69 A4 80 0F 00 1A 01 01 00 00 00 AF 29 00 00 4B 33 00 00 24 BF 00 2E 00 01 04 EE 00 00 00 00 00 00 00 00 00 00 00 00 06 61 CE 10 0F 00 07 02 01 00 00 00 24 ED 00 00 DA BF 00 00 93 D5 00 2B 00 01 04 EE 00 00 00 00 00 00 00 00 00 00 00 00 04 55 40 E0 0F 00 02 03 01 00 00 00 19 A8 00 00 70 83 00 00 0C 51 00 89 00 0A 31 4D 00 00 00 00 00 00 00 00 00 00 00 00 01 CC 8D D0 0F 00 18 04 01 00 00 00 67 36 00 00 B7 57 00 00 53 4F 00 2D 00 01 04 EE 00 00 00 00 00 00 00 00 00 00 00 00 0B 3B E3 F0 0F 00 15 06 01 00 00 00 47 F8 00 00 BD CA 00 00 38 DD 00 2E 00 01 04 EE 00 00 00 00 00 00 00 00 00 00 00 00 02 16 B9 94 0F 00 03 07 01 00 00 00 16 DF 00 00 71 41 00 00 02 35 00 8B 00 0A 31 4D 00 00 00 00 00 00 00 00 00 00 00 00 01 CD F0 2A 0F 00 0D 08 01 00 00 00 59 7D 00 00 D7 E0 00 00 27 F3 00 2B 00 01 04 EE 00 00 00 00 00 00 00 00 00 00 00 00 FB 76 00 98 0F 00 05 09 01 00 00 00 36 52 00 00 97 D7 00 00 08 AC 00 86 00 0A 31 4D 00 00 00 00 00 00 00 00 00 00 00 00 01 B9 D1 1C 0F 00 0A 0A 01 00 00 00 2C 48 00 00 3D 79 00 00 76 5C 00 2B 00 01 04 EE 00 00 00 00 00 00 00 00 00 00 00 00 05 6B 6B E0 0F 00 0E 0B 01 00 00 00 14 DC 00 00 55 94 00 00 5E ED 00 2D 00 01 04 EE 00 00 00 00 00 00 00 00 00 00 00 00 0D EB E7 40 0F 00 16 10 05 00 00 00 49 61 00 00 E5 C9 00 00 08 09 00 92 00 01 04 F0 00 00 00 00 00 00 00 00 00 00 00 00 08 E4 10 90 0F 00 1A 12 05 00 00 00 2B 77 00 00 B3 C6 00 00 26 FF 00 92 00 01 04 F0 00 00 00 00 00 00 00 00 00 00 00 00 0B 74 E4 40 0F 00 1F 13 05 00 00 00 65 E5 00 00 1B FA 00 00 2B 1A 00 92 00 01 04 F0 00 00 00 00 00 00 00 00 00 00 00 00 00 DE 60 DD 0F 00 0A 14 05 00 00 00 7C 74 00 00 D6 C7 00 00 0D 4F 00 92 00 01 04 F0 00 00 00 00 00 00 00 00 00 00 00 00 F4 18 85 A0 0F 00 10 15 05 00 00 00 A4 A2 00 00 19 CD 00 00 48 CC 00 91 00 01 04 F0 00 00 00 00 00 00 00 00 00 00 00 00 11 52 E4 E0 0F 00 03 16 05 00 00 00 36 53 00 00 61 C6 00 00 49 CC 00 91 00 01 04 F0 00 00 00 00 00 00 00 00 00 00 00 00 0D 13 5F 30 0F 00 20 17 05 00 00 00 1A CE 00 00 F7 5B 00 00 2E 8B 00 92 00 01 04 F0 00 00 00 00 00 00 00 00 00 00 00 00 00 F6 11 6A 0F 00 36 77 

08 01 00 2C 03 02 01 00 38 90 26 13 36 50 2F 08 3D 8A 18 93 20 00 00 90 00 01 01 0C 4F E0 00 E0 00 00 00 00 00 00 00 00 00 07 77 0A 1C 00 04 CC 98 77 

08 01 00 2C 07 03 01 00 38 90 26 13 36 50 2F 08 3D 8A 18 93 20 00 00 90 00 01 07 06 3E 00 00 20 00 00 00 00 00 00 00 00 00 07 77 0A 1C 00 04 CC C0 77 

08 01 00 2C 09 05 01 00 38 90 26 13 36 50 2F 08 3D 8A 18 93 20 00 00 90 00 00 01 03 2F E0 00 70 00 00 00 00 00 00 00 00 00 07 77 0A 1C 00 04 CC 6B 77 

08 02 02 E8 12 02 FA 00 0A 00 00 00 09 00 00 07 D0 00 06 1D 96 00 00 00 00 00 00 00 16 00 01 00 00 00 61 77 00 00 01 B6 00 00 0A 7B 00 60 00 01 04 EE 00 00 00 00 00 00 00 00 00 00 00 00 F7 6A BF C0 0F 00 1A 01 01 00 00 00 A5 D7 00 00 8F D4 00 00 24 CD 00 60 00 01 04 EE 00 00 00 00 00 00 00 00 00 00 00 00 06 61 D1 18 0F 00 07 02 01 00 00 00 26 90 00 00 71 8A 00 00 93 E3 00 5D 00 01 04 EE 00 00 00 00 00 00 00 00 00 00 00 00 04 55 26 58 0F 00 02 03 01 00 00 00 1B 2B 00 00 27 DA 00 00 0C 5E 00 25 00 0A 31 4F 00 00 00 00 00 00 00 00 00 00 00 00 01 C9 34 84 0F 00 18 04 01 00 00 00 67 C8 00 00 9A CE 00 00 53 5F 00 5F 00 01 04 EE 00 00 00 00 00 00 00 00 00 00 00 00 0B 3A 93 80 0F 00 15 06 01 00 00 00 43 AD 00 00 8D CC 00 00 38 EA 00 60 00 01 04 EE 00 00 00 00 00 00 00 00 00 00 00 00 02 15 C8 A0 0F 00 03 07 01 00 00 00 16 F0 00 00 26 44 00 00 02 42 00 27 00 0A 31 4F 00 00 00 00 00 00 00 00 00 00 00 00 01 CF A1 CC 0F 00 0D 08 01 00 00 00 59 62 00 00 6F 14 00 00 27 FE 00 5D 00 01 04 EE 00 00 00 00 00 00 00 00 00 00 00 00 FB 75 D4 F0 0F 00 05 09 01 00 00 00 36 B3 00 00 4C 8B 00 00 08 B9 00 22 00 0A 31 4F 00 00 00 00 00 00 00 00 00 00 00 00 01 BE 88 42 0F 00 0A 0A 01 00 00 00 2C FA 00 00 2C 05 00 00 76 6A 00 5D 00 01 04 EE 00 00 00 00 00 00 00 00 00 00 00 00 05 6A 20 20 0F 00 0E 0B 01 00 00 00 14 E2 00 00 0D 21 00 00 5E FE 00 5F 00 01 04 EE 00 00 00 00 00 00 00 00 00 00 00 00 0D EA 56 E0 0F 00 16 10 05 00 00 00 42 79 00 00 6F B0 00 00 08 11 00 C4 00 01 04 F0 00 00 00 00 00 00 00 00 00 00 00 00 08 E2 A9 80 0F 00 1A 12 05 00 00 00 2E 3E 00 00 A5 8B 00 00 27 07 00 C4 00 01 04 F0 00 00 00 00 00 00 00 00 00 00 00 00 0B 72 46 90 0F 00 1F 13 05 00 00 00 5D 36 00 00 50 B2 00 00 2B 20 00 C4 00 01 04 F0 00 00 00 00 00 00 00 00 00 00 00 00 00 DC AB 6E 0F 00 0A 14 05 00 00 00 7C 99 00 00 EE 0A 00 00 0D 53 00 C4 00 01 04 F0 00 00 00 00 00 00 00 00 00 00 00 00 F4 15 72 C0 0F 00 10 15 05 00 00 00 A1 92 00 00 08 1B 00 00 48 D5 00 C3 00 01 04 F0 00 00 00 00 00 00 00 00 00 00 00 00 11 52 70 40 0F 00 03 16 05 00 00 00 33 A3 00 00 96 D7 00 00 49 D4 00 C3 00 01 04 F0 00 00 00 00 00 00 00 00 00 00 00 00 0D 11 E7 B0 0F 00 20 17 05 00 00 00 1A 36 00 00 35 1D 00 00 2E 92 00 C4 00 01 04 F0 00 00 00 00 00 00 00 00 00 00 00 00 00 F4 BF B3 0F 00 A0 77 

08 01 00 2C 03 02 01 00 38 90 36 1C 36 50 00 00 00 43 FF B6 27 77 77 BA 1D DD DD DE 37 77 77 6A 1D DE 00 D4 07 80 07 69 20 00 3E 9E 3F A1 30 10 08 77 

08 01 00 2C 07 03 01 00 38 90 36 1C 36 50 00 00 00 43 FF B6 27 77 77 BA 1D DD DD DE 37 77 77 6A 1D DE 00 D4 07 80 07 69 20 00 3E 9E 3F A1 30 10 0D 77 

08 01 00 2C 09 05 01 00 38 90 36 1C 36 50 00 00 00 43 FF B6 27 77 77 BA 1D DD DD DE 37 77 77 6A 1D DE 00 D4 07 80 07 69 20 00 09 98 10 BF C0 12 F7 77 

08 01 00 2C 03 02 01 00 38 90 46 17 36 51 D0 03 49 B8 E4 9F 02 5C 0B 97 00 C0 C0 E9 30 28 55 BD 15 55 55 4B 15 55 55 4B 15 55 55 4B 15 55 55 4B 39 77 

08 01 00 2C 07 03 01 00 38 90 46 17 36 51 D0 03 09 B8 E4 9F 02 5C 0B 97 00 C0 C0 E9 30 28 55 BD 95 55 55 4B 15 55 55 4B 55 55 55 4B 15 55 55 4B BC 77 

08 01 00 2C 09 05 01 00 38 90 46 17 36 50 C1 0A 19 A0 4C 10 02 24 0D BD 00 C0 C0 E9 30 25 15 8C 15 55 55 4B 15 55 55 4B 15 55 55 4B 15 55 55 4B 6A 77 

08 02 02 E8 12 02 FA 00 0A 00 00 00 09 00 00 07 D0 00 06 1D 97 00 00 00 00 00 00 00 16 00 01 00 00 00 5B B4 00 00 07 66 00 00 0A 84 00 92 00 01 04 EE 00 00 00 00 00 00 00 00 00 00 00 00 F7 6A 1C 80 0F 00 1A 01 01 00 00 00 A5 67 00 00 9B 4C 00 00 24 DB 00 92 00 01 04 EE 00 00 00 00 00 00 00 00 00 00 00 00 06 60 DE 30 0F 00 07 02 01 00 00 00 27 34 00 00 CD 56 00 00 93 F0 00 8F 00 01 04 EE 00 00 00 00 00 00 00 00 00 00 00 00 04 55 43 38 0F 00 02 03 01 00 00 00 1A D5 00 00 A1 88 00 00 0C 6A 00 ED 00 0A 31 50 00 00 00 00 00 00 00 00 00 00 00 00 01 C9 33 7A 0F 00 18 04 01 00 00 00 6D 28 00 00 43 87 00 00 53 6F 00 91 00 01 04 EE 00 00 00 00 00 00 00 00 00 00 00 00 0B 37 7F 60 0F 00 15 06 01 00 00 00 45 AF 00 00 2D 35 00 00 38 F7 00 92 00 01 04 EE 00 00 00 00 00 00 00 00 00 00 00 00 02 14 4F E4 0F 00 03 07 01 00 00 00 15 5E 00 00 B3 78 00 00 02 4E 00 EF 00 0A 31 50 00 00 00 00 00 00 00 00 00 00 00 00 01 CC 74 64 0F 00 0D 08 01 00 00 00 54 A2 00 00 D1 C6 00 00 28 08 00 8F 00 01 04 EE 00 00 00 00 00 00 00 00 00 00 00 00 FB 74 A7 20 0F 00 05 09 01 00 00 00 38 9F 00 00 C2 2A 00 00 08 C5 00 EA 00 0A 31 50 00 00 00 00 00 00 00 00 00 00 00 00 01 BA 30 94 0F 00 0A 0A 01 00 00 00 2B 9A 00 00 EA C9 00 00 76 77 00 8F 00 01 04 EE 00 00 00 00 00 00 00 00 00 00 00 00 05 6B 24 90 0F 00 0E 0B 01 00 00 00 13 AC 00 00 AF 39 00 00 5F 0E 00 91 00 01 04 EE 00 00 00 00 00 00 00 00 00 00 00 00 0D EB 72 10 0F 00 16 10 05 00 00 00 44 06 00 00 D9 43 00 00 08 18 00 F6 00 01 04 F0 00 00 00 00 00 00 00 00 00 00 00 00 08 E2 59 80 0F 00 1A 12 05 00 00 00 2D 51 00 00 82 3C 00 00 27 0F 00 F6 00 01 04 F0 00 00 00 00 00 00 00 00 00 00 00 00 0B 71 21 30 0F 00 1F 13 05 00 00 00 60 BB 00 00 67 10 00 00 2B 26 00 F6 00 01 04 F0 00 00 00 00 00 00 00 00 00 00 00 00 00 DB F6 A7 0F 00 0A 14 05 00 00 00 8C 95 00 00 E6 4E 00 00 0D 57 00 F6 00 01 04 F0 00 00 00 00 00 00 00 00 00 00 00 00 F4 15 6D 20 0F 00 10 15 05 00 00 00 A0 26 00 00 D6 44 00 00 48 DD 00 F5 00 01 04 F0 00 00 00 00 00 00 00 00 00 00 00 00 11 51 4A C0 0F 00 03 16 05 00 00 00 34 E5 00 00 BC 29 00 00 49 DC 00 F5 00 01 04 F0 00 00 00 00 00 00 00 00 00 00 00 00 0D 10 F1 C0 0F 00 20 17 05 00 00 00 18 FA 00 00 55 72 00 00 2E 98 00 F6 00 01 04 F0 00 00 00 00 00 00 00 00 00 00 00 00 00 F3 21 7C 0F 00 CE 77 

08 01 00 2C 03 02 01 00 38 90 56 18 36 50 97 02 0A EA 8C 94 00 56 FF D0 3C B2 87 AA 10 2E D0 28 13 3E 44 9F 00 1B 2F 5A 1C 53 E5 1E 0F 8F 81 A6 5F 77 

08 01 00 2C 07 03 01 00 38 90 56 18 76 50 97 02 4A EA 8C 94 00 56 FF D0 3C B2 87 AA 10 2E D0 28 13 3E 44 9F 00 1B 2F 5A 1C 53 E5 1E 0F 8F 81 A6 5A 77 

08 01 00 2C 09 05 01 00 38 90 56 18 36 50 97 02 0A EA 8C 94 00 56 FF D0 3C B2 87 AA 10 2E D0 28 13 3E 44 9F 00 1B 2F 5A 1C 53 E5 1E 0F 8F 81 A6 52 77 

08 01 00 2C 03 02 01 00 38 90 16 11 36 5E 12 37 34 20 C6 63 3E 97 C8 19 00 67 55 76 15 55 55 4B 15 55 55 4B 15 55 55 4B 15 55 55 4B 15 55 55 4B 14 77 

08 01 00 2C 07 03 01 00 38 90 16 11 36 5E 27 37 04 27 B8 21 1E A8 18 1E 00 52 D5 DE 15 55 55 4B 15 55 55 4B 15 55 55 4B 15 55 55 4B 15 55 55 4B FA 77 

08 01 00 2C 09 05 01 00 38 90 16 11 36 5E 06 3E 1A 1B EA 0C 1E C5 58 5F 00 5D 15 EC 15 55 55 4B 15 55 55 4B 15 55 55 4B 15 55 55 4B 15 55 55 4B 16 77 

08 02 02 E8 12 02 FA 00 0A 00 00 00 09 00 00 07 D0 00 06 1D 98 00 00 00 00 00 00 00 16 00 01 00 00 00 5C 79 00 00 43 7D 00 00 0A 8D 00 C4 00 01 04 EE 00 00 00 00 00 00 00 00 00 00 00 00 F7 68 B1 A0 0F 00 1A 01 01 00 00 00 A5 67 00 00 D9 67 00 00 24 E9 00 C4 00 01 04 EE 00 00 00 00 00 00 00 00 00 00 00 00 06 60 F3 C8 0F 00 07 02 01 00 00 00 26 02 00 00 5D 79 00 00 93 FE 00 C1 00 01 04 EE 00 00 00 00 00 00 00 00 00 00 00 00 04 53 1A 58 0F 00 02 03 01 00 00 00 1B E1 00 00 5C AE 00 00 0C 77 00 89 00 0A 31 52 00 00 00 00 00 00 00 00 00 00 00 00 01 C8 13 2E 0F 00 18 04 01 00 00 00 6A 54 00 00 28 A7 00 00 53 7F 00 C3 00 01 04 EE 00 00 00 00 00 00 00 00 00 00 00 00 0B 38 44 10 0F 00 15 06 01 00 00 00 46 98 00 00 FB 12 00 00 39 03 00 C4 00 01 04 EE 00 00 00 00 00 00 00 00 00 00 00 00 02 12 8A E4 0F 00 03 07 01 00 00 00 15 92 00 00 61 5A 00 00 02 5B 00 8B 00 0A 31 52 00 00 00 00 00 00 00 00 00 00 00 00 01 CC 24 94 0F 00 0D 08 01 00 00 00 5A 4D 00 00 6A 87 00 00 28 13 00 C1 00 01 04 EE 00 00 00 00 00 00 00 00 00 00 00 00 FB 75 A8 B8 0F 00 05 09 01 00 00 00 3A F7 00 00 7E 05 00 00 08 D2 00 86 00 0A 31 52 00 00 00 00 00 00 00 00 00 00 00 00 01 B6 A7 8C 0F 00 0A 0A 01 00 00 00 2C 3C 00 00 D4 DF 00 00 76 85 00 C1 00 01 04 EE 00 00 00 00 00 00 00 00 00 00 00 00 05 6A 30 E0 0F 00 0E 0B 01 00 00 00 13 8B 00 00 77 9F 00 00 5F 1F 00 C3 00 01 04 EE 00 00 00 00 00 00 00 00 00 00 00 00 0D EA 1C 40 0F 00 16 10 05 00 00 00 43 48 00 00 60 2B 00 00 08 20 01 28 00 01 04 F0 00 00 00 00 00 00 00 00 00 00 00 00 08 E0 CA 70 0F 00 1A 12 05 00 00 00 2D 9E 00 00 7D E5 00 00 27 17 01 28 00 01 04 F0 00 00 00 00 00 00 00 00 00 00 00 00 0B 6F 5E 00 0F 00 1F 13 05 00 00 00 60 E0 00 00 99 B1 00 00 2B 2C 01 28 00 01 04 F0 00 00 00 00 00 00 00 00 00 00 00 00 00 DB 54 8D 0F 00 0A 14 05 00 00 00 99 CD 00 00 FA 67 00 00 0D 5B 01 28 00 01 04 F0 00 00 00 00 00 00 00 00 00 00 00 00 F4 16 0F F0 0F 00 10 15 05 00 00 00 99 ED 00 00 C7 E6 00 00 48 E6 01 27 00 01 04 F0 00 00 00 00 00 00 00 00 00 00 00 00 11 50 AF 00 0F 00 03 16 05 00 00 00 32 56 00 00 F5 BC 00 00 49 E4 01 27 00 01 04 F0 00 00 00 00 00 00 00 00 00 00 00 00 0D 10 34 90 0F 00 20 17 05 00 00 00 18 3D 00 00 90 EC 00 00 2E 9E 01 28 00 01 04 F0 00 00 00 00 00 00 00 00 00 00 00 00 00 F3 7F 70 0F 00 36 77 

08 01 00 2C 10 16 05 00 22 C0 46 26 20 9E 29 CC 04 64 00 2E 15 F9 C2 5E 33 EB C8 56 37 88 3C CF 37 F3 F6 79 0D 98 9C 16 00 00 07 4B 26 F3 6B CC A1 77 

08 01 00 2C 12 1A 05 00 22 C0 46 26 20 9E 29 CC 04 64 00 2E 15 F9 C2 5E 33 EB C8 56 37 88 3C CF 37 F3 C3 EF 0E 98 9C 27 00 00 0E B9 08 8A A0 F4 61 77 

08 01 00 2C 13 1F 05 00 22 C0 46 26 20 9E 29 CC 04 64 00 2E 15 F9 C2 5E 33 EB C8 56 37 88 3C CF 37 F3 F9 02 03 D8 9C 2C 00 3F FA D2 3D F8 76 A0 91 77 

08 01 00 2C 14 0A 05 00 22 C0 46 26 20 9E 29 CC 04 64 00 2E 15 F9 C2 5E 33 EB C8 56 37 88 3C CF 37 F3 C1 5C 03 98 9C 08 00 3F E9 AE 32 05 28 84 66 77 

08 01 00 2C 17 20 05 00 22 C0 46 26 20 9E 29 CC 04 64 00 2E 15 F9 C2 5E 33 EB C8 56 37 88 3C CF 37 F3 C0 57 11 98 9C 2C 00 00 0C 35 0A E1 72 20 10 77 

08 01 00 2C 03 02 01 00 38 90 26 13 36 5C 4F 3C 3D 8A 18 93 20 00 00 90 00 01 FF 0B 3E 9F 00 2B 00 00 00 00 00 00 00 00 00 07 77 0A 1C 60 0E B1 EB 77 

08 01 00 2C 07 03 01 00 78 90 26 13 36 5C 4F 3C 3D 8A 18 93 20 00 00 90 00 01 FF 0B 3E 9F 00 2B 00 00 00 00 00 00 00 00 00 07 77 0A 1C 60 0E B1 AE 77 

08 01 00 2C 09 05 01 00 38 90 26 13 36 5C 4F 3C 3D 8A 18 93 20 00 00 90 00 01 FF 0B 3E 9F 00 2B 00 00 00 00 00 00 00 00 00 07 77 0A 1C 60 0E B1 E6 77 

08 01 00 2C 15 10 05 00 22 C0 46 26 20 9E 29 CC 04 64 40 20 17 F9 C2 58 33 EB C8 7F 37 88 3C D9 37 F3 FA 65 10 98 9C 32 00 3F F5 76 39 9A 4E 70 E1 77 

08 01 00 2C 16 03 05 00 22 C0 46 26 20 9E 29 CC 04 64 00 2E 15 F9 C2 5E 33 EB C8 56 37 88 3C CF 37 F3 C1 0F 05 98 9C 04 00 3F E7 8D 37 30 1B E8 76 77 

08 02 02 E8 12 02 FA 00 0A 00 00 00 09 00 00 07 D0 00 06 1D 99 00 00 00 00 00 00 00 16 00 01 00 00 00 58 58 00 00 4B F4 00 00 0A 96 00 F6 00 01 04 EE 00 00 00 00 00 00 00 00 00 00 00 00 F7 67 90 E0 0F 00 1A 01 01 00 00 00 A9 37 00 00 EC 1C 00 00 24 F7 00 F6 00 01 04 EE 00 00 00 00 00 00 00 00 00 00 00 00 06 5D 91 48 0F 00 07 02 01 00 00 00 26 94 00 00 B9 D4 00 00 94 0B 00 F3 00 01 04 EE 00 00 00 00 00 00 00 00 00 00 00 00 04 52 91 20 0F 00 02 03 01 00 00 00 1C 75 00 00 E0 78 00 00 0C 83 00 25 00 0A 31 54 00 00 00 00 00 00 00 00 00 00 00 00 01 CB 59 24 0F 00 18 04 01 00 00 00 6B AC 00 00 D2 FC 00 00 53 8E 00 F5 00 01 04 EE 00 00 00 00 00 00 00 00 00 00 00 00 0B 37 04 20 0F 00 15 06 01 00 00 00 46 30 00 00 99 A3 00 00 39 10 00 F6 00 01 04 EE 00 00 00 00 00 00 00 00 00 00 00 00 02 10 88 BC 0F 00 03 07 01 00 00 00 14 C2 00 00 DA 0F 00 00 02 67 00 27 00 0A 31 54 00 00 00 00 00 00 00 00 00 00 00 00 01 CD F1 D2 0F 00 0D 08 01 00 00 00 55 DB 00 00 C8 5E 00 00 28 1D 00 F3 00 01 04 EE 00 00 00 00 00 00 00 00 00 00 00 00 FB 73 57 E8 0F 00 05 09 01 00 00 00 37 7D 00 00 F3 0F 00 00 08 DE 00 22 00 0A 31 54 00 00 00 00 00 00 00 00 00 00 00 00 01 B6 40 E0 0F 00 0A 0A 01 00 00 00 29 3B 00 00 8E F9 00 00 76 93 00 F3 00 01 04 EE 00 00 00 00 00 00 00 00 00 00 00 00 05 69 5C 38 0F 00 0E 0B 01 00 00 00 12 62 00 00 0A FE 00 00 5F 30 00 F5 00 01 04 EE 00 00 00 00 00 00 00 00 00 00 00 00 0D E8 86 D0 0F 00 16 10 05 00 00 00 46 29 00 00 D0 51 00 00 08 27 00 2E 00 01 04 F1 00 00 00 00 00 00 00 00 00 00 00 00 08 DD 9D 00 0F 00 1A 12 05 00 00 00 2C 1E 00 00 54 74 00 00 27 1F 00 2E 00 01 04 F1 00 00 00 00 00 00 00 00 00 00 00 00 0B 6E EC D0 0F 00 1F 13 05 00 00 00 63 BF 00 00 B6 52 00 00 2B 32 00 2E 00 01 04 F1 00 00 00 00 00 00 00 00 00 00 00 00 00 DB 03 C0 0F 00 0A 14 05 00 00 00 7E B1 00 00 F3 6A 00 00 0D 5F 00 2E 00 01 04 F1 00 00 00 00 00 00 00 00 00 00 00 00 F4 14 84 20 0F 00 10 15 05 00 00 00 96 7C 00 00 A0 05 00 00 48 EF 00 2D 00 01 04 F1 00 00 00 00 00 00 00 00 00 00 00 00 11 50 34 E0 0F 00 03 16 05 00 00 00 34 E3 00 00 16 3B 00 00 49 ED 00 2D 00 01 04 F1 00 00 00 00 00 00 00 00 00 00 00 00 0D 0E B6 B0 0F 00 20 17 05 00 00 00 17 05 00 00 AC 44 00 00 2E A4 00 2E 00 01 04 F1 00 00 00 00 00 00 00 00 00 00 00 00 00 F1 28 CD 0F 00 F5 77 

08 01 00 2C 03 02 01 00 38 90 36 1C 36 5C 1F 3E 3F CC 02 5F 0F 77 77 DA 1D DD DD DE 37 77 77 6A 1D DE 00 D4 07 80 07 69 20 00 20 9A 18 10 50 42 77 77 

08 01 00 2C 07 03 01 00 38 90 36 1C 36 5C 1F 3E 3F CC 02 5F 0F 77 77 DA 1D DD DD DE B7 77 77 6A 1D DE 00 D4 07 80 07 69 20 00 20 9A 18 10 50 42 F2 77 

08 01 00 2C 09 05 01 00 38 90 36 1C 36 5C 1F 3E 3F CC 02 5F 0F 77 77 DA 1D DD DD DE 37 77 77 6A 1D DE 00 D4 07 80 07 69 20 00 20 9A 18 18 18 7E 06 77 

08 01 00 2C 03 02 01 00 38 D0 46 17 36 5D 10 33 09 28 5F A0 38 0C 16 86 1A 04 C0 50 22 40 D5 53 15 55 55 4B 15 55 55 4B 15 55 55 4B 15 55 55 4B C4 77 

08 01 00 2C 07 03 01 00 38 90 46 17 B6 5D 10 33 09 20 56 98 18 45 FE 91 1E 90 40 87 68 81 B5 31 15 55 55 4B 15 55 55 4B 15 55 55 4B 15 55 55 4B E0 77 

08 01 00 2C 09 05 01 00 38 90 46 17 36 5C 30 36 08 B7 E8 03 02 20 0C B7 10 00 40 D7 20 70 35 80 15 55 55 4B 15 55 55 4B 15 55 55 4B 15 55 55 4B 12 77 

08 02 02 E8 12 02 FA 00 0A 00 00 00 09 00 00 07 D0 00 06 1D 9A 00 00 00 00 00 00 00 16 00 01 00 00 00 50 7F 00 00 87 86 00 00 0A 9F 01 28 00 01 04 EE 00 00 00 00 00 00 00 00 00 00 00 00 F7 67 A7 20 0F 00 1A 01 01 00 00 00 A5 06 00 00 2D 9E 00 00 25 06 01 28 00 01 04 EE 00 00 00 00 00 00 00 00 00 00 00 00 06 5E 83 A8 0F 00 07 02 01 00 00 00 25 96 00 00 4D 1D 00 00 94 19 01 25 00 01 04 EE 00 00 00 00 00 00 00 00 00 00 00 00 04 52 5C 70 0F 00 02 03 01 00 00 00 1A 24 00 00 94 65 00 00 0C 90 00 ED 00 0A 31 55 00 00 00 00 00 00 00 00 00 00 00 00 01 C6 7E C4 0F 00 18 04 01 00 00 00 6F 47 00 00 B4 7C 00 00 53 9E 01 27 00 01 04 EE 00 00 00 00 00 00 00 00 00 00 00 00 0B 36 DB 20 0F 00 15 06 01 00 00 00 4A 37 00 00 69 01 00 00 39 1D 01 28 00 01 04 EE 00 00 00 00 00 00 00 00 00 00 00 00 02 12 31 70 0F 00 03 07 01 00 00 00 14 A3 00 00 99 4E 00 00 02 74 00 EF 00 0A 31 55 00 00 00 00 00 00 00 00 00 00 00 00 01 CE A2 2A 0F 00 0D 08 01 00 00 00 57 76 00 00 64 2C 00 00 28 28 01 25 00 01 04 EE 00 00 00 00 00 00 00 00 00 00 00 00 FB 73 DD F8 0F 00 05 09 01 00 00 00 3A 01 00 00 AA 27 00 00 08 EB 00 EA 00 0A 31 55 00 00 00 00 00 00 00 00 00 00 00 00 01 B9 8A C8 0F 00 0A 0A 01 00 00 00 2D CB 00 00 82 9F 00 00 76 A1 01 25 00 01 04 EE 00 00 00 00 00 00 00 00 00 00 00 00 05 69 C2 D8 0F 00 0E 0B 01 00 00 00 11 37 00 00 D8 06 00 00 5F 40 01 27 00 01 04 EE 00 00 00 00 00 00 00 00 00 00 00 00 0D EA D7 30 0F 00 16 10 05 00 00 00 50 FE 00 00 56 55 00 00 08 2F 00 60 00 01 04 F1 00 00 00 00 00 00 00 00 00 00 00 00 08 E0 93 30 0F 00 1A 12 05 00 00 00 29 D0 00 00 52 07 00 00 27 27 00 60 00 01 04 F1 00 00 00 00 00 00 00 00 00 00 00 00 0B 6F 7C 60 0F 00 1F 13 05 00 00 00 55 13 00 00 EE 4E 00 00 2B 38 00 60 00 01 04 F1 00 00 00 00 00 00 00 00 00 00 00 00 00 DA 79 A0 0F 00 0A 14 05 00 00 00 82 C6 00 00 08 00 00 00 0D 64 00 60 00 01 04 F1 00 00 00 00 00 00 00 00 00 00 00 00 F4 13 A9 90 0F 00 10 15 05 00 00 00 97 7F 00 00 8D 77 00 00 48 F8 00 5F 00 01 04 F1 00 00 00 00 00 00 00 00 00 00 00 00 11 50 CE 00 0F 00 03 16 05 00 00 00 33 6C 00 00 50 13 00 00 49 F5 00 5F 00 01 04 F1 00 00 00 00 00 00 00 00 00 00 00 00 0D 10 60 30 0F 00 20 17 05 00 00 00 15 0D 00 00 D7 E4 00 00 2E AA 00 60 00 01 04 F1 00 00 00 00 00 00 00 00 00 00 00 00 00 F2 58 2D 0F 00 5B 77 

08 01 00 2C 00 16 01 00 38 90 46 17 36 50 43 02 0A EE AD 94 00 0D 94 31 27 CA 0E 7C 00 BA F0 CB 17 D6 45 6C 3F D5 65 04 2A 47 0B A5 19 B0 A7 7D 54 77 

08 01 00 2C 01 1A 01 00 38 90 46 17 36 50 43 02 0A EE AD 94 00 0D 94 31 27 CA 0E 7C 00 BA F0 CB 17 D6 45 6C 3F D5 65 04 2A 47 0B A5 19 B0 A7 7D 59 77 

08 01 00 2C 02 07 01 00 38 90 46 17 36 50 43 02 0A EE AD 94 00 0D 94 31 27 CA 0E 7C 00 BA F0 CB 17 D6 45 6C 3F D5 65 04 2A 47 0B A5 19 B0 A5 7B 43 77 

08 01 00 2C 03 02 01 00 38 90 56 18 36 5C 9B 3C 0A EB 1E 96 3F C9 B9 56 16 79 51 6E 00 29 58 F6 1C 80 44 9B 00 15 2F 6E 1B BA 4C 3D 07 97 E5 07 1C 77 

08 01 00 2C 04 18 01 00 38 90 46 17 36 50 43 02 0A EE AD 94 00 0D 94 31 27 CA 0E 7C 00 BA F0 CB 17 D6 45 6C 3F D5 65 04 2A 47 0B A5 19 B0 A7 7D 5E 77 

08 01 00 2C 06 15 01 00 38 90 46 17 36 50 43 02 0A EE AD 94 00 0D 94 31 27 CA 0E 7C 00 BA F0 CB 17 D6 45 6C 3F D5 65 04 2A 47 0B A5 19 B0 A7 7D 51 77 

08 01 00 2C 07 03 01 00 78 90 56 18 36 5C 9B 3C 0A EB 1E 96 3F C9 B9 56 16 79 51 6E 00 29 58 F6 1C 80 44 9B 00 15 2F 6E 1B BA 4C 3D 07 97 E5 07 59 77 

08 01 00 2C 08 0D 01 00 38 90 46 17 36 50 43 02 0A EE AD 94 00 0D 94 31 27 CA 0E 7C 00 BA F0 CB 17 D6 45 6C 3F D5 65 04 2A 47 0B A5 19 B0 A5 7B 43 77 

08 01 00 2C 09 05 01 00 38 90 56 18 36 5C 9B 3C 0A EB 1E 96 3F C9 B9 56 16 79 51 6E 00 29 58 F6 1C 80 44 9B 00 15 2F 6E 1B BA 4C 3D 07 97 E5 07 11 77 

08 01 00 2C 0A 0A 01 00 38 90 46 17 36 50 43 02 0A EE AD 94 00 0D 94 31 27 CA 0E 7C 00 BA F0 CB 17 D6 45 6C 3F D5 65 04 2A 47 0B A5 19 B0 A5 7B 46 77 

08 01 00 2C 0B 0E 01 00 38 90 46 17 36 50 43 02 0A EE BB 9B 00 0D 94 31 27 CA 48 71 00 BB 00 C2 17 DA 2D 53 3F D6 65 06 29 41 D2 75 11 EE ED 63 B9 77 

08 01 00 2C 03 02 01 00 38 90 16 11 36 6A 7A 98 16 41 86 FB 21 3D 51 A7 16 BA 55 80 15 55 55 4B 15 55 55 4B 15 55 55 4B 15 55 55 4B 15 55 55 4B D3 77 

08 01 00 2C 07 03 01 00 38 90 16 11 36 6A 44 96 16 60 48 3C 24 64 AF 0F 0E B4 55 94 15 55 55 4B 15 55 55 4B 15 55 55 4B 15 55 55 4B 15 55 55 4B C6 77 

08 01 00 2C 09 05 01 00 38 90 16 11 36 6A 5A 92 16 85 87 11 36 7C 28 F8 1A 14 55 34 15 55 55 4B 15 55 55 4B 15 55 55 4B 15 55 55 4B 15 55 55 4B BD 77 

08 02 02 E8 12 02 FA 00 0A 00 00 00 09 00 00 07 D0 00 06 1D 9B 00 00 00 00 00 00 00 16 00 01 00 00 00 59 11 00 00 91 84 00 00 0A A8 00 2E 00 01 04 EF 00 00 00 00 00 00 00 00 00 00 00 00 F7 68 16 20 0F 00 1A 01 01 00 00 00 A1 8E 00 00 36 88 00 00 25 14 00 2E 00 01 04 EF 00 00 00 00 00 00 00 00 00 00 00 00 06 5F 3B 50 0F 00 07 02 01 00 00 00 26 18 00 00 A6 7B 00 00 94 26 00 2B 00 01 04 EF 00 00 00 00 00 00 00 00 00 00 00 00 04 52 26 F0 0F 00 02 03 01 00 00 00 1C 35 00 00 11 6C 00 00 0C 9D 00 89 00 0A 31 57 00 00 00 00 00 00 00 00 00 00 00 00 01 C9 50 B6 0F 00 18 04 01 00 00 00 68 28 00 00 60 D7 00 00 53 AE 00 2D 00 01 04 EF 00 00 00 00 00 00 00 00 00 00 00 00 0B 38 C0 60 0F 00 15 06 01 00 00 00 44 CA 00 00 FE A3 00 00 39 29 00 2E 00 01 04 EF 00 00 00 00 00 00 00 00 00 00 00 00 02 12 70 8C 0F 00 03 07 01 00 00 00 16 4B 00 00 22 73 00 00 02 81 00 8B 00 0A 31 57 00 00 00 00 00 00 00 00 00 00 00 00 01 CF 68 CE 0F 00 0D 08 01 00 00 00 5E C0 00 00 C5 59 00 00 28 32 00 2B 00 01 04 EF 00 00 00 00 00 00 00 00 00 00 00 00 FB 74 14 B0 0F 00 05 09 01 00 00 00 38 3E 00 00 1F CF 00 00 08 F8 00 86 00 0A 31 57 00 00 00 00 00 00 00 00 00 00 00 00 01 B9 EB 6A 0F 00 0A 0A 01 00 00 00 2A C0 00 00 3E A3 00 00 76 AF 00 2B 00 01 04 EF 00 00 00 00 00 00 00 00 00 00 00 00 05 67 F9 60 0F 00 0E 0B 01 00 00 00 12 D2 00 00 64 0D 00 00 5F 51 00 2D 00 01 04 EF 00 00 00 00 00 00 00 00 00 00 00 00 0D E8 14 40 0F 00 16 10 05 00 00 00 4A B8 00 00 C7 90 00 00 08 36 00 92 00 01 04 F1 00 00 00 00 00 00 00 00 00 00 00 00 08 DE 02 F0 0F 00 1A 12 05 00 00 00 26 F3 00 00 2D 56 00 00 27 2F 00 92 00 01 04 F1 00 00 00 00 00 00 00 00 00 00 00 00 0B 6F 0F B0 0F 00 1F 13 05 00 00 00 5B 14 00 00 06 75 00 00 2B 3F 00 92 00 01 04 F1 00 00 00 00 00 00 00 00 00 00 00 00 00 D9 92 47 0F 00 0A 14 05 00 00 00 82 9C 00 00 FE 78 00 00 0D 67 00 92 00 01 04 F1 00 00 00 00 00 00 00 00 00 00 00 00 F4 14 81 F0 0F 00 10 15 05 00 00 00 97 09 00 00 63 D2 00 00 49 01 00 91 00 01 04 F1 00 00 00 00 00 00 00 00 00 00 00 00 11 4F 9B C0 0F 00 03 16 05 00 00 00 35 6B 00 00 6E 3D 00 00 49 FD 00 91 00 01 04 F1 00 00 00 00 00 00 00 00 00 00 00 00 0D 0E 4D A0 0F 00 20 17 05 00 00 00 13 65 00 00 02 83 00 00 2E B1 00 92 00 01 04 F1 00 00 00 00 00 00 00 00 00 00 00 00 00 F1 7B 15 0F 00 63 77 

08 01 00 2C 03 02 01 00 38 90 26 13 36 68 6F 9F 3D 8A 18 93 20 00 00 90 00 00 00 00 00 00 00 00 00 00 00 00 00 00 00 00 00 07 77 0A 1C 1F FA 90 89 77 

08 01 00 2C 07 03 01 00 38 90 26 13 36 68 6F 9F 3D 8A 18 93 20 00 00 90 00 00 00 00 00 00 00 00 00 00 00 00 00 00 00 00 80 07 77 0A 1C 1F FA 90 0C 77 

08 01 00 2C 09 05 01 00 38 90 26 13 36 68 6F 9F 3D 8A 18 93 20 00 00 90 00 00 00 00 00 00 00 00 00 00 00 00 00 00 00 00 00 07 77 0A 1C 1F FA 90 84 77 

08 02 02 E8 12 02 FA 00 0A 00 00 00 09 00 00 07 D0 00 06 1D 9C 00 00 00 00 00 00 00 16 00 01 00 00 00 5D 91 00 00 C5 68 00 00 0A B1 00 60 00 01 04 EF 00 00 00 00 00 00 00 00 00 00 00 00 F7 67 6B 60 0F 00 1A 01 01 00 00 00 9F E3 00 00 77 76 00 00 25 22 00 60 00 01 04 EF 00 00 00 00 00 00 00 00 00 00 00 00 06 60 4A 00 0F 00 07 02 01 00 00 00 25 DB 00 00 37 BB 00 00 94 34 00 5D 00 01 04 EF 00 00 00 00 00 00 00 00 00 00 00 00 04 53 B4 E0 0F 00 02 03 01 00 00 00 1D 88 00 00 D3 27 00 00 0C A9 00 25 00 0A 31 59 00 00 00 00 00 00 00 00 00 00 00 00 01 CB 02 68 0F 00 18 04 01 00 00 00 6A 43 00 00 42 97 00 00 53 BE 00 5F 00 01 04 EF 00 00 00 00 00 00 00 00 00 00 00 00 0B 38 14 E0 0F 00 15 06 01 00 00 00 48 84 00 00 CF 5E 00 00 39 36 00 60 00 01 04 EF 00 00 00 00 00 00 00 00 00 00 00 00 02 10 B3 08 0F 00 03 07 01 00 00 00 16 49 00 00 DC 90 00 00 02 8D 00 27 00 0A 31 59 00 00 00 00 00 00 00 00 00 00 00 00 01 D1 43 F2 0F 00 0D 08 01 00 00 00 59 B1 00 00 5D 4D 00 00 28 3D 00 5D 00 01 04 EF 00 00 00 00 00 00 00 00 00 00 00 00 FB 76 1E 68 0F 00 05 09 01 00 00 00 37 F6 00 00 D4 2C 00 00 09 04 00 22 00 0A 31 59 00 00 00 00 00 00 00 00 00 00 00 00 01 BC F3 E6 0F 00 0A 0A 01 00 00 00 2C 17 00 00 25 3A 00 00 76 BD 00 5D 00 01 04 EF 00 00 00 00 00 00 00 00 00 00 00 00 05 69 42 88 0F 00 0E 0B 01 00 00 00 12 2F 00 00 35 C7 00 00 5F 62 00 5F 00 01 04 EF 00 00 00 00 00 00 00 00 00 00 00 00 0D EA B4 50 0F 00 16 10 05 00 00 00 47 7D 00 00 4A A5 00 00 08 3E 00 C4 00 01 04 F1 00 00 00 00 00 00 00 00 00 00 00 00 08 E0 11 20 0F 00 1A 12 05 00 00 00 28 16 00 00 20 A0 00 00 27 37 00 C4 00 01 04 F1 00 00 00 00 00 00 00 00 00 00 00 00 0B 6F 6A 50 0F 00 1F 13 05 00 00 00 50 6E 00 00 3C BC 00 00 2B 45 00 C4 00 01 04 F1 00 00 00 00 00 00 00 00 00 00 00 00 00 DB AA 03 0F 00 0A 14 05 00 00 00 86 0D 00 00 0F E5 00 00 0D 6C 00 C4 00 01 04 F1 00 00 00 00 00 00 00 00 00 00 00 00 F4 15 30 E0 0F 00 10 15 05 00 00 00 94 AD 00 00 53 7C 00 00 49 0A 00 C3 00 01 04 F1 00 00 00 00 00 00 00 00 00 00 00 00 11 50 5F 60 0F 00 03 16 05 00 00 00 34 70 00 00 A7 8B 00 00 4A 05 00 C3 00 01 04 F1 00 00 00 00 00 00 00 00 00 00 00 00 0D 0E AA 70 0F 00 20 17 05 00 00 00 13 71 00 00 1E 25 00 00 2E B7 00 C4 00 01 04 F1 00 00 00 00 00 00 00 00 00 00 00 00 00 F1 3A EB 0F 00 0B 77 

08 01 00 2C 03 02 01 00 78 90 36 1C 36 68 00 90 00 80 00 50 0F 77 77 DA 1D DD DD DE 37 77 77 6A 1D DE 00 D4 07 80 07 69 20 00 20 9A 18 18 18 7E B0 77 

08 01 00 2C 07 03 01 00 38 90 36 1C 36 68 00 90 00 80 00 50 0F 77 77 DA 1D DD DD DE 37 77 77 6A 1D DE 00 D4 47 80 07 69 20 00 20 9A 18 18 18 7E B5 77 

08 01 00 2C 09 05 01 00 38 90 36 1C 36 68 00 90 00 80 00 50 0F 77 77 DA 1D DD DD DE 37 77 77 6A 1D DE 00 D4 07 80 07 69 20 00 20 9A 18 18 18 7E FD 77 

08 01 00 2C 03 02 01 00 38 90 46 17 36 68 25 95 04 0C 0C DE 03 03 02 D4 21 F6 69 71 30 3F 35 DB 15 55 55 4B 15 55 55 4B 15 55 55 4B 95 55 55 4B 90 77 

08 01 00 2C 07 03 01 00 38 90 46 17 36 68 23 9F 24 0C 0F 4B 1B E3 03 D7 27 EB 67 B6 39 FA 55 60 95 55 55 4B 15 55 55 4B 15 55 55 4B 15 55 55 4B 10 77 

08 01 00 2C 09 05 01 00 38 90 46 17 36 68 23 9F 24 0C 0C 4E 03 03 02 D4 21 F6 69 71 30 3F 35 DB 15 55 55 4B 15 55 55 4B 15 55 55 4B 15 55 55 4B A1 77 

08 02 02 E8 12 02 FA 00 0A 00 00 00 09 00 00 07 D0 00 06 1D 9D 00 00 00 00 00 00 00 16 00 01 00 00 00 5C CB 00 00 CE 80 00 00 0A BA 00 92 00 01 04 EF 00 00 00 00 00 00 00 00 00 00 00 00 F7 68 5F C0 0F 00 1A 01 01 00 00 00 9E 5E 00 00 85 62 00 00 25 30 00 92 00 01 04 EF 00 00 00 00 00 00 00 00 00 00 00 00 06 5F 92 A8 0F 00 07 02 01 00 00 00 26 D4 00 00 94 92 00 00 94 41 00 8F 00 01 04 EF 00 00 00 00 00 00 00 00 00 00 00 00 04 53 28 70 0F 00 02 03 01 00 00 00 1A 44 00 00 50 65 00 00 0C B6 00 ED 00 0A 31 5A 00 00 00 00 00 00 00 00 00 00 00 00 01 CA 26 DE 0F 00 18 04 01 00 00 00 6A D5 00 00 EC 9F 00 00 53 CD 00 91 00 01 04 EF 00 00 00 00 00 00 00 00 00 00 00 00 0B 38 6B F0 0F 00 15 06 01 00 00 00 47 EB 00 00 6B 9A 00 00 39 43 00 92 00 01 04 EF 00 00 00 00 00 00 00 00 00 00 00 00 02 0F D8 5C 0F 00 03 07 01 00 00 00 15 DD 00 00 5C 37 00 00 02 9A 00 EF 00 0A 31 5A 00 00 00 00 00 00 00 00 00 00 00 00 01 CC B0 0E 0F 00 0D 08 01 00 00 00 57 87 00 00 BC 2E 00 00 28 47 00 8F 00 01 04 EF 00 00 00 00 00 00 00 00 00 00 00 00 FB 75 AC 28 0F 00 05 09 01 00 00 00 36 C9 00 00 52 C1 00 00 09 11 00 EA 00 0A 31 5A 00 00 00 00 00 00 00 00 00 00 00 00 01 B9 59 32 0F 00 0A 0A 01 00 00 00 2A 52 00 00 DA 70 00 00 76 CA 00 8F 00 01 04 EF 00 00 00 00 00 00 00 00 00 00 00 00 05 69 37 88 0F 00 0E 0B 01 00 00 00 10 5A 00 00 C1 01 00 00 5F 72 00 91 00 01 04 EF 00 00 00 00 00 00 00 00 00 00 00 00 0D E9 E2 00 0F 00 16 10 05 00 00 00 53 2F 00 00 B7 42 00 00 08 45 00 F6 00 01 04 F1 00 00 00 00 00 00 00 00 00 00 00 00 08 DD AD 50 0F 00 1A 12 05 00 00 00 24 87 00 00 FB B3 00 00 27 3E 00 F6 00 01 04 F1 00 00 00 00 00 00 00 00 00 00 00 00 0B 6F 2B 10 0F 00 1F 13 05 00 00 00 4D EB 00 00 4E 1E 00 00 2B 4B 00 F6 00 01 04 F1 00 00 00 00 00 00 00 00 00 00 00 00 00 DB 7D C3 0F 00 0A 14 05 00 00 00 92 F3 00 00 0A 13 00 00 0D 70 00 F6 00 01 04 F1 00 00 00 00 00 00 00 00 00 00 00 00 F4 14 30 00 0F 00 10 15 05 00 00 00 90 F2 00 00 29 26 00 00 49 13 00 F5 00 01 04 F1 00 00 00 00 00 00 00 00 00 00 00 00 11 51 3C 40 0F 00 03 16 05 00 00 00 33 07 00 00 CA A5 00 00 4A 0D 00 F5 00 01 04 F1 00 00 00 00 00 00 00 00 00 00 00 00 0D 0E 5C 10 0F 00 20 17 05 00 00 00 18 41 00 00 2C 6F 00 00 2E BD 00 F6 00 01 04 F1 00 00 00 00 00 00 00 00 00 00 00 00 00 F0 39 8F 0F 00 7B 77 

08 01 00 2C 03 02 01 00 38 90 56 18 36 68 9F 99 0A EA CF 96 3F F3 4F C7 13 40 6F BF 30 32 70 E5 24 D6 44 FF 00 17 C1 61 0D A3 59 28 29 EB 99 D1 D9 77 

08 01 00 2C 07 03 01 00 38 90 D6 18 36 68 9F 99 0A EA CF 96 3F F3 4F C7 13 40 6F BF B0 32 70 E5 24 D6 44 FF 00 17 C1 61 0D A3 59 28 29 EB 99 D1 DC 77 

08 01 00 2C 09 05 01 00 38 90 56 18 36 68 9F 99 0A EA CF 96 3F F3 4F C7 13 40 6F BF 30 32 70 E5 24 D6 44 FF 00 17 C1 61 0D A3 59 28 29 EB 99 D1 D4 77 

08 01 00 2C 03 02 01 00 38 90 16 11 36 76 B0 C5 04 58 AA 09 2A AA AA B4 2A AA AA B4 2A AA AA B4 2A AA AA B4 2A AA AA B4 2A AA AA B4 2A AA AA B4 DE 77 

08 01 00 2C 07 03 01 00 38 90 16 11 36 76 8E CB 45 BC AA 80 2A AA AA B4 2A AA AA B4 2A AA AA B4 2A AA AA B4 2A AA AA B4 6A AA AA B4 2A AA AA B4 87 77 

08 01 00 2C 09 05 01 00 38 90 16 11 36 76 96 C5 04 E2 AA C4 2A AA AA B4 2A AA AA B4 2A AA AA B4 2A AA AA B4 2A AA AA B4 2A AA AA B4 2A AA AA B4 82 77 

08 02 02 E8 12 02 FA 00 0A 00 00 00 09 00 00 07 D0 00 06 1D 9E 00 00 00 00 00 00 00 16 00 01 00 00 00 60 6B 00 00 0D 3B 00 00 0A C4 00 C4 00 01 04 EF 00 00 00 00 00 00 00 00 00 00 00 00 F7 68 19 70 0F 00 1A 01 01 00 00 00 9D 7F 00 00 C4 1E 00 00 25 3E 00 C4 00 01 04 EF 00 00 00 00 00 00 00 00 00 00 00 00 06 5D B8 E8 0F 00 07 02 01 00 00 00 23 EA 00 00 23 B2 00 00 94 4F 00 C1 00 01 04 EF 00 00 00 00 00 00 00 00 00 00 00 00 04 52 B7 58 0F 00 02 03 01 00 00 00 1A A5 00 00 07 08 00 00 0C C3 00 89 00 0A 31 5C 00 00 00 00 00 00 00 00 00 00 00 00 01 C9 A4 8A 0F 00 18 04 01 00 00 00 72 64 00 00 CD E6 00 00 53 DD 00 C3 00 01 04 EF 00 00 00 00 00 00 00 00 00 00 00 00 0B 38 C8 80 0F 00 15 06 01 00 00 00 46 60 00 00 38 92 00 00 39 50 00 C4 00 01 04 EF 00 00 00 00 00 00 00 00 00 00 00 00 02 10 0A 88 0F 00 03 07 01 00 00 00 16 77 00 00 0F B2 00 00 02 A7 00 8B 00 0A 31 5C 00 00 00 00 00 00 00 00 00 00 00 00 01 CE 13 2C 0F 00 0D 08 01 00 00 00 55 BB 00 00 56 9B 00 00 28 52 00 C1 00 01 04 EF 00 00 00 00 00 00 00 00 00 00 00 00 FB 75 AE 70 0F 00 05 09 01 00 00 00 37 F3 00 00 08 29 00 00 09 1E 00 86 00 0A 31 5C 00 00 00 00 00 00 00 00 00 00 00 00 01 BB 17 FA 0F 00 0A 0A 01 00 00 00 2C 8A 00 00 CE EC 00 00 76 D8 00 C1 00 01 04 EF 00 00 00 00 00 00 00 00 00 00 00 00 05 68 F8 C8 0F 00 0E 0B 01 00 00 00 10 8E 00 00 85 95 00 00 5F 83 00 C3 00 01 04 EF 00 00 00 00 00 00 00 00 00 00 00 00 0D E9 B6 B0 0F 00 16 10 05 00 00 00 51 DE 00 00 43 4A 00 00 08 4D 01 28 00 01 04 F1 00 00 00 00 00 00 00 00 00 00 00 00 08 DE A0 E0 0F 00 1A 12 05 00 00 00 24 A7 00 00 F3 72 00 00 27 46 01 28 00 01 04 F1 00 00 00 00 00 00 00 00 00 00 00 00 0B 6C B6 40 0F 00 1F 13 05 00 00 00 55 3B 00 00 7D BF 00 00 2B 51 01 28 00 01 04 F1 00 00 00 00 00 00 00 00 00 00 00 00 00 DA B7 9B 0F 00 0A 14 05 00 00 00 87 0A 00 00 1E CF 00 00 0D 74 01 28 00 01 04 F1 00 00 00 00 00 00 00 00 00 00 00 00 F4 13 98 90 0F 00 10 15 05 00 00 00 88 8F 00 00 1A BD 00 00 49 1C 01 27 00 01 04 F1 00 00 00 00 00 00 00 00 00 00 00 00 11 4F FC 00 0F 00 03 16 05 00 00 00 34 40 00 00 01 5D 00 00 4A 16 01 27 00 01 04 F1 00 00 00 00 00 00 00 00 00 00 00 00 0D 0F 58 80 0F 00 20 17 05 00 00 00 18 E6 00 00 72 8B 00 00 2E C3 01 28 00 01 04 F1 00 00 00 00 00 00 00 00 00 00 00 00 00 F0 78 7A 0F 00 2C 77 

08 01 00 2C 10 16 05 00 22 C0 46 26 20 9E 4A 5C 0D BF 14 9F 0D F3 24 46 1D 05 66 BC 3F 34 40 C5 20 09 0E E6 04 9E 28 54 03 88 54 D5 18 9C 1F 60 33 77 

08 01 00 2C 12 1A 05 00 22 C0 46 26 20 9E 4A 5C 0E 82 41 79 0C F2 41 9F 0C 3D E3 21 02 06 80 86 1E 22 10 1D 03 F1 28 6F 03 54 61 B7 18 9C 1F EC 15 77 

08 01 00 2C 13 1F 05 00 22 C0 46 26 20 9E 4A 5C 03 C0 A4 EC 0C 1B CD BC 10 18 AF 92 00 B3 81 00 39 F8 80 F9 04 B7 68 6D 03 44 21 45 18 9C 19 AC F0 77 

08 01 00 2C 14 0A 05 00 22 C0 46 26 20 9E 4A 5C 03 BE DD AA 0C 38 C3 44 33 DD 8B BB 3F 03 80 A7 3D 05 88 62 04 82 28 7E 03 56 AF FD 18 9C 1F 60 56 77 

08 01 00 2C 15 10 05 00 22 C0 46 26 20 9E 4A 5C 10 82 5E 0C 0A E4 76 B9 16 BA 9A A4 02 33 01 50 39 01 38 D7 03 84 A8 76 03 1E 56 73 18 9C 1F EC DD 77 

08 01 00 2C 16 03 05 00 22 C0 46 26 20 9E 4A 5C 05 BF 47 73 0C 16 8C E2 1F ED 1D FF 3F 60 00 47 27 B3 B7 B3 04 C5 68 50 03 8A 79 A3 18 9C 1C 54 1B 77 

08 01 00 2C 17 20 05 00 22 C0 46 26 20 9E 4A 5C 11 BF F6 5B 0D 32 B5 1A 11 6D A9 3C 3F E8 C0 B4 06 99 C7 D3 03 9F 28 78 03 79 DD 86 18 9C 1F 0C 15 77 

08 01 00 2C 03 02 01 00 38 90 26 13 36 74 8F C5 3D 8A 18 93 20 00 00 90 00 00 2A 07 2A AA AA B4 00 00 00 00 00 00 00 00 40 07 77 0A 1C 9F EB C6 1B 77 

08 01 00 2C 07 03 01 00 38 90 26 13 36 74 8F C5 3D 8A 18 93 20 00 00 90 00 00 2A 07 2A AA AA B4 00 00 00 00 00 00 00 00 00 07 77 0A 1C 9F EB C6 5E 77 

08 01 00 2C 09 05 01 00 38 90 26 13 36 74 8F C5 3D 8A 18 93 20 00 00 90 00 00 2A 07 2A AA AA B4 00 00 00 00 00 00 00 00 00 07 77 0A 1C 9F EB C6 56 77 

08 02 02 E8 12 02 FA 00 0A 00 00 00 09 00 00 07 D0 00 06 1D 9F 00 00 00 00 00 00 00 16 00 01 00 00 00 5F 8B 00 00 16 A4 00 00 0A CD 00 F6 00 01 04 EF 00 00 00 00 00 00 00 00 00 00 00 00 F7 66 0C 30 0F 00 1A 01 01 00 00 00 9D C3 00 00 D1 24 00 00 25 4C 00 F6 00 01 04 EF 00 00 00 00 00 00 00 00 00 00 00 00 06 5E 6B D0 0F 00 07 02 01 00 00 00 27 13 00 00 81 B1 00 00 94 5C 00 F3 00 01 04 EF 00 00 00 00 00 00 00 00 00 00 00 00 04 53 48 08 0F 00 02 03 01 00 00 00 19 91 00 00 8C 1B 00 00 0C CF 00 25 00 0A 31 5E 00 00 00 00 00 00 00 00 00 00 00 00 01 CC 89 2E 0F 00 18 04 01 00 00 00 75 CA 00 00 7A D3 00 00 53 ED 00 F5 00 01 04 EF 00 00 00 00 00 00 00 00 00 00 00 00 0B 38 9C 50 0F 00 15 06 01 00 00 00 44 A5 00 00 D2 AB 00 00 39 5C 00 F6 00 01 04 EF 00 00 00 00 00 00 00 00 00 00 00 00 02 0F 98 24 0F 00 03 07 01 00 00 00 16 22 00 00 93 0B 00 00 02 B3 00 27 00 0A 31 5E 00 00 00 00 00 00 00 00 00 00 00 00 01 CE 9C 06 0F 00 0D 08 01 00 00 00 55 FE 00 00 BB 40 00 00 28 5C 00 F3 00 01 04 EF 00 00 00 00 00 00 00 00 00 00 00 00 FB 76 7E A0 0F 00 05 09 01 00 00 00 37 02 00 00 82 64 00 00 09 2A 00 22 00 0A 31 5E 00 00 00 00 00 00 00 00 00 00 00 00 01 B8 84 7C 0F 00 0A 0A 01 00 00 00 2E F9 00 00 88 93 00 00 76 E6 00 F3 00 01 04 EF 00 00 00 00 00 00 00 00 00 00 00 00 05 69 1A F8 0F 00 0E 0B 01 00 00 00 0D D0 00 00 21 1A 00 00 5F 94 00 F5 00 01 04 EF 00 00 00 00 00 00 00 00 00 00 00 00 0D EA 51 30 0F 00 16 10 05 00 00 00 4A 67 00 00 B1 F3 00 00 08 54 00 2E 00 01 04 F2 00 00 00 00 00 00 00 00 00 00 00 00 08 DE 89 70 0F 00 1A 12 05 00 00 00 22 21 00 00 CC 07 00 00 27 4E 00 2E 00 01 04 F2 00 00 00 00 00 00 00 00 00 00 00 00 0B 6C 6F 00 0F 00 1F 13 05 00 00 00 59 11 00 00 99 95 00 00 2B 57 00 2E 00 01 04 F2 00 00 00 00 00 00 00 00 00 00 00 00 00 DB 08 3F 0F 00 0A 14 05 00 00 00 8A 5F 00 00 16 0B 00 00 0D 78 00 2E 00 01 04 F2 00 00 00 00 00 00 00 00 00 00 00 00 F4 14 1E F0 0F 00 10 15 05 00 00 00 90 EF 00 00 ED 68 00 00 49 24 00 2D 00 01 04 F2 00 00 00 00 00 00 00 00 00 00 00 00 11 4F EA E0 0F 00 03 16 05 00 00 00 33 89 00 00 23 8E 00 00 4A 1E 00 2D 00 01 04 F2 00 00 00 00 00 00 00 00 00 00 00 00 0D 0E AF 40 0F 00 20 17 05 00 00 00 1A 35 00 00 83 75 00 00 2E C9 00 2E 00 01 04 F2 00 00 00 00 00 00 00 00 00 00 00 00 00 F0 04 60 0F 00 4A 77 

08 01 00 2C 03 02 01 00 38 90 36 1C 36 74 1F CE 3F 13 FD E0 27 77 77 BA 1D DD DD DE 37 77 77 6A 1D DE 00 D4 07 80 07 69 20 00 0B 9E 2F E8 11 46 DD 77 

08 01 00 2C 07 03 01 00 38 98 36 1C 36 74 1F CE 3F 13 FD E0 27 77 77 BA 1D DD DD DE 77 77 77 6A 1D DE 00 D4 07 80 07 69 A0 00 3C 98 30 98 1F 47 41 77 

08 01 00 2C 09 05 01 00 38 90 36 1C 36 74 1F CE 3F 13 FD E0 27 77 77 BA 1D DD DD DE 37 77 77 6A 1D DE 00 D4 07 80 07 69 20 00 0B 9E 2F E8 11 46 D0 77 

08 01 00 2C 03 02 01 00 38 90 46 17 36 74 60 C4 5C 0C 0C FE 03 02 45 D5 00 C0 C0 E9 30 30 35 E0 15 55 55 4B 15 55 55 4B 15 55 55 4B 15 55 55 4B 35 77 

08 01 00 2C 07 03 01 00 38 90 46 17 36 74 1E CD 34 0C 0C 9E 03 03 E9 D9 00 C0 C0 E9 30 30 35 E0 15 55 55 4B 15 55 55 4B 15 55 55 4B 15 55 55 4B EE 77 

08 01 00 2C 09 05 01 00 38 90 46 17 36 74 60 C4 1C 0C 0C FE 03 02 45 D5 00 C0 C0 E9 30 30 35 E0 15 55 55 4B 15 55 55 4B 15 55 55 4B 15 55 55 4B 78 77 

08 02 02 E8 12 02 FA 00 0A 00 00 00 09 00 00 07 D0 00 06 1D A0 00 00 00 00 00 00 00 16 00 01 00 00 00 5B 6C 00 00 50 F0 00 00 0A D6 01 28 00 01 04 EF 00 00 00 00 00 00 00 00 00 00 00 00 F7 66 10 50 0F 00 1A 01 01 00 00 00 9C D7 00 00 10 39 00 00 25 5B 01 28 00 01 04 EF 00 00 00 00 00 00 00 00 00 00 00 00 06 5E 24 28 0F 00 07 02 01 00 00 00 25 E9 00 00 12 B8 00 00 94 6A 01 25 00 01 04 EF 00 00 00 00 00 00 00 00 00 00 00 00 04 52 F8 F8 0F 00 02 03 01 00 00 00 1B 80 00 00 44 0D 00 00 0C DC 00 ED 00 0A 31 5F 00 00 00 00 00 00 00 00 00 00 00 00 01 C9 B3 E4 0F 00 18 04 01 00 00 00 79 BB 00 00 5B 1B 00 00 53 FD 01 27 00 01 04 EF 00 00 00 00 00 00 00 00 00 00 00 00 0B 38 87 80 0F 00 15 06 01 00 00 00 47 3D 00 00 A4 14 00 00 39 69 01 28 00 01 04 EF 00 00 00 00 00 00 00 00 00 00 00 00 02 0F 9E E0 0F 00 03 07 01 00 00 00 16 7B 00 00 49 F6 00 00 02 C0 00 EF 00 0A 31 5F 00 00 00 00 00 00 00 00 00 00 00 00 01 D0 72 CC 0F 00 0D 08 01 00 00 00 53 53 00 00 4D 34 00 00 28 67 01 25 00 01 04 EF 00 00 00 00 00 00 00 00 00 00 00 00 FB 76 8E 08 0F 00 05 09 01 00 00 00 37 4E 00 00 36 1C 00 00 09 37 00 EA 00 0A 31 5F 00 00 00 00 00 00 00 00 00 00 00 00 01 BB 8F DC 0F 00 0A 0A 01 00 00 00 2F 1A 00 00 72 24 00 00 76 F4 01 25 00 01 04 EF 00 00 00 00 00 00 00 00 00 00 00 00 05 69 3B 00 0F 00 0E 0B 01 00 00 00 0E 76 00 00 EB 60 00 00 5F A4 01 27 00 01 04 EF 00 00 00 00 00 00 00 00 00 00 00 00 0D EA 10 70 0F 00 16 10 05 00 00 00 46 EB 00 00 3B E7 00 00 08 5C 00 60 00 01 04 F2 00 00 00 00 00 00 00 00 00 00 00 00 08 DD FA B0 0F 00 1A 12 05 00 00 00 22 FB 00 00 C0 4C 00 00 27 56 00 60 00 01 04 F2 00 00 00 00 00 00 00 00 00 00 00 00 0B 6D 97 F0 0F 00 1F 13 05 00 00 00 54 F0 00 00 CE 66 00 00 2B 5D 00 60 00 01 04 F2 00 00 00 00 00 00 00 00 00 00 00 00 00 DA 61 ED 0F 00 0A 14 05 00 00 00 91 5C 00 00 2B 26 00 00 0D 7C 00 60 00 01 04 F2 00 00 00 00 00 00 00 00 00 00 00 00 F4 13 D4 D0 0F 00 10 15 05 00 00 00 8F 03 00 00 DC CB 00 00 49 2D 00 5F 00 01 04 F2 00 00 00 00 00 00 00 00 00 00 00 00 11 51 D5 20 0F 00 03 16 05 00 00 00 37 CD 00 00 5E 79 00 00 4A 26 00 5F 00 01 04 F2 00 00 00 00 00 00 00 00 00 00 00 00 0D 0E 20 50 0F 00 20 17 05 00 00 00 19 D5 00 00 B2 CC 00 00 2E CF 00 60 00 01 04 F2 00 00 00 00 00 00 00 00 00 00 00 00 00 F0 97 FF 0F 00 6F 77 

08 01 00 2C 00 16 01 00 38 90 56 18 36 68 42 91 25 14 92 B4 3F E4 55 A4 34 D5 98 26 10 40 98 60 0D AE 45 1C 3F 6C 2E C2 0B 96 AF 12 1B BD D5 35 B0 77 

08 01 00 2C 01 1A 01 00 38 90 56 18 36 68 42 91 25 14 92 B4 3F E4 55 A4 34 D5 98 26 10 40 98 60 0D AE 45 1C 3F 6C 2E C2 0B 96 AF 12 1B BD D5 35 BD 77 

08 01 00 2C 02 07 01 00 38 90 56 18 36 68 40 97 00 00 00 00 00 00 00 00 00 00 00 00 00 00 00 00 00 00 00 00 00 00 00 00 00 00 00 00 00 00 00 00 4E 77 

08 01 00 2C 03 02 01 00 38 90 56 18 36 74 A3 C8 0A EB 78 91 00 46 7A B1 11 04 4C 79 10 24 60 14 14 E6 44 1F 00 18 D5 53 08 45 47 48 1B E6 99 D7 C9 77 

08 01 00 2C 04 18 01 00 38 90 56 18 36 68 42 91 25 14 92 B4 3F E4 55 A4 34 D5 98 26 10 40 98 60 0D AE 45 1C 3F 6C 2E C2 0B 96 AF 12 1B BD D5 35 BA 77 

08 01 00 2C 06 15 01 00 38 90 56 18 36 68 42 91 25 14 92 B4 3F E4 55 A4 34 D5 98 26 10 40 98 60 0D AE 45 1C 3F 6C 2E C2 0B 96 AF 12 1B BD D5 35 B5 77 

08 01 00 2C 07 03 01 00 38 90 56 18 36 74 A3 C8 8A EB 78 91 80 46 7A B1 11 04 4C 79 10 24 60 14 14 E6 44 1F 00 18 D5 53 08 45 47 48 1B E6 99 D7 CC 77 

08 01 00 2C 08 0D 01 00 38 90 56 18 36 68 40 97 00 00 00 00 00 00 00 00 00 00 00 00 00 00 00 00 00 00 00 00 00 00 00 00 00 00 00 00 00 00 00 00 4E 77 

08 01 00 2C 09 05 01 00 38 90 56 18 36 74 A3 C8 0A EB 78 91 00 46 7A B1 11 04 4C 79 10 24 60 14 14 E6 44 1F 00 18 D5 53 08 45 47 48 1B E6 99 D7 C4 77 

08 01 00 2C 0A 0A 01 00 38 90 56 18 36 68 40 97 00 00 00 00 00 00 00 00 00 00 00 00 00 00 00 00 00 00 00 00 00 00 00 00 00 00 00 00 00 00 00 00 4B 77 

08 01 00 2C 0B 0E 01 00 38 90 56 18 36 68 40 97 00 00 00 00 00 00 00 00 00 00 00 00 00 00 00 00 00 00 00 00 00 00 00 00 00 00 00 00 00 00 00 00 4E 77 

08 01 00 2C 03 02 01 00 38 90 16 11 36 80 40 87 00 5F 4C EB 0C 78 0E 31 37 40 15 CA 15 55 55 4B 15 55 55 4B 15 55 55 4B 15 55 55 4B 15 55 55 4B BE 77 

08 01 00 2C 07 03 01 00 38 90 16 11 36 80 40 87 00 5F 4C EB 0C 78 17 3C 3A F0 15 8A 15 55 55 4B 15 55 55 4B 55 55 55 4B 55 55 55 4B 15 55 55 4B 52 77 

08 01 00 2C 09 05 01 00 38 90 16 11 36 80 40 87 00 5F 4C EB 0C 7B FD 30 3A 30 15 6A 15 55 55 4B 15 55 55 4B 15 55 55 4B 15 55 55 4B 15 55 55 4B 9F 77 

08 02 02 E8 12 02 FA 00 0A 00 00 00 09 00 00 07 D0 00 06 1D A1 00 00 00 00 00 00 00 16 00 01 00 00 00 5B 78 00 00 57 57 00 00 0A DF 00 2E 00 01 04 F0 00 00 00 00 00 00 00 00 00 00 00 00 F7 68 0F B0 0F 00 1A 01 01 00 00 00 9A 5C 00 00 1C E7 00 00 25 69 00 2E 00 01 04 F0 00 00 00 00 00 00 00 00 00 00 00 00 06 5D 39 78 0F 00 07 02 01 00 00 00 25 0F 00 00 70 88 00 00 94 77 00 2B 00 01 04 F0 00 00 00 00 00 00 00 00 00 00 00 00 04 52 0E 20 0F 00 02 03 01 00 00 00 1A F1 00 00 C3 8E 00 00 0C E8 00 89 00 0A 31 61 00 00 00 00 00 00 00 00 00 00 00 00 01 C8 E3 F0 0F 00 18 04 01 00 00 00 74 81 00 00 09 3C 00 00 54 0D 00 2D 00 01 04 F0 00 00 00 00 00 00 00 00 00 00 00 00 0B 38 84 F0 0F 00 15 06 01 00 00 00 49 55 00 00 39 A5 00 00 39 76 00 2E 00 01 04 F0 00 00 00 00 00 00 00 00 00 00 00 00 02 0D C4 E4 0F 00 03 07 01 00 00 00 17 A8 00 00 D6 8A 00 00 02 CC 00 8B 00 0A 31 61 00 00 00 00 00 00 00 00 00 00 00 00 01 CD 1F 04 0F 00 0D 08 01 00 00 00 58 DE 00 00 B4 6F 00 00 28 71 00 2B 00 01 04 F0 00 00 00 00 00 00 00 00 00 00 00 00 FB 75 F4 50 0F 00 05 09 01 00 00 00 39 6E 00 00 B4 5C 00 00 09 43 00 86 00 0A 31 61 00 00 00 00 00 00 00 00 00 00 00 00 01 B7 C7 58 0F 00 0A 0A 01 00 00 00 2C B7 00 00 26 56 00 00 77 02 00 2B 00 01 04 F0 00 00 00 00 00 00 00 00 00 00 00 00 05 68 F0 D8 0F 00 0E 0B 01 00 00 00 0E 1F 00 00 72 37 00 00 5F B5 00 2D 00 01 04 F0 00 00 00 00 00 00 00 00 00 00 00 00 0D EB 7C 40 0F 00 16 10 05 00 00 00 48 D4 00 00 A8 73 00 00 08 63 00 92 00 01 04 F2 00 00 00 00 00 00 00 00 00 00 00 00 08 DC 4F 00 0F 00 1A 12 05 00 00 00 25 0A 00 00 A0 C0 00 00 27 5E 00 92 00 01 04 F2 00 00 00 00 00 00 00 00 00 00 00 00 0B 6D 9F 90 0F 00 1F 13 05 00 00 00 57 BE 00 00 E7 D7 00 00 2B 63 00 92 00 01 04 F2 00 00 00 00 00 00 00 00 00 00 00 00 00 D9 36 51 0F 00 0A 14 05 00 00 00 91 87 00 00 22 51 00 00 0D 80 00 92 00 01 04 F2 00 00 00 00 00 00 00 00 00 00 00 00 F4 14 09 80 0F 00 10 15 05 00 00 00 8F 4C 00 00 B3 9C 00 00 49 36 00 91 00 01 04 F2 00 00 00 00 00 00 00 00 00 00 00 00 11 50 A5 40 0F 00 03 16 05 00 00 00 36 5A 00 00 7B 43 00 00 4A 2E 00 91 00 01 04 F2 00 00 00 00 00 00 00 00 00 00 00 00 0D 0D 74 70 0F 00 20 17 05 00 00 00 1B 44 00 00 DA 76 00 00 2E D5 00 92 00 01 04 F2 00 00 00 00 00 00 00 00 00 00 00 00 00 EF 9D C4 0F 00 F5 77 

08 01 00 2C 03 02 01 00 38 90 26 13 36 80 AF 86 3D 8A 18 93 20 00 00 90 00 00 AA 09 2A AA AA B4 00 00 00 00 80 00 00 00 00 07 77 0A 1C BF E7 01 29 77 

08 01 00 2C 07 03 01 00 38 90 26 13 36 80 AF 86 3D 8A 18 93 20 00 00 90 00 00 AA 09 2A AA AA B4 00 00 00 00 00 00 00 00 00 07 77 0A 1C BF E7 01 AC 77 

08 01 00 2C 09 05 01 00 38 90 26 13 36 80 AF 86 3D 8A 18 93 20 00 00 90 00 00 AA 09 2A AA AA B4 00 00 00 00 00 00 00 00 00 07 77 0A 1C BF E7 01 A4 77 

08 02 02 E8 12 02 FA 00 0A 00 00 00 09 00 00 07 D0 00 06 1D A2 00 00 00 00 00 00 00 16 00 01 00 00 00 5D 09 00 00 8C 42 00 00 0A E8 00 60 00 01 04 F0 00 00 00 00 00 00 00 00 00 00 00 00 F7 68 BF A0 0F 00 1A 01 01 00 00 00 9C E2 00 00 57 F9 00 00 25 77 00 60 00 01 04 F0 00 00 00 00 00 00 00 00 00 00 00 00 06 5F 1C 90 0F 00 07 02 01 00 00 00 25 A9 00 00 02 81 00 00 94 85 00 5D 00 01 04 F0 00 00 00 00 00 00 00 00 00 00 00 00 04 54 C0 D8 0F 00 02 03 01 00 00 00 18 E4 00 00 79 1E 00 00 0C F5 00 25 00 0A 31 63 00 00 00 00 00 00 00 00 00 00 00 00 01 CD 2E 4A 0F 00 18 04 01 00 00 00 6F FC 00 00 EB 72 00 00 54 1C 00 5F 00 01 04 F0 00 00 00 00 00 00 00 00 00 00 00 00 0B 39 E8 50 0F 00 15 06 01 00 00 00 43 D7 00 00 09 6E 00 00 39 83 00 60 00 01 04 F0 00 00 00 00 00 00 00 00 00 00 00 00 02 0F CA 84 0F 00 03 07 01 00 00 00 17 61 00 00 83 58 00 00 02 D9 00 27 00 0A 31 63 00 00 00 00 00 00 00 00 00 00 00 00 01 D3 13 E4 0F 00 0D 08 01 00 00 00 57 89 00 00 4D 98 00 00 28 7C 00 5D 00 01 04 F0 00 00 00 00 00 00 00 00 00 00 00 00 FB 77 56 20 0F 00 05 09 01 00 00 00 3C 55 00 00 65 8E 00 00 09 50 00 22 00 0A 31 63 00 00 00 00 00 00 00 00 00 00 00 00 01 BA 19 22 0F 00 0A 0A 01 00 00 00 30 3F 00 00 12 F4 00 00 77 10 00 5D 00 01 04 F0 00 00 00 00 00 00 00 00 00 00 00 00 05 69 B8 08 0F 00 0E 0B 01 00 00 00 0D FC 00 00 47 99 00 00 5F C6 00 5F 00 01 04 F0 00 00 00 00 00 00 00 00 00 00 00 00 0D EB 85 20 0F 00 16 10 05 00 00 00 4C 80 00 00 30 FE 00 00 08 6B 00 C4 00 01 04 F2 00 00 00 00 00 00 00 00 00 00 00 00 08 DD B9 F0 0F 00 1A 12 05 00 00 00 22 C2 00 00 91 EE 00 00 27 66 00 C4 00 01 04 F2 00 00 00 00 00 00 00 00 00 00 00 00 0B 6D 59 A0 0F 00 1F 13 05 00 00 00 58 98 00 00 18 CE 00 00 2B 6A 00 C4 00 01 04 F2 00 00 00 00 00 00 00 00 00 00 00 00 00 DC 48 FF 0F 00 0A 14 05 00 00 00 88 96 00 00 38 6D 00 00 0D 84 00 C4 00 01 04 F2 00 00 00 00 00 00 00 00 00 00 00 00 F4 15 93 00 0F 00 10 15 05 00 00 00 90 44 00 00 A0 46 00 00 49 3F 00 C3 00 01 04 F2 00 00 00 00 00 00 00 00 00 00 00 00 11 51 81 00 0F 00 03 16 05 00 00 00 34 80 00 00 B7 CF 00 00 4A 36 00 C3 00 01 04 F2 00 00 00 00 00 00 00 00 00 00 00 00 0D 0E 11 90 0F 00 20 17 05 00 00 00 1C AA 00 00 09 48 00 00 2E DC 00 C4 00 01 04 F2 00 00 00 00 00 00 00 00 00 00 00 00 00 F0 3D 1C 0F 00 88 77 

08 01 00 2C 03 02 01 00 38 90 36 1C 36 80 7F 8A 3C BF FE 9C 1F 77 77 0A 1D DD DD DE 37 02 D0 71 23 80 23 1F 20 1A 90 C6 00 01 45 07 0E 71 8F 73 74 77 

08 01 00 2C 07 03 01 00 38 90 36 1C 36 80 7F 8A 3C BF FE 9C 1F 77 77 0A 1D DD DD DE 37 02 D0 71 23 80 23 1F 20 1A 90 C6 00 01 49 00 90 BF C0 12 04 77 

08 01 00 2C 09 05 01 00 38 90 36 1C 36 80 7F 8A 3C BF FE 9C 1F 77 77 0A 1D DD DD DE 37 02 D0 71 23 80 23 1F 20 1A 90 C6 00 01 45 07 0E 71 8F 73 79 77 

08 01 00 2C 03 02 01 00 38 90 46 17 76 81 DC 84 28 E8 DC 7B 02 11 03 1A 00 C0 C0 E9 30 22 15 87 15 55 55 4B 15 55 55 4B 15 55 55 4B 15 55 55 4B 77 77 

08 01 00 2C 07 03 01 00 38 90 46 17 36 80 C1 8A 19 A0 4C 10 02 24 0D BD 00 C0 C0 E9 30 25 15 8C 15 55 55 4B 15 55 55 4B 55 55 55 4B 15 55 55 4B 72 77 

08 01 00 2C 09 05 01 00 38 90 46 17 36 81 DC 84 28 E8 DC 7B 02 11 03 1A 00 C0 C0 E9 30 22 15 87 15 55 55 4B 15 55 55 4B 15 55 55 4B 15 55 55 4B 3A 77 

08 02 02 E8 12 02 FA 00 0A 00 00 00 09 00 00 07 D0 00 06 1D A3 00 00 00 00 00 00 00 16 00 01 00 00 00 5D A1 00 00 9A D9 00 00 0A F1 00 92 00 01 04 F0 00 00 00 00 00 00 00 00 00 00 00 00 F7 66 C4 60 0F 00 1A 01 01 00 00 00 9F 82 00 00 61 7C 00 00 25 85 00 92 00 01 04 F0 00 00 00 00 00 00 00 00 00 00 00 00 06 5D 35 E0 0F 00 07 02 01 00 00 00 25 86 00 00 5A 01 00 00 94 92 00 8F 00 01 04 F0 00 00 00 00 00 00 00 00 00 00 00 00 04 51 BE 20 0F 00 02 03 01 00 00 00 19 2F 00 00 FD EE 00 00 0D 01 00 ED 00 0A 31 64 00 00 00 00 00 00 00 00 00 00 00 00 01 C6 3C 4C 0F 00 18 04 01 00 00 00 76 10 00 00 96 E2 00 00 54 2C 00 91 00 01 04 F0 00 00 00 00 00 00 00 00 00 00 00 00 0B 37 72 D0 0F 00 15 06 01 00 00 00 40 56 00 00 A4 E9 00 00 39 8F 00 92 00 01 04 F0 00 00 00 00 00 00 00 00 00 00 00 00 02 0D C7 88 0F 00 03 07 01 00 00 00 16 46 00 00 15 6D 00 00 02 E6 00 EF 00 0A 31 64 00 00 00 00 00 00 00 00 00 00 00 00 01 CF 33 2C 0F 00 0D 08 01 00 00 00 56 42 00 00 AF 1B 00 00 28 86 00 8F 00 01 04 F0 00 00 00 00 00 00 00 00 00 00 00 00 FB 77 32 50 0F 00 05 09 01 00 00 00 38 51 00 00 DF 07 00 00 09 5C 00 EA 00 0A 31 64 00 00 00 00 00 00 00 00 00 00 00 00 01 BD 21 D4 0F 00 0A 0A 01 00 00 00 2F 61 00 00 D4 2F 00 00 77 1D 00 8F 00 01 04 F0 00 00 00 00 00 00 00 00 00 00 00 00 05 69 6B 00 0F 00 0E 0B 01 00 00 00 0D 03 00 00 DB 4B 00 00 5F D6 00 91 00 01 04 F0 00 00 00 00 00 00 00 00 00 00 00 00 0D EA 7A 00 0F 00 16 10 05 00 00 00 44 9D 00 00 A0 D6 00 00 08 72 00 F6 00 01 04 F2 00 00 00 00 00 00 00 00 00 00 00 00 08 DB FA 10 0F 00 1A 12 05 00 00 00 23 CB 00 00 68 C1 00 00 27 6E 00 F6 00 01 04 F2 00 00 00 00 00 00 00 00 00 00 00 00 0B 6C A3 50 0F 00 1F 13 05 00 00 00 55 A2 00 00 33 69 00 00 2B 70 00 F6 00 01 04 F2 00 00 00 00 00 00 00 00 00 00 00 00 00 D9 DD 82 0F 00 0A 14 05 00 00 00 85 19 00 00 34 8C 00 00 0D 88 00 F6 00 01 04 F2 00 00 00 00 00 00 00 00 00 00 00 00 F4 13 00 20 0F 00 10 15 05 00 00 00 8E EA 00 00 79 B7 00 00 49 48 00 F5 00 01 04 F2 00 00 00 00 00 00 00 00 00 00 00 00 11 50 47 00 0F 00 03 16 05 00 00 00 31 8E 00 00 D8 C4 00 00 4A 3E 00 F5 00 01 04 F2 00 00 00 00 00 00 00 00 00 00 00 00 0D 0C CA D0 0F 00 20 17 05 00 00 00 19 F0 00 00 31 FA 00 00 2E E2 00 F6 00 01 04 F2 00 00 00 00 00 00 00 00 00 00 00 00 00 EF 23 A8 0F 00 DE 77 

08 01 00 2C 03 02 01 00 38 90 56 18 36 80 A7 8D 0A EB FE 95 3F 6F DE C6 13 B5 D7 F3 10 0A 68 EB 24 9C 44 72 00 19 30 50 32 C7 1B D0 16 18 ED 17 BB 77 

08 01 00 2C 07 03 01 00 38 90 56 18 36 80 A7 8D 0A EB FE 95 3F 6F DE C6 D3 B5 D7 F3 10 0A 68 EB 24 9C 44 72 00 19 30 50 72 C7 1B D0 16 18 ED 17 3E 77 

08 01 00 2C 09 05 01 00 38 90 56 18 36 80 A7 8D 0A EB FE 95 3F 6F DE C6 13 B5 D7 F3 10 0A 68 EB 24 9C 44 72 00 19 30 50 32 C7 1B D0 16 18 ED 17 B6 77 

08 01 00 2C 03 02 01 00 38 90 16 11 36 8C 81 B4 30 7F 80 65 2D 03 C0 2B 26 E2 55 20 15 55 55 4B 15 55 55 4B 15 55 55 4B 15 55 55 4B 15 55 55 4B 85 77 

08 01 00 2C 07 03 01 00 38 90 16 11 36 8C 81 B4 B0 7F 80 65 2D 03 C0 2B 26 E2 55 20 15 55 55 4B 15 55 55 4B 15 55 55 4B 15 55 55 4B 15 55 55 4B 00 77 

08 01 00 2C 09 05 01 00 38 90 16 11 36 8C 81 B4 30 7F 80 65 2D 03 C0 2B 26 E2 55 20 15 55 55 4B 15 55 55 4B 15 55 55 4B 15 55 55 4B 15 55 55 4B 88 77 

08 02 02 E8 12 02 FA 00 0A 00 00 00 09 00 00 07 D0 00 06 1D A4 00 00 00 00 00 00 00 16 00 01 00 00 00 5E E4 00 00 D3 69 00 00 0A FA 00 C4 00 01 04 F0 00 00 00 00 00 00 00 00 00 00 00 00 F7 65 B6 10 0F 00 1A 01 01 00 00 00 A8 AF 00 00 A0 09 00 00 25 93 00 C4 00 01 04 F0 00 00 00 00 00 00 00 00 00 00 00 00 06 5C AE B8 0F 00 07 02 01 00 00 00 25 24 00 00 F2 6E 00 00 94 9F 00 C1 00 01 04 F0 00 00 00 00 00 00 00 00 00 00 00 00 04 52 F5 B0 0F 00 02 03 01 00 00 00 18 E1 00 00 B9 38 00 00 0D 0E 00 89 00 0A 31 66 00 00 00 00 00 00 00 00 00 00 00 00 01 CA 0A 36 0F 00 18 04 01 00 00 00 77 6D 00 00 77 80 00 00 54 3C 00 C3 00 01 04 F0 00 00 00 00 00 00 00 00 00 00 00 00 0B 37 D0 A0 0F 00 15 06 01 00 00 00 40 A6 00 00 73 63 00 00 39 9C 00 C4 00 01 04 F0 00 00 00 00 00 00 00 00 00 00 00 00 02 0D E4 68 0F 00 03 07 01 00 00 00 16 19 00 00 C5 00 00 00 02 F2 00 8B 00 0A 31 66 00 00 00 00 00 00 00 00 00 00 00 00 01 CF 3A 74 0F 00 0D 08 01 00 00 00 56 1C 00 00 47 BB 00 00 28 91 00 C1 00 01 04 F0 00 00 00 00 00 00 00 00 00 00 00 00 FB 77 B9 E0 0F 00 05 09 01 00 00 00 38 CF 00 00 93 33 00 00 09 69 00 86 00 0A 31 66 00 00 00 00 00 00 00 00 00 00 00 00 01 BA 16 A6 0F 00 0A 0A 01 00 00 00 2D C3 00 00 C0 4C 00 00 77 2B 00 C1 00 01 04 F0 00 00 00 00 00 00 00 00 00 00 00 00 05 6A 6E 28 0F 00 0E 0B 01 00 00 00 0C 91 00 00 9D 2E 00 00 5F E7 00 C3 00 01 04 F0 00 00 00 00 00 00 00 00 00 00 00 00 0D EA DB 60 0F 00 16 10 05 00 00 00 42 81 00 00 28 8D 00 00 08 7A 01 28 00 01 04 F2 00 00 00 00 00 00 00 00 00 00 00 00 08 DC 44 70 0F 00 1A 12 05 00 00 00 25 51 00 00 63 2D 00 00 27 76 01 28 00 01 04 F2 00 00 00 00 00 00 00 00 00 00 00 00 0B 6C 9C 50 0F 00 1F 13 05 00 00 00 57 27 00 00 62 30 00 00 2B 76 01 28 00 01 04 F2 00 00 00 00 00 00 00 00 00 00 00 00 00 DA B3 06 0F 00 0A 14 05 00 00 00 78 6B 00 00 41 F4 00 00 0D 8C 01 28 00 01 04 F2 00 00 00 00 00 00 00 00 00 00 00 00 F4 12 DC 10 0F 00 10 15 05 00 00 00 8A 1A 00 00 65 10 00 00 49 51 01 27 00 01 04 F2 00 00 00 00 00 00 00 00 00 00 00 00 11 52 0A 20 0F 00 03 16 05 00 00 00 34 E5 00 00 11 DA 00 00 4A 47 01 27 00 01 04 F2 00 00 00 00 00 00 00 00 00 00 00 00 0D 0D 66 50 0F 00 20 17 05 00 00 00 19 5E 00 00 67 A7 00 00 2E E8 01 28 00 01 04 F2 00 00 00 00 00 00 00 00 00 00 00 00 00 EF 53 28 0F 00 1A 77 

08 01 00 2C 10 16 05 00 22 C0 46 26 20 9E 6B D4 3F FD 9A F1 35 2C EB 4D 00 0D 49 6E 3D C4 38 A0 05 FE F4 F3 02 D6 46 46 3F E9 C4 DC 0D 82 7A D4 3F 77 

08 01 00 2C 12 1A 05 00 22 C0 46 26 20 9E 6B D4 00 09 BB 53 3E 67 90 66 00 00 09 9E 22 45 25 D0 07 0C 02 1B 1B C0 81 78 3F E9 6B E4 0E 80 A4 54 F7 77 

08 01 00 2C 13 1F 05 00 22 C0 46 26 20 9E 6B D4 3F EC 31 74 36 7C 90 D6 00 12 C9 91 3F 14 9B 56 06 5F 81 79 3E 4C B3 B7 3F EA 5E EB 03 FB 53 54 D1 77 

08 01 00 2C 14 0A 05 00 22 C0 46 26 20 9E 6B D4 00 07 DB EA 15 F5 A0 3A 3F FF 09 D5 18 A4 46 08 06 B3 64 FC 3A FC 8C 49 3F EA 22 ED 03 81 72 D0 0B 77 

08 01 00 2C 15 10 05 00 22 C0 46 26 20 9E 6B D4 00 1E 7C CE 05 84 5A 40 00 0B 89 C9 35 75 1F 16 07 F2 C6 5B 29 CA 36 DA 3F EA 55 0F 10 81 46 48 E4 77 

08 01 00 2C 16 03 05 00 22 C0 46 26 20 9E 6B D4 3F F6 9B C8 1D CA A9 47 00 09 C9 C5 18 D2 92 DD 06 7A C8 5B 24 CC 07 75 3F EA 4F 5E 05 82 22 B0 31 77 

08 01 00 2C 17 20 05 00 22 C0 46 26 20 9E 6B D4 00 13 26 6F 33 6C D3 F2 00 05 09 98 3F 8D 91 79 07 C0 27 12 2F 0F 40 9D 3F E9 D3 16 11 BF 0F C0 03 77 

08 01 00 2C 03 02 01 00 38 90 26 13 36 8C CF B2 3D 8A 18 93 20 00 00 90 00 00 AA 09 2A AA AA B4 00 00 00 00 00 00 00 00 00 07 77 0A 1D FF FB 13 BE 77 

08 01 00 2C 07 03 01 00 38 90 26 13 36 8C CF B2 3D 8A 18 93 20 00 00 90 00 00 AA 09 2A AA AA B4 00 00 00 00 00 00 00 00 00 07 77 0A 1D FF FB 13 BB 77 

08 01 00 2C 09 05 01 00 38 90 26 13 36 8C CF B2 3D 8A 18 93 20 00 00 90 00 00 AA 09 2A AA AA B4 00 00 00 00 00 00 00 00 00 07 77 0A 1D FF FB 13 B3 77 

08 02 02 E8 12 02 FA 00 0A 00 00 00 09 00 00 07 D0 00 06 1D A5 00 00 00 00 00 00 00 16 00 01 00 00 00 61 21 00 00 DC DC 00 00 0B 03 00 F6 00 01 04 F0 00 00 00 00 00 00 00 00 00 00 00 00 F7 65 B9 C0 0F 00 1A 01 01 00 00 00 A2 16 00 00 AC E0 00 00 25 A1 00 F6 00 01 04 F0 00 00 00 00 00 00 00 00 00 00 00 00 06 5D 64 98 0F 00 07 02 01 00 00 00 25 D5 00 00 4C 99 00 00 94 AD 00 F3 00 01 04 F0 00 00 00 00 00 00 00 00 00 00 00 00 04 53 52 E8 0F 00 02 03 01 00 00 00 1C 41 00 00 33 F9 00 00 0D 1B 00 25 00 0A 31 68 00 00 00 00 00 00 00 00 00 00 00 00 01 C9 94 BC 0F 00 18 04 01 00 00 00 76 87 00 00 25 1F 00 00 54 4C 00 F5 00 01 04 F0 00 00 00 00 00 00 00 00 00 00 00 00 0B 38 6E 50 0F 00 15 06 01 00 00 00 4D E1 00 00 0E D4 00 00 39 A9 00 F6 00 01 04 F0 00 00 00 00 00 00 00 00 00 00 00 00 02 0C 55 60 0F 00 03 07 01 00 00 00 18 69 00 00 46 55 00 00 02 FF 00 27 00 0A 31 68 00 00 00 00 00 00 00 00 00 00 00 00 01 CF 58 8C 0F 00 0D 08 01 00 00 00 57 EE 00 00 A7 CB 00 00 28 9B 00 F3 00 01 04 F0 00 00 00 00 00 00 00 00 00 00 00 00 FB 77 46 78 0F 00 05 09 01 00 00 00 39 08 00 00 0F 65 00 00 09 76 00 22 00 0A 31 68 00 00 00 00 00 00 00 00 00 00 00 00 01 BC 7E CE 0F 00 0A 0A 01 00 00 00 2F 9C 00 00 76 D9 00 00 77 39 00 F3 00 01 04 F0 00 00 00 00 00 00 00 00 00 00 00 00 05 69 94 40 0F 00 0E 0B 01 00 00 00 0C D5 00 00 31 D9 00 00 5F F8 00 F5 00 01 04 F0 00 00 00 00 00 00 00 00 00 00 00 00 0D EA 54 80 0F 00 16 10 05 00 00 00 45 6E 00 00 96 3D 00 00 08 81 00 2E 00 01 04 F3 00 00 00 00 00 00 00 00 00 00 00 00 08 DC EE 30 0F 00 1A 12 05 00 00 00 27 25 00 00 3A 54 00 00 27 7E 00 2E 00 01 04 F3 00 00 00 00 00 00 00 00 00 00 00 00 0B 6B 57 D0 0F 00 1F 13 05 00 00 00 55 AE 00 00 7E 95 00 00 2B 7C 00 2E 00 01 04 F3 00 00 00 00 00 00 00 00 00 00 00 00 00 DA 97 C0 0F 00 0A 14 05 00 00 00 7B D4 00 00 3C C9 00 00 0D 90 00 2E 00 01 04 F3 00 00 00 00 00 00 00 00 00 00 00 00 F4 13 D2 A0 0F 00 10 15 05 00 00 00 8A 30 00 00 3C FC 00 00 49 5A 00 2D 00 01 04 F3 00 00 00 00 00 00 00 00 00 00 00 00 11 51 CD 60 0F 00 03 16 05 00 00 00 31 34 00 00 2F 0C 00 00 4A 4F 00 2D 00 01 04 F3 00 00 00 00 00 00 00 00 00 00 00 00 0D 0D 4A 50 0F 00 20 17 05 00 00 00 1C D6 00 00 8A F7 00 00 2E EE 00 2E 00 01 04 F3 00 00 00 00 00 00 00 00 00 00 00 00 00 EE 86 63 0F 00 AB 77 

08 01 00 2C 03 02 01 00 38 90 36 1C 36 8D FF B2 3B 3F FD F9 3F 77 77 9A 9D DD DD DE 37 2E 2D 8A 3A CD 9E 1C 09 80 00 00 00 01 60 02 18 18 18 7E F0 77 

08 01 00 2C 07 03 01 00 38 90 36 1C 36 8D FF B2 3B 3F FD F9 3F 77 77 9A 1D DD DD DE 37 2E 2D 8A 3A CD 9E 1C 09 80 00 00 00 01 60 02 18 18 18 7E 75 77 

08 01 00 2C 09 05 01 00 38 90 36 1C 36 8D FF B2 3B 3F FD F9 3F 77 77 9A 1D DD DD DE 37 2E 2D 8A 3A CD 9E 1C 09 80 00 00 00 01 60 02 18 18 18 7E 7D 77 

08 01 00 2C 03 02 01 00 38 90 46 17 36 8C 30 B6 09 67 96 2A 26 27 FE CC 11 7B 40 55 22 E0 B5 CE 15 55 55 4B 15 55 55 4B 15 55 55 4B 15 55 55 4B C7 77 

08 01 00 2C 07 03 01 00 38 90 46 17 36 8C 30 B6 08 B7 E8 03 02 20 0C B7 10 00 40 D7 20 70 35 80 15 55 55 4B 15 55 55 4B 15 55 55 4B 15 55 55 4B 4A 77 

08 01 00 2C 09 05 01 00 38 90 46 17 36 8C 30 B6 09 67 96 2A 26 27 FE CC 11 7B 40 55 22 E0 B5 CE 15 55 55 4B 15 55 55 4B 15 55 55 4B 15 55 55 4B CA 77 

08 02 02 E8 12 02 FA 00 0A 00 00 00 09 00 00 07 D0 00 06 1D A6 00 00 00 00 00 00 00 16 00 01 00 00 00 5B 97 00 00 12 80 00 00 0B 0D 01 28 00 01 04 F0 00 00 00 00 00 00 00 00 00 00 00 00 F7 64 ED 40 0F 00 1A 01 01 00 00 00 9C BC 00 00 EF F3 00 00 25 AF 01 28 00 01 04 F0 00 00 00 00 00 00 00 00 00 00 00 00 06 5B F0 98 0F 00 07 02 01 00 00 00 25 78 00 00 D8 DA 00 00 94 BA 01 25 00 01 04 F0 00 00 00 00 00 00 00 00 00 00 00 00 04 51 11 70 0F 00 02 03 01 00 00 00 18 EE 00 00 EB C9 00 00 0D 27 00 ED 00 0A 31 69 00 00 00 00 00 00 00 00 00 00 00 00 01 C9 01 30 0F 00 18 04 01 00 00 00 80 F3 00 00 03 37 00 00 54 5C 01 27 00 01 04 F0 00 00 00 00 00 00 00 00 00 00 00 00 0B 37 61 C0 0F 00 15 06 01 00 00 00 49 10 00 00 DD 7A 00 00 39 B5 01 28 00 01 04 F0 00 00 00 00 00 00 00 00 00 00 00 00 02 0B D4 78 0F 00 03 07 01 00 00 00 18 F8 00 00 06 82 00 00 03 0C 00 EF 00 0A 31 69 00 00 00 00 00 00 00 00 00 00 00 00 01 CD 2C 06 0F 00 0D 08 01 00 00 00 5E 95 00 00 42 F3 00 00 28 A6 01 25 00 01 04 F0 00 00 00 00 00 00 00 00 00 00 00 00 FB 78 04 38 0F 00 05 09 01 00 00 00 3A 86 00 00 C2 95 00 00 09 82 00 EA 00 0A 31 69 00 00 00 00 00 00 00 00 00 00 00 00 01 BB 6A 78 0F 00 0A 0A 01 00 00 00 31 6A 00 00 65 10 00 00 77 47 01 25 00 01 04 F0 00 00 00 00 00 00 00 00 00 00 00 00 05 67 44 20 0F 00 0E 0B 01 00 00 00 0C 8A 00 00 00 70 00 00 60 09 01 27 00 01 04 F0 00 00 00 00 00 00 00 00 00 00 00 00 0D E8 8A B0 0F 00 16 10 05 00 00 00 43 03 00 00 23 20 00 00 08 89 00 60 00 01 04 F3 00 00 00 00 00 00 00 00 00 00 00 00 08 D9 53 C0 0F 00 1A 12 05 00 00 00 29 2D 00 00 2B 9F 00 00 27 86 00 60 00 01 04 F3 00 00 00 00 00 00 00 00 00 00 00 00 0B 6A 2C A0 0F 00 1F 13 05 00 00 00 55 92 00 00 AE 3C 00 00 2B 82 00 60 00 01 04 F3 00 00 00 00 00 00 00 00 00 00 00 00 00 D8 FC B0 0F 00 0A 14 05 00 00 00 8A B4 00 00 4F DC 00 00 0D 94 00 60 00 01 04 F3 00 00 00 00 00 00 00 00 00 00 00 00 F4 11 1B C0 0F 00 10 15 05 00 00 00 8E BB 00 00 2B 5B 00 00 49 63 00 5F 00 01 04 F3 00 00 00 00 00 00 00 00 00 00 00 00 11 4F EE 20 0F 00 03 16 05 00 00 00 32 66 00 00 73 DC 00 00 4A 57 00 5F 00 01 04 F3 00 00 00 00 00 00 00 00 00 00 00 00 0D 0A A2 C0 0F 00 20 17 05 00 00 00 1C 81 00 00 C8 22 00 00 2E F4 00 60 00 01 04 F3 00 00 00 00 00 00 00 00 00 00 00 00 00 ED 8A 9F 0F 00 B0 77 

08 01 00 2C 00 16 01 00 38 90 16 11 36 80 10 85 05 F4 C3 05 07 8A 12 5E 21 07 07 32 3E 02 D0 21 0F 02 6E C1 08 00 4D F3 35 20 A0 C4 00 B6 61 FA DE 77 

08 01 00 2C 01 1A 01 00 38 90 16 11 36 80 10 85 05 F4 C3 05 07 BD 3F FB 13 07 07 02 3E 02 D0 21 0F 02 6E C1 08 00 33 FA 35 85 80 58 07 E9 C1 25 27 77 

08 01 00 2C 02 07 01 00 38 90 16 11 36 80 00 80 05 F4 C3 05 07 89 70 57 08 07 07 F2 3E 02 D0 21 0F 02 6E C1 08 00 05 FF 0B 45 5F 96 2E 1F E1 AB BD 77 

08 01 00 2C 03 02 01 00 38 90 56 18 36 8C AB B3 0A E6 29 A6 00 20 D1 CF 27 EB 39 B5 32 8D 90 5D 43 CE 45 0C 3F D4 29 0B 2F DE EA EA 26 5A F9 E3 94 77 

08 01 00 2C 04 18 01 00 38 90 16 11 36 80 10 85 05 F4 C3 05 07 84 91 61 09 07 07 52 3E 02 D0 21 0F 02 6E C1 08 00 4F F5 0E F3 80 2C 03 E9 81 C2 8E 77 

08 01 00 2C 06 15 01 00 38 90 16 11 36 80 10 85 05 F4 C3 05 07 89 12 5C 11 07 07 72 3E 02 D0 21 0F 02 6E C1 08 00 54 FE 19 B5 7F 7C 3E 37 61 85 A0 77 

08 01 00 2C 07 03 01 00 38 90 56 18 36 8C AB B3 0A E6 29 A6 00 20 D1 CF 27 EB 39 B5 32 8D 90 5D 03 CE 45 0C 3F D4 29 0B 6F DE EA EA 26 5A F9 E3 91 77 

08 01 00 2C 08 0D 01 00 38 90 16 11 36 80 00 80 05 F4 C3 05 07 BA 40 FA 18 07 07 22 3E 02 D0 21 0F 02 6E C1 08 00 26 F0 3A B3 00 32 0A AB 81 2F B7 77 

08 01 00 2C 09 05 01 00 38 90 56 18 36 8C AB B3 0A E6 29 A6 00 20 D1 CF 27 EB 39 B5 32 8D 90 5D 03 CE 45 0C 3F D4 29 0B 2F DE EA EA 26 5A F9 E3 D9 77 

08 01 00 2C 0A 0A 01 00 38 90 16 11 36 80 00 80 05 F4 C3 05 07 83 F0 64 1C 07 07 C2 3E 02 D0 21 0F 02 6E C1 08 00 72 FE 05 E9 00 5F 05 0C C1 73 A7 77 

08 01 00 2C 0B 0E 01 00 38 90 16 11 36 80 D0 8C 05 F4 C3 05 07 84 70 61 0F 08 04 FC 3E 82 4F 78 2F A1 AE CA 28 26 B5 AA 1D F7 40 2C 20 DE AE 21 B9 77 

08 01 00 2C 03 02 01 00 78 90 16 11 36 98 C0 D9 00 00 00 00 00 03 63 0A 18 67 D5 58 15 55 55 4B 15 55 55 4B 15 55 55 4B 15 55 55 4B 15 55 55 4B BB 77 

08 01 00 2C 07 03 01 00 38 90 16 11 36 98 C0 D9 00 00 00 00 00 06 9A 02 31 A3 D5 71 15 55 55 4B 15 55 55 4B 15 55 55 4B 15 55 55 4B 15 55 55 4B CE 77 

08 01 00 2C 09 05 01 00 38 90 16 11 36 98 C0 D9 00 00 00 00 00 0F 95 3F 22 D7 D5 68 15 55 55 4B 15 55 55 4B 15 55 55 4B 15 55 55 4B 15 55 55 4B 83 77 

08 02 02 E8 12 02 FA 00 0A 00 00 00 09 00 00 07 D0 00 06 1D A7 00 00 00 00 00 00 00 16 00 01 00 00 00 5D 17 00 00 1A B1 00 00 0B 16 00 2E 00 01 04 F1 00 00 00 00 00 00 00 00 00 00 00 00 F7 64 75 50 0F 00 1A 01 01 00 00 00 98 69 00 00 FA DC 00 00 25 BD 00 2E 00 01 04 F1 00 00 00 00 00 00 00 00 00 00 00 00 06 5C 23 40 0F 00 07 02 01 00 00 00 22 92 00 00 31 40 00 00 94 C8 00 2B 00 01 04 F1 00 00 00 00 00 00 00 00 00 00 00 00 04 50 D7 B0 0F 00 02 03 01 00 00 00 19 B0 00 00 6F 5A 00 00 0D 34 00 89 00 0A 31 6B 00 00 00 00 00 00 00 00 00 00 00 00 01 CB 19 26 0F 00 18 04 01 00 00 00 7F 6B 00 00 B0 B9 00 00 54 6B 00 2D 00 01 04 F1 00 00 00 00 00 00 00 00 00 00 00 00 0B 36 3E 80 0F 00 15 06 01 00 00 00 48 AE 00 00 76 66 00 00 39 C2 00 2E 00 01 04 F1 00 00 00 00 00 00 00 00 00 00 00 00 02 0A E1 60 0F 00 03 07 01 00 00 00 18 C8 00 00 8B 09 00 00 03 18 00 8B 00 0A 31 6B 00 00 00 00 00 00 00 00 00 00 00 00 01 CF 1A 2C 0F 00 0D 08 01 00 00 00 5B 33 00 00 A7 01 00 00 28 B0 00 2B 00 01 04 F1 00 00 00 00 00 00 00 00 00 00 00 00 FB 75 D0 D0 0F 00 05 09 01 00 00 00 38 66 00 00 40 0E 00 00 09 8F 00 86 00 0A 31 6B 00 00 00 00 00 00 00 00 00 00 00 00 01 BB 26 A0 0F 00 0A 0A 01 00 00 00 30 2C 00 00 19 46 00 00 77 55 00 2B 00 01 04 F1 00 00 00 00 00 00 00 00 00 00 00 00 05 67 F8 60 0F 00 0E 0B 01 00 00 00 0D 16 00 00 87 C7 00 00 60 19 00 2D 00 01 04 F1 00 00 00 00 00 00 00 00 00 00 00 00 0D E8 F6 20 0F 00 16 10 05 00 00 00 42 BF 00 00 89 4D 00 00 08 90 00 92 00 01 04 F3 00 00 00 00 00 00 00 00 00 00 00 00 08 D8 97 D0 0F 00 1A 12 05 00 00 00 2A EF 00 00 FE 0E 00 00 27 8D 00 92 00 01 04 F3 00 00 00 00 00 00 00 00 00 00 00 00 0B 6A 49 D0 0F 00 1F 13 05 00 00 00 5C D6 00 00 CF 76 00 00 2B 88 00 92 00 01 04 F3 00 00 00 00 00 00 00 00 00 00 00 00 00 D8 EE F4 0F 00 0A 14 05 00 00 00 88 6B 00 00 4C 6C 00 00 0D 98 00 92 00 01 04 F3 00 00 00 00 00 00 00 00 00 00 00 00 F4 12 02 70 0F 00 10 15 05 00 00 00 87 86 00 00 01 42 00 00 49 6C 00 91 00 01 04 F3 00 00 00 00 00 00 00 00 00 00 00 00 11 4E 41 60 0F 00 03 16 05 00 00 00 2F BB 00 00 86 F8 00 00 4A 5F 00 91 00 01 04 F3 00 00 00 00 00 00 00 00 00 00 00 00 0D 0B 92 20 0F 00 20 17 05 00 00 00 19 87 00 00 E6 C9 00 00 2E FA 00 92 00 01 04 F3 00 00 00 00 00 00 00 00 00 00 00 00 00 EC 06 54 0F 00 00 77 

08 01 00 2C 03 02 01 00 38 90 26 13 36 98 2F D8 3D 8A 18 93 60 00 00 90 00 01 01 0C 0F E0 00 E0 00 00 00 00 00 00 00 00 00 07 77 0A 1C 00 04 CC 80 77 

08 01 00 2C 07 03 01 00 38 90 26 13 36 98 2F D8 3D 8A 18 93 20 00 00 90 00 01 07 06 3E 00 00 20 00 00 00 00 00 00 00 00 00 07 77 0A 1C 00 04 CC D8 77 

08 01 00 2C 09 05 01 00 38 90 26 13 36 98 2F D8 3D 8A 18 93 20 00 00 90 00 00 01 03 2F E0 00 70 00 00 00 00 00 00 00 00 00 07 77 0A 1C 00 04 CC 73 77 

08 02 02 E8 12 02 FA 00 0A 00 00 00 09 00 00 07 D0 00 06 1D A8 00 00 00 00 00 00 00 16 00 01 00 00 00 59 63 00 00 58 0A 00 00 0B 1F 00 60 00 01 04 F1 00 00 00 00 00 00 00 00 00 00 00 00 F7 65 3B 50 0F 00 1A 01 01 00 00 00 9D AD 00 00 3B 14 00 00 25 CC 00 60 00 01 04 F1 00 00 00 00 00 00 00 00 00 00 00 00 06 59 48 60 0F 00 07 02 01 00 00 00 23 71 00 00 C3 ED 00 00 94 D5 00 5D 00 01 04 F1 00 00 00 00 00 00 00 00 00 00 00 00 04 52 00 A0 0F 00 02 03 01 00 00 00 1C EB 00 00 25 F3 00 00 0D 41 00 25 00 0A 31 6D 00 00 00 00 00 00 00 00 00 00 00 00 01 C9 E2 D4 0F 00 18 04 01 00 00 00 80 54 00 00 91 E2 00 00 54 7B 00 5F 00 01 04 F1 00 00 00 00 00 00 00 00 00 00 00 00 0B 36 26 E0 0F 00 15 06 01 00 00 00 48 BA 00 00 43 70 00 00 39 CF 00 60 00 01 04 F1 00 00 00 00 00 00 00 00 00 00 00 00 02 0B 37 1C 0F 00 03 07 01 00 00 00 18 DE 00 00 43 51 00 00 03 25 00 27 00 0A 31 6D 00 00 00 00 00 00 00 00 00 00 00 00 01 CB 62 AA 0F 00 0D 08 01 00 00 00 5D 63 00 00 3E 55 00 00 28 BB 00 5D 00 01 04 F1 00 00 00 00 00 00 00 00 00 00 00 00 FB 75 A8 58 0F 00 05 09 01 00 00 00 39 93 00 00 EF F9 00 00 09 9B 00 22 00 0A 31 6D 00 00 00 00 00 00 00 00 00 00 00 00 01 B6 B1 96 0F 00 0A 0A 01 00 00 00 30 72 00 00 07 ED 00 00 77 63 00 5D 00 01 04 F1 00 00 00 00 00 00 00 00 00 00 00 00 05 66 D5 B0 0F 00 0E 0B 01 00 00 00 0D 58 00 00 61 4D 00 00 60 2A 00 5F 00 01 04 F1 00 00 00 00 00 00 00 00 00 00 00 00 0D E7 9A F0 0F 00 16 10 05 00 00 00 44 C2 00 00 0C E9 00 00 08 98 00 C4 00 01 04 F3 00 00 00 00 00 00 00 00 00 00 00 00 08 D8 E8 50 0F 00 1A 12 05 00 00 00 29 EC 00 00 FC C9 00 00 27 95 00 C4 00 01 04 F3 00 00 00 00 00 00 00 00 00 00 00 00 0B 68 E0 B0 0F 00 1F 13 05 00 00 00 59 95 00 00 FE F0 00 00 2B 8E 00 C4 00 01 04 F3 00 00 00 00 00 00 00 00 00 00 00 00 00 D6 96 47 0F 00 0A 14 05 00 00 00 84 A2 00 00 59 FB 00 00 0D 9C 00 C4 00 01 04 F3 00 00 00 00 00 00 00 00 00 00 00 00 F4 11 6D 10 0F 00 10 15 05 00 00 00 8C D4 00 00 ED 88 00 00 49 74 00 C3 00 01 04 F3 00 00 00 00 00 00 00 00 00 00 00 00 11 4E B8 A0 0F 00 03 16 05 00 00 00 2E 1C 00 00 C2 67 00 00 4A 67 00 C3 00 01 04 F3 00 00 00 00 00 00 00 00 00 00 00 00 0D 0A 33 20 0F 00 20 17 05 00 00 00 1A 74 00 00 15 6E 00 00 2F 01 00 C4 00 01 04 F3 00 00 00 00 00 00 00 00 00 00 00 00 00 EB 4D 97 0F 00 04 77 

08 01 00 2C 03 02 01 00 38 90 36 1C 36 98 00 D0 00 43 FF B6 27 77 77 BA 1D DD DD DE 37 77 77 6A 1D DE 00 D4 07 80 07 69 20 00 20 9A 98 18 18 7E 52 77 

08 01 00 2C 07 03 01 00 38 90 36 1C 76 98 00 D0 00 43 FF B6 27 77 77 BA 1D DD DD DE 37 77 77 6A 1D DE 00 D4 07 80 07 69 20 00 20 9A 18 18 18 7E 97 77 

08 01 00 2C 09 05 01 00 38 90 36 1C 36 98 00 D0 00 43 FF B6 27 77 77 BA 1D DD DD DE 37 77 77 6A 1D DE 00 D4 07 80 07 69 20 00 20 9A 18 18 18 7E DF 77 

08 01 00 2C 03 02 01 00 38 90 46 17 36 98 24 D6 34 0C 0F 9B 2D EB 02 34 12 EC DF B7 30 20 15 8A 15 55 55 4B 15 55 55 4B 15 55 55 4B 15 55 55 4B C5 77 

08 01 00 2C 07 03 01 00 38 90 46 17 36 98 23 DF 24 0C 0C 4E 03 03 02 D4 0B FF 65 59 1D 7D 55 4B 15 55 55 4B 15 55 55 4B 15 55 55 4B 15 55 55 4B 81 77 

08 01 00 2C 09 05 01 00 38 90 46 17 36 98 24 D6 34 0C 0F 9B 2D EB 02 34 12 EC DF B7 30 20 15 8A 15 55 55 4B 15 55 55 4B 15 55 55 4B 15 55 55 4B C8 77 

08 02 02 E8 12 02 FA 00 0A 00 00 00 09 00 00 07 D0 00 06 1D A9 00 00 00 00 00 00 00 16 00 01 00 00 00 59 89 00 00 5A 0A 00 00 0B 28 00 92 00 01 04 F1 00 00 00 00 00 00 00 00 00 00 00 00 F7 64 8D 60 0F 00 1A 01 01 00 00 00 A0 B7 00 00 42 B5 00 00 25 DA 00 92 00 01 04 F1 00 00 00 00 00 00 00 00 00 00 00 00 06 5B 6A 90 0F 00 07 02 01 00 00 00 24 EA 00 00 23 FC 00 00 94 E3 00 8F 00 01 04 F1 00 00 00 00 00 00 00 00 00 00 00 00 04 52 42 70 0F 00 02 03 01 00 00 00 1B 2A 00 00 9C 72 00 00 0D 4D 00 ED 00 0A 31 6E 00 00 00 00 00 00 00 00 00 00 00 00 01 C8 FE C2 0F 00 18 04 01 00 00 00 7A 0E 00 00 3C 0E 00 00 54 8B 00 91 00 01 04 F1 00 00 00 00 00 00 00 00 00 00 00 00 0B 37 A7 F0 0F 00 15 06 01 00 00 00 43 A6 00 00 DD 71 00 00 39 DB 00 92 00 01 04 F1 00 00 00 00 00 00 00 00 00 00 00 00 02 0B 09 2C 0F 00 03 07 01 00 00 00 16 F8 00 00 C6 CB 00 00 03 31 00 EF 00 0A 31 6E 00 00 00 00 00 00 00 00 00 00 00 00 01 CD DB 4C 0F 00 0D 08 01 00 00 00 5E B1 00 00 A1 B2 00 00 28 C5 00 8F 00 01 04 F1 00 00 00 00 00 00 00 00 00 00 00 00 FB 78 DA 68 0F 00 05 09 01 00 00 00 34 C3 00 00 6B F8 00 00 09 A8 00 EA 00 0A 31 6E 00 00 00 00 00 00 00 00 00 00 00 00 01 B9 49 0C 0F 00 0A 0A 01 00 00 00 2F 36 00 00 C1 9F 00 00 77 70 00 8F 00 01 04 F1 00 00 00 00 00 00 00 00 00 00 00 00 05 68 BE 90 0F 00 0E 0B 01 00 00 00 0D AD 00 00 F2 B0 00 00 60 3A 00 91 00 01 04 F1 00 00 00 00 00 00 00 00 00 00 00 00 0D E8 E2 90 0F 00 16 10 05 00 00 00 4C 80 00 00 77 86 00 00 08 9F 00 F6 00 01 04 F3 00 00 00 00 00 00 00 00 00 00 00 00 08 D9 4B B0 0F 00 1A 12 05 00 00 00 29 0F 00 00 D4 8B 00 00 27 9D 00 F6 00 01 04 F3 00 00 00 00 00 00 00 00 00 00 00 00 0B 6A C2 80 0F 00 1F 13 05 00 00 00 53 65 00 00 16 8A 00 00 2B 95 00 F6 00 01 04 F3 00 00 00 00 00 00 00 00 00 00 00 00 00 D8 28 57 0F 00 0A 14 05 00 00 00 87 62 00 00 55 A4 00 00 0D A0 00 F6 00 01 04 F3 00 00 00 00 00 00 00 00 00 00 00 00 F4 13 68 40 0F 00 10 15 05 00 00 00 83 D7 00 00 C3 85 00 00 49 7D 00 F5 00 01 04 F3 00 00 00 00 00 00 00 00 00 00 00 00 11 50 7A 60 0F 00 03 16 05 00 00 00 31 35 00 00 E3 C7 00 00 4A 6F 00 F5 00 01 04 F3 00 00 00 00 00 00 00 00 00 00 00 00 0D 0A 4F 40 0F 00 20 17 05 00 00 00 1B 92 00 00 35 77 00 00 2F 07 00 F6 00 01 04 F3 00 00 00 00 00 00 00 00 00 00 00 00 00 EC 4D 59 0F 00 F5 77 

08 01 00 2C 03 02 01 00 38 90 56 18 36 98 AF D6 0A E7 1A A3 3F B8 5C 45 3C 68 0E 11 12 18 0F F2 04 F4 45 A1 3F CC 25 5C 2D 17 26 4B 22 85 49 B9 FC 77 

08 01 00 2C 07 03 01 00 38 90 56 18 36 98 AF D6 0A E7 1A A3 3F B8 5C 45 7C 68 0E 11 12 18 0F F2 04 F4 45 A1 3F CC 25 5C AD 17 26 4B 22 85 49 B9 39 77 

08 01 00 2C 09 05 01 00 38 90 56 18 36 98 AF D6 0A E7 1A A3 3F B8 5C 45 3C 68 0E 11 12 18 0F F2 04 F4 45 A1 3F CC 25 5C 2D 17 26 4B 22 85 49 B9 F1 77 

08 01 00 2C 03 02 01 00 38 90 16 11 36 A5 38 42 37 2C 00 89 01 D7 FC 2A 3C D3 55 DF 15 55 55 4B 15 55 55 4B 15 55 55 4B 15 55 55 4B 15 55 55 4B CA 77 

08 01 00 2C 07 03 01 00 38 90 16 11 36 A5 3E 48 15 58 00 70 01 E3 8C 8B 3C F8 55 2D 95 55 55 4B 15 55 55 4B 15 55 55 4B 15 55 55 4B 15 55 55 4B D0 77 

08 01 00 2C 09 05 01 00 38 90 16 11 36 A5 2C 4B 3D F0 00 B0 01 DC 48 15 3D 30 55 5D 15 55 55 4B 15 55 55 4B 15 55 55 4B 15 55 55 4B 15 55 55 4B D5 77 

08 02 02 E8 12 02 FA 00 0A 00 00 00 09 00 00 07 D0 00 06 1D AA 00 00 00 00 00 00 00 16 00 01 00 00 00 58 B1 00 00 95 AA 00 00 0B 31 00 C4 00 01 04 F1 00 00 00 00 00 00 00 00 00 00 00 00 F7 64 19 50 0F 00 1A 01 01 00 00 00 A5 19 00 00 83 9D 00 00 25 E8 00 C4 00 01 04 F1 00 00 00 00 00 00 00 00 00 00 00 00 06 5C 71 60 0F 00 07 02 01 00 00 00 21 F1 00 00 B2 70 00 00 94 F0 00 C1 00 01 04 F1 00 00 00 00 00 00 00 00 00 00 00 00 04 52 BE A8 0F 00 02 03 01 00 00 00 1A 62 00 00 5E 8B 00 00 0D 5A 00 89 00 0A 31 70 00 00 00 00 00 00 00 00 00 00 00 00 01 C7 85 7A 0F 00 18 04 01 00 00 00 76 1B 00 00 1D DE 00 00 54 9B 00 C3 00 01 04 F1 00 00 00 00 00 00 00 00 00 00 00 00 0B 35 56 60 0F 00 15 06 01 00 00 00 45 F9 00 00 A5 09 00 00 39 E8 00 C4 00 01 04 F1 00 00 00 00 00 00 00 00 00 00 00 00 02 0B 28 AC 0F 00 03 07 01 00 00 00 16 2F 00 00 86 9C 00 00 03 3E 00 8B 00 0A 31 70 00 00 00 00 00 00 00 00 00 00 00 00 01 CE B8 1C 0F 00 0D 08 01 00 00 00 5F 05 00 00 39 72 00 00 28 D0 00 C1 00 01 04 F1 00 00 00 00 00 00 00 00 00 00 00 00 FB 77 8C B8 0F 00 05 09 01 00 00 00 37 21 00 00 1E E0 00 00 09 B5 00 86 00 0A 31 70 00 00 00 00 00 00 00 00 00 00 00 00 01 BA B2 8A 0F 00 0A 0A 01 00 00 00 2E C2 00 00 B0 49 00 00 77 7E 00 C1 00 01 04 F1 00 00 00 00 00 00 00 00 00 00 00 00 05 69 08 08 0F 00 0E 0B 01 00 00 00 0D 0E 00 00 B5 33 00 00 60 4B 00 C3 00 01 04 F1 00 00 00 00 00 00 00 00 00 00 00 00 0D E9 DB 50 0F 00 16 10 05 00 00 00 49 AA 00 00 00 A8 00 00 08 A7 01 28 00 01 04 F3 00 00 00 00 00 00 00 00 00 00 00 00 08 D9 F0 C0 0F 00 1A 12 05 00 00 00 26 97 00 00 C5 F0 00 00 27 A5 01 28 00 01 04 F3 00 00 00 00 00 00 00 00 00 00 00 00 0B 68 36 30 0F 00 1F 13 05 00 00 00 53 42 00 00 44 A6 00 00 2B 9B 01 28 00 01 04 F3 00 00 00 00 00 00 00 00 00 00 00 00 00 D8 A3 91 0F 00 0A 14 05 00 00 00 80 59 00 00 68 53 00 00 0D A4 01 28 00 01 04 F3 00 00 00 00 00 00 00 00 00 00 00 00 F4 13 5D F0 0F 00 10 15 05 00 00 00 91 1E 00 00 B6 88 00 00 49 86 01 27 00 01 04 F3 00 00 00 00 00 00 00 00 00 00 00 00 11 50 BD E0 0F 00 03 16 05 00 00 00 2D CE 00 00 1C CB 00 00 4A 78 01 27 00 01 04 F3 00 00 00 00 00 00 00 00 00 00 00 00 0D 0A FA 60 0F 00 20 17 05 00 00 00 1B 66 00 00 69 7C 00 00 2F 0D 01 28 00 01 04 F3 00 00 00 00 00 00 00 00 00 00 00 00 00 ED F2 88 0F 00 21 77 

08 01 00 2C 03 02 01 00 38 90 26 13 36 A4 4F 4C 3D 8A 18 93 A0 00 00 90 00 01 FF 0B 3E 9F 00 2B 00 00 00 00 00 00 00 00 00 07 77 0A 1C 60 0E B1 E3 77 

08 01 00 2C 07 03 01 00 38 90 26 13 36 A4 4F 4C 3D 8A 18 93 20 00 00 90 00 01 FF 0B 3E 9F 00 2B 00 00 00 00 00 00 00 00 00 07 77 0A 1C 60 0E B1 66 77 

08 01 00 2C 09 05 01 00 38 90 26 13 36 A4 4F 4C 3D 8A 18 93 20 00 00 90 00 01 FF 0B 3E 9F 00 2B 00 00 00 00 00 00 00 00 00 07 77 0A 1C 60 0E B1 6E 77 

08 01 00 2C 10 16 05 00 22 C0 46 26 20 9E 8C 24 1E 41 F3 17 2C A3 2B F8 21 A0 EC F4 36 CC B6 F4 02 D8 00 2A 06 6C 01 12 00 73 EB C6 0C 00 F8 E4 B3 77 

08 01 00 2C 12 1A 05 00 22 C0 46 26 20 9E 8C 24 1E 41 F3 17 2C A3 2B F8 21 A0 EC F4 36 CC B6 F4 02 D8 00 2A 06 6C 01 12 00 73 EB C6 0A BA 92 34 BB 77 

08 01 00 2C 13 1F 05 00 22 C0 46 26 20 9E 8C 24 1E 41 F3 17 2C A3 2B F8 21 A0 EC F4 36 CC B6 F4 02 D8 00 2A 06 6C 01 12 00 73 EB C6 18 63 07 E8 3D 77 

08 01 00 2C 14 0A 05 00 22 C0 46 26 20 9E 8C 24 1E 41 F3 17 2C A3 2B F8 21 A0 EC F4 36 CC B6 F4 02 D8 00 2A 06 6C 01 12 00 73 EB C6 39 A9 D0 FC 07 77 

08 01 00 2C 15 10 05 00 22 C0 46 26 20 9E 8C 24 1E 41 F3 17 2C A3 2B F8 21 A0 EC F4 36 CC B6 F4 02 D8 00 2A 06 6C 01 12 00 73 EB C6 18 63 07 E8 34 77 

08 01 00 2C 16 03 05 00 22 C0 46 26 20 9E 8C 24 1E 41 F3 17 2C A3 2B F8 21 A0 EC F4 36 CC B6 F4 02 D8 00 2A 06 6C 01 12 00 73 EB C6 39 A9 D0 FC 0C 77 

08 01 00 2C 17 20 05 00 22 C0 46 26 20 9E 8C 24 1E 41 F3 17 2C A3 2B F8 21 A0 EC F4 36 CC B6 F4 02 D8 00 2A 06 6C 01 12 00 73 EB C6 0A BA 92 34 84 77 

08 01 00 2C 03 02 01 00 38 90 36 1C 36 A4 1F 4E 3F CC 02 5F 0F 77 77 DA 1D DD DD DE 37 77 77 6A 1D DE 00 D4 07 80 07 69 20 00 01 93 9F D8 10 A5 3F 77 

08 01 00 2C 07 03 01 00 38 90 36 1C 36 A4 1F 4E 3F CC 02 5F 0F 77 77 DA 1D DD DD DE 37 77 77 6A 1D DE 00 D4 07 80 07 69 20 00 08 9B 0F E8 11 D6 E9 77 

08 01 00 2C 09 05 01 00 38 90 36 1C 36 A4 1F 4E 3F CC 02 5F 0F 77 77 DA 1D DD DD DE 37 77 77 6A 1D DE 00 D4 07 80 07 69 20 00 01 93 1F D8 10 A5 B2 77 

08 02 02 E8 12 02 FA 00 0A 00 00 00 09 00 00 07 D0 00 06 1D AB 00 00 00 00 00 00 00 16 00 01 00 00 00 5E 0A 00 00 99 72 00 00 0B 3A 00 F6 00 01 04 F1 00 00 00 00 00 00 00 00 00 00 00 00 F7 63 68 00 0F 00 1A 01 01 00 00 00 A5 E5 00 00 8B 8E 00 00 25 F6 00 F6 00 01 04 F1 00 00 00 00 00 00 00 00 00 00 00 00 06 5B 4A B8 0F 00 07 02 01 00 00 00 23 5E 00 00 15 9B 00 00 94 FE 00 F3 00 01 04 F1 00 00 00 00 00 00 00 00 00 00 00 00 04 51 C1 B0 0F 00 02 03 01 00 00 00 19 D7 00 00 DC A4 00 00 0D 66 00 25 00 0A 31 72 00 00 00 00 00 00 00 00 00 00 00 00 01 C6 B6 5C 0F 00 18 04 01 00 00 00 6F 8C 00 00 CA EB 00 00 54 AA 00 F5 00 01 04 F1 00 00 00 00 00 00 00 00 00 00 00 00 0B 36 26 10 0F 00 15 06 01 00 00 00 43 99 00 00 3F 47 00 00 39 F5 00 F6 00 01 04 F1 00 00 00 00 00 00 00 00 00 00 00 00 02 09 1A 90 0F 00 03 07 01 00 00 00 16 58 00 00 03 D4 00 00 03 4B 00 27 00 0A 31 72 00 00 00 00 00 00 00 00 00 00 00 00 01 CE 45 30 0F 00 0D 08 01 00 00 00 59 0F 00 00 A0 BD 00 00 28 DA 00 F3 00 01 04 F1 00 00 00 00 00 00 00 00 00 00 00 00 FB 78 7B 00 0F 00 05 09 01 00 00 00 35 AC 00 00 9E 6B 00 00 09 C1 00 22 00 0A 31 72 00 00 00 00 00 00 00 00 00 00 00 00 01 B8 DF 52 0F 00 0A 0A 01 00 00 00 2F 32 00 00 69 38 00 00 77 8C 00 F3 00 01 04 F1 00 00 00 00 00 00 00 00 00 00 00 00 05 67 14 40 0F 00 0E 0B 01 00 00 00 0E 19 00 00 3D E4 00 00 60 5C 00 F5 00 01 04 F1 00 00 00 00 00 00 00 00 00 00 00 00 0D E8 ED 60 0F 00 16 10 05 00 00 00 46 69 00 00 72 2C 00 00 08 AE 00 2E 00 01 04 F4 00 00 00 00 00 00 00 00 00 00 00 00 08 D8 70 20 0F 00 1A 12 05 00 00 00 29 D2 00 00 A2 E9 00 00 27 AD 00 2E 00 01 04 F4 00 00 00 00 00 00 00 00 00 00 00 00 0B 68 D9 80 0F 00 1F 13 05 00 00 00 54 E1 00 00 60 61 00 00 2B A1 00 2E 00 01 04 F4 00 00 00 00 00 00 00 00 00 00 00 00 00 D6 D0 EF 0F 00 0A 14 05 00 00 00 73 44 00 00 60 06 00 00 0D A8 00 2E 00 01 04 F4 00 00 00 00 00 00 00 00 00 00 00 00 F4 13 68 C0 0F 00 10 15 05 00 00 00 87 B9 00 00 8A 6E 00 00 49 8F 00 2D 00 01 04 F4 00 00 00 00 00 00 00 00 00 00 00 00 11 4F 9D 80 0F 00 03 16 05 00 00 00 31 B2 00 00 3D B8 00 00 4A 80 00 2D 00 01 04 F4 00 00 00 00 00 00 00 00 00 00 00 00 0D 0A F8 70 0F 00 20 17 05 00 00 00 1A 3F 00 00 90 D4 00 00 2F 13 00 2E 00 01 04 F4 00 00 00 00 00 00 00 00 00 00 00 00 00 EB F1 03 0F 00 F0 77 

08 01 00 2C 03 02 01 00 38 90 46 17 36 A5 1F 41 0C 0C 0C 2E 03 03 FD D0 00 C0 C0 E9 30 30 35 E0 15 55 55 4B 15 55 55 4B 15 55 55 4B 15 55 55 4B 22 77 

08 01 00 2C 07 03 01 00 78 90 46 17 36 A4 00 49 0C 0C 0C 2E 03 02 2F D5 00 C0 C0 E9 30 30 35 E0 15 55 55 4B 15 55 55 4B 15 55 55 4B 15 55 55 4B A7 77 

08 01 00 2C 09 05 01 00 38 90 46 17 36 A5 1F 41 0C 0C 0C 2E 03 03 FD D0 00 C0 C0 E9 30 30 35 E0 15 55 55 4B 15 55 55 4B 15 55 55 4B 15 55 55 4B 2F 77 

08 02 02 E8 12 02 FA 00 0A 00 00 00 09 00 00 07 D0 00 06 1D AC 00 00 00 00 00 00 00 16 00 01 00 00 00 58 EC 00 00 D4 9D 00 00 0B 43 01 28 00 01 04 F1 00 00 00 00 00 00 00 00 00 00 00 00 F7 62 29 80 0F 00 1A 01 01 00 00 00 AD F1 00 00 CD 7B 00 00 26 04 01 28 00 01 04 F1 00 00 00 00 00 00 00 00 00 00 00 00 06 59 F5 38 0F 00 07 02 01 00 00 00 24 EA 00 00 A0 96 00 00 95 0B 01 25 00 01 04 F1 00 00 00 00 00 00 00 00 00 00 00 00 04 50 C9 B0 0F 00 02 03 01 00 00 00 1B 31 00 00 9A A0 00 00 0D 73 00 ED 00 0A 31 73 00 00 00 00 00 00 00 00 00 00 00 00 01 C8 CF E2 0F 00 18 04 01 00 00 00 70 84 00 00 AA 33 00 00 54 BA 01 27 00 01 04 F1 00 00 00 00 00 00 00 00 00 00 00 00 0B 34 AC C0 0F 00 15 06 01 00 00 00 4B 73 00 00 0B 06 00 00 3A 02 01 28 00 01 04 F1 00 00 00 00 00 00 00 00 00 00 00 00 02 08 A7 E8 0F 00 03 07 01 00 00 00 15 A1 00 00 BC C7 00 00 03 57 00 EF 00 0A 31 73 00 00 00 00 00 00 00 00 00 00 00 00 01 CD 1B 88 0F 00 0D 08 01 00 00 00 5B 45 00 00 36 BD 00 00 28 E5 01 25 00 01 04 F1 00 00 00 00 00 00 00 00 00 00 00 00 FB 76 7C 08 0F 00 05 09 01 00 00 00 36 D9 00 00 4D DE 00 00 09 CE 00 EA 00 0A 31 73 00 00 00 00 00 00 00 00 00 00 00 00 01 BC AD E2 0F 00 0A 0A 01 00 00 00 31 FE 00 00 53 2B 00 00 77 9A 01 25 00 01 04 F1 00 00 00 00 00 00 00 00 00 00 00 00 05 67 37 78 0F 00 0E 0B 01 00 00 00 0D BA 00 00 1A 58 00 00 60 6D 01 27 00 01 04 F1 00 00 00 00 00 00 00 00 00 00 00 00 0D E9 99 60 0F 00 16 10 05 00 00 00 49 8E 00 00 F7 D0 00 00 08 B5 00 60 00 01 04 F4 00 00 00 00 00 00 00 00 00 00 00 00 08 D7 77 70 0F 00 1A 12 05 00 00 00 28 48 00 00 92 56 00 00 27 B5 00 60 00 01 04 F4 00 00 00 00 00 00 00 00 00 00 00 00 0B 67 39 70 0F 00 1F 13 05 00 00 00 53 CA 00 00 93 04 00 00 2B A7 00 60 00 01 04 F4 00 00 00 00 00 00 00 00 00 00 00 00 00 D8 83 CE 0F 00 0A 14 05 00 00 00 78 31 00 00 74 57 00 00 0D AC 00 60 00 01 04 F4 00 00 00 00 00 00 00 00 00 00 00 00 F4 12 25 F0 0F 00 10 15 05 00 00 00 8E E2 00 00 7B 94 00 00 49 98 00 5F 00 01 04 F4 00 00 00 00 00 00 00 00 00 00 00 00 11 4F 89 E0 0F 00 03 16 05 00 00 00 31 41 00 00 78 FF 00 00 4A 88 00 5F 00 01 04 F4 00 00 00 00 00 00 00 00 00 00 00 00 0D 09 C3 80 0F 00 20 17 05 00 00 00 19 65 00 00 BE 69 00 00 2F 19 00 60 00 01 04 F4 00 00 00 00 00 00 00 00 00 00 00 00 00 EA E6 98 0F 00 37 77 

08 01 00 2C 00 16 01 00 38 90 26 13 36 98 A7 DD 00 FD FD 74 28 45 76 D4 19 F4 01 CA 16 E7 4F 6E 04 24 40 2E 32 BD FF F2 02 AA 51 DC 13 F9 21 76 62 77 

08 01 00 2C 01 1A 01 00 38 90 26 13 36 98 A4 D8 2B 04 BC BF 10 AF CF 70 15 A4 01 0A 0B 94 C2 16 04 DB 20 58 2A 25 02 D0 2B DA 51 0C 13 FC 51 78 BD 77 

08 01 00 2C 02 07 01 00 38 90 26 13 36 98 38 D4 06 20 E1 50 06 E4 47 B7 35 58 10 E5 31 CC F6 35 06 50 AF 46 19 7B 1D A3 0A AC AE 2C 1D BB 29 A0 B5 77 

08 01 00 2C 03 02 01 00 38 90 56 18 36 A4 B3 4D 0A E8 42 91 3F C6 36 61 12 55 3A 74 01 43 21 1B 39 12 45 75 3F D9 E3 39 1A 3C 41 CD 29 10 C1 AA 9E 77 

08 01 00 2C 04 18 01 00 38 90 26 13 36 98 A4 D8 19 05 77 87 2F B4 1C AB 00 E0 00 20 2D EF 71 30 04 85 10 B3 2C DC 03 3C 07 AA 51 9C 13 FA D1 72 33 77 

08 01 00 2C 06 15 01 00 38 90 26 13 36 98 A5 DB 27 FD FA DD 27 F2 2A EA 07 80 01 63 18 57 E6 F2 04 6E 10 A1 30 A2 FE DA 3B EA 51 7C 13 F9 79 7F 51 77 

08 01 00 2C 07 03 01 00 38 90 56 18 36 A4 B3 4D 0A E8 42 91 7F C6 36 61 92 55 3A 74 01 43 21 1B B9 12 45 75 3F D9 E3 39 1A 3C 41 CD 29 10 C1 AA DB 77 

08 01 00 2C 08 0D 01 00 38 90 26 13 36 98 24 D6 3F DF 94 3C 30 E9 EE 5D 2F 08 08 6B 03 B7 66 2C 03 F5 60 9B 05 0F E3 7D 06 0C AE AC 23 6F 41 0F EB 77 

08 01 00 2C 09 05 01 00 38 90 56 18 36 A4 B3 4D 0A E8 42 91 3F C6 36 61 12 55 3A 74 01 43 21 1B 39 12 45 75 3F D9 E3 39 1A 3C 41 CD 29 10 C1 AA 93 77 

08 01 00 2C 0A 0A 01 00 38 90 26 13 36 98 36 D5 08 21 62 34 25 E4 C2 F6 0B 64 0E 58 20 B1 1A 67 06 03 4F 97 1B B8 1D 31 1B DC AE 4C 26 8E 41 60 55 77 

08 01 00 2C 0B 0E 01 00 38 90 26 13 36 98 AC D3 28 FF 74 1F 14 8B 74 56 1A BC 02 9F 36 35 EE 74 04 19 E0 BC 32 71 FF 2B 27 5A 51 4C 13 A8 59 AA 30 77 

08 01 00 2C 03 02 01 00 38 90 16 11 36 B1 6F 20 08 00 16 FF 0E 3B 7F F8 38 01 55 B2 15 55 55 4B 15 55 55 4B 15 55 55 4B 15 55 55 4B 15 55 55 4B 91 77 

08 01 00 2C 07 03 01 00 78 90 16 11 36 B1 52 2B 1F A8 BF B3 00 BA 9F C4 00 01 55 02 15 55 55 4B 15 55 55 4B 15 55 55 4B 15 55 55 4B 15 55 55 4B 63 77 

08 01 00 2C 09 05 01 00 38 90 16 11 36 B1 52 2B 3E BA DC E6 25 FC 27 AA 18 00 55 2D 15 55 55 4B 15 55 55 4B 15 55 55 4B 15 55 55 4B 15 55 55 4B AD 77 

08 02 02 E8 12 02 FA 00 0A 00 00 00 09 00 00 07 D0 00 06 1D AD 00 00 00 00 00 00 00 16 00 01 00 00 00 5A 27 00 00 D9 E3 00 00 0B 4C 00 2E 00 01 04 F2 00 00 00 00 00 00 00 00 00 00 00 00 F7 62 EE B0 0F 00 1A 01 01 00 00 00 A9 24 00 00 D6 05 00 00 26 12 00 2E 00 01 04 F2 00 00 00 00 00 00 00 00 00 00 00 00 06 59 24 20 0F 00 07 02 01 00 00 00 22 87 00 00 FD 36 00 00 95 18 00 2B 00 01 04 F2 00 00 00 00 00 00 00 00 00 00 00 00 04 50 DA 28 0F 00 02 03 01 00 00 00 1C AF 00 00 14 E9 00 00 0D 80 00 89 00 0A 31 75 00 00 00 00 00 00 00 00 00 00 00 00 01 C9 11 AE 0F 00 18 04 01 00 00 00 6C F7 00 00 57 FF 00 00 54 CA 00 2D 00 01 04 F2 00 00 00 00 00 00 00 00 00 00 00 00 0B 35 14 30 0F 00 15 06 01 00 00 00 46 28 00 00 9F 36 00 00 3A 0E 00 2E 00 01 04 F2 00 00 00 00 00 00 00 00 00 00 00 00 02 08 62 60 0F 00 03 07 01 00 00 00 16 5D 00 00 3E E9 00 00 03 64 00 8B 00 0A 31 75 00 00 00 00 00 00 00 00 00 00 00 00 01 CD 26 90 0F 00 0D 08 01 00 00 00 5D 6B 00 00 97 EA 00 00 28 EF 00 2B 00 01 04 F2 00 00 00 00 00 00 00 00 00 00 00 00 FB 78 3C 90 0F 00 05 09 01 00 00 00 36 DA 00 00 CB 02 00 00 09 DA 00 86 00 0A 31 75 00 00 00 00 00 00 00 00 00 00 00 00 01 BA 40 9C 0F 00 0A 0A 01 00 00 00 30 11 00 00 0B 76 00 00 77 A8 00 2B 00 01 04 F2 00 00 00 00 00 00 00 00 00 00 00 00 05 66 D9 70 0F 00 0E 0B 01 00 00 00 0D B1 00 00 A6 AD 00 00 60 7D 00 2D 00 01 04 F2 00 00 00 00 00 00 00 00 00 00 00 00 0D E8 3F B0 0F 00 16 10 05 00 00 00 41 B9 00 00 60 A6 00 00 08 BD 00 92 00 01 04 F4 00 00 00 00 00 00 00 00 00 00 00 00 08 D6 B0 80 0F 00 1A 12 05 00 00 00 29 3A 00 00 70 D9 00 00 27 BD 00 92 00 01 04 F4 00 00 00 00 00 00 00 00 00 00 00 00 0B 66 C2 60 0F 00 1F 13 05 00 00 00 50 3C 00 00 A7 F5 00 00 2B AD 00 92 00 01 04 F4 00 00 00 00 00 00 00 00 00 00 00 00 00 D5 6D 9D 0F 00 0A 14 05 00 00 00 80 99 00 00 6C EA 00 00 0D B0 00 92 00 01 04 F4 00 00 00 00 00 00 00 00 00 00 00 00 F4 0F E2 F0 0F 00 10 15 05 00 00 00 96 46 00 00 50 48 00 00 49 A1 00 91 00 01 04 F4 00 00 00 00 00 00 00 00 00 00 00 00 11 4E EB 80 0F 00 03 16 05 00 00 00 2F C0 00 00 97 E3 00 00 4A 90 00 91 00 01 04 F4 00 00 00 00 00 00 00 00 00 00 00 00 0D 07 E6 70 0F 00 20 17 05 00 00 00 1A 68 00 00 D5 55 00 00 2F 1F 00 92 00 01 04 F4 00 00 00 00 00 00 00 00 00 00 00 00 00 EA CE 9C 0F 00 E7 77 

08 01 00 2C 03 02 01 00 78 90 26 13 36 B0 6F 2F 3D 8A 18 93 20 00 00 90 00 00 00 00 00 00 00 00 00 00 00 00 00 00 00 00 00 07 77 0A 1C 1F FA 90 A1 77 

08 01 00 2C 07 03 01 00 38 90 26 13 36 B0 6F 2F 3D 8A 18 93 20 00 00 90 00 00 00 00 00 00 00 00 80 00 00 00 00 00 00 00 00 07 77 0A 1C 1F FA 90 64 77 

08 01 00 2C 09 05 01 00 38 90 26 13 36 B0 6F 2F 3D 8A 18 93 20 00 00 90 00 00 00 00 00 00 00 00 00 00 00 00 00 00 00 00 00 07 77 0A 1C 1F FA 90 EC 77 

08 02 02 E8 12 02 FA 00 0A 00 00 00 09 00 00 07 D0 00 06 1D AE 00 00 00 00 00 00 00 16 00 01 00 00 00 5B 0F 00 00 0E 0E 00 00 0B 56 00 60 00 01 04 F2 00 00 00 00 00 00 00 00 00 00 00 00 F7 65 86 10 0F 00 1A 01 01 00 00 00 AE 5D 00 00 11 E2 00 00 26 21 00 60 00 01 04 F2 00 00 00 00 00 00 00 00 00 00 00 00 06 5D 8D 68 0F 00 07 02 01 00 00 00 24 FF 00 00 8D 4B 00 00 95 26 00 5D 00 01 04 F2 00 00 00 00 00 00 00 00 00 00 00 00 04 52 58 C8 0F 00 02 03 01 00 00 00 19 4D 00 00 CB 65 00 00 0D 8C 00 25 00 0A 31 77 00 00 00 00 00 00 00 00 00 00 00 00 01 CA CC AC 0F 00 18 04 01 00 00 00 70 8B 00 00 35 51 00 00 54 DA 00 5F 00 01 04 F2 00 00 00 00 00 00 00 00 00 00 00 00 0B 38 24 B0 0F 00 15 06 01 00 00 00 44 C9 00 00 6C 3D 00 00 3A 1B 00 60 00 01 04 F2 00 00 00 00 00 00 00 00 00 00 00 00 02 0A 29 B4 0F 00 03 07 01 00 00 00 17 4B 00 00 FA D2 00 00 03 70 00 27 00 0A 31 77 00 00 00 00 00 00 00 00 00 00 00 00 01 CE F1 96 0F 00 0D 08 01 00 00 00 5B E9 00 00 34 27 00 00 28 FA 00 5D 00 01 04 F2 00 00 00 00 00 00 00 00 00 00 00 00 FB 79 D7 00 0F 00 05 09 01 00 00 00 36 D9 00 00 7C 52 00 00 09 E7 00 22 00 0A 31 77 00 00 00 00 00 00 00 00 00 00 00 00 01 BA 65 9E 0F 00 0A 0A 01 00 00 00 32 B7 00 00 FA 73 00 00 77 B5 00 5D 00 01 04 F2 00 00 00 00 00 00 00 00 00 00 00 00 05 69 98 E0 0F 00 0E 0B 01 00 00 00 0E 11 00 00 76 44 00 00 60 8E 00 5F 00 01 04 F2 00 00 00 00 00 00 00 00 00 00 00 00 0D EB 68 80 0F 00 16 10 05 00 00 00 47 0B 00 00 E8 6A 00 00 08 C4 00 C4 00 01 04 F4 00 00 00 00 00 00 00 00 00 00 00 00 08 D8 72 30 0F 00 1A 12 05 00 00 00 2A 54 00 00 62 5B 00 00 27 C5 00 C4 00 01 04 F4 00 00 00 00 00 00 00 00 00 00 00 00 0B 68 EF 20 0F 00 1F 13 05 00 00 00 51 28 00 00 D8 66 00 00 2B B3 00 C4 00 01 04 F4 00 00 00 00 00 00 00 00 00 00 00 00 00 D9 93 84 0F 00 0A 14 05 00 00 00 80 A7 00 00 79 25 00 00 0D B4 00 C4 00 01 04 F4 00 00 00 00 00 00 00 00 00 00 00 00 F4 13 55 60 0F 00 10 15 05 00 00 00 8F A6 00 00 40 08 00 00 49 AA 00 C3 00 01 04 F4 00 00 00 00 00 00 00 00 00 00 00 00 11 51 7C 40 0F 00 03 16 05 00 00 00 2F 16 00 00 D4 45 00 00 4A 98 00 C3 00 01 04 F4 00 00 00 00 00 00 00 00 00 00 00 00 0D 0A 59 B0 0F 00 20 17 05 00 00 00 1A FF 00 00 04 05 00 00 2F 26 00 C4 00 01 04 F4 00 00 00 00 00 00 00 00 00 00 00 00 00 EB C3 0F 0F 00 A5 77 

08 01 00 2C 03 02 01 00 38 90 36 1C 36 B0 00 20 40 80 00 50 0F 77 77 DA 1D DD DD DE 37 77 77 6A 1D DE 00 D4 07 80 07 69 20 00 0D 94 AF 21 18 91 9A 77 

08 01 00 2C 07 03 01 00 38 90 36 1C 36 B0 00 20 00 80 00 50 0F 77 77 DA 1D DD DD DE 37 77 77 6A 1D DE 00 D4 07 80 07 69 20 00 10 95 3E CD 38 F2 FD 77 

08 01 00 2C 09 05 01 00 38 90 36 1C 36 B0 00 20 00 80 00 50 0F 77 77 DA 1D DD DD DE 37 77 77 6A 1D DE 00 D4 07 80 07 69 20 00 0D 94 2F 21 18 91 57 77 

08 01 00 2C 03 02 01 00 38 90 46 17 36 B0 21 29 20 72 54 83 02 17 F3 18 00 C0 C0 E9 20 84 95 CD 15 55 55 4B 15 55 55 4B 15 55 55 4B 15 55 55 4B 3C 77 

08 01 00 2C 07 03 01 00 38 90 46 17 36 B0 3F 2D 09 77 F4 41 02 26 07 BD 00 C0 C0 E9 70 24 55 84 95 55 55 4B 15 55 55 4B 55 55 55 4B 15 55 55 4B B4 77 

08 01 00 2C 09 05 01 00 38 90 46 17 36 B0 21 29 20 72 54 83 02 17 F3 18 00 C0 C0 E9 20 84 95 CD 15 55 55 4B 15 55 55 4B 15 55 55 4B 15 55 55 4B 31 77 

08 02 02 E8 12 02 FA 00 0A 00 00 00 09 00 00 07 D0 00 06 1D AF 00 00 00 00 00 00 00 16 00 01 00 00 00 5B 0F 00 00 11 0C 00 00 0B 5F 00 92 00 01 04 F2 00 00 00 00 00 00 00 00 00 00 00 00 F7 63 0E 10 0F 00 1A 01 01 00 00 00 AE 2E 00 00 24 18 00 00 26 2F 00 92 00 01 04 F2 00 00 00 00 00 00 00 00 00 00 00 00 06 5A EF 10 0F 00 07 02 01 00 00 00 23 7A 00 00 EB 22 00 00 95 33 00 8F 00 01 04 F2 00 00 00 00 00 00 00 00 00 00 00 00 04 52 E2 08 0F 00 02 03 01 00 00 00 1C C3 00 00 53 18 00 00 0D 99 00 ED 00 0A 31 78 00 00 00 00 00 00 00 00 00 00 00 00 01 C9 68 34 0F 00 18 04 01 00 00 00 7C 04 00 00 E5 CC 00 00 54 E9 00 91 00 01 04 F2 00 00 00 00 00 00 00 00 00 00 00 00 0B 36 FA 40 0F 00 15 06 01 00 00 00 47 64 00 00 07 E2 00 00 3A 28 00 92 00 01 04 F2 00 00 00 00 00 00 00 00 00 00 00 00 02 08 34 2C 0F 00 03 07 01 00 00 00 14 98 00 00 82 1C 00 00 03 7D 00 EF 00 0A 31 78 00 00 00 00 00 00 00 00 00 00 00 00 01 D1 80 92 0F 00 0D 08 01 00 00 00 5B 76 00 00 96 C8 00 00 29 04 00 8F 00 01 04 F2 00 00 00 00 00 00 00 00 00 00 00 00 FB 79 10 88 0F 00 05 09 01 00 00 00 3C B7 00 00 FA 65 00 00 09 F3 00 EA 00 0A 31 78 00 00 00 00 00 00 00 00 00 00 00 00 01 BB 46 EE 0F 00 0A 0A 01 00 00 00 32 BC 00 00 B6 B6 00 00 77 C3 00 8F 00 01 04 F2 00 00 00 00 00 00 00 00 00 00 00 00 05 68 19 F0 0F 00 0E 0B 01 00 00 00 0E 5E 00 00 FC C4 00 00 60 9E 00 91 00 01 04 F2 00 00 00 00 00 00 00 00 00 00 00 00 0D EA 64 90 0F 00 16 10 05 00 00 00 4C 0F 00 00 58 59 00 00 08 CC 00 F6 00 01 04 F4 00 00 00 00 00 00 00 00 00 00 00 00 08 D7 F8 90 0F 00 1A 12 05 00 00 00 26 81 00 00 39 AC 00 00 27 CD 00 F6 00 01 04 F4 00 00 00 00 00 00 00 00 00 00 00 00 0B 67 42 10 0F 00 1F 13 05 00 00 00 54 6E 00 00 F6 A2 00 00 2B B9 00 F6 00 01 04 F4 00 00 00 00 00 00 00 00 00 00 00 00 00 D8 A2 BC 0F 00 0A 14 05 00 00 00 87 D7 00 00 76 09 00 00 0D B8 00 F6 00 01 04 F4 00 00 00 00 00 00 00 00 00 00 00 00 F4 12 4F 70 0F 00 10 15 05 00 00 00 85 96 00 00 13 5B 00 00 49 B3 00 F5 00 01 04 F4 00 00 00 00 00 00 00 00 00 00 00 00 11 51 2B 60 0F 00 03 16 05 00 00 00 33 9C 00 00 F3 B2 00 00 4A A0 00 F5 00 01 04 F4 00 00 00 00 00 00 00 00 00 00 00 00 0D 0A 5B 20 0F 00 20 17 05 00 00 00 1F 55 00 00 15 18 00 00 2F 2C 00 F6 00 01 04 F4 00 00 00 00 00 00 00 00 00 00 00 00 00 EB AC 6C 0F 00 E6 77 

08 01 00 2C 03 02 01 00 38 90 56 18 36 B0 B7 28 0A E9 0D 9B 00 3B 02 94 28 58 2C 8D 21 DC 38 8D 0A 2E 45 7C 3F D4 E7 03 3A D2 7A 48 02 45 21 CF FA 77 

08 01 00 2C 07 03 01 00 38 90 D6 18 36 B0 B7 28 0A E9 0D 9B 00 3B 02 94 28 58 2C 8D 21 DC 38 8D 0A 2E 45 7C 3F D4 E7 03 3A D2 7A 48 82 45 21 CF FF 77 

08 01 00 2C 09 05 01 00 38 90 56 18 36 B0 B7 28 0A E9 0D 9B 00 3B 02 94 28 58 2C 8D 21 DC 38 8D 0A 2E 45 7C 3F D4 E7 03 3A D2 7A 48 02 45 21 CF F7 77 

08 01 00 2C 03 02 01 00 38 90 16 11 36 BD 92 1B 21 7E F2 14 2E B2 E0 0E 0C 00 55 1D 15 55 55 4B 15 55 55 4B 55 55 55 4B 15 55 55 4B 15 55 55 4B 19 77 

08 01 00 2C 07 03 01 00 38 90 16 11 36 BD A4 1E 0F F7 F2 8B 2E AC 6E 55 2F FF 55 26 15 55 55 4B 55 55 55 4B 15 55 55 4B 15 55 55 4B 15 55 55 4B 3B 77 

08 01 00 2C 09 05 01 00 38 90 16 11 36 BD 95 12 23 0F B2 7C 2E C0 60 1D 2C 00 55 8D 15 55 55 4B 15 55 55 4B 15 55 55 4B 15 55 55 4B 15 55 55 4B 50 77 

08 02 02 E8 12 02 FA 00 0A 00 00 00 09 00 00 07 D0 00 06 1D B0 00 00 00 00 00 00 00 16 00 01 00 00 00 59 80 00 00 4C 6C 00 00 0B 68 00 C4 00 01 04 F2 00 00 00 00 00 00 00 00 00 00 00 00 F7 63 6C 80 0F 00 1A 01 01 00 00 00 9E EF 00 00 61 B4 00 00 26 3D 00 C4 00 01 04 F2 00 00 00 00 00 00 00 00 00 00 00 00 06 58 88 08 0F 00 07 02 01 00 00 00 26 35 00 00 76 4A 00 00 95 41 00 C1 00 01 04 F2 00 00 00 00 00 00 00 00 00 00 00 00 04 52 5A 90 0F 00 02 03 01 00 00 00 1E 68 00 00 07 BD 00 00 0D A6 00 89 00 0A 31 7A 00 00 00 00 00 00 00 00 00 00 00 00 01 CD 28 70 0F 00 18 04 01 00 00 00 78 FA 00 00 C2 A6 00 00 54 F9 00 C3 00 01 04 F2 00 00 00 00 00 00 00 00 00 00 00 00 0B 36 89 B0 0F 00 15 06 01 00 00 00 4B 53 00 00 CE FC 00 00 3A 34 00 C4 00 01 04 F2 00 00 00 00 00 00 00 00 00 00 00 00 02 08 A0 DC 0F 00 03 07 01 00 00 00 12 C3 00 00 34 2C 00 00 03 8A 00 8B 00 0A 31 7A 00 00 00 00 00 00 00 00 00 00 00 00 01 D1 0A 6E 0F 00 0D 08 01 00 00 00 61 11 00 00 30 1D 00 00 29 0F 00 C1 00 01 04 F2 00 00 00 00 00 00 00 00 00 00 00 00 FB 78 A9 E8 0F 00 05 09 01 00 00 00 39 63 00 00 AE B8 00 00 0A 00 00 86 00 0A 31 7A 00 00 00 00 00 00 00 00 00 00 00 00 01 BE 2C 68 0F 00 0A 0A 01 00 00 00 2E 31 00 00 9E 94 00 00 77 D1 00 C1 00 01 04 F2 00 00 00 00 00 00 00 00 00 00 00 00 05 69 58 E8 0F 00 0E 0B 01 00 00 00 0E 15 00 00 C0 60 00 00 60 AF 00 C3 00 01 04 F2 00 00 00 00 00 00 00 00 00 00 00 00 0D E8 8E 20 0F 00 16 10 05 00 00 00 56 E3 00 00 DC 00 00 00 08 D3 01 28 00 01 04 F4 00 00 00 00 00 00 00 00 00 00 00 00 08 D5 E9 50 0F 00 1A 12 05 00 00 00 26 90 00 00 35 62 00 00 27 D5 01 28 00 01 04 F4 00 00 00 00 00 00 00 00 00 00 00 00 0B 67 43 90 0F 00 1F 13 05 00 00 00 4E 6F 00 00 2B F7 00 00 2B C0 01 28 00 01 04 F4 00 00 00 00 00 00 00 00 00 00 00 00 00 D8 1D B1 0F 00 0A 14 05 00 00 00 7D 6E 00 00 8A 6C 00 00 0D BC 01 28 00 01 04 F4 00 00 00 00 00 00 00 00 00 00 00 00 F4 12 D7 00 0F 00 10 15 05 00 00 00 8F 06 00 00 02 C2 00 00 49 BC 01 27 00 01 04 F4 00 00 00 00 00 00 00 00 00 00 00 00 11 50 18 A0 0F 00 03 16 05 00 00 00 32 43 00 00 30 3F 00 00 4A A9 01 27 00 01 04 F4 00 00 00 00 00 00 00 00 00 00 00 00 0D 08 11 90 0F 00 20 17 05 00 00 00 20 87 00 00 4E 21 00 00 2F 32 01 28 00 01 04 F4 00 00 00 00 00 00 00 00 00 00 00 00 00 E9 5B F8 0F 00 58 77 

08 01 00 2C 10 16 05 00 22 C0 46 26 20 9E AD AC 12 E0 D8 62 24 3B 35 9F 3F 42 80 31 28 43 4F 8A 0C 5E 0C 21 14 A2 4E 96 28 12 B2 3B 39 80 1F 88 08 77 

08 01 00 2C 12 1A 05 00 22 C0 46 26 20 9E AD AC 12 E0 D8 C7 1E FB 35 94 3F 43 C0 3E 28 43 50 0A 0C 60 0C 31 14 A0 B7 BC 28 49 96 04 39 80 1E BC 09 77 

08 01 00 2C 13 1F 05 00 22 C0 46 26 20 9E AD AC 12 E0 D8 62 24 3B 35 9F 3F 42 80 31 28 43 4F 8A 0C 5E 0C 21 14 A2 4E 96 28 12 B2 3B 39 80 1F 88 02 77 

08 01 00 2C 14 0A 05 00 22 C0 46 26 20 9E AD AC 12 E0 D8 62 24 3B 35 9F 3F 42 80 31 28 43 4F 8A 0C 5E 0C 21 14 A2 4E 96 28 12 B2 3B 39 80 1F 88 10 77 

08 01 00 2C 15 10 05 00 22 C0 46 26 20 9E AD AC 12 E0 D8 C7 1E FB 35 94 3F 43 C0 3E 28 43 50 0A 0C 60 0C 31 14 A0 B7 BC 28 49 96 04 39 80 1E BC 04 77 

08 01 00 2C 16 03 05 00 22 C0 46 26 20 9E AD AC 12 E0 D8 62 24 3B 35 9F 3F 42 80 31 28 43 4F 8A 0C 5E 0C 21 14 A2 4E 96 28 12 B2 3B 39 80 1F 88 1B 77 

08 01 00 2C 17 20 05 00 22 C0 46 26 20 9E AD AC 12 E0 D8 62 24 3B 35 9F 3F 42 80 31 28 43 4F 8A 0C 5E 0C 21 14 A2 4E 96 28 12 B2 3B 39 80 1F 88 39 77 

08 01 00 2C 03 02 01 00 38 90 26 13 36 BC 8F 15 3D 8A 18 93 20 00 00 90 00 00 2A 07 2A AA AA B4 00 00 00 00 00 00 00 00 00 07 77 0A 1C 9F EB C6 43 77 

08 01 00 2C 07 03 01 00 38 90 26 13 36 BC 8F 15 3D 8A 18 93 20 00 00 90 00 00 2A 07 2A AA AA B4 00 00 00 00 00 00 00 00 00 07 77 0A 1C 9F EB C6 46 77 

08 01 00 2C 09 05 01 00 38 90 26 13 36 BC 8F 15 3D 8A 18 93 20 00 00 90 00 00 2A 07 2A AA AA B4 00 00 00 00 00 00 00 00 00 07 77 0A 1C 9F EB C6 4E 77 

08 02 02 E8 12 02 FA 00 0A 00 00 00 09 00 00 07 D0 00 06 1D B1 00 00 00 00 00 00 00 16 00 01 00 00 00 61 4D 00 00 52 FB 00 00 0B 71 00 F6 00 01 04 F2 00 00 00 00 00 00 00 00 00 00 00 00 F7 62 73 E0 0F 00 1A 01 01 00 00 00 A5 F0 00 00 6F 11 00 00 26 4B 00 F6 00 01 04 F2 00 00 00 00 00 00 00 00 00 00 00 00 06 5A D1 98 0F 00 07 02 01 00 00 00 23 6B 00 00 DA 66 00 00 95 4E 00 F3 00 01 04 F2 00 00 00 00 00 00 00 00 00 00 00 00 04 50 D8 08 0F 00 02 03 01 00 00 00 1C 9D 00 00 8E 32 00 00 0D B2 00 25 00 0A 31 7C 00 00 00 00 00 00 00 00 00 00 00 00 01 C8 2D F0 0F 00 18 04 01 00 00 00 85 B0 00 00 6D C4 00 00 55 09 00 F5 00 01 04 F2 00 00 00 00 00 00 00 00 00 00 00 00 0B 35 3B 70 0F 00 15 06 01 00 00 00 4C 31 00 00 63 64 00 00 3A 41 00 F6 00 01 04 F2 00 00 00 00 00 00 00 00 00 00 00 00 02 05 46 E8 0F 00 03 07 01 00 00 00 14 B2 00 00 BC 3E 00 00 03 96 00 27 00 0A 31 7C 00 00 00 00 00 00 00 00 00 00 00 00 01 CD D3 38 0F 00 0D 08 01 00 00 00 5B C9 00 00 8F F0 00 00 29 19 00 F3 00 01 04 F2 00 00 00 00 00 00 00 00 00 00 00 00 FB 7A 5A 20 0F 00 05 09 01 00 00 00 35 EA 00 00 2B B6 00 00 0A 0D 00 22 00 0A 31 7C 00 00 00 00 00 00 00 00 00 00 00 00 01 BA FE 20 0F 00 0A 0A 01 00 00 00 2E B3 00 00 5E C8 00 00 77 DF 00 F3 00 01 04 F2 00 00 00 00 00 00 00 00 00 00 00 00 05 68 0D 20 0F 00 0E 0B 01 00 00 00 0D A6 00 00 58 B2 00 00 60 C0 00 F5 00 01 04 F2 00 00 00 00 00 00 00 00 00 00 00 00 0D E9 DC F0 0F 00 16 10 05 00 00 00 4D 90 00 00 4C 4C 00 00 08 DB 00 2E 00 01 04 F5 00 00 00 00 00 00 00 00 00 00 00 00 08 D4 95 B0 0F 00 1A 12 05 00 00 00 28 D7 00 00 07 BB 00 00 27 DD 00 2E 00 01 04 F5 00 00 00 00 00 00 00 00 00 00 00 00 0B 64 DD D0 0F 00 1F 13 05 00 00 00 4F B7 00 00 40 58 00 00 2B C6 00 2E 00 01 04 F5 00 00 00 00 00 00 00 00 00 00 00 00 00 D6 82 B2 0F 00 0A 14 05 00 00 00 6F 05 00 00 87 38 00 00 0D C0 00 2E 00 01 04 F5 00 00 00 00 00 00 00 00 00 00 00 00 F4 11 BF 50 0F 00 10 15 05 00 00 00 8C D8 00 00 D7 98 00 00 49 C4 00 2D 00 01 04 F5 00 00 00 00 00 00 00 00 00 00 00 00 11 4F 64 60 0F 00 03 16 05 00 00 00 2B 43 00 00 4C DA 00 00 4A B1 00 2D 00 01 04 F5 00 00 00 00 00 00 00 00 00 00 00 00 0D 08 8B 80 0F 00 20 17 05 00 00 00 1F A8 00 00 68 99 00 00 2F 38 00 2E 00 01 04 F5 00 00 00 00 00 00 00 00 00 00 00 00 00 EA 26 1B 0F 00 BD 77 

08 01 00 2C 03 02 01 00 38 90 36 1C 36 BC 1F 1E 3F 13 FD E0 27 77 77 BA 1D DD DD DE 37 77 77 6A 1D DE 00 D4 07 80 07 69 20 00 20 9A 18 1F EF 7A E8 77 

08 01 00 2C 07 03 01 00 38 90 36 1C 36 BC 1F 1E 3F 13 FD E0 27 77 77 BA 1D DD DD DE 37 77 77 6A 1D DE 00 D4 07 80 07 69 20 00 20 9A 18 18 18 7E 19 77 

08 01 00 2C 09 05 01 00 38 90 36 1C 36 BC 1F 1E 3F 13 FD E0 27 77 77 BA 1D DD DD DE 37 77 77 6A 1D DE 00 D4 07 80 07 69 20 00 20 9A 18 1F EF 7A E5 77 

08 01 00 2C 03 02 01 00 38 90 46 17 36 BD 70 1E 0C 0F 60 26 09 02 1A 55 0D 82 C0 E4 22 40 35 50 15 55 55 4B 15 55 55 4B 15 55 55 4B 15 55 55 4B 94 77 

08 01 00 2C 07 03 01 00 38 90 46 17 36 BC 30 16 08 A7 38 6F 31 FD CA 92 0E 8D C0 0F 21 10 35 50 55 55 55 4B 15 55 55 4B 15 55 55 4B 15 55 55 4B 41 77 

08 01 00 2C 09 05 01 00 38 90 46 17 36 BD 70 1E 0C 0F 60 26 09 02 1A 55 0D 82 C0 E4 22 40 35 50 15 55 55 4B 15 55 55 4B 15 55 55 4B 15 55 55 4B 99 77 

08 02 02 E8 12 02 FA 00 0A 00 00 00 09 00 00 07 D0 00 06 1D B2 00 00 00 00 00 00 00 16 00 01 00 00 00 61 4D 00 00 8F FD 00 00 0B 7A 01 28 00 01 04 F2 00 00 00 00 00 00 00 00 00 00 00 00 F7 62 44 80 0F 00 1A 01 01 00 00 00 AA 92 00 00 AD D2 00 00 26 59 01 28 00 01 04 F2 00 00 00 00 00 00 00 00 00 00 00 00 06 5A 76 F8 0F 00 07 02 01 00 00 00 22 D8 00 00 62 31 00 00 95 5C 01 25 00 01 04 F2 00 00 00 00 00 00 00 00 00 00 00 00 04 52 B1 68 0F 00 02 03 01 00 00 00 1A 08 00 00 48 3F 00 00 0D BF 00 ED 00 0A 31 7D 00 00 00 00 00 00 00 00 00 00 00 00 01 C8 A9 88 0F 00 18 04 01 00 00 00 7C 09 00 00 50 81 00 00 55 19 01 27 00 01 04 F2 00 00 00 00 00 00 00 00 00 00 00 00 0B 37 20 70 0F 00 15 06 01 00 00 00 49 79 00 00 35 AB 00 00 3A 4E 01 28 00 01 04 F2 00 00 00 00 00 00 00 00 00 00 00 00 02 05 85 A4 0F 00 03 07 01 00 00 00 14 F4 00 00 74 A2 00 00 03 A3 00 EF 00 0A 31 7D 00 00 00 00 00 00 00 00 00 00 00 00 01 CF F5 F8 0F 00 0D 08 01 00 00 00 58 5D 00 00 29 5B 00 00 29 24 01 25 00 01 04 F2 00 00 00 00 00 00 00 00 00 00 00 00 FB 7A 86 10 0F 00 05 09 01 00 00 00 39 FD 00 00 DB 81 00 00 0A 19 00 EA 00 0A 31 7D 00 00 00 00 00 00 00 00 00 00 00 00 01 BB 69 B6 0F 00 0A 0A 01 00 00 00 30 EE 00 00 4D CC 00 00 77 ED 01 25 00 01 04 F2 00 00 00 00 00 00 00 00 00 00 00 00 05 68 66 18 0F 00 0E 0B 01 00 00 00 0C 64 00 00 2B 60 00 00 60 D1 01 27 00 01 04 F2 00 00 00 00 00 00 00 00 00 00 00 00 0D EA 09 40 0F 00 16 10 05 00 00 00 4A D9 00 00 D1 39 00 00 08 E2 00 60 00 01 04 F5 00 00 00 00 00 00 00 00 00 00 00 00 08 D5 94 40 0F 00 1A 12 05 00 00 00 2D 3C 00 00 FB FD 00 00 27 E4 00 60 00 01 04 F5 00 00 00 00 00 00 00 00 00 00 00 00 0B 65 C1 40 0F 00 1F 13 05 00 00 00 4F 87 00 00 79 23 00 00 2B CC 00 60 00 01 04 F5 00 00 00 00 00 00 00 00 00 00 00 00 00 D5 6F D8 0F 00 0A 14 05 00 00 00 77 51 00 00 97 00 00 00 0D C4 00 60 00 01 04 F5 00 00 00 00 00 00 00 00 00 00 00 00 F4 11 9D 80 0F 00 10 15 05 00 00 00 8B 43 00 00 CA A2 00 00 49 CD 00 5F 00 01 04 F5 00 00 00 00 00 00 00 00 00 00 00 00 11 4F 3A 80 0F 00 03 16 05 00 00 00 2A AF 00 00 83 28 00 00 4A B9 00 5F 00 01 04 F5 00 00 00 00 00 00 00 00 00 00 00 00 0D 08 32 D0 0F 00 20 17 05 00 00 00 24 50 00 00 9C 08 00 00 2F 3E 00 60 00 01 04 F5 00 00 00 00 00 00 00 00 00 00 00 00 00 EB 8F A7 0F 00 8F 77 

08 01 00 2C 00 16 01 00 38 90 36 1C 36 B2 18 23 3C 4E 88 D1 04 D1 00 6F 01 3F FD 39 2D D5 FF A2 3A C0 F8 2D 2F B0 1F A7 16 DF E7 F1 36 26 D4 14 C6 77 

08 01 00 2C 01 1A 01 00 38 90 36 1C 36 B2 18 23 3C 4D A4 DE 3C F0 80 1E 02 B7 FD 89 2C 9C 00 89 05 9F 10 4E 1A 4B 25 D7 15 18 03 C5 23 59 02 A9 DE 77 

08 01 00 2C 04 18 01 00 38 90 36 1C 36 B2 18 23 3C 4D 8B D6 12 AC 80 07 01 47 FD 19 2B E7 FF 9F 3F BE F4 4E 1A 6B FB 1A 24 27 8D B1 18 EA 54 33 1F 77 

08 01 00 2C 06 15 01 00 38 90 36 1C 36 B2 18 23 3C 4E 87 D3 39 7F FF 3F 3E 2F FD D9 2E 0D FF C2 3C 01 0A 52 0F B0 3C 38 0E AF 12 C8 29 7E C2 EB 5A 77 

08 01 00 2C 0B 0E 01 00 38 90 36 1C 36 B2 18 23 3C 4E 5E D7 21 E5 00 16 01 7F FD 89 2C 16 00 E4 09 A1 17 C3 0F AF 0D 6F 3E 0F 4A 11 16 0D 44 7D 17 77 

08 01 00 2C 02 07 01 00 38 90 36 1C 36 B2 18 23 3C 49 1C DD 00 92 FF 39 37 77 FF 6F 12 11 FF CB 31 40 48 5C 1E 33 37 14 11 34 B6 D2 2E 19 C0 A6 60 77 

08 01 00 2C 03 02 01 00 38 90 56 18 36 BC BB 16 0A E9 4B 96 00 1F 1F 5C 3C 55 B0 87 11 CF 9F A2 07 16 45 5C 3F CC 65 5B 39 9D 25 13 23 10 41 24 3A 77 

08 01 00 2C 07 03 01 00 38 90 56 18 36 BC BB 16 0A E9 4B 96 00 1F 1F 5C 3C 55 B0 87 11 CF 9F A2 47 16 45 5C 3F CC 65 5B 39 9D 25 13 23 10 41 24 7F 77 

08 01 00 2C 08 0D 01 00 38 90 36 1C 36 B2 18 23 3C 51 32 86 09 B9 00 9F 02 3F FF EF 15 51 FF 4B 1A 3F 9C C7 09 10 B8 3A 29 B4 78 3A 06 30 8C 39 8E 77 

08 01 00 2C 09 05 01 00 38 90 56 18 36 BC BB 16 0A E9 4B 96 00 1F 1F 5C 3C 55 B0 87 11 CF 9F A2 07 16 45 5C 3F CC 65 5B 39 9D 25 13 23 10 41 24 37 77 

08 01 00 2C 0A 0A 01 00 38 90 36 1C 36 B2 18 23 3C 49 3E D1 0B 92 7F 17 39 07 FF 1F 12 09 FF 9B 38 40 2F 08 3E 2A 08 D6 37 AC BD DC 02 EB 1C 60 29 77 

08 01 00 2C 03 02 01 00 38 90 16 11 36 C9 C4 0A 20 02 05 92 21 8F 01 58 3B 72 55 70 15 55 55 4B 55 55 55 4B 15 55 55 4B 15 55 55 4B 15 55 55 4B 8B 77 

08 01 00 2C 07 03 01 00 38 90 16 11 36 C9 E7 05 00 05 D1 09 21 8F 02 5D 08 9A 55 F0 15 55 55 4B 15 55 55 4B 15 55 55 4B 15 55 55 4B 15 55 55 4B D7 77 

08 01 00 2C 09 05 01 00 38 90 16 11 36 C9 CA 0B 20 03 11 94 21 8F 02 5D 07 3F 55 A6 15 55 55 4B 15 55 55 4B 15 55 55 4B 15 55 55 4B 15 55 55 4B 7B 77 

08 02 02 E8 12 02 FA 00 0A 00 00 00 09 00 00 07 D0 00 06 1D B3 00 00 00 00 00 00 00 16 00 01 00 00 00 59 03 00 00 96 2B 00 00 0B 83 00 2E 00 01 04 F3 00 00 00 00 00 00 00 00 00 00 00 00 F7 63 D3 30 0F 00 1A 01 01 00 00 00 9B 6D 00 00 B7 FC 00 00 26 67 00 2E 00 01 04 F3 00 00 00 00 00 00 00 00 00 00 00 00 06 5B 89 40 0F 00 07 02 01 00 00 00 24 4E 00 00 BF 68 00 00 95 69 00 2B 00 01 04 F3 00 00 00 00 00 00 00 00 00 00 00 00 04 53 5E E0 0F 00 02 03 01 00 00 00 1B CB 00 00 C3 1D 00 00 0D CB 00 89 00 0A 31 7F 00 00 00 00 00 00 00 00 00 00 00 00 01 CD FF 94 0F 00 18 04 01 00 00 00 85 83 00 00 FD 1D 00 00 55 28 00 2D 00 01 04 F3 00 00 00 00 00 00 00 00 00 00 00 00 0B 37 A0 A0 0F 00 15 06 01 00 00 00 44 03 00 00 C8 72 00 00 3A 5A 00 2E 00 01 04 F3 00 00 00 00 00 00 00 00 00 00 00 00 02 07 60 9C 0F 00 03 07 01 00 00 00 14 F9 00 00 F6 33 00 00 03 AF 00 8B 00 0A 31 7F 00 00 00 00 00 00 00 00 00 00 00 00 01 D4 27 68 0F 00 0D 08 01 00 00 00 53 57 00 00 93 F9 00 00 29 2E 00 2B 00 01 04 F3 00 00 00 00 00 00 00 00 00 00 00 00 FB 7A C1 E8 0F 00 05 09 01 00 00 00 3A 7D 00 00 63 0C 00 00 0A 26 00 86 00 0A 31 7F 00 00 00 00 00 00 00 00 00 00 00 00 01 C0 A4 60 0F 00 0A 0A 01 00 00 00 31 0E 00 00 05 32 00 00 77 FB 00 2B 00 01 04 F3 00 00 00 00 00 00 00 00 00 00 00 00 05 68 FC C8 0F 00 0E 0B 01 00 00 00 0B 7B 00 00 B4 74 00 00 60 E1 00 2D 00 01 04 F3 00 00 00 00 00 00 00 00 00 00 00 00 0D EA D4 20 0F 00 16 10 05 00 00 00 48 6D 00 00 38 00 00 00 08 EA 00 92 00 01 04 F5 00 00 00 00 00 00 00 00 00 00 00 00 08 D6 A8 00 0F 00 1A 12 05 00 00 00 2C 22 00 00 D2 EE 00 00 27 EC 00 92 00 01 04 F5 00 00 00 00 00 00 00 00 00 00 00 00 0B 66 BF F0 0F 00 1F 13 05 00 00 00 4F B6 00 00 90 3D 00 00 2B D2 00 92 00 01 04 F5 00 00 00 00 00 00 00 00 00 00 00 00 00 D8 ED 61 0F 00 0A 14 05 00 00 00 76 5A 00 00 8C 68 00 00 0D C8 00 92 00 01 04 F5 00 00 00 00 00 00 00 00 00 00 00 00 F4 13 14 30 0F 00 10 15 05 00 00 00 82 3F 00 00 9C BB 00 00 49 D6 00 91 00 01 04 F5 00 00 00 00 00 00 00 00 00 00 00 00 11 52 89 C0 0F 00 03 16 05 00 00 00 29 A0 00 00 A5 54 00 00 4A C1 00 91 00 01 04 F5 00 00 00 00 00 00 00 00 00 00 00 00 0D 08 E1 90 0F 00 20 17 05 00 00 00 22 EF 00 00 BF 5B 00 00 2F 44 00 92 00 01 04 F5 00 00 00 00 00 00 00 00 00 00 00 00 00 EA 72 09 0F 00 8B 77 

08 01 00 2C 03 02 01 00 38 90 26 13 36 C8 AF 06 3D 8A 18 93 A0 00 00 90 00 00 AA 09 2A AA AA B4 00 00 00 00 00 00 00 00 00 07 77 0A 1C BF E8 03 EC 77 

08 01 00 2C 07 03 01 00 39 90 26 13 36 C8 AF 06 3D 8A 18 93 20 00 00 90 00 00 AA 09 2A AA AA B4 00 00 00 00 00 00 00 00 00 07 77 0A 1C BF E8 03 68 77 

08 01 00 2C 09 05 01 00 38 90 26 13 36 C8 AF 06 3D 8A 18 93 20 00 00 90 00 00 AA 09 6A AA AA B4 00 00 00 00 00 00 00 00 00 07 77 0A 1C BF E8 03 21 77 

08 01 00 2C 03 02 01 00 38 90 36 1C 36 C8 7F 0A 3C BF FE 9C 1F 77 77 0A 1D DD DD DE 37 0E E1 44 05 80 23 1F 10 A6 18 4A 00 01 60 02 18 18 1F 77 D1 77 

08 01 00 2C 07 03 01 00 38 90 36 1C 36 C8 7F 0A 3C BF FE 9C 1F 77 77 0A 1D DD DD DE 37 0E E1 44 05 80 23 1F 10 A6 18 4A 00 01 60 02 18 18 18 7E DA 77 

08 01 00 2C 09 05 01 00 38 90 36 1C 36 C8 7F 0A 3C BF FE 9C 1F 77 77 0A 1D DD DD DE 37 0E E1 44 05 80 23 1F 10 A6 18 4A 00 01 60 02 18 18 1F 77 DC 77 

08 02 02 E8 12 02 FA 00 0A 00 00 00 09 00 00 07 D0 00 06 1D B4 00 00 00 00 00 00 00 16 00 01 00 00 00 58 3E 00 00 CA 77 00 00 0B 8C 00 60 00 01 04 F3 00 00 00 00 00 00 00 00 00 00 00 00 F7 63 60 60 0F 00 1A 01 01 00 00 00 9B 7E 00 00 F6 17 00 00 26 75 00 60 00 01 04 F3 00 00 00 00 00 00 00 00 00 00 00 00 06 5A 69 28 0F 00 07 02 01 00 00 00 22 37 00 00 50 C9 00 00 95 77 00 5D 00 01 04 F3 00 00 00 00 00 00 00 00 00 00 00 00 04 53 0C 50 0F 00 02 03 01 00 00 00 1C A9 00 00 79 04 00 00 0D D8 00 25 00 0A 31 81 00 00 00 00 00 00 00 00 00 00 00 00 01 CB 4F 5A 0F 00 18 04 01 00 00 00 85 B2 00 00 DA F3 00 00 55 38 00 5F 00 01 04 F3 00 00 00 00 00 00 00 00 00 00 00 00 0B 37 56 B0 0F 00 15 06 01 00 00 00 42 6F 00 00 94 1C 00 00 3A 67 00 60 00 01 04 F3 00 00 00 00 00 00 00 00 00 00 00 00 02 07 54 2C 0F 00 03 07 01 00 00 00 14 FE 00 00 AF 92 00 00 03 BC 00 27 00 0A 31 81 00 00 00 00 00 00 00 00 00 00 00 00 01 CF 11 90 0F 00 0D 08 01 00 00 00 58 4A 00 00 2A 66 00 00 29 39 00 5D 00 01 04 F3 00 00 00 00 00 00 00 00 00 00 00 00 FB 7A F2 30 0F 00 05 09 01 00 00 00 37 CC 00 00 12 4F 00 00 0A 33 00 22 00 0A 31 81 00 00 00 00 00 00 00 00 00 00 00 00 01 BF EF 4E 0F 00 0A 0A 01 00 00 00 2E 35 00 00 F3 0D 00 00 78 08 00 5D 00 01 04 F3 00 00 00 00 00 00 00 00 00 00 00 00 05 69 88 48 0F 00 0E 0B 01 00 00 00 0B 39 00 00 84 7B 00 00 60 F2 00 5F 00 01 04 F3 00 00 00 00 00 00 00 00 00 00 00 00 0D EB 0F 50 0F 00 16 10 05 00 00 00 4D 0F 00 00 C4 64 00 00 08 F1 00 C4 00 01 04 F5 00 00 00 00 00 00 00 00 00 00 00 00 08 D6 FF 00 0F 00 1A 12 05 00 00 00 2A 0C 00 00 C9 0D 00 00 27 F4 00 C4 00 01 04 F5 00 00 00 00 00 00 00 00 00 00 00 00 0B 67 28 40 0F 00 1F 13 05 00 00 00 4D 98 00 00 C0 7C 00 00 2B D8 00 C4 00 01 04 F5 00 00 00 00 00 00 00 00 00 00 00 00 00 D7 B2 11 0F 00 0A 14 05 00 00 00 86 37 00 00 9D 8C 00 00 0D CC 00 C4 00 01 04 F5 00 00 00 00 00 00 00 00 00 00 00 00 F4 12 18 C0 0F 00 10 15 05 00 00 00 86 18 00 00 8C E8 00 00 49 DF 00 C3 00 01 04 F5 00 00 00 00 00 00 00 00 00 00 00 00 11 51 17 60 0F 00 03 16 05 00 00 00 23 EB 00 00 D9 BE 00 00 4A C9 00 C3 00 01 04 F5 00 00 00 00 00 00 00 00 00 00 00 00 0D 09 0C 40 0F 00 20 17 05 00 00 00 23 69 00 00 F4 C1 00 00 2F 4A 00 C4 00 01 04 F5 00 00 00 00 00 00 00 00 00 00 00 00 00 E9 DB EB 0F 00 ED 77 

08 01 00 2C 03 02 01 00 38 90 46 17 36 C9 64 0E 14 0C 0F 0B 33 03 03 97 00 C0 C0 E9 30 30 35 E0 15 55 55 4B 15 55 55 4B 15 55 55 4B 15 55 55 4B CD 77 

08 01 00 2C 07 03 01 00 38 90 46 17 36 C8 22 0C 04 0C 0C DE 03 03 02 D4 16 79 69 6A 22 7F F5 C2 15 55 55 4B 15 55 55 4B 15 55 55 4B 15 55 55 4B 03 77 

08 01 00 2C 09 05 01 00 38 90 46 17 36 C9 64 0E 14 0C 0F 0B 33 03 03 97 00 C0 C0 E9 30 30 35 E0 15 55 55 4B 15 55 55 4B 15 55 55 4B 15 55 55 4B C0 77 

08 02 02 E8 12 02 FA 00 0A 00 00 00 09 00 00 07 D0 00 06 1D B5 00 00 00 00 00 00 00 16 00 01 00 00 00 60 07 00 00 D3 06 00 00 0B 95 00 92 00 01 04 F3 00 00 00 00 00 00 00 00 00 00 00 00 F7 61 8F C0 0F 00 1A 01 01 00 00 00 A2 44 00 00 FF C0 00 00 26 83 00 92 00 01 04 F3 00 00 00 00 00 00 00 00 00 00 00 00 06 58 DF C0 0F 00 07 02 01 00 00 00 22 C6 00 00 AC 8D 00 00 95 84 00 8F 00 01 04 F3 00 00 00 00 00 00 00 00 00 00 00 00 04 51 56 60 0F 00 02 03 01 00 00 00 1D 65 00 00 01 C3 00 00 0D E5 00 ED 00 0A 31 82 00 00 00 00 00 00 00 00 00 00 00 00 01 C8 C3 92 0F 00 18 04 01 00 00 00 7B AA 00 00 88 8F 00 00 55 48 00 91 00 01 04 F3 00 00 00 00 00 00 00 00 00 00 00 00 0B 35 90 00 0F 00 15 06 01 00 00 00 45 32 00 00 29 92 00 00 3A 74 00 92 00 01 04 F3 00 00 00 00 00 00 00 00 00 00 00 00 02 05 3E 30 0F 00 03 07 01 00 00 00 14 F4 00 00 37 64 00 00 03 C9 00 EF 00 0A 31 82 00 00 00 00 00 00 00 00 00 00 00 00 01 D1 39 D0 0F 00 0D 08 01 00 00 00 5C A9 00 00 92 0E 00 00 29 43 00 8F 00 01 04 F3 00 00 00 00 00 00 00 00 00 00 00 00 FB 79 DA 30 0F 00 05 09 01 00 00 00 37 6F 00 00 89 A7 00 00 0A 3F 00 EA 00 0A 31 82 00 00 00 00 00 00 00 00 00 00 00 00 01 B8 2A 12 0F 00 0A 0A 01 00 00 00 32 5E 00 00 B2 C8 00 00 78 16 00 8F 00 01 04 F3 00 00 00 00 00 00 00 00 00 00 00 00 05 67 B6 28 0F 00 0E 0B 01 00 00 00 0C 5D 00 00 1D 1F 00 00 61 03 00 91 00 01 04 F3 00 00 00 00 00 00 00 00 00 00 00 00 0D EA 31 C0 0F 00 16 10 05 00 00 00 4A FA 00 00 2C E6 00 00 08 F9 00 F6 00 01 04 F5 00 00 00 00 00 00 00 00 00 00 00 00 08 D4 09 F0 0F 00 1A 12 05 00 00 00 2B 2C 00 00 A5 B0 00 00 27 FC 00 F6 00 01 04 F5 00 00 00 00 00 00 00 00 00 00 00 00 0B 64 7A 30 0F 00 1F 13 05 00 00 00 57 16 00 00 D3 C1 00 00 2B DE 00 F6 00 01 04 F5 00 00 00 00 00 00 00 00 00 00 00 00 00 D6 DC DF 0F 00 0A 14 05 00 00 00 83 54 00 00 97 DE 00 00 0D D0 00 F6 00 01 04 F5 00 00 00 00 00 00 00 00 00 00 00 00 F4 10 F6 00 0F 00 10 15 05 00 00 00 91 68 00 00 62 79 00 00 49 E8 00 F5 00 01 04 F5 00 00 00 00 00 00 00 00 00 00 00 00 11 50 AB 80 0F 00 03 16 05 00 00 00 26 4A 00 00 FD AC 00 00 4A D1 00 F5 00 01 04 F5 00 00 00 00 00 00 00 00 00 00 00 00 0D 06 64 10 0F 00 20 17 05 00 00 00 22 8F 00 00 07 3F 00 00 2F 51 00 F6 00 01 04 F5 00 00 00 00 00 00 00 00 00 00 00 00 00 E8 5A EC 0F 00 3F 77 

08 01 00 2C 03 02 01 00 38 90 56 18 36 C8 BE 00 25 14 85 B8 3F CD C4 53 0A 4D BC 00 00 80 58 59 3E 2C 29 DB 3F 6E E9 CF 2F 50 00 80 18 93 81 1F ED 77 

08 01 00 2C 07 03 01 00 38 90 56 18 76 C8 BE 00 25 14 85 B8 7F CD C4 53 4A 4D BC 00 00 80 58 59 3E 2C 29 DB 3F 6E E9 CF 2F 50 00 80 18 93 81 1F A8 77 

08 01 00 2C 09 05 01 00 38 90 56 18 36 C8 BE 00 25 14 85 B8 3F CD C4 53 0A 4D BC 00 00 80 58 59 3E 2C 29 DB 3F 6E E9 CF 2F 50 00 80 18 93 81 1F E0 77 

08 01 00 2C 03 02 01 00 38 90 16 11 36 D6 12 57 34 20 C6 63 3E 97 C8 19 00 67 55 76 15 55 55 4B 15 55 55 4B 15 55 55 4B 15 55 55 4B 15 55 55 4B FC 77 

08 01 00 2C 07 03 01 00 38 90 16 11 36 D6 27 57 04 27 B8 21 1E A8 18 1E 00 52 D5 DE 15 55 55 4B 15 55 55 4B 15 55 55 4B 95 55 55 4B 15 55 55 4B 92 77 

08 01 00 2C 09 05 01 00 38 90 16 11 36 D6 06 5E 1A 1B EA 0C 1E C5 58 5F 00 5D 15 EC 15 55 55 4B 15 55 55 4B 15 55 55 4B 15 55 55 4B 15 55 55 4B FE 77 

08 02 02 E8 12 02 FA 00 0A 00 00 00 09 00 00 07 D0 00 06 1D B6 00 00 00 00 00 00 00 16 00 01 00 00 00 53 42 00 00 0E 3F 00 00 0B 9F 00 C4 00 01 04 F3 00 00 00 00 00 00 00 00 00 00 00 00 F7 61 A3 E0 0F 00 1A 01 01 00 00 00 A1 1A 00 00 3E E7 00 00 26 92 00 C4 00 01 04 F3 00 00 00 00 00 00 00 00 00 00 00 00 06 58 F8 E0 0F 00 07 02 01 00 00 00 22 25 00 00 3D C9 00 00 95 92 00 C1 00 01 04 F3 00 00 00 00 00 00 00 00 00 00 00 00 04 51 99 10 0F 00 02 03 01 00 00 00 1C D1 00 00 B6 A6 00 00 0D F1 00 89 00 0A 31 84 00 00 00 00 00 00 00 00 00 00 00 00 01 CB A7 74 0F 00 18 04 01 00 00 00 72 A1 00 00 68 66 00 00 55 58 00 C3 00 01 04 F3 00 00 00 00 00 00 00 00 00 00 00 00 0B 35 D1 40 0F 00 15 06 01 00 00 00 46 10 00 00 F9 E3 00 00 3A 80 00 C4 00 01 04 F3 00 00 00 00 00 00 00 00 00 00 00 00 02 05 3C 84 0F 00 03 07 01 00 00 00 14 77 00 00 EF 9E 00 00 03 D5 00 8B 00 0A 31 84 00 00 00 00 00 00 00 00 00 00 00 00 01 CE B1 CC 0F 00 0D 08 01 00 00 00 5D E1 00 00 26 C5 00 00 29 4E 00 C1 00 01 04 F3 00 00 00 00 00 00 00 00 00 00 00 00 FB 7A 70 50 0F 00 05 09 01 00 00 00 34 89 00 00 42 99 00 00 0A 4C 00 86 00 0A 31 84 00 00 00 00 00 00 00 00 00 00 00 00 01 BC 0A 3A 0F 00 0A 0A 01 00 00 00 31 93 00 00 9E AD 00 00 78 24 00 C1 00 01 04 F3 00 00 00 00 00 00 00 00 00 00 00 00 05 67 FE E0 0F 00 0E 0B 01 00 00 00 0C 2D 00 00 E5 42 00 00 61 13 00 C3 00 01 04 F3 00 00 00 00 00 00 00 00 00 00 00 00 0D EA 43 80 0F 00 16 10 05 00 00 00 46 B5 00 00 B4 CA 00 00 09 00 01 28 00 01 04 F5 00 00 00 00 00 00 00 00 00 00 00 00 08 D4 92 F0 0F 00 1A 12 05 00 00 00 29 25 00 00 9D 12 00 00 28 04 01 28 00 01 04 F5 00 00 00 00 00 00 00 00 00 00 00 00 0B 64 1D F0 0F 00 1F 13 05 00 00 00 59 5D 00 00 05 F4 00 00 2B E5 01 28 00 01 04 F5 00 00 00 00 00 00 00 00 00 00 00 00 00 D5 B4 D1 0F 00 0A 14 05 00 00 00 89 82 00 00 AD 24 00 00 0D D4 01 28 00 01 04 F5 00 00 00 00 00 00 00 00 00 00 00 00 F4 10 CA 00 0F 00 10 15 05 00 00 00 88 F4 00 00 54 DF 00 00 49 F1 01 27 00 01 04 F5 00 00 00 00 00 00 00 00 00 00 00 00 11 50 01 40 0F 00 03 16 05 00 00 00 24 B9 00 00 33 1E 00 00 4A DA 01 27 00 01 04 F5 00 00 00 00 00 00 00 00 00 00 00 00 0D 07 64 50 0F 00 20 17 05 00 00 00 26 69 00 00 37 38 00 00 2F 57 01 28 00 01 04 F5 00 00 00 00 00 00 00 00 00 00 00 00 00 E8 0D 27 0F 00 13 77 

08 01 00 2C 10 16 05 00 22 C0 46 26 20 9E C9 A8 04 64 00 2E 15 F9 C2 5E 33 EB C8 56 37 88 3C CF 37 F3 F6 79 0D 98 9C 16 00 00 07 4B 26 F3 6B CC 25 77 

08 01 00 2C 12 1A 05 00 22 C0 46 26 20 9E C9 A8 04 64 00 2E 15 F9 C2 5E 33 EB C8 56 37 88 3C CF 37 F3 C3 EF 0E 98 9C 27 00 00 0E B9 08 8A A0 F4 E5 77 

08 01 00 2C 13 1F 05 00 22 C0 46 26 20 9E C9 A8 04 64 00 2E 15 F9 C2 5E 33 EB C8 56 37 88 3C CF 37 F3 F9 02 03 D8 9C 2C 00 3F FA D2 3D F8 76 A0 15 77 

08 01 00 2C 14 0A 05 00 22 C0 46 26 20 9E C9 A8 04 64 00 2E 15 F9 C2 5E 33 EB C8 56 37 88 3C CF 37 F3 C1 5C 03 98 9C 08 00 3F E9 AE 32 05 28 84 E2 77 

08 01 00 2C 15 10 05 00 22 C0 46 26 20 9E C9 A8 04 64 40 20 17 F9 C2 58 33 EB C8 7F 37 88 3C D9 37 F3 FA 65 10 98 9C 32 00 3F F5 76 39 9A 4E 70 65 77 

08 01 00 2C 16 03 05 00 22 C0 46 26 20 9E C9 A8 04 64 00 2E 15 F9 C2 5E 33 EB C8 56 37 88 3C CF 37 F3 C1 0F 05 98 9C 04 00 3F E7 8D 37 30 1B E8 F2 77 

08 01 00 2C 17 20 05 00 22 C0 46 26 20 9E C9 A8 04 64 00 2E 15 F9 C2 5E 33 EB C8 56 37 88 3C CF 37 F3 C0 57 11 98 9C 2C 00 00 0C 35 0A E1 72 20 94 77 

08 01 00 2C 03 02 01 00 38 90 26 13 36 D4 CF 52 3D 8A 18 93 20 00 00 90 00 00 AA 09 2A AA AA B4 00 00 00 00 00 00 00 00 00 07 77 0A 1D FF FB 13 06 77 

08 01 00 2C 07 03 01 00 38 90 26 13 36 D4 CF 52 3D 8A 18 93 20 00 00 90 00 00 AA 09 2A AA AA B4 00 00 00 00 00 00 00 00 00 07 77 0A 5D FF FB 13 43 77 

08 01 00 2C 09 05 01 00 38 90 26 13 36 D4 CF 52 3D 8A 18 93 20 00 00 90 00 00 AA 09 2A AA AA B4 00 00 00 00 00 00 00 00 00 07 77 0A 1D FF FB 13 0B 77 

08 02 02 E8 12 02 FA 00 0A 00 00 00 09 00 00 07 D0 00 06 1D B7 00 00 00 00 00 00 00 16 00 01 00 00 00 56 D7 00 00 0B E5 00 00 0B A8 00 F6 00 01 04 F3 00 00 00 00 00 00 00 00 00 00 00 00 F7 60 DF 00 0F 00 1A 01 01 00 00 00 9E 01 00 00 4A DB 00 00 26 A0 00 F6 00 01 04 F3 00 00 00 00 00 00 00 00 00 00 00 00 06 58 1F B0 0F 00 07 02 01 00 00 00 22 2D 00 00 95 92 00 00 95 9F 00 F3 00 01 04 F3 00 00 00 00 00 00 00 00 00 00 00 00 04 50 D0 C0 0F 00 02 03 01 00 00 00 1C 74 00 00 31 FB 00 00 0D FE 00 25 00 0A 31 86 00 00 00 00 00 00 00 00 00 00 00 00 01 CC 18 72 0F 00 18 04 01 00 00 00 73 F0 00 00 15 66 00 00 55 68 00 F5 00 01 04 F3 00 00 00 00 00 00 00 00 00 00 00 00 0B 35 29 40 0F 00 15 06 01 00 00 00 47 88 00 00 8B 75 00 00 3A 8D 00 F6 00 01 04 F3 00 00 00 00 00 00 00 00 00 00 00 00 02 04 0D 0C 0F 00 03 07 01 00 00 00 13 11 00 00 7D FD 00 00 03 E2 00 27 00 0A 31 86 00 00 00 00 00 00 00 00 00 00 00 00 01 D2 B2 7C 0F 00 0D 08 01 00 00 00 5D EC 00 00 87 61 00 00 29 58 00 F3 00 01 04 F3 00 00 00 00 00 00 00 00 00 00 00 00 FB 79 EE 98 0F 00 05 09 01 00 00 00 37 4C 00 00 BB 8E 00 00 0A 58 00 22 00 0A 31 86 00 00 00 00 00 00 00 00 00 00 00 00 01 B9 79 C6 0F 00 0A 0A 01 00 00 00 30 5C 00 00 58 68 00 00 78 32 00 F3 00 01 04 F3 00 00 00 00 00 00 00 00 00 00 00 00 05 67 3E 70 0F 00 0E 0B 01 00 00 00 0C 42 00 00 77 6D 00 00 61 24 00 F5 00 01 04 F3 00 00 00 00 00 00 00 00 00 00 00 00 0D E7 16 A0 0F 00 16 10 05 00 00 00 43 DB 00 00 22 03 00 00 09 08 00 2E 00 01 04 F6 00 00 00 00 00 00 00 00 00 00 00 00 08 D3 BD F0 0F 00 1A 12 05 00 00 00 26 56 00 00 75 47 00 00 28 0C 00 2E 00 01 04 F6 00 00 00 00 00 00 00 00 00 00 00 00 0B 62 91 40 0F 00 1F 13 05 00 00 00 55 99 00 00 1D 2D 00 00 2B EB 00 2E 00 01 04 F6 00 00 00 00 00 00 00 00 00 00 00 00 00 D5 79 36 0F 00 0A 14 05 00 00 00 87 0F 00 00 A2 18 00 00 0D D8 00 2E 00 01 04 F6 00 00 00 00 00 00 00 00 00 00 00 00 F4 0F EE 00 0F 00 10 15 05 00 00 00 95 F9 00 00 26 97 00 00 49 FA 00 2D 00 01 04 F6 00 00 00 00 00 00 00 00 00 00 00 00 11 4F 52 40 0F 00 03 16 05 00 00 00 22 F0 00 00 4F 51 00 00 4A E2 00 2D 00 01 04 F6 00 00 00 00 00 00 00 00 00 00 00 00 0D 06 4A 70 0F 00 20 17 05 00 00 00 24 A6 00 00 58 1E 00 00 2F 5D 00 2E 00 01 04 F6 00 00 00 00 00 00 00 00 00 00 00 00 00 E8 2A E3 0F 00 D4 77 

08 01 00 2C 03 02 01 00 38 90 36 1C 36 D5 FF 52 3B 3F FD F9 3F 77 77 9A 1D DD DD DE 37 55 56 AE 3D 55 83 2D 32 00 00 30 00 01 60 02 18 18 18 7E D4 77 

08 01 00 2C 07 03 01 00 38 90 36 1C 36 D5 FF 52 FB 3F FD F9 3F 77 77 9A 1D DD DD DE 37 55 56 AE 3D 55 83 2D B2 00 00 30 C0 01 48 03 2F 68 11 16 5E 77 

08 01 00 2C 09 05 01 00 38 90 36 1C 36 D5 FF 52 3B 3F FD F9 3F 77 77 9A 1D DD DD DE 37 55 56 AE 3D 55 83 2D 32 00 00 30 00 01 60 02 18 18 18 7E D9 77 

08 01 00 2C 03 02 01 00 38 90 46 17 36 D4 30 56 0C 0C 0C 2E 03 03 03 D7 00 C0 C0 E9 30 30 35 E0 15 55 55 4B 15 55 55 4B 15 55 55 4B 15 55 55 4B 92 77 

08 01 00 2C 07 03 01 00 38 90 46 17 B6 D4 E0 5A 2C 0C 0C BE 03 02 4D DE 00 C0 FB E8 5E B0 35 40 15 55 55 4B 15 55 55 4B 15 55 55 4B 15 55 55 4B 49 77 

08 01 00 2C 09 05 01 00 38 90 46 17 36 D4 30 56 0C 0C 0C 2E 03 03 03 D7 00 C0 C0 E9 30 30 35 E0 15 55 55 4B 15 55 55 4B 15 55 55 4B 15 55 55 4B 9F 77 

08 02 02 E8 12 02 FA 00 0A 00 00 00 09 00 00 07 D0 00 06 1D B8 00 00 00 00 00 00 00 16 00 01 00 00 00 55 93 00 00 42 EB 00 00 0B B1 01 28 00 01 04 F3 00 00 00 00 00 00 00 00 00 00 00 00 F7 61 63 00 0F 00 1A 01 01 00 00 00 97 8E 00 00 85 C2 00 00 26 AE 01 28 00 01 04 F3 00 00 00 00 00 00 00 00 00 00 00 00 06 56 F6 10 0F 00 07 02 01 00 00 00 22 C3 00 00 26 F7 00 00 95 AD 01 25 00 01 04 F3 00 00 00 00 00 00 00 00 00 00 00 00 04 50 C0 70 0F 00 02 03 01 00 00 00 1A 7F 00 00 F1 B1 00 00 0E 0A 00 ED 00 0A 31 87 00 00 00 00 00 00 00 00 00 00 00 00 01 CC 18 B4 0F 00 18 04 01 00 00 00 70 A3 00 00 F6 EA 00 00 55 77 01 27 00 01 04 F3 00 00 00 00 00 00 00 00 00 00 00 00 0B 35 18 70 0F 00 15 06 01 00 00 00 49 DE 00 00 4F E8 00 00 3A 9A 01 28 00 01 04 F3 00 00 00 00 00 00 00 00 00 00 00 00 02 02 96 4C 0F 00 03 07 01 00 00 00 13 F4 00 00 34 AD 00 00 03 EF 00 EF 00 0A 31 87 00 00 00 00 00 00 00 00 00 00 00 00 01 CF 9A 1A 0F 00 0D 08 01 00 00 00 5C 0F 00 00 24 35 00 00 29 63 01 25 00 01 04 F3 00 00 00 00 00 00 00 00 00 00 00 00 FB 7A 03 18 0F 00 05 09 01 00 00 00 35 80 00 00 6D EA 00 00 0A 65 00 EA 00 0A 31 87 00 00 00 00 00 00 00 00 00 00 00 00 01 BC A1 1C 0F 00 0A 0A 01 00 00 00 31 6C 00 00 40 76 00 00 78 40 01 25 00 01 04 F3 00 00 00 00 00 00 00 00 00 00 00 00 05 67 34 90 0F 00 0E 0B 01 00 00 00 0C 0E 00 00 3D F4 00 00 61 35 01 27 00 01 04 F3 00 00 00 00 00 00 00 00 00 00 00 00 0D E8 E8 A0 0F 00 16 10 05 00 00 00 43 B0 00 00 AA 07 00 00 09 0F 00 60 00 01 04 F6 00 00 00 00 00 00 00 00 00 00 00 00 08 D3 83 40 0F 00 1A 12 05 00 00 00 26 ED 00 00 66 3D 00 00 28 14 00 60 00 01 04 F6 00 00 00 00 00 00 00 00 00 00 00 00 0B 61 9B 10 0F 00 1F 13 05 00 00 00 53 04 00 00 4B 85 00 00 2B F1 00 60 00 01 04 F6 00 00 00 00 00 00 00 00 00 00 00 00 00 D5 35 17 0F 00 0A 14 05 00 00 00 76 E4 00 00 B5 8E 00 00 0D DC 00 60 00 01 04 F6 00 00 00 00 00 00 00 00 00 00 00 00 F4 10 4D 50 0F 00 10 15 05 00 00 00 84 B1 00 00 18 DB 00 00 4A 03 00 5F 00 01 04 F6 00 00 00 00 00 00 00 00 00 00 00 00 11 50 11 C0 0F 00 03 16 05 00 00 00 25 E4 00 00 8A 36 00 00 4A EA 00 5F 00 01 04 F6 00 00 00 00 00 00 00 00 00 00 00 00 0D 06 0F 50 0F 00 20 17 05 00 00 00 24 24 00 00 89 90 00 00 2F 63 00 60 00 01 04 F6 00 00 00 00 00 00 00 00 00 00 00 00 00 E8 85 D4 0F 00 5D 77 

08 01 00 2C 00 16 01 00 38 90 46 17 36 C8 44 0B 00 00 00 00 00 00 00 00 00 00 00 00 00 00 00 00 00 00 00 00 00 00 00 00 00 00 00 00 00 00 03 05 7C 77 

08 01 00 2C 01 1A 01 00 38 90 46 17 36 C8 44 0B 00 00 00 00 00 00 00 00 00 00 00 00 00 00 00 00 00 00 00 00 00 00 00 00 00 00 00 00 00 00 03 05 71 77 

08 01 00 2C 02 07 01 00 38 90 46 17 36 C8 44 0B 00 00 00 00 00 00 00 00 00 00 00 00 00 00 00 00 00 00 00 00 00 00 00 00 00 00 00 00 00 00 00 00 69 77 

08 01 00 2C 03 02 01 00 38 90 56 18 36 D4 C2 56 25 14 A4 B1 00 21 E6 C6 0A 30 30 2F 20 46 28 25 3C 7E 3F 79 3F 6D A9 CA 01 D9 52 1B 07 45 DD 8E 6B 77 

08 01 00 2C 04 18 01 00 38 90 46 17 36 C8 44 0B 00 00 00 00 00 00 00 00 00 00 00 00 00 00 00 00 00 00 00 00 00 00 00 00 00 00 00 00 00 00 03 05 76 77 

08 01 00 2C 06 15 01 00 38 90 46 17 36 C8 44 0B 00 00 00 00 00 00 00 00 00 00 00 00 00 00 00 00 00 00 00 00 00 00 00 00 00 00 00 00 00 00 03 05 79 77 

08 01 00 2C 07 03 01 00 38 90 56 18 36 D4 C2 56 25 14 A4 B1 00 21 E6 C6 0A 30 30 2F 20 46 28 25 3C 7E 3F 79 3F 6D A9 CA 01 D9 52 1B 07 45 DD 8E 6E 77 

08 01 00 2C 08 0D 01 00 38 90 46 17 36 C8 44 0B 00 00 00 00 00 00 00 00 00 00 00 00 00 00 00 00 00 00 00 00 00 00 00 00 00 00 00 00 00 00 00 00 69 77 

08 01 00 2C 09 05 01 00 38 90 56 18 36 D4 C2 56 25 14 A4 B1 00 21 E6 C6 0A 30 30 2F 20 46 28 25 3C 7E 3F 79 3F 6D A9 CA 01 D9 52 1B 07 45 DD 8E 66 77 

08 01 00 2C 0A 0A 01 00 38 90 46 17 36 C8 44 0B 00 00 00 00 00 00 00 00 00 00 00 00 00 00 00 00 00 00 00 00 00 00 00 00 00 00 00 00 00 00 00 00 6C 77 

08 01 00 2C 0B 0E 01 00 38 90 46 17 36 C8 44 0B 0A EB 97 90 3C E9 7C 40 0D B7 E4 44 0F 4C 4B 40 08 E1 98 DF 37 BF 75 BC 3E E0 1D 01 19 CC 50 5B C7 77 

08 01 00 2C 03 02 01 00 38 90 16 11 36 E2 7A F8 16 41 86 FB 21 3D 51 A7 16 BA 55 80 15 55 55 4B 15 55 55 4B 15 55 55 4B 15 55 55 4B 15 55 55 4B 3B 77 

08 01 00 2C 07 03 01 00 38 90 16 11 36 E2 44 F6 16 60 48 3C 24 64 AF 0F 0E B4 55 94 15 55 55 4B 15 55 55 4B 15 55 55 4B 15 55 55 4B 15 55 55 4B 2E 77 

08 01 00 2C 09 05 01 00 38 90 16 11 36 E2 5A F2 16 85 87 11 36 7C 28 F8 1A 14 55 34 15 55 55 4B 15 55 55 4B 15 55 55 4B 15 55 55 4B 15 55 55 4B 55 77 

08 02 02 E8 12 02 FA 00 0A 00 00 00 09 00 00 07 D0 00 06 1D B9 00 00 00 00 00 00 00 16 00 01 00 00 00 56 0F 00 00 4D CA 00 00 0B BA 00 2E 00 01 04 F4 00 00 00 00 00 00 00 00 00 00 00 00 F7 62 CA 20 0F 00 1A 01 01 00 00 00 9B F4 00 00 8E B5 00 00 26 BC 00 2E 00 01 04 F4 00 00 00 00 00 00 00 00 00 00 00 00 06 59 10 00 0F 00 07 02 01 00 00 00 21 F0 00 00 8C F8 00 00 95 BA 00 2B 00 01 04 F4 00 00 00 00 00 00 00 00 00 00 00 00 04 51 1A B0 0F 00 02 03 01 00 00 00 1B BC 00 00 6D 6F 00 00 0E 17 00 89 00 0A 31 89 00 00 00 00 00 00 00 00 00 00 00 00 01 C9 76 64 0F 00 18 04 01 00 00 00 6F C8 00 00 A0 FD 00 00 55 87 00 2D 00 01 04 F4 00 00 00 00 00 00 00 00 00 00 00 00 0B 36 22 A0 0F 00 15 06 01 00 00 00 49 D9 00 00 E2 DD 00 00 3A A6 00 2E 00 01 04 F4 00 00 00 00 00 00 00 00 00 00 00 00 02 02 D5 80 0F 00 03 07 01 00 00 00 15 86 00 00 AA 47 00 00 03 FB 00 8B 00 0A 31 89 00 00 00 00 00 00 00 00 00 00 00 00 01 D2 30 54 0F 00 0D 08 01 00 00 00 5D 15 00 00 8B 8F 00 00 29 6D 00 2B 00 01 04 F4 00 00 00 00 00 00 00 00 00 00 00 00 FB 7A A4 C8 0F 00 05 09 01 00 00 00 38 45 00 00 ED 83 00 00 0A 71 00 86 00 0A 31 89 00 00 00 00 00 00 00 00 00 00 00 00 01 BC B7 0C 0F 00 0A 0A 01 00 00 00 32 BE 00 00 F7 44 00 00 78 4D 00 2B 00 01 04 F4 00 00 00 00 00 00 00 00 00 00 00 00 05 68 2F 18 0F 00 0E 0B 01 00 00 00 0D A4 00 00 CB 64 00 00 61 45 00 2D 00 01 04 F4 00 00 00 00 00 00 00 00 00 00 00 00 0D EB 89 60 0F 00 16 10 05 00 00 00 44 BB 00 00 18 B9 00 00 09 17 00 92 00 01 04 F6 00 00 00 00 00 00 00 00 00 00 00 00 08 D1 DD 90 0F 00 1A 12 05 00 00 00 24 C7 00 00 40 7E 00 00 28 1C 00 92 00 01 04 F6 00 00 00 00 00 00 00 00 00 00 00 00 0B 63 3D C0 0F 00 1F 13 05 00 00 00 50 7D 00 00 66 6E 00 00 2B F7 00 92 00 01 04 F6 00 00 00 00 00 00 00 00 00 00 00 00 00 D5 6F 0A 0F 00 0A 14 05 00 00 00 81 42 00 00 B3 C4 00 00 0D E0 00 92 00 01 04 F6 00 00 00 00 00 00 00 00 00 00 00 00 F4 11 15 00 0F 00 10 15 05 00 00 00 88 D5 00 00 EC 95 00 00 4A 0B 00 91 00 01 04 F6 00 00 00 00 00 00 00 00 00 00 00 00 11 4F 55 40 0F 00 03 16 05 00 00 00 26 44 00 00 A5 BB 00 00 4A F2 00 91 00 01 04 F6 00 00 00 00 00 00 00 00 00 00 00 00 0D 07 79 E0 0F 00 20 17 05 00 00 00 24 55 00 00 AC BB 00 00 2F 69 00 92 00 01 04 F6 00 00 00 00 00 00 00 00 00 00 00 00 00 E6 A5 C1 0F 00 38 77 

08 01 00 2C 03 02 01 00 38 90 26 13 36 E0 2F F8 3D 8A 18 93 20 00 00 90 00 01 01 0C 0F E0 00 E0 00 00 00 00 00 00 00 00 00 07 77 0A 1C 00 04 CC 98 77 

08 01 00 2C 07 03 01 00 38 90 26 13 36 E0 2F F8 3D 8A 18 93 20 00 00 90 00 01 07 06 3E 00 00 20 00 00 00 00 80 00 00 00 00 07 77 0A 5C 00 04 CC 40 77 

08 01 00 2C 09 05 01 00 38 90 26 13 36 E0 2F F8 3D 8A 18 93 20 00 00 90 00 00 01 03 2F E0 00 70 00 00 00 00 00 00 00 00 00 07 77 0A 1C 00 04 CC 2B 77 

08 02 02 E8 12 02 FA 00 0A 00 00 00 09 00 00 07 D0 00 06 1D BA 00 00 00 00 00 00 00 16 00 01 00 00 00 57 BC 00 00 81 3A 00 00 0B C3 00 60 00 01 04 F4 00 00 00 00 00 00 00 00 00 00 00 00 F7 61 8D 70 0F 00 1A 01 01 00 00 00 9F 4D 00 00 D2 34 00 00 26 CA 00 60 00 01 04 F4 00 00 00 00 00 00 00 00 00 00 00 00 06 59 32 A8 0F 00 07 02 01 00 00 00 21 2B 00 00 1C 51 00 00 95 C8 00 5D 00 01 04 F4 00 00 00 00 00 00 00 00 00 00 00 00 04 52 9B A8 0F 00 02 03 01 00 00 00 1A C4 00 00 31 91 00 00 0E 24 00 25 00 0A 31 8B 00 00 00 00 00 00 00 00 00 00 00 00 01 CD 3D 9C 0F 00 18 04 01 00 00 00 6D 09 00 00 82 3E 00 00 55 97 00 5F 00 01 04 F4 00 00 00 00 00 00 00 00 00 00 00 00 0B 36 1B 30 0F 00 15 06 01 00 00 00 49 BA 00 00 AD 0C 00 00 3A B3 00 60 00 01 04 F4 00 00 00 00 00 00 00 00 00 00 00 00 02 03 87 34 0F 00 03 07 01 00 00 00 15 91 00 00 75 73 00 00 04 08 00 27 00 0A 31 8B 00 00 00 00 00 00 00 00 00 00 00 00 01 D2 9A 80 0F 00 0D 08 01 00 00 00 53 92 00 00 21 DE 00 00 29 78 00 5D 00 01 04 F4 00 00 00 00 00 00 00 00 00 00 00 00 FB 7C 61 90 0F 00 05 09 01 00 00 00 34 94 00 00 9F FE 00 00 0A 7E 00 22 00 0A 31 8B 00 00 00 00 00 00 00 00 00 00 00 00 01 BE 2F 14 0F 00 0A 0A 01 00 00 00 30 E0 00 00 EC 2F 00 00 78 5B 00 5D 00 01 04 F4 00 00 00 00 00 00 00 00 00 00 00 00 05 69 2A B0 0F 00 0E 0B 01 00 00 00 0D 9C 00 00 8D BA 00 00 61 56 00 5F 00 01 04 F4 00 00 00 00 00 00 00 00 00 00 00 00 0D EB 14 70 0F 00 16 10 05 00 00 00 45 52 00 00 A0 0B 00 00 09 1E 00 C4 00 01 04 F6 00 00 00 00 00 00 00 00 00 00 00 00 08 D3 7A E0 0F 00 1A 12 05 00 00 00 28 9B 00 00 35 F4 00 00 28 24 00 C4 00 01 04 F6 00 00 00 00 00 00 00 00 00 00 00 00 0B 63 E2 10 0F 00 1F 13 05 00 00 00 54 93 00 00 9C 8D 00 00 2B FD 00 C4 00 01 04 F6 00 00 00 00 00 00 00 00 00 00 00 00 00 D7 40 A1 0F 00 0A 14 05 00 00 00 7F F3 00 00 C7 74 00 00 0D E4 00 C4 00 01 04 F6 00 00 00 00 00 00 00 00 00 00 00 00 F4 12 C5 F0 0F 00 10 15 05 00 00 00 84 87 00 00 DA E5 00 00 4A 14 00 C3 00 01 04 F6 00 00 00 00 00 00 00 00 00 00 00 00 11 50 9F 40 0F 00 03 16 05 00 00 00 25 50 00 00 E7 F8 00 00 4A FA 00 C3 00 01 04 F6 00 00 00 00 00 00 00 00 00 00 00 00 0D 06 C1 90 0F 00 20 17 05 00 00 00 20 E7 00 00 DD C2 00 00 2F 6F 00 C4 00 01 04 F6 00 00 00 00 00 00 00 00 00 00 00 00 00 E7 BC B9 0F 00 98 77 

08 01 00 2C 03 02 01 00 38 90 36 1C 36 E0 00 F0 00 43 FF B6 27 77 77 BA 1D DD DD DE 37 77 77 6A 1D DE 00 D4 07 80 07 69 20 00 3E 9E 3F 81 30 D0 A8 77 

08 01 00 2C 07 03 01 00 38 90 36 1C 36 E0 00 F0 40 43 FF B6 67 77 77 BA 1D DD DD DE 37 77 77 6A 1D DE 00 D4 07 80 07 69 20 00 3E 9E 3F 81 30 D0 AD 77 

08 01 00 2C 09 05 01 00 38 90 36 1C 36 E0 00 F0 00 43 FF B6 27 77 77 BA 1D DD DD DE 37 77 77 6A 1D DE 00 D4 07 80 07 69 20 00 09 98 10 AF D0 77 D2 77 

08 01 00 2C 03 02 01 00 38 90 46 17 76 E1 D0 F3 09 B8 DC 9B 02 5A 0D 99 00 C0 C0 E9 30 28 55 BD 15 55 55 4B 15 55 55 4B 15 55 55 4B 15 55 55 4B 4B 77 

08 01 00 2C 07 03 01 00 38 90 46 17 76 E1 D0 F3 09 B8 DC 9B 02 5A 0D 99 00 C0 C0 E9 30 28 55 BD 15 55 55 4B 55 55 55 4B 15 55 55 4B 15 55 55 4B 0E 77 

08 01 00 2C 09 05 01 00 38 90 46 17 36 E0 E1 F0 11 A0 4C E0 02 24 0D BD 00 C0 C0 E9 30 25 35 86 15 55 55 4B 15 55 55 4B 15 55 55 4B 15 55 55 4B D2 77 

08 02 02 E8 12 02 FA 00 0A 00 00 00 09 00 00 07 D0 00 06 1D BB 00 00 00 00 00 00 00 16 00 01 00 00 00 57 74 00 00 8A 9C 00 00 0B CC 00 92 00 01 04 F4 00 00 00 00 00 00 00 00 00 00 00 00 F7 60 3B 10 0F 00 1A 01 01 00 00 00 97 DC 00 00 DC 40 00 00 26 D8 00 92 00 01 04 F4 00 00 00 00 00 00 00 00 00 00 00 00 06 58 9A 90 0F 00 07 02 01 00 00 00 21 7B 00 00 71 59 00 00 95 D5 00 8F 00 01 04 F4 00 00 00 00 00 00 00 00 00 00 00 00 04 51 4C A8 0F 00 02 03 01 00 00 00 1A 2C 00 00 AC 99 00 00 0E 30 00 ED 00 0A 31 8C 00 00 00 00 00 00 00 00 00 00 00 00 01 CA 09 76 0F 00 18 04 01 00 00 00 72 A0 00 00 2D 65 00 00 55 A7 00 91 00 01 04 F4 00 00 00 00 00 00 00 00 00 00 00 00 0B 34 F0 10 0F 00 15 06 01 00 00 00 4A E2 00 00 43 17 00 00 3A C0 00 92 00 01 04 F4 00 00 00 00 00 00 00 00 00 00 00 00 02 03 AC 78 0F 00 03 07 01 00 00 00 16 31 00 00 F0 45 00 00 04 14 00 EF 00 0A 31 8C 00 00 00 00 00 00 00 00 00 00 00 00 01 CE CC A6 0F 00 0D 08 01 00 00 00 58 32 00 00 86 71 00 00 29 82 00 8F 00 01 04 F4 00 00 00 00 00 00 00 00 00 00 00 00 FB 7B 35 28 0F 00 05 09 01 00 00 00 39 DF 00 00 1D 7F 00 00 0A 8B 00 EA 00 0A 31 8C 00 00 00 00 00 00 00 00 00 00 00 00 01 B8 AA 7C 0F 00 0A 0A 01 00 00 00 30 DF 00 00 A9 42 00 00 78 69 00 8F 00 01 04 F4 00 00 00 00 00 00 00 00 00 00 00 00 05 67 A8 20 0F 00 0E 0B 01 00 00 00 0C E6 00 00 28 F1 00 00 61 67 00 91 00 01 04 F4 00 00 00 00 00 00 00 00 00 00 00 00 0D E9 D5 90 0F 00 16 10 05 00 00 00 49 1F 00 00 08 EF 00 00 09 26 00 F6 00 01 04 F6 00 00 00 00 00 00 00 00 00 00 00 00 08 D1 58 90 0F 00 1A 12 05 00 00 00 24 5B 00 00 08 EE 00 00 28 2C 00 F6 00 01 04 F6 00 00 00 00 00 00 00 00 00 00 00 00 0B 60 D0 10 0F 00 1F 13 05 00 00 00 4F CE 00 00 B4 0B 00 00 2C 03 00 F6 00 01 04 F6 00 00 00 00 00 00 00 00 00 00 00 00 00 D5 8B F9 0F 00 0A 14 05 00 00 00 74 24 00 00 BD 48 00 00 0D E8 00 F6 00 01 04 F6 00 00 00 00 00 00 00 00 00 00 00 00 F4 10 90 10 0F 00 10 15 05 00 00 00 8E 56 00 00 B2 11 00 00 4A 1D 00 F5 00 01 04 F6 00 00 00 00 00 00 00 00 00 00 00 00 11 4F 8E 60 0F 00 03 16 05 00 00 00 24 B0 00 00 FC 74 00 00 4B 02 00 F5 00 01 04 F6 00 00 00 00 00 00 00 00 00 00 00 00 0D 05 2A E0 0F 00 20 17 05 00 00 00 1E 89 00 00 FA E2 00 00 2F 75 00 F6 00 01 04 F6 00 00 00 00 00 00 00 00 00 00 00 00 00 E6 7F 13 0F 00 A7 77 

08 01 00 2C 03 02 01 00 38 90 56 18 36 E0 C7 F0 0A E8 A3 91 00 2A 69 F8 12 22 B3 69 01 01 69 AA 06 4E 45 1C 3F D7 63 03 2F C0 D0 BC 24 3B 45 EA CA 77 

08 01 00 2C 07 03 01 00 38 92 56 18 36 E0 C7 F0 0A E8 A3 91 00 2A 69 F8 12 22 B3 69 01 01 69 AA 06 4E 45 1C 3F D7 63 03 AF C0 D0 BC 24 3B 45 EA 4D 77 

08 01 00 2C 09 05 01 00 38 90 56 18 36 E0 C7 F0 0A E8 A3 91 00 2A 69 F8 12 22 B3 69 01 01 69 AA 06 4E 45 1C 3F D7 63 03 2F C0 D0 BC 24 3B 45 EA C7 77 

08 01 00 2C 03 02 01 00 38 90 16 11 36 EE B0 C5 04 58 AA 09 2A AA AA B4 2A AA AA B4 2A AA AA B4 2A AA AA B4 2A AA AA B4 2A AA AA B4 2A AA AA B4 46 77 

08 01 00 2C 07 03 01 00 38 90 16 11 36 EE 8E CB 05 BC AA 80 2A AA AA B4 2A AA AA B4 2A AA AA B4 2A AA AA B4 2A AA AA B4 2A AA AA B4 2A AA AA B4 1F 77 

08 02 02 E8 12 02 FA 00 0A 00 00 00 09 00 00 07 D0 00 06 1D BC 00 00 00 00 00 00 00 16 00 01 00 00 00 5E 99 00 00 C4 33 00 00 0B D5 00 C4 00 01 04 F4 00 00 00 00 00 00 00 00 00 00 00 00 F7 5F D3 60 0F 00 1A 01 01 00 00 00 97 DC 00 00 15 CD 00 00 26 E7 00 C4 00 01 04 F4 00 00 00 00 00 00 00 00 00 00 00 00 06 58 0E 30 0F 00 07 02 01 00 00 00 22 E1 00 00 00 33 00 00 95 E3 00 C1 00 01 04 F4 00 00 00 00 00 00 00 00 00 00 00 00 04 51 02 98 0F 00 02 03 01 00 00 00 1C D0 00 00 62 45 00 00 0E 3D 00 89 00 0A 31 8E 00 00 00 00 00 00 00 00 00 00 00 00 01 C9 C9 84 0F 00 18 04 01 00 00 00 76 46 00 00 0E 33 00 00 55 B7 00 C3 00 01 04 F4 00 00 00 00 00 00 00 00 00 00 00 00 0B 33 25 40 0F 00 15 06 01 00 00 00 4B BF 00 00 13 D1 00 00 3A CD 00 C4 00 01 04 F4 00 00 00 00 00 00 00 00 00 00 00 00 02 01 98 94 0F 00 03 07 01 00 00 00 15 97 00 00 A1 86 00 00 04 21 00 8B 00 0A 31 8E 00 00 00 00 00 00 00 00 00 00 00 00 01 CF CE E6 0F 00 0D 08 01 00 00 00 5A 60 00 00 1F 9F 00 00 29 8D 00 C1 00 01 04 F4 00 00 00 00 00 00 00 00 00 00 00 00 FB 7B 3D 68 0F 00 05 09 01 00 00 00 3A BB 00 00 D1 BE 00 00 0A 97 00 86 00 0A 31 8E 00 00 00 00 00 00 00 00 00 00 00 00 01 BA E3 7E 0F 00 0A 0A 01 00 00 00 30 10 00 00 8F 21 00 00 78 77 00 C1 00 01 04 F4 00 00 00 00 00 00 00 00 00 00 00 00 05 67 70 A0 0F 00 0E 0B 01 00 00 00 0E 3B 00 00 FA D4 00 00 61 77 00 C3 00 01 04 F4 00 00 00 00 00 00 00 00 00 00 00 00 0D E9 8B A0 0F 00 16 10 05 00 00 00 4A EB 00 00 90 C0 00 00 09 2D 01 28 00 01 04 F6 00 00 00 00 00 00 00 00 00 00 00 00 08 D1 52 70 0F 00 1A 12 05 00 00 00 22 DD 00 00 FF 11 00 00 28 33 01 28 00 01 04 F6 00 00 00 00 00 00 00 00 00 00 00 00 0B 60 82 30 0F 00 1F 13 05 00 00 00 4F 5F 00 00 E3 E4 00 00 2C 09 01 28 00 01 04 F6 00 00 00 00 00 00 00 00 00 00 00 00 00 D5 08 39 0F 00 0A 14 05 00 00 00 7A 12 00 00 D5 FE 00 00 0D EC 01 28 00 01 04 F6 00 00 00 00 00 00 00 00 00 00 00 00 F4 0F 6E 90 0F 00 10 15 05 00 00 00 85 FA 00 00 9C 62 00 00 4A 26 01 27 00 01 04 F6 00 00 00 00 00 00 00 00 00 00 00 00 11 50 E1 20 0F 00 03 16 05 00 00 00 25 90 00 00 39 72 00 00 4B 0B 01 27 00 01 04 F6 00 00 00 00 00 00 00 00 00 00 00 00 0D 06 6A 30 0F 00 20 17 05 00 00 00 1D 74 00 00 34 3C 00 00 2F 7C 01 28 00 01 04 F6 00 00 00 00 00 00 00 00 00 00 00 00 00 E6 29 70 0F 00 83 77 

08 01 00 2C 09 05 01 00 38 90 16 11 36 EE 96 C5 04 E2 AA C4 2A AA AA B4 2A AA AA B4 2A AA AA B4 2A AA AA B4 2A AA AA B4 2A AA AA B4 2A AA AA B4 1A 77 

08 01 00 2C 03 02 01 00 38 90 26 13 36 EC 4F CC 3D 8A 18 93 20 00 00 90 00 01 FF 0B 3E 9F 00 2B 00 00 00 00 00 00 00 00 00 07 77 0A 1C 60 0E B1 AB 77 

08 01 00 2C 07 03 01 00 38 90 26 13 36 EC 4F CC BD 8A 18 93 60 00 00 90 00 01 FF 0B 3E 9F 00 2B 00 00 00 00 00 00 00 00 00 07 77 0A 1C 60 0E B1 6E 77 

08 01 00 2C 09 05 01 00 38 90 26 13 36 EC 4F CC 3D 8A 18 93 20 00 00 90 00 01 FF 0B 3E 9F 00 2B 00 00 00 00 00 00 00 00 00 07 77 0A 1C 60 0E B1 A6 77 

08 01 00 2C 10 16 05 00 22 C0 46 26 20 9E EA C0 0D BF 14 9F 0D F3 24 46 1D 05 66 BC 3F 34 40 C5 20 09 0E E6 04 9E 28 54 03 88 54 D5 18 9C 1F 60 0F 77 

08 01 00 2C 12 1A 05 00 22 C0 46 26 20 9E EA C0 0E 82 41 79 0C F2 41 9F 0C 3D E3 21 02 06 80 86 1E 22 10 1D 03 F1 28 6F 03 54 61 B7 18 9C 1F EC 29 77 

08 01 00 2C 13 1F 05 00 22 C0 46 26 20 9E EA C0 03 C0 A4 EC 0C 1B CD BC 10 18 AF 92 00 B3 81 00 39 F8 80 F9 04 B7 68 6D 03 44 21 45 18 9C 19 AC CC 77 

08 01 00 2C 14 0A 05 00 22 C0 46 26 20 9E EA C0 03 BE DD AA 0C 38 C3 44 33 DD 8B BB 3F 03 80 A7 3D 05 88 62 04 82 28 7E 03 56 AF FD 18 9C 1F 60 6A 77 

08 01 00 2C 15 10 05 00 22 C0 46 26 20 9E EA C0 10 82 5E 0C 0A E4 76 B9 16 BA 9A A4 02 33 01 50 39 01 38 D7 03 84 A8 76 03 1E 56 73 18 9C 1F EC E1 77 

08 01 00 2C 16 03 05 00 22 C0 46 26 20 9E EA C0 05 BF 47 73 0C 16 8C E2 1F ED 1D FF 3F 60 00 47 27 B3 B7 B3 04 C5 68 50 03 8A 79 A3 18 9C 1C 54 27 77 

08 01 00 2C 17 20 05 00 22 C0 46 26 20 9E EA C0 11 BF F6 5B 0D 32 B5 1A 11 6D A9 3C 3F E8 C0 B4 06 99 C7 D3 03 9F 28 78 03 79 DD 86 18 9C 1F 0C 29 77 

08 01 00 2C 03 02 01 00 38 90 36 1C 36 EC 1F CE 3F CC 02 5F 0F 77 77 DA 1D DD DD DE 37 77 77 6A 1D DE 00 D4 07 80 07 69 20 00 20 9A 18 10 60 4D 08 77 

08 01 00 2C 07 03 01 00 38 90 36 1C 36 EC 1F CE 3F CC 02 5F 0F 77 77 DA 1D DD DD DE 37 77 77 6A 1D DE 00 D4 07 80 07 69 20 00 20 9A 18 10 60 4D 0D 77 

08 01 00 2C 09 05 01 00 38 90 36 1C 36 EC 1F CE 3F CC 02 5F 0F 77 77 DA 1D DD DD DE 37 77 77 6A 1D DE 00 D4 07 80 07 69 20 00 20 9A 18 18 18 7E 46 77 

08 02 03 10 13 02 FA 00 0A 00 00 00 09 00 00 07 D0 00 06 1D BD 00 00 00 00 00 00 00 16 00 01 00 00 00 5F 2B 00 00 C5 3A 00 00 0B DE 00 F6 00 01 04 F4 00 00 00 00 00 00 00 00 00 00 00 00 F7 61 3D 00 0F 00 1A 01 01 00 00 00 97 DC 00 00 23 11 00 00 26 F5 00 F6 00 01 04 F4 00 00 00 00 00 00 00 00 00 00 00 00 06 59 7E F8 0F 00 07 02 01 00 00 00 23 4D 00 00 5C 04 00 00 95 F0 00 F3 00 01 04 F4 00 00 00 00 00 00 00 00 00 00 00 00 04 52 3F 70 0F 00 02 03 01 00 00 00 1B C6 00 00 E7 9D 00 00 0E 49 00 25 00 0A 31 90 00 00 00 00 00 00 00 00 00 00 00 00 01 CC 27 DA 0F 00 18 04 01 00 00 00 7B 98 00 00 B9 53 00 00 55 C6 00 F5 00 01 04 F4 00 00 00 00 00 00 00 00 00 00 00 00 0B 37 00 20 0F 00 15 06 01 00 00 00 54 B3 00 00 A8 A8 00 00 3A D9 00 F6 00 01 04 F4 00 00 00 00 00 00 00 00 00 00 00 00 02 02 8E F0 0F 00 03 07 01 00 00 00 14 55 00 00 31 32 00 00 04 2E 00 27 00 0A 31 90 00 00 00 00 00 00 00 00 00 00 00 00 01 D1 5F C8 0F 00 0D 08 01 00 00 00 5B 00 00 00 85 77 00 00 29 97 00 F3 00 01 04 F4 00 00 00 00 00 00 00 00 00 00 00 00 FB 7C F1 08 0F 00 05 09 01 00 00 00 39 5D 00 00 4B A6 00 00 0A A4 00 22 00 0A 31 90 00 00 00 00 00 00 00 00 00 00 00 00 01 BD A3 12 0F 00 0A 0A 01 00 00 00 30 12 00 00 4B A9 00 00 78 85 00 F3 00 01 04 F4 00 00 00 00 00 00 00 00 00 00 00 00 05 68 DB 08 0F 00 0E 0B 01 00 00 00 0F 35 00 00 93 15 00 00 61 88 00 F5 00 01 04 F4 00 00 00 00 00 00 00 00 00 00 00 00 0D EA EC 10 0F 00 06 0D 01 00 00 00 03 DF 00 00 80 46 00 00 52 CB 00 13 00 00 00 00 00 00 00 00 00 00 00 00 00 00 00 00 03 C8 92 FC 01 00 16 10 05 00 00 00 50 28 00 00 FB ED 00 00 09 34 00 2E 00 01 04 F7 00 00 00 00 00 00 00 00 00 00 00 00 08 D1 B9 00 0F 00 1A 12 05 00 00 00 24 B0 00 00 D5 86 00 00 28 3B 00 2E 00 01 04 F7 00 00 00 00 00 00 00 00 00 00 00 00 0B 62 75 F0 0F 00 1F 13 05 00 00 00 4A 03 00 00 FB A2 00 00 2C 0F 00 2E 00 01 04 F7 00 00 00 00 00 00 00 00 00 00 00 00 00 D6 0B CB 0F 00 0A 14 05 00 00 00 79 1E 00 00 C6 F2 00 00 0D F0 00 2E 00 01 04 F7 00 00 00 00 00 00 00 00 00 00 00 00 F4 11 EB 70 0F 00 10 15 05 00 00 00 89 A8 00 00 72 82 00 00 4A 2F 00 2D 00 01 04 F7 00 00 00 00 00 00 00 00 00 00 00 00 11 51 8D A0 0F 00 03 16 05 00 00 00 25 D7 00 00 5A A1 00 00 4B 13 00 2D 00 01 04 F7 00 00 00 00 00 00 00 00 00 00 00 00 0D 07 2E F0 0F 00 20 17 05 00 00 00 20 C9 00 00 51 F1 00 00 2F 82 00 2E 00 01 04 F7 00 00 00 00 00 00 00 00 00 00 00 00 00 E6 E4 14 0F 00 CC 77 

08 01 00 2C 03 02 01 00 38 90 46 17 36 ED 10 C3 09 28 57 AB 3A 0E 14 FD 1A 04 C0 50 22 40 D5 53 15 55 55 4B 15 55 55 4B 15 55 55 4B 15 55 55 4B BE 77 

08 01 00 2C 07 03 01 00 38 90 46 17 36 ED 10 C3 09 20 4E 96 9A 45 FC E7 1E 8F C0 D2 28 81 B5 31 15 55 55 4B 15 55 55 4B 15 55 55 4B 15 55 55 4B 4A 77 

08 01 00 2C 09 05 01 00 38 90 46 17 36 EC 30 C6 08 B7 E0 08 04 20 08 2B 10 00 40 D7 20 50 35 40 15 55 55 4B 15 55 55 4B 15 55 55 4B 15 55 55 4B 2F 77 

08 02 02 E8 12 02 FA 00 0A 00 00 00 09 00 00 07 D0 00 06 1D BE 00 00 00 00 00 00 00 16 00 01 00 00 00 5D F8 00 00 02 91 00 00 0B E8 01 28 00 01 04 F4 00 00 00 00 00 00 00 00 00 00 00 00 F7 5E 58 80 0F 00 1A 01 01 00 00 00 8F B0 00 00 5E 59 00 00 27 03 01 28 00 01 04 F4 00 00 00 00 00 00 00 00 00 00 00 00 06 57 E8 60 0F 00 07 02 01 00 00 00 23 ED 00 00 EB A4 00 00 95 FD 01 25 00 01 04 F4 00 00 00 00 00 00 00 00 00 00 00 00 04 51 6E 18 0F 00 02 03 01 00 00 00 1C B4 00 00 9D 5C 00 00 0E 56 00 ED 00 0A 31 91 00 00 00 00 00 00 00 00 00 00 00 00 01 CA 9D 44 0F 00 18 04 01 00 00 00 70 25 00 00 9A 92 00 00 55 D6 01 27 00 01 04 F4 00 00 00 00 00 00 00 00 00 00 00 00 0B 35 58 00 0F 00 15 06 01 00 00 00 51 66 00 00 71 F9 00 00 3A E6 01 28 00 01 04 F4 00 00 00 00 00 00 00 00 00 00 00 00 02 01 7E 40 0F 00 03 07 01 00 00 00 14 6A 00 00 E6 43 00 00 04 3A 00 EF 00 0A 31 91 00 00 00 00 00 00 00 00 00 00 00 00 01 CF C1 C0 0F 00 0D 08 01 00 00 00 53 3A 00 00 1D EB 00 00 29 A2 01 25 00 01 04 F4 00 00 00 00 00 00 00 00 00 00 00 00 FB 7C 23 E0 0F 00 05 09 01 00 00 00 3E 66 00 00 00 D9 00 00 0A B1 00 EA 00 0A 31 91 00 00 00 00 00 00 00 00 00 00 00 00 01 BB 92 9C 0F 00 0A 0A 01 00 00 00 30 2B 00 00 3F A4 00 00 78 93 01 25 00 01 04 F4 00 00 00 00 00 00 00 00 00 00 00 00 05 68 07 C0 0F 00 0E 0B 01 00 00 00 10 11 00 00 47 08 00 00 61 99 01 27 00 01 04 F4 00 00 00 00 00 00 00 00 00 00 00 00 0D E9 81 50 0F 00 16 10 05 00 00 00 4F 7A 00 00 80 3E 00 00 09 3C 00 60 00 01 04 F7 00 00 00 00 00 00 00 00 00 00 00 00 08 CF E1 50 0F 00 1A 12 05 00 00 00 27 7E 00 00 C6 79 00 00 28 43 00 60 00 01 04 F7 00 00 00 00 00 00 00 00 00 00 00 00 0B 61 32 90 0F 00 1F 13 05 00 00 00 4C 3C 00 00 2E BE 00 00 2C 16 00 60 00 01 04 F7 00 00 00 00 00 00 00 00 00 00 00 00 00 D5 F6 AF 0F 00 0A 14 05 00 00 00 79 38 00 00 DF 2E 00 00 0D F4 00 60 00 01 04 F7 00 00 00 00 00 00 00 00 00 00 00 00 F4 0F E0 F0 0F 00 10 15 05 00 00 00 87 AA 00 00 60 F7 00 00 4A 38 00 5F 00 01 04 F7 00 00 00 00 00 00 00 00 00 00 00 00 11 4F DB 20 0F 00 03 16 05 00 00 00 23 9F 00 00 91 92 00 00 4B 1B 00 5F 00 01 04 F7 00 00 00 00 00 00 00 00 00 00 00 00 0D 04 DC 70 0F 00 20 17 05 00 00 00 1E 68 00 00 86 BA 00 00 2F 88 00 60 00 01 04 F7 00 00 00 00 00 00 00 00 00 00 00 00 00 E6 5D F9 0F 00 BE 77 

08 01 00 2C 00 16 01 00 38 90 56 18 36 E0 46 FD 25 14 8E B6 3F EC 56 91 34 D5 2C 2B 10 35 18 78 0D B0 45 48 3F 6C 32 C0 0A 13 92 EF 1D BC 95 AD EB 77 

08 01 00 2C 01 1A 01 00 38 90 56 18 36 E0 46 FD 25 14 8E B6 3F EC 56 91 34 D5 2C 2B 10 35 18 78 0D B0 45 48 3F 6C 32 C0 0A 13 92 EF 1D BC 95 AD E6 77 

08 01 00 2C 02 07 01 00 38 90 56 18 36 E0 44 FB 00 00 00 00 00 00 00 00 00 00 00 00 00 00 00 00 00 00 00 00 00 00 00 00 00 00 00 00 00 00 00 00 AE 77 

08 01 00 2C 03 02 01 00 38 90 56 18 36 EC CA CD 25 14 7F B3 00 83 44 59 1F 63 8E 6D 50 5B 70 3A 19 14 2F E1 3F 6A BA C1 10 C9 CB 08 0F 04 85 C8 12 77 

08 01 00 2C 04 18 01 00 38 90 56 18 36 E0 46 FD 25 14 8E B6 3F EC 56 91 34 D5 2C 2B 10 35 18 78 0D B0 45 48 3F 6C 32 C0 0A 13 92 EF 1D BC 95 AD E1 77 

08 01 00 2C 06 15 01 00 38 90 56 18 36 E0 46 FD 25 14 8E B6 3F EC 56 91 34 D5 2C 2B 10 35 18 78 0D B0 45 48 3F 6C 32 C0 0A 13 92 EF 1D BC 95 AD EE 77 

08 01 00 2C 07 03 01 00 38 90 56 18 36 EC CA CD 25 14 7F B3 40 83 44 59 1F 63 8E 6D 10 5B 70 3A 19 14 2F E1 3F 6A BA C1 10 C9 CB 08 0F 04 85 C8 17 77 

08 01 00 2C 08 0D 01 00 38 90 56 18 36 E0 44 FB 00 00 00 00 00 00 00 00 00 00 00 00 00 00 00 00 00 00 00 00 00 00 00 00 00 00 00 00 00 00 00 00 AE 77 

08 01 00 2C 09 05 01 00 38 90 56 18 36 EC CA CD 25 14 7F B3 00 83 44 59 1F 63 8E 6D 10 5B 70 3A 19 14 2F E1 3F 6A BA C1 10 C9 CB 08 0F 04 85 C8 5F 77 

08 01 00 2C 0A 0A 01 00 38 90 56 18 36 E0 44 FB 00 00 00 00 00 00 00 00 00 00 00 00 00 00 00 00 00 00 00 00 00 00 00 00 00 00 00 00 00 00 00 00 AB 77 

08 01 00 2C 0B 0E 01 00 38 90 56 18 36 E0 44 FB 00 00 00 00 00 00 00 00 00 00 00 00 00 00 00 00 00 00 00 00 00 00 00 00 00 00 00 00 00 00 00 00 AE 77 

08 01 00 2C 03 02 01 00 38 90 16 11 36 F8 40 A7 00 5F 4C EB 0C 78 0E 31 37 40 15 CA 15 55 55 4B 15 55 55 4B 15 55 55 4B 15 55 55 4B 15 55 55 4B E6 77 

08 01 00 2C 07 03 01 00 38 98 16 11 36 F8 40 A7 00 5F 4C EB 0C 78 17 3C 7A F0 15 8A 15 55 55 4B 15 55 55 4B 15 55 55 4B 15 55 55 4B 15 55 55 4B 42 77 

08 01 00 2C 09 05 01 00 38 90 16 11 36 F8 40 A7 00 5F 4C EB 0C 7B FD 30 3A 30 15 6A 15 55 55 4B 15 55 55 4B 15 55 55 4B 15 55 55 4B 15 55 55 4B C7 77 

08 02 02 E8 12 02 FA 00 0A 00 00 00 09 00 00 07 D0 00 06 1D BF 00 00 00 00 00 00 00 16 00 01 00 00 00 59 4E 00 00 07 17 00 00 0B F1 00 2E 00 01 04 F5 00 00 00 00 00 00 00 00 00 00 00 00 F7 60 DC D0 0F 00 1A 01 01 00 00 00 94 A1 00 00 69 16 00 00 27 11 00 2E 00 01 04 F5 00 00 00 00 00 00 00 00 00 00 00 00 06 59 34 68 0F 00 07 02 01 00 00 00 22 D6 00 00 45 C1 00 00 96 0B 00 2B 00 01 04 F5 00 00 00 00 00 00 00 00 00 00 00 00 04 50 BD 48 0F 00 02 03 01 00 00 00 1E 8B 00 00 22 B7 00 00 0E 63 00 89 00 0A 31 93 00 00 00 00 00 00 00 00 00 00 00 00 01 CB B1 44 0F 00 18 04 01 00 00 00 6B 2B 00 00 42 C8 00 00 55 E6 00 2D 00 01 04 F5 00 00 00 00 00 00 00 00 00 00 00 00 0B 36 85 A0 0F 00 15 06 01 00 00 00 4E 99 00 00 0F 56 00 00 3A F3 00 2E 00 01 04 F5 00 00 00 00 00 00 00 00 00 00 00 00 02 01 92 84 0F 00 03 07 01 00 00 00 14 B2 00 00 69 DD 00 00 04 47 00 8B 00 0A 31 93 00 00 00 00 00 00 00 00 00 00 00 00 01 D2 7C CA 0F 00 0D 08 01 00 00 00 59 11 00 00 82 F2 00 00 29 AC 00 2B 00 01 04 F5 00 00 00 00 00 00 00 00 00 00 00 00 FB 7C BD 50 0F 00 05 09 01 00 00 00 40 1B 00 00 80 D6 00 00 0A BD 00 86 00 0A 31 93 00 00 00 00 00 00 00 00 00 00 00 00 01 BC D2 68 0F 00 0A 0A 01 00 00 00 30 42 00 00 FB 86 00 00 78 A0 00 2B 00 01 04 F5 00 00 00 00 00 00 00 00 00 00 00 00 05 68 D0 40 0F 00 0E 0B 01 00 00 00 0E 27 00 00 E3 7E 00 00 61 A9 00 2D 00 01 04 F5 00 00 00 00 00 00 00 00 00 00 00 00 0D EB 9A E0 0F 00 16 10 05 00 00 00 51 CD 00 00 EF C0 00 00 09 43 00 92 00 01 04 F7 00 00 00 00 00 00 00 00 00 00 00 00 08 D2 21 B0 0F 00 1A 12 05 00 00 00 26 0E 00 00 A4 4B 00 00 28 4B 00 92 00 01 04 F7 00 00 00 00 00 00 00 00 00 00 00 00 0B 60 D9 D0 0F 00 1F 13 05 00 00 00 47 40 00 00 4C D6 00 00 2C 1C 00 92 00 01 04 F7 00 00 00 00 00 00 00 00 00 00 00 00 00 D5 FD AB 0F 00 0A 14 05 00 00 00 6D EC 00 00 D7 B3 00 00 0D F8 00 92 00 01 04 F7 00 00 00 00 00 00 00 00 00 00 00 00 F4 11 5C A0 0F 00 10 15 05 00 00 00 81 50 00 00 38 6E 00 00 4A 41 00 91 00 01 04 F7 00 00 00 00 00 00 00 00 00 00 00 00 11 51 00 80 0F 00 03 16 05 00 00 00 27 8D 00 00 B7 EA 00 00 4B 23 00 91 00 01 04 F7 00 00 00 00 00 00 00 00 00 00 00 00 0D 05 9B D0 0F 00 20 17 05 00 00 00 1E F2 00 00 9D C6 00 00 2F 8E 00 92 00 01 04 F7 00 00 00 00 00 00 00 00 00 00 00 00 00 E6 C3 04 0F 00 56 77 

08 01 00 2C 03 02 01 00 38 90 26 13 36 F8 6F AF 3D 8A 18 93 20 00 00 90 00 00 00 00 00 00 00 00 00 00 00 00 00 00 00 00 00 07 77 0A 1C 1F FA 90 29 77 

08 01 00 2C 07 03 01 00 38 90 26 13 36 F8 6F AF 3D 8A 18 93 20 00 00 90 40 00 00 00 00 00 00 00 00 00 00 00 00 00 00 00 00 07 77 0A 1C 1F FA 90 6C 77 

08 01 00 2C 09 05 01 00 38 90 26 13 36 F8 6F AF 3D 8A 18 93 20 00 00 90 00 00 00 00 00 00 00 00 00 00 00 00 00 00 00 00 00 07 77 0A 1C 1F FA 90 24 77 

08 02 02 E8 12 02 FA 00 0A 00 00 00 09 00 00 07 D0 00 06 1D C0 00 00 00 00 00 00 00 16 00 01 00 00 00 59 4E 00 00 43 58 00 00 0B FA 00 60 00 01 04 F5 00 00 00 00 00 00 00 00 00 00 00 00 F7 5F A1 A0 0F 00 1A 01 01 00 00 00 90 8A 00 00 A8 B7 00 00 27 1F 00 60 00 01 04 F5 00 00 00 00 00 00 00 00 00 00 00 00 06 57 1D F8 0F 00 07 02 01 00 00 00 22 4E 00 00 D8 99 00 00 96 18 00 5D 00 01 04 F5 00 00 00 00 00 00 00 00 00 00 00 00 04 52 A3 88 0F 00 02 03 01 00 00 00 1C 14 00 00 DB 0D 00 00 0E 6F 00 25 00 0A 31 95 00 00 00 00 00 00 00 00 00 00 00 00 01 CA 79 00 0F 00 18 04 01 00 00 00 6E E1 00 00 23 C6 00 00 55 F6 00 5F 00 01 04 F5 00 00 00 00 00 00 00 00 00 00 00 00 0B 34 5B A0 0F 00 15 06 01 00 00 00 45 F7 00 00 DC 98 00 00 3A FF 00 60 00 01 04 F5 00 00 00 00 00 00 00 00 00 00 00 00 02 00 E4 1C 0F 00 03 07 01 00 00 00 14 4B 00 00 2B 80 00 00 04 54 00 27 00 0A 31 95 00 00 00 00 00 00 00 00 00 00 00 00 01 CF A5 D8 0F 00 0D 08 01 00 00 00 56 DE 00 00 1E C0 00 00 29 B7 00 5D 00 01 04 F5 00 00 00 00 00 00 00 00 00 00 00 00 FB 7C CB 38 0F 00 05 09 01 00 00 00 3D C0 00 00 30 C9 00 00 0A CA 00 22 00 0A 31 95 00 00 00 00 00 00 00 00 00 00 00 00 01 BA 84 9C 0F 00 0A 0A 01 00 00 00 2C EC 00 00 E3 0E 00 00 78 AE 00 5D 00 01 04 F5 00 00 00 00 00 00 00 00 00 00 00 00 05 67 30 D8 0F 00 0E 0B 01 00 00 00 0F 11 00 00 A5 96 00 00 61 BA 00 5F 00 01 04 F5 00 00 00 00 00 00 00 00 00 00 00 00 0D EB 3D 50 0F 00 16 10 05 00 00 00 52 94 00 00 72 35 00 00 09 4B 00 C4 00 01 04 F7 00 00 00 00 00 00 00 00 00 00 00 00 08 D0 1B 00 0F 00 1A 12 05 00 00 00 25 B4 00 00 93 41 00 00 28 53 00 C4 00 01 04 F7 00 00 00 00 00 00 00 00 00 00 00 00 0B 60 98 80 0F 00 1F 13 05 00 00 00 40 9C 00 00 7C EA 00 00 2C 22 00 C4 00 01 04 F7 00 00 00 00 00 00 00 00 00 00 00 00 00 D6 3D 21 0F 00 0A 14 05 00 00 00 6D A2 00 00 EB 9B 00 00 0D FC 00 C4 00 01 04 F7 00 00 00 00 00 00 00 00 00 00 00 00 F4 10 26 50 0F 00 10 15 05 00 00 00 8E 96 00 00 28 AB 00 00 4A 4A 00 C3 00 01 04 F7 00 00 00 00 00 00 00 00 00 00 00 00 11 50 FB 20 0F 00 03 16 05 00 00 00 23 BA 00 00 EC 19 00 00 4B 2B 00 C3 00 01 04 F7 00 00 00 00 00 00 00 00 00 00 00 00 0D 05 1D E0 0F 00 20 17 05 00 00 00 1E BE 00 00 D0 97 00 00 2F 94 00 C4 00 01 04 F7 00 00 00 00 00 00 00 00 00 00 00 00 00 E5 40 2D 0F 00 8E 77 

08 01 00 2C 03 02 01 00 38 90 36 1C 36 F8 00 A0 00 80 00 50 0F 77 77 DA 1D DD DD DE 37 77 77 6A 1D DE 00 D4 07 80 07 69 20 00 20 9A 18 18 18 7E 50 77 

08 01 00 2C 07 03 01 00 38 90 36 1C 36 F8 00 A0 00 80 00 50 0F 77 77 DA DD DD DD DE 37 77 77 6A 5D DE 00 D4 07 80 07 69 20 00 20 9A 18 18 18 7E D5 77 

08 01 00 2C 09 05 01 00 38 90 36 1C 36 F8 00 A0 00 80 00 50 0F 77 77 DA 1D DD DD DE 37 77 77 6A 1D DE 00 D4 07 80 07 69 20 00 20 9A 18 18 18 7E 5D 77 

08 01 00 2C 03 02 01 00 38 90 46 17 36 F8 25 A5 0C 0C 0C 2E 03 03 02 D4 22 75 EA F8 10 3F 15 41 15 55 55 4B 15 55 55 4B 15 55 55 4B 15 55 55 4B 58 77 

08 01 00 2C 07 03 01 00 78 90 46 17 36 F8 23 AF 24 0C 0F 4B 1B E3 03 D7 67 EA E7 B7 39 FA 55 60 15 55 55 4B 15 55 55 4B 15 55 55 4B 15 55 55 4B B0 77 

08 01 00 2C 09 05 01 00 38 90 46 17 36 F8 23 AF 24 0C 0C 4E 03 03 02 D4 22 75 EA F8 10 3F 15 41 15 55 55 4B 15 55 55 4B 15 55 55 4B 15 55 55 4B 11 77 

08 02 03 10 13 02 FA 00 0A 00 00 00 09 00 00 07 D0 00 06 1D C1 00 00 00 00 00 00 00 16 00 01 00 00 00 53 3F 00 00 3F 87 00 00 0C 03 00 92 00 01 04 F5 00 00 00 00 00 00 00 00 00 00 00 00 F7 5D BA D0 0F 00 1A 01 01 00 00 00 94 11 00 00 AE B5 00 00 27 2D 00 92 00 01 04 F5 00 00 00 00 00 00 00 00 00 00 00 00 06 54 C8 D8 0F 00 07 02 01 00 00 00 20 3F 00 00 32 DD 00 00 96 26 00 8F 00 01 04 F5 00 00 00 00 00 00 00 00 00 00 00 00 04 4F 65 80 0F 00 02 03 01 00 00 00 1C 2D 00 00 5A C2 00 00 0E 7C 00 ED 00 0A 31 96 00 00 00 00 00 00 00 00 00 00 00 00 01 C9 A8 F0 0F 00 18 04 01 00 00 00 74 25 00 00 CF CA 00 00 56 05 00 91 00 01 04 F5 00 00 00 00 00 00 00 00 00 00 00 00 0B 33 52 30 0F 00 15 06 01 00 00 00 44 F3 00 00 70 47 00 00 3B 0C 00 92 00 01 04 F5 00 00 00 00 00 00 00 00 00 00 00 00 01 FE B8 90 0F 00 03 07 01 00 00 00 13 C5 00 00 A5 D7 00 00 04 60 00 EF 00 0A 31 96 00 00 00 00 00 00 00 00 00 00 00 00 01 CF 28 06 0F 00 0D 08 01 00 00 00 59 EA 00 00 85 61 00 00 29 C1 00 8F 00 01 04 F5 00 00 00 00 00 00 00 00 00 00 00 00 FB 7A 4E 88 0F 00 05 09 01 00 00 00 3B ED 00 00 AD D8 00 00 0A D6 00 EA 00 0A 31 96 00 00 00 00 00 00 00 00 00 00 00 00 01 BB D8 14 0F 00 0A 0A 01 00 00 00 2B 69 00 00 9A D9 00 00 78 BC 00 8F 00 01 04 F5 00 00 00 00 00 00 00 00 00 00 00 00 05 67 52 90 0F 00 0E 0B 01 00 00 00 0F 9F 00 00 3E 34 00 00 61 CB 00 91 00 01 04 F5 00 00 00 00 00 00 00 00 00 00 00 00 0D E8 EE A0 0F 00 16 10 05 00 00 00 55 89 00 00 DD 9E 00 00 09 52 00 F6 00 01 04 F7 00 00 00 00 00 00 00 00 00 00 00 00 08 CE 2E 40 0F 00 1A 12 05 00 00 00 24 35 00 00 6F 88 00 00 28 5B 00 F6 00 01 04 F7 00 00 00 00 00 00 00 00 00 00 00 00 0B 5E B6 B0 0F 00 1F 13 05 00 00 00 43 DB 00 00 96 E8 00 00 2C 28 00 F6 00 01 04 F7 00 00 00 00 00 00 00 00 00 00 00 00 00 D3 D3 CB 0F 00 0A 14 05 00 00 00 69 A3 00 00 E5 F9 00 00 0E 00 00 F6 00 01 04 F7 00 00 00 00 00 00 00 00 00 00 00 00 F4 0F 85 80 0F 00 10 15 05 00 00 00 8F 89 00 00 00 5B 00 00 4A 53 00 F5 00 01 04 F7 00 00 00 00 00 00 00 00 00 00 00 00 11 4E CC 60 0F 00 03 16 05 00 00 00 24 9C 00 00 06 6A 00 00 4B 34 00 F5 00 01 04 F7 00 00 00 00 00 00 00 00 00 00 00 00 0D 03 F3 F0 0F 00 20 17 05 00 00 00 1D 87 00 00 EB B5 00 00 2F 9A 00 F6 00 01 04 F7 00 00 00 00 00 00 00 00 00 00 00 00 00 E4 66 C3 0F 00 1D 19 05 00 00 00 03 E6 00 00 68 3E 00 00 2A 0D 00 28 00 00 00 00 00 00 00 00 00 00 00 00 00 00 00 00 07 7B CF E0 01 00 90 77 

08 01 00 2C 03 02 01 00 38 90 56 18 36 F8 CC AE 00 00 00 00 00 00 00 00 00 00 00 00 00 00 00 00 00 00 00 00 00 00 00 00 00 00 00 00 00 00 00 00 6F 77 

08 01 00 2C 07 03 01 00 38 90 56 18 36 F8 CC AE 00 00 00 00 00 00 00 00 00 00 00 00 00 00 00 00 00 00 00 00 00 00 00 00 00 00 00 00 00 00 00 00 6A 77 

08 01 00 2C 09 05 01 00 38 90 56 18 36 F8 CC AE 00 00 00 00 00 00 00 00 00 00 00 00 00 00 00 00 00 00 00 00 00 00 00 00 00 00 00 00 00 00 00 00 62 77 

08 01 00 2C 03 02 01 00 38 90 16 11 37 04 81 74 30 7F 80 65 2D 03 C0 2B A6 E2 55 20 15 55 55 4B 15 55 55 4B 15 55 55 4B 15 55 55 4B 15 55 55 4B 4C 77 

08 01 00 2C 07 03 01 00 38 90 16 11 37 04 81 74 30 7F 80 65 2D 03 C0 2B 26 E2 55 20 15 55 55 4B 15 55 55 4B 15 55 55 4B 15 55 55 4B 15 55 55 4B C9 77 

08 01 00 2C 09 05 01 00 38 90 16 11 37 04 81 74 30 7F 80 65 2D 03 C0 2B 26 E2 55 20 15 55 55 4B 15 55 55 4B 15 55 55 4B 15 55 55 4B 15 55 55 4B C1 77 

08 02 02 E8 12 02 FA 00 0A 00 00 00 09 00 00 07 D0 00 06 1D C2 00 00 00 00 00 00 00 16 00 01 00 00 00 55 85 00 00 73 D3 00 00 0C 0C 00 C4 00 01 04 F5 00 00 00 00 00 00 00 00 00 00 00 00 F7 61 8D 60 0F 00 1A 01 01 00 00 00 A3 4C 00 00 F0 45 00 00 27 3B 00 C4 00 01 04 F5 00 00 00 00 00 00 00 00 00 00 00 00 06 56 8C 70 0F 00 07 02 01 00 00 00 21 0C 00 00 C5 82 00 00 96 33 00 C1 00 01 04 F5 00 00 00 00 00 00 00 00 00 00 00 00 04 51 96 78 0F 00 02 03 01 00 00 00 1B 2C 00 00 14 4D 00 00 0E 89 00 89 00 0A 31 98 00 00 00 00 00 00 00 00 00 00 00 00 01 CF 4B 94 0F 00 18 04 01 00 00 00 73 1A 00 00 AE FE 00 00 56 15 00 C3 00 01 04 F5 00 00 00 00 00 00 00 00 00 00 00 00 0B 34 E2 A0 0F 00 15 06 01 00 00 00 41 E1 00 00 39 C0 00 00 3B 19 00 C4 00 01 04 F5 00 00 00 00 00 00 00 00 00 00 00 00 02 00 41 CC 0F 00 03 07 01 00 00 00 15 3C 00 00 62 17 00 00 04 6D 00 8B 00 0A 31 98 00 00 00 00 00 00 00 00 00 00 00 00 01 D2 08 5E 0F 00 0D 08 01 00 00 00 56 DC 00 00 1E 06 00 00 29 CC 00 C1 00 01 04 F5 00 00 00 00 00 00 00 00 00 00 00 00 FB 7E EA F8 0F 00 05 09 01 00 00 00 37 15 00 00 5F 14 00 00 0A E3 00 86 00 0A 31 98 00 00 00 00 00 00 00 00 00 00 00 00 01 BF A7 42 0F 00 0A 0A 01 00 00 00 29 D8 00 00 88 96 00 00 78 CA 00 C1 00 01 04 F5 00 00 00 00 00 00 00 00 00 00 00 00 05 69 99 00 0F 00 0E 0B 01 00 00 00 10 72 00 00 0A 1F 00 00 61 DC 00 C3 00 01 04 F5 00 00 00 00 00 00 00 00 00 00 00 00 0D EA 56 00 0F 00 16 10 05 00 00 00 4B 9D 00 00 65 97 00 00 09 5A 01 28 00 01 04 F7 00 00 00 00 00 00 00 00 00 00 00 00 08 CF E4 50 0F 00 1A 12 05 00 00 00 23 FB 00 00 5B A4 00 00 28 63 01 28 00 01 04 F7 00 00 00 00 00 00 00 00 00 00 00 00 0B 61 6E 80 0F 00 1F 13 05 00 00 00 44 5A 00 00 C6 D0 00 00 2C 2E 01 28 00 01 04 F7 00 00 00 00 00 00 00 00 00 00 00 00 00 D7 C9 B0 0F 00 0A 14 05 00 00 00 6E 01 00 00 F7 D9 00 00 0E 04 01 28 00 01 04 F7 00 00 00 00 00 00 00 00 00 00 00 00 F4 12 6D 10 0F 00 10 15 05 00 00 00 90 24 00 00 ED 46 00 00 4A 5B 01 27 00 01 04 F7 00 00 00 00 00 00 00 00 00 00 00 00 11 51 B8 40 0F 00 03 16 05 00 00 00 21 AA 00 00 49 EE 00 00 4B 3C 01 27 00 01 04 F7 00 00 00 00 00 00 00 00 00 00 00 00 0D 05 18 60 0F 00 20 17 05 00 00 00 1F 28 00 00 1F EF 00 00 2F A1 01 28 00 01 04 F7 00 00 00 00 00 00 00 00 00 00 00 00 00 E6 82 A3 0F 00 82 77 

08 01 00 2C 10 16 05 00 22 C0 46 26 20 9F 0B 34 3F FD 9A F1 35 2C EB 4D 00 0D 49 6E 3D C4 38 A0 05 FE F4 F3 02 D6 46 46 3F E9 C4 DC 0D 82 7A D4 BE 77 

08 01 00 2C 12 1A 05 00 22 C0 46 26 20 9F 0B 34 00 09 BB 53 3E 67 90 66 00 00 09 9E 22 45 25 D0 07 0C 02 1B 1B C0 81 78 3F E9 6B E4 0E 80 A4 54 76 77 

08 01 00 2C 13 1F 05 00 22 C0 46 26 20 9F 0B 34 3F EC 31 74 36 7C 90 D6 00 12 C9 91 3F 14 9B 56 06 5F 81 79 3E 4C B3 B7 3F EA 5E EB 03 FB 53 54 50 77 

08 01 00 2C 14 0A 05 00 22 C0 46 26 20 9F 0B 34 00 07 DB EA 15 F5 A0 3A 3F FF 09 D5 18 A4 46 08 06 B3 64 FC 3A FC 8C 49 3F EA 22 ED 03 81 72 D0 8A 77 

08 01 00 2C 15 10 05 00 22 C0 46 26 20 9F 0B 34 00 1E 7C CE 05 84 5A 40 00 0B 89 C9 35 75 1F 16 07 F2 C6 5B 29 CA 36 DA 3F EA 55 0F 10 81 46 48 65 77 

08 01 00 2C 16 03 05 00 22 C0 46 26 20 9F 0B 34 3F F6 9B C8 1D CA A9 47 00 09 C9 C5 18 D2 92 DD 06 7A C8 5B 24 CC 07 75 3F EA 4F 5E 05 82 22 B0 B0 77 

08 01 00 2C 17 20 05 00 22 C0 46 26 20 9F 0B 34 00 13 26 6F 33 6C D3 F2 00 05 09 98 3F 8D 91 79 07 C0 27 12 2F 0F 40 9D 3F E9 D3 16 11 BF 0F C0 82 77 

08 01 00 2C 03 02 01 00 38 90 26 13 37 04 8F 75 3D 8A 18 93 20 00 00 90 00 00 2A 07 2A AA AA B4 00 00 00 00 00 00 00 00 00 07 77 0A 1C 9F EB C6 9A 77 

08 01 00 2C 07 03 01 00 38 90 26 13 37 04 8F 75 3D 8A 18 93 20 00 00 90 00 00 2A 07 2A AA AA B4 00 00 00 00 00 00 00 00 00 07 77 0A 5C 9F EB C6 DF 77 

08 01 00 2C 09 05 01 00 38 90 26 13 37 04 8F 75 3D 8A 18 93 20 00 00 90 00 00 2A 07 2A AA AA B4 00 00 00 00 00 00 00 00 00 07 77 0A 1C 9F EB C6 97 77 

08 02 02 E8 12 02 FA 00 0A 00 00 00 09 00 00 07 D0 00 06 1D C3 00 00 00 00 00 00 00 16 00 01 00 00 00 54 03 00 00 74 69 00 00 0C 15 00 F6 00 01 04 F5 00 00 00 00 00 00 00 00 00 00 00 00 F7 5F 57 C0 0F 00 1A 01 01 00 00 00 98 17 00 00 F7 A6 00 00 27 49 00 F6 00 01 04 F5 00 00 00 00 00 00 00 00 00 00 00 00 06 57 67 C8 0F 00 07 02 01 00 00 00 22 0E 00 00 1E C1 00 00 96 41 00 F3 00 01 04 F5 00 00 00 00 00 00 00 00 00 00 00 00 04 50 B6 40 0F 00 02 03 01 00 00 00 1B 4C 00 00 95 9F 00 00 0E 95 00 25 00 0A 31 9A 00 00 00 00 00 00 00 00 00 00 00 00 01 CF 97 6C 0F 00 18 04 01 00 00 00 70 48 00 00 5B 63 00 00 56 25 00 F5 00 01 04 F5 00 00 00 00 00 00 00 00 00 00 00 00 0B 36 6A 60 0F 00 15 06 01 00 00 00 45 4A 00 00 D3 25 00 00 3B 25 00 F6 00 01 04 F5 00 00 00 00 00 00 00 00 00 00 00 00 01 FE E1 62 0F 00 03 07 01 00 00 00 15 A6 00 00 F3 48 00 00 04 79 00 27 00 0A 31 9A 00 00 00 00 00 00 00 00 00 00 00 00 01 D1 8A B0 0F 00 0D 08 01 00 00 00 57 47 00 00 83 93 00 00 29 D6 00 F3 00 01 04 F5 00 00 00 00 00 00 00 00 00 00 00 00 FB 7C F5 48 0F 00 05 09 01 00 00 00 38 9C 00 00 E5 F8 00 00 0A EF 00 22 00 0A 31 9A 00 00 00 00 00 00 00 00 00 00 00 00 01 BC E4 F0 0F 00 0A 0A 01 00 00 00 2A 90 00 00 45 19 00 00 78 D8 00 F3 00 01 04 F5 00 00 00 00 00 00 00 00 00 00 00 00 05 67 A2 D0 0F 00 0E 0B 01 00 00 00 10 7F 00 00 A7 95 00 00 61 EC 00 F5 00 01 04 F5 00 00 00 00 00 00 00 00 00 00 00 00 0D EA 53 50 0F 00 16 10 05 00 00 00 4E 57 00 00 CE A3 00 00 09 61 00 2E 00 01 04 F8 00 00 00 00 00 00 00 00 00 00 00 00 08 CF 8B 60 0F 00 1A 12 05 00 00 00 23 A4 00 00 37 02 00 00 28 6B 00 2E 00 01 04 F8 00 00 00 00 00 00 00 00 00 00 00 00 0B 5D F8 80 0F 00 1F 13 05 00 00 00 42 0B 00 00 DB 12 00 00 2C 34 00 2E 00 01 04 F8 00 00 00 00 00 00 00 00 00 00 00 00 00 D5 1D 59 0F 00 0A 14 05 00 00 00 79 15 00 00 EB 19 00 00 0E 08 00 2E 00 01 04 F8 00 00 00 00 00 00 00 00 00 00 00 00 F4 0F 04 A0 0F 00 10 15 05 00 00 00 84 22 00 00 C2 7E 00 00 4A 64 00 2D 00 01 04 F8 00 00 00 00 00 00 00 00 00 00 00 00 11 51 18 00 0F 00 03 16 05 00 00 00 22 5F 00 00 62 37 00 00 4B 44 00 2D 00 01 04 F8 00 00 00 00 00 00 00 00 00 00 00 00 0D 04 02 30 0F 00 20 17 05 00 00 00 1A 56 00 00 3C A1 00 00 2F A7 00 2E 00 01 04 F8 00 00 00 00 00 00 00 00 00 00 00 00 00 E5 D7 F9 0F 00 E6 77 

08 01 00 2C 03 02 01 00 38 90 36 1C 37 04 1F 7E 3F 13 FD E0 27 77 77 BA 1D DD DD DE 37 77 77 6A 1D DE 00 D4 07 80 07 69 20 00 0B 9E 3F E8 11 96 DC 77 

08 01 00 2C 07 03 01 00 78 90 36 1C 77 04 1F 7E 3F 13 FD E0 27 77 77 BA 1D DD DD DE 37 77 77 6A 1D DE 00 D4 07 80 07 69 20 00 3C 98 30 88 1E 24 3A 77 

08 01 00 2C 09 05 01 00 38 90 36 1C 37 04 1F 7E 3F 13 FD E0 27 77 77 BA 1D DD DD DE 37 77 77 6A 1D DE 00 D4 07 80 07 69 20 00 0B 9E 3F E8 11 96 D1 77 

08 01 00 2C 03 02 01 00 38 90 46 17 37 04 60 74 1C 0C 0C FE 03 02 45 D5 00 C0 C0 E9 30 30 35 E0 15 55 55 4B 15 55 55 4B 15 55 55 4B 15 55 55 4B B4 77 

08 01 00 2C 07 03 01 00 38 98 46 17 37 05 FE 71 34 0C 0C 9E 03 03 E9 D9 00 C0 C0 E9 30 30 35 E0 15 55 55 4B 15 55 55 4B 15 55 55 4B 15 55 55 4B CA 77 

08 01 00 2C 09 05 01 00 38 90 46 17 37 04 60 74 1C 0C 0C FE 03 02 45 D5 00 C0 C0 E9 30 30 35 E0 15 55 55 4B 15 55 55 4B 15 55 55 4B 15 55 55 4B B9 77 

08 02 02 E8 12 02 FA 00 0A 00 00 00 09 00 00 07 D0 00 06 1D C4 00 00 00 00 00 00 00 16 00 01 00 00 00 54 03 00 00 AE 55 00 00 0C 1E 01 28 00 01 04 F5 00 00 00 00 00 00 00 00 00 00 00 00 F7 5D 78 90 0F 00 1A 01 01 00 00 00 9A C0 00 00 33 9F 00 00 27 58 01 28 00 01 04 F5 00 00 00 00 00 00 00 00 00 00 00 00 06 55 E9 68 0F 00 07 02 01 00 00 00 22 EC 00 00 A7 DC 00 00 96 4E 01 25 00 01 04 F5 00 00 00 00 00 00 00 00 00 00 00 00 04 50 F7 E0 0F 00 02 03 01 00 00 00 1A 6E 00 00 49 49 00 00 0E A2 00 ED 00 0A 31 9B 00 00 00 00 00 00 00 00 00 00 00 00 01 C8 FC 9A 0F 00 18 04 01 00 00 00 68 83 00 00 3D 9B 00 00 56 35 01 27 00 01 04 F5 00 00 00 00 00 00 00 00 00 00 00 00 0B 35 BF 00 0F 00 15 06 01 00 00 00 41 12 00 00 97 2C 00 00 3B 32 01 28 00 01 04 F5 00 00 00 00 00 00 00 00 00 00 00 00 01 FF 24 B6 0F 00 03 07 01 00 00 00 15 0F 00 00 B1 D8 00 00 04 86 00 EF 00 0A 31 9B 00 00 00 00 00 00 00 00 00 00 00 00 01 D0 72 C4 0F 00 0D 08 01 00 00 00 5E 17 00 00 1C AD 00 00 29 E1 01 25 00 01 04 F5 00 00 00 00 00 00 00 00 00 00 00 00 FB 7D 00 60 0F 00 05 09 01 00 00 00 38 75 00 00 93 DB 00 00 0A FC 00 EA 00 0A 31 9B 00 00 00 00 00 00 00 00 00 00 00 00 01 BC C6 74 0F 00 0A 0A 01 00 00 00 2D 2E 00 00 27 9F 00 00 78 E6 01 25 00 01 04 F5 00 00 00 00 00 00 00 00 00 00 00 00 05 66 D5 58 0F 00 0E 0B 01 00 00 00 10 11 00 00 65 74 00 00 61 FD 01 27 00 01 04 F5 00 00 00 00 00 00 00 00 00 00 00 00 0D E9 D0 70 0F 00 16 10 05 00 00 00 56 00 00 00 52 1D 00 00 09 69 00 60 00 01 04 F8 00 00 00 00 00 00 00 00 00 00 00 00 08 CF 75 C0 0F 00 1A 12 05 00 00 00 22 B6 00 00 28 63 00 00 28 73 00 60 00 01 04 F8 00 00 00 00 00 00 00 00 00 00 00 00 0B 5E 71 C0 0F 00 1F 13 05 00 00 00 47 A4 00 00 07 93 00 00 2C 3B 00 60 00 01 04 F8 00 00 00 00 00 00 00 00 00 00 00 00 00 D3 3C F0 0F 00 0A 14 05 00 00 00 6F 7E 00 00 FF 30 00 00 0E 0C 00 60 00 01 04 F8 00 00 00 00 00 00 00 00 00 00 00 00 F4 0F 5B 90 0F 00 10 15 05 00 00 00 94 A1 00 00 B4 14 00 00 4A 6D 00 5F 00 01 04 F8 00 00 00 00 00 00 00 00 00 00 00 00 11 4F 49 C0 0F 00 03 16 05 00 00 00 22 A9 00 00 98 12 00 00 4B 4C 00 5F 00 01 04 F8 00 00 00 00 00 00 00 00 00 00 00 00 0D 03 92 B0 0F 00 20 17 05 00 00 00 1D E5 00 00 64 AF 00 00 2F AD 00 60 00 01 04 F8 00 00 00 00 00 00 00 00 00 00 00 00 00 E3 E1 E8 0F 00 67 77 

08 01 00 2C 00 16 01 00 38 90 16 11 36 F8 10 A5 05 F4 C3 05 07 8A 12 5E 21 07 07 32 3E 02 D0 21 0F 02 6E C1 08 00 4D F3 35 20 A0 C4 00 B6 61 FA 86 77 

08 01 00 2C 01 1A 01 00 38 90 16 11 36 F8 10 A5 05 F4 C3 05 07 BD 3F FB 13 07 07 02 3E 02 D0 21 0F 02 6E C1 08 00 33 FA 35 85 80 58 07 E9 C1 25 7F 77 

08 01 00 2C 04 18 01 00 38 90 16 11 36 F8 10 A5 05 F4 C3 05 07 84 91 61 09 07 07 52 3E 02 D0 21 0F 02 6E C1 08 00 4F F5 0E F3 80 2C 03 E9 81 C2 D6 77 

08 01 00 2C 06 15 01 00 38 90 16 11 36 F8 10 A5 05 F4 C3 05 07 89 12 5C 11 07 07 72 3E 02 D0 21 0F 02 6E C1 08 00 54 FE 19 B5 7F 7C 3E 37 61 85 F8 77 

08 01 00 2C 0B 0E 01 00 38 90 16 11 36 F8 D0 AC 05 F4 C3 05 07 84 70 61 0F 08 04 FC 3E 82 4F 78 2F A1 AE CA 28 26 B5 AA 1D F7 40 2C 20 DE AE 21 E1 77 

08 01 00 2C 02 07 01 00 38 90 16 11 36 F8 00 A0 05 F4 C3 05 07 89 70 57 08 07 07 F2 3E 02 D0 21 0F 02 6E C1 08 00 05 FF 0B 45 5F 96 2E 1F E1 AB E5 77 

08 01 00 2C 03 02 01 00 38 90 56 18 37 04 D3 70 0A EE AD 94 00 0D 94 31 27 CA 0E 7C 00 BA F0 CB 17 D6 45 6C 3F D5 65 04 2A 47 0B A5 19 B0 A5 7B EF 77 

08 01 00 2C 07 03 01 00 38 90 56 18 37 04 D3 70 0A EE AD 94 40 0D 94 31 27 CA 0E 7C 80 BA F0 CB 17 D6 45 6C 7F D5 65 04 2A 47 0B A5 19 B0 A5 7B 6A 77 

08 01 00 2C 08 0D 01 00 38 90 16 11 36 F8 00 A0 05 F4 C3 05 07 BA 40 FA 18 07 07 22 3E 02 D0 21 0F 02 6E C1 08 00 26 F0 3A B3 00 32 0A AB 81 2F EF 77 

08 01 00 2C 09 05 01 00 38 90 56 18 37 04 D3 70 0A EE AD 94 00 0D 94 31 27 CA 0E 7C 00 BA F0 CB 17 D6 45 6C 3F D5 65 04 2A 47 0B A5 19 B0 A5 7B E2 77 

08 01 00 2C 0A 0A 01 00 38 90 16 11 36 F8 00 A0 05 F4 C3 05 07 83 F0 64 1C 07 07 C2 3E 02 D0 21 0F 02 6E C1 08 00 72 FE 05 E9 00 5F 05 0C C1 73 FF 77 

08 02 02 E8 12 02 FA 00 0A 00 00 00 09 00 00 07 D0 00 06 1D C5 00 00 00 00 00 00 00 16 00 01 00 00 00 54 0B 00 00 B4 A4 00 00 0C 27 00 2E 00 01 04 F6 00 00 00 00 00 00 00 00 00 00 00 00 F7 5E CC C0 0F 00 1A 01 01 00 00 00 9A 52 00 00 3E 19 00 00 27 66 00 2E 00 01 04 F6 00 00 00 00 00 00 00 00 00 00 00 00 06 56 A0 98 0F 00 07 02 01 00 00 00 22 7A 00 00 06 A7 00 00 96 5C 00 2B 00 01 04 F6 00 00 00 00 00 00 00 00 00 00 00 00 04 51 4E C0 0F 00 02 03 01 00 00 00 1D 8A 00 00 CE 89 00 00 0E AE 00 89 00 0A 31 9D 00 00 00 00 00 00 00 00 00 00 00 00 01 CD 7B 6E 0F 00 18 04 01 00 00 00 6C 87 00 00 E8 FB 00 00 56 44 00 2D 00 01 04 F6 00 00 00 00 00 00 00 00 00 00 00 00 0B 34 84 D0 0F 00 15 06 01 00 00 00 46 13 00 00 2D 25 00 00 3B 3F 00 2E 00 01 04 F6 00 00 00 00 00 00 00 00 00 00 00 00 01 FE 6B CA 0F 00 03 07 01 00 00 00 12 8A 00 00 2D 1D 00 00 04 93 00 8B 00 0A 31 9D 00 00 00 00 00 00 00 00 00 00 00 00 01 D0 92 3E 0F 00 0D 08 01 00 00 00 5F 58 00 00 7F 98 00 00 29 EB 00 2B 00 01 04 F6 00 00 00 00 00 00 00 00 00 00 00 00 FB 7D 86 30 0F 00 05 09 01 00 00 00 38 F8 00 00 0E 4B 00 00 0B 09 00 86 00 0A 31 9D 00 00 00 00 00 00 00 00 00 00 00 00 01 BE 95 F2 0F 00 0A 0A 01 00 00 00 2F DA 00 00 E6 E7 00 00 78 F3 00 2B 00 01 04 F6 00 00 00 00 00 00 00 00 00 00 00 00 05 66 FD 20 0F 00 0E 0B 01 00 00 00 11 4C 00 00 FD BF 00 00 62 0D 00 2D 00 01 04 F6 00 00 00 00 00 00 00 00 00 00 00 00 0D E9 83 90 0F 00 16 10 05 00 00 00 49 18 00 00 BE 70 00 00 09 70 00 92 00 01 04 F8 00 00 00 00 00 00 00 00 00 00 00 00 08 CC BC 40 0F 00 1A 12 05 00 00 00 23 63 00 00 01 7E 00 00 28 7B 00 92 00 01 04 F8 00 00 00 00 00 00 00 00 00 00 00 00 0B 5E 68 30 0F 00 1F 13 05 00 00 00 49 CA 00 00 22 88 00 00 2C 41 00 92 00 01 04 F8 00 00 00 00 00 00 00 00 00 00 00 00 00 D4 A8 3C 0F 00 0A 14 05 00 00 00 74 64 00 00 F6 54 00 00 0E 10 00 92 00 01 04 F8 00 00 00 00 00 00 00 00 00 00 00 00 F4 11 98 B0 0F 00 10 15 05 00 00 00 95 69 00 00 86 44 00 00 4A 76 00 91 00 01 04 F8 00 00 00 00 00 00 00 00 00 00 00 00 11 4E C1 40 0F 00 03 16 05 00 00 00 22 9D 00 00 B7 02 00 00 4B 54 00 91 00 01 04 F8 00 00 00 00 00 00 00 00 00 00 00 00 0D 03 6E D0 0F 00 20 17 05 00 00 00 1B 0F 00 00 88 76 00 00 2F B3 00 92 00 01 04 F8 00 00 00 00 00 00 00 00 00 00 00 00 00 E4 1C 13 0F 00 CE 77 

08 01 00 2C 03 02 01 00 38 90 16 11 37 10 C0 19 00 00 00 00 00 03 63 0A 18 67 D5 58 15 55 55 4B 15 55 55 4B 15 55 55 4B 15 55 55 4B 15 55 55 4B B2 77 

08 01 00 2C 07 03 01 00 38 90 16 11 37 10 C0 19 00 00 00 00 00 06 9A 02 31 A3 D5 71 15 55 55 4B 15 55 55 4B 15 55 55 4B 15 55 55 4B 15 55 55 4B 87 77 

08 01 00 2C 09 05 01 00 38 90 16 11 37 10 C0 19 00 00 00 00 00 0F 95 3F 22 D7 D5 68 15 55 55 4B 15 55 55 4B 15 55 55 4B 15 55 55 4B 15 55 55 4B CA 77 

08 01 00 2C 03 02 01 00 38 90 26 13 37 10 AF 16 3D 8A 18 93 20 00 00 90 00 00 AA 09 2A AA AA B4 00 00 00 00 00 00 00 00 00 07 77 0A 1C BF E8 03 A5 77 

08 01 00 2C 07 03 01 00 38 90 26 13 37 10 AF 16 3D 8A 18 93 20 00 00 90 00 00 AA 09 2A AA AA B4 00 00 00 00 40 00 00 00 00 07 77 0A 1C BF E8 03 E0 77 

08 01 00 2C 09 05 01 00 38 90 26 13 37 10 AF 16 3D 8A 18 93 20 00 00 90 00 00 AA 09 2A AA AA B4 00 00 00 00 00 00 00 00 00 07 77 0A 1C BF E8 03 A8 77 

08 01 00 2C 03 02 01 00 38 90 36 1C 37 10 7F 1A 3C BF FE 9C 9F 77 77 0A 1D DD DD DE 37 16 59 1E 05 82 45 15 11 25 98 B6 00 01 45 07 0E 61 AF 19 63 77 

08 01 00 2C 07 03 01 00 38 90 36 1C 37 10 7F 1A 3C BF FE 9C 1F 77 77 0A 1D DD DD DE 37 16 59 1E 05 82 45 15 11 25 98 B6 00 01 49 00 50 AF D0 77 6C 77 

08 01 00 2C 09 05 01 00 38 90 36 1C 37 10 7F 1A 3C BF FE 9C 1F 77 77 0A 1D DD DD DE 37 16 59 1E 05 82 45 15 11 25 98 B6 00 01 45 07 0E 61 AF 19 EE 77 

08 02 02 E8 12 02 FA 00 0A 00 00 00 09 00 00 07 D0 00 06 1D C6 00 00 00 00 00 00 00 16 00 01 00 00 00 54 0B 00 00 EF BA 00 00 0C 30 00 60 00 01 04 F6 00 00 00 00 00 00 00 00 00 00 00 00 F7 5D D0 80 0F 00 1A 01 01 00 00 00 8C 6A 00 00 7C EB 00 00 27 74 00 60 00 01 04 F6 00 00 00 00 00 00 00 00 00 00 00 00 06 53 69 90 0F 00 07 02 01 00 00 00 22 09 00 00 9F D6 00 00 96 69 00 5D 00 01 04 F6 00 00 00 00 00 00 00 00 00 00 00 00 04 51 77 C0 0F 00 02 03 01 00 00 00 1B 10 00 00 8D 5F 00 00 0E BB 00 25 00 0A 31 9F 00 00 00 00 00 00 00 00 00 00 00 00 01 CB 04 CC 0F 00 18 04 01 00 00 00 67 37 00 00 C5 28 00 00 56 54 00 5F 00 01 04 F6 00 00 00 00 00 00 00 00 00 00 00 00 0B 34 D7 B0 0F 00 15 06 01 00 00 00 43 28 00 00 F9 64 00 00 3B 4B 00 60 00 01 04 F6 00 00 00 00 00 00 00 00 00 00 00 00 01 FC 5F 4C 0F 00 03 07 01 00 00 00 16 2E 00 00 E0 4C 00 00 04 9F 00 27 00 0A 31 9F 00 00 00 00 00 00 00 00 00 00 00 00 01 CF C9 64 0F 00 0D 08 01 00 00 00 5B F1 00 00 1A 99 00 00 29 F6 00 5D 00 01 04 F6 00 00 00 00 00 00 00 00 00 00 00 00 FB 7D F5 A0 0F 00 05 09 01 00 00 00 35 26 00 00 C5 84 00 00 0B 15 00 22 00 0A 31 9F 00 00 00 00 00 00 00 00 00 00 00 00 01 BE 86 EA 0F 00 0A 0A 01 00 00 00 2C CA 00 00 D3 78 00 00 79 01 00 5D 00 01 04 F6 00 00 00 00 00 00 00 00 00 00 00 00 05 68 37 70 0F 00 0E 0B 01 00 00 00 10 DC 00 00 C0 BD 00 00 62 1E 00 5F 00 01 04 F6 00 00 00 00 00 00 00 00 00 00 00 00 0D E8 A9 A0 0F 00 16 10 05 00 00 00 4C 78 00 00 40 75 00 00 09 78 00 C4 00 01 04 F8 00 00 00 00 00 00 00 00 00 00 00 00 08 CE 17 20 0F 00 1A 12 05 00 00 00 24 FF 00 00 F3 EA 00 00 28 82 00 C4 00 01 04 F8 00 00 00 00 00 00 00 00 00 00 00 00 0B 5D 95 F0 0F 00 1F 13 05 00 00 00 43 F1 00 00 56 B6 00 00 2C 47 00 C4 00 01 04 F8 00 00 00 00 00 00 00 00 00 00 00 00 00 D3 AB B1 0F 00 0A 14 05 00 00 00 75 35 00 00 08 21 00 00 0E 15 00 C4 00 01 04 F8 00 00 00 00 00 00 00 00 00 00 00 00 F4 0F AB 80 0F 00 10 15 05 00 00 00 8D 8F 00 00 76 EC 00 00 4A 7F 00 C3 00 01 04 F8 00 00 00 00 00 00 00 00 00 00 00 00 11 4F FD 40 0F 00 03 16 05 00 00 00 20 4D 00 00 F0 2C 00 00 4B 5C 00 C3 00 01 04 F8 00 00 00 00 00 00 00 00 00 00 00 00 0D 03 D6 60 0F 00 20 17 05 00 00 00 18 E1 00 00 C7 80 00 00 2F B9 00 C4 00 01 04 F8 00 00 00 00 00 00 00 00 00 00 00 00 00 E1 A2 3F 0F 00 0A 77 

08 01 00 2C 03 02 01 00 38 90 46 17 37 11 BC 19 20 E8 DC 8B 02 0F 03 4E 00 C0 C0 E9 30 22 35 8D 15 55 55 4B 15 55 55 4B 15 55 55 4B 15 55 55 4B C3 77 

08 01 00 2C 07 03 01 00 38 90 46 17 37 10 E1 10 11 A0 4C E0 02 24 0D BD 00 C0 C0 E9 B0 25 35 86 15 55 55 4B 15 55 55 4B 95 55 55 4B 15 55 55 4B CB 77 

08 01 00 2C 09 05 01 00 38 90 46 17 37 11 BC 19 20 E8 DC 8B 02 0F 03 4E 00 C0 C0 E9 30 22 35 8D 15 55 55 4B 15 55 55 4B 15 55 55 4B 15 55 55 4B CE 77
[truncated: 1,504,279 more chars]
