# Supplementary material for: A GNSS receiver positioning algorithm based on weighting the statistical properties of discontinuous signals at lower rotation speeds
Source: PLoS One. 2025 Dec 5;20(12):e0336707. doi: 10.1371/journal.pone.0336707 (PMC12680169; doi:10.1371/journal.pone.0336707)
Supplement: S1 Data — S1 File. 90°_20240717110227_003.dat. Data from robustness validation experiments. S2 File. NavSolveKalman.c. Weighted Kalman Filter Algorithm in C Code. S3 File. NavSolveKalman.h. Weighted Kalman Filter Algorithm in C Code. S4 File. Chebshev.c. Chebyshev Polynomial C Code. S5 File. Chebshev.h. Chebyshev Polynomial C Code. S6 File. Antenna Gain Data.xls. Antenna gain data. S7 File. Antenna.m. Antenna gain pattern map MATLAB code. S8 File. WeightSet.m. Weight Fitting Matlab Code. S9 File. aNavData-New-high-4spr.csv. Elevation data obtained using the paper methods at a rotational speed of 1/4 r/s. S10 File. aNavData-New-high-12spr.csv. Elevation data obtained using the paper methods at a rotational speed of 1/12 r/s. S11 File. aNavData-New-high-18spr.csv. Elevation data obtained using the paper methods at a rotational speed of 1/18 r/s. S12 File. aNavData-Tradition-high-4spr.csv. Elevation data obtained using traditional methods at a rotational speed of 1/4 r/s. S13 File. aNavData-Tradition-high-12spr.csv. Elevation data obtained using traditional methods at a rotational speed of 1/12 r/s. S14 File. aNavData-Tradition-high-18spr.csv. Elevation data obtained using traditional methods at a rotational speed of 1/18 r/s. S15 File. aReplayData_RC_4spr.dat. Positioning data acquired at a rotational speed of 1/4 revolutions per second. S16 File. aReplayData_RC_12spr.dat. Positioning data acquired at a rotational speed of 1/12 revolutions per second. S17 File. aReplayData_RC_18spr.dat. Positioning data acquired at a rotational speed of 1/18 revolutions per second. S18 File. func_XYZtoBLH.m. Matlab code for converting positioning data from three-dimensional coordinates to latitude and longitude. S19 File. Nav_CalcBlhHoriErr.m. Latitude and Longitude High-Speed Rotation Horizontal Error MATLAB Code. S20 File. ShuiP.m. Horizontal error output results Matlab code. S21 File. filtering_baseline.m. Robustness Verification Experiment Code. S22 File. satnum.m. Matlab code for PDOP valu [file pone.0336707.s001.zip › Supporting Information/S17.dat]

08 02 01 A8 0A 02 FA 00 0A 00 00 00 09 00 00 07 D0 00 06 1F 46 00 00 00 00 00 00 00 16 01 01 00 00 00 07 BD 00 00 11 5D 00 00 55 05 00 1D 00 00 00 00 00 00 00 00 00 00 00 00 00 00 00 00 FB 16 C9 88 01 00 15 02 01 00 00 00 34 3A 00 00 06 92 00 00 3E B9 00 92 00 01 04 5A 00 00 00 00 00 00 00 00 00 00 00 00 03 BA 7C 38 0F 00 0D 03 01 00 00 00 67 F2 00 00 23 C3 00 00 36 C6 00 8F 00 01 04 5A 00 00 00 00 00 00 00 00 00 00 00 00 FA F0 79 08 0F 00 05 04 01 00 00 00 30 2A 00 00 79 A2 00 00 00 01 00 EB 00 0A 2B 88 00 00 00 00 00 00 00 00 00 00 00 00 01 95 CE 40 0F 00 02 05 01 00 00 00 1E 93 00 00 77 2D 00 00 03 95 00 A5 00 00 00 01 00 00 00 00 00 00 00 00 00 00 00 00 01 83 60 7C 01 00 0A 10 05 00 00 00 69 95 00 00 28 10 00 00 18 9C 00 DF 00 00 00 00 00 00 00 00 00 00 00 00 00 00 00 00 F5 41 1C E0 03 00 16 13 05 00 00 00 69 72 00 00 32 A5 00 00 07 1F 00 F6 00 01 04 5C 00 00 00 00 00 00 00 00 00 00 00 00 0A 53 97 30 0F 00 03 14 05 00 00 00 03 E9 00 00 1B CE 00 00 2A A4 00 11 00 00 00 00 00 00 00 00 00 00 00 00 00 00 00 00 0C DD FC 10 01 00 1A 15 05 00 00 00 31 9F 00 00 CF 82 00 00 24 9D 00 FF 00 00 00 02 00 00 00 00 00 00 00 00 00 00 00 00 0C DB 6E E0 03 00 1F 17 05 00 00 00 3B 19 00 00 23 0D 00 00 2F 06 00 1D 00 00 00 02 00 00 00 00 00 00 00 00 00 00 00 00 02 15 30 28 03 00 68 77 

08 01 00 2C 04 05 01 00 38 90 56 18 28 71 94 78 00 00 00 00 00 00 00 00 00 00 00 00 00 00 00 00 00 00 00 00 00 15 55 6B 15 55 55 4B 15 55 55 4B 5D 77 

08 01 00 2C 04 05 01 00 38 90 16 11 28 7C 81 44 30 7F 80 65 2D 03 C0 2B 26 E2 55 20 15 55 55 4B 15 55 55 4B 15 55 55 4B 15 55 55 4B 15 55 55 4B 9B 77 

08 02 02 20 0D 02 FA 00 0A 00 00 00 09 00 00 07 D0 00 06 1F 47 00 00 00 00 00 00 00 16 00 01 00 00 00 00 C8 00 00 78 7B 00 00 55 0E 00 17 00 00 00 00 00 00 00 00 00 00 00 00 00 00 00 00 F8 7E 6A E0 01 00 15 02 01 00 00 00 34 CA 00 00 6E 7D 00 00 3E C6 00 C4 00 01 04 5A 00 00 00 00 00 00 00 00 00 00 00 00 03 B9 BC 3C 0F 00 0D 03 01 00 00 00 6C 8D 00 00 8F A5 00 00 36 D0 00 C1 00 01 04 5A 00 00 00 00 00 00 00 00 00 00 00 00 FA F1 6B 30 0F 00 05 04 01 00 00 00 33 43 00 00 1F 95 00 00 00 0E 00 87 00 0A 2B 8A 00 00 00 00 00 00 00 00 00 00 00 00 01 97 5C 32 0F 00 02 05 01 00 00 00 1A 89 00 00 19 23 00 00 03 A2 00 69 00 00 00 01 00 00 00 00 00 00 00 00 00 00 00 00 01 A2 52 12 01 00 1A 06 01 00 00 00 07 A5 00 00 2A DC 00 00 56 17 00 13 00 00 00 00 00 00 00 00 00 00 00 00 00 00 00 00 06 AC 8A 70 01 00 0A 10 05 00 00 00 67 4E 00 00 57 0B 00 00 18 A0 01 11 00 00 00 00 00 00 00 00 00 00 00 00 00 00 00 00 F5 41 93 90 03 00 20 11 05 00 00 00 0F 76 00 00 53 2F 00 00 2A 50 00 2A 00 00 00 00 00 00 00 00 00 00 00 00 00 00 00 00 02 ED 61 A8 01 00 16 13 05 00 00 00 61 18 00 00 F8 A1 00 00 07 26 01 28 00 01 04 5C 00 00 00 00 00 00 00 00 00 00 00 00 0A 55 9A 00 0F 00 03 14 05 00 00 00 0F 94 00 00 00 59 00 00 2A AC 00 43 00 00 00 00 00 00 00 00 00 00 00 00 00 00 00 00 08 9A B2 50 01 00 1A 15 05 00 00 00 2E 3A 00 00 05 5A 00 00 24 A6 00 05 00 00 00 03 00 00 00 00 00 00 00 00 00 00 00 00 0C DB F6 C0 03 00 17 16 05 00 00 00 13 9D 00 00 0E DE 00 00 29 F4 00 31 00 00 00 00 00 00 00 00 00 00 00 00 00 00 00 00 F2 2C 1C B0 01 00 1F 17 05 00 00 00 38 5D 00 00 75 FD 00 00 2F 0C 00 4F 00 00 00 02 00 00 00 00 00 00 00 00 00 00 00 00 02 13 5C 54 03 00 FC 77 

08 01 00 2C 13 16 05 00 22 C0 46 26 20 8B AB E0 3F FD 9A F1 35 2C EB 4D 00 0D 49 6E 3D C4 38 A0 05 FE F4 F3 02 D6 46 46 3F E9 C4 DC 0D 82 7A D4 DD 77 

08 01 00 2C 15 1A 05 00 22 C0 46 26 20 8B AB E0 00 09 BB 53 3E 67 90 66 00 00 09 9E 22 45 25 D0 07 0C 02 1B 1B C0 81 78 3F E9 6B E4 0E 80 A4 54 11 77 

08 01 00 2C 04 05 01 00 38 90 26 13 28 7C CF 42 3D 8A 18 93 20 00 00 90 00 00 AA 09 2A AA AA B4 00 00 00 00 00 00 00 00 00 07 77 0A 1D FF FB 13 A0 77 

08 02 01 A8 0A 02 FA 00 0A 00 00 00 09 00 00 07 D0 00 06 1F 48 00 00 00 00 00 00 00 16 00 01 00 00 00 2D 3A 00 00 D7 98 00 00 1D 25 00 49 00 00 00 00 00 00 00 00 00 00 00 00 00 00 00 00 F8 74 0D A0 03 00 15 02 01 00 00 00 33 2E 00 00 91 B2 00 00 3E D3 00 F6 00 01 04 5A 00 00 00 00 00 00 00 00 00 00 00 00 03 BC 22 94 0F 00 0D 03 01 00 00 00 6D B7 00 00 C7 8D 00 00 36 DA 00 F3 00 01 04 5A 00 00 00 00 00 00 00 00 00 00 00 00 FA F4 3B C0 0F 00 05 04 01 00 00 00 32 29 00 00 93 8F 00 00 00 1A 00 23 00 0A 2B 8C 00 00 00 00 00 00 00 00 00 00 00 00 01 97 D2 C8 0F 00 02 05 01 00 00 00 1B BC 00 00 97 D8 00 00 03 AE 00 05 00 00 00 03 00 00 00 00 00 00 00 00 00 00 00 00 01 A6 9D 78 03 00 0A 10 05 00 00 00 6A F3 00 00 68 C2 00 00 18 A4 00 17 00 00 00 01 00 00 00 00 00 00 00 00 00 00 00 00 F5 3F 6A 40 03 00 16 13 05 00 00 00 66 B1 00 00 A4 37 00 00 07 2E 00 2E 00 01 04 5D 00 00 00 00 00 00 00 00 00 00 00 00 0A 55 40 30 0F 00 03 14 05 00 00 00 00 C8 00 00 B6 5D 00 00 2A B4 00 09 00 00 00 00 00 00 00 00 00 00 00 00 00 00 00 00 0D 88 8B D0 01 00 1A 15 05 00 00 00 32 B2 00 00 1F 8F 00 00 24 AE 00 2E 00 01 04 5D 00 00 00 00 00 00 00 00 00 00 00 00 0C DD 30 40 0F 00 1F 17 05 00 00 00 3C C1 00 00 AE 8A 00 00 2F 12 00 81 00 00 00 02 00 00 00 00 00 00 00 00 00 00 00 00 02 14 07 A0 03 00 24 77 

08 01 00 2C 04 05 01 00 38 90 36 1C 28 7D FF 42 3B 3F FD F9 3F 77 77 9A 1D DD DD DE 37 6E 78 37 18 2C C3 D5 11 80 00 20 00 01 60 02 18 18 18 7E A9 77 

08 01 00 2C 05 02 01 00 38 90 36 1C 28 7D FF 42 3B 3F FD F9 3F 77 77 9A 1D DD DD DE 37 6E 78 37 18 2C C3 D5 11 80 00 20 00 01 60 02 18 18 18 7E AF 77 

08 01 00 2C 04 05 01 00 38 90 46 17 28 7C 30 46 09 47 46 E6 22 1D F8 BB 0F 78 40 E7 22 60 35 90 15 55 55 4B 15 55 55 4B 15 55 55 4B 15 55 55 4B 5B 77 

08 01 00 2C 05 02 01 00 B8 90 46 17 28 7C 30 46 09 47 46 E6 22 1D F8 BB 0F 78 40 E7 22 60 35 90 15 55 55 4B 15 55 55 4B 15 55 55 4B 15 55 55 4B DD 77 

08 02 01 F8 0C 02 FA 00 0A 00 00 00 09 00 00 07 D0 00 06 1F 49 00 00 00 00 00 00 00 16 00 01 00 00 00 3D 19 00 00 69 E2 00 00 1D 2F 00 7B 00 00 00 00 00 00 00 00 00 00 00 00 00 00 00 00 F8 72 7B C0 03 00 15 02 01 00 00 00 30 4E 00 00 F0 AA 00 00 3E E0 01 28 00 01 04 5A 00 00 00 00 00 00 00 00 00 00 00 00 03 BA 3C 48 0F 00 0D 03 01 00 00 00 6C F6 00 00 31 BF 00 00 36 E5 01 25 00 01 04 5A 00 00 00 00 00 00 00 00 00 00 00 00 FA F1 B7 90 0F 00 05 04 01 00 00 00 2F 81 00 00 35 9B 00 00 00 27 00 EB 00 0A 2B 8D 00 00 00 00 00 00 00 00 00 00 00 00 01 95 C1 B2 0F 00 02 05 01 00 00 00 1B 0C 00 00 3B 5A 00 00 03 BB 00 EE 00 0A 2B 8D 00 00 00 00 00 00 00 00 00 00 00 00 01 A4 C9 36 0F 00 1A 07 01 00 00 00 03 F4 00 00 0E 4E 00 00 56 34 00 0D 00 00 00 00 00 00 00 00 00 00 00 00 00 00 00 00 07 A1 CC 50 01 00 0A 10 05 00 00 00 70 B2 00 00 97 8F 00 00 18 A8 00 49 00 00 00 01 00 00 00 00 00 00 00 00 00 00 00 00 F5 3F 47 C0 03 00 20 11 05 00 00 00 16 4C 00 00 11 7C 00 00 2A 5D 00 22 00 00 00 00 00 00 00 00 00 00 00 00 00 00 00 00 02 C7 A7 08 01 00 16 13 05 00 00 00 5E 05 00 00 6B BA 00 00 07 36 00 60 00 01 04 5D 00 00 00 00 00 00 00 00 00 00 00 00 0A 54 CE C0 0F 00 03 14 05 00 00 00 0A 3C 00 00 E2 A5 00 00 2A BC 00 3B 00 00 00 00 00 00 00 00 00 00 00 00 00 00 00 00 09 53 43 80 01 00 1A 15 05 00 00 00 2D EF 00 00 54 A8 00 00 24 B6 00 60 00 01 04 5D 00 00 00 00 00 00 00 00 00 00 00 00 0C DA DB 50 0F 00 17 16 05 00 00 00 1B 7F 00 00 CE 82 00 00 29 FB 00 29 00 00 00 00 00 00 00 00 00 00 00 00 00 00 00 00 F2 6A 01 50 01 00 37 77 

08 01 00 2C 02 15 01 00 38 90 16 11 28 70 10 75 05 F4 C3 05 07 89 12 5C 11 07 07 72 3E 02 D0 21 0F 02 6E C1 08 00 54 FE 19 B5 7F 7C 3E 37 61 85 BA 77 

08 01 00 2C 03 0D 01 00 38 90 16 11 28 70 00 70 05 F4 C3 05 07 BA 40 FA 18 07 07 22 3E 02 D0 21 0F 02 6E C1 08 00 26 F0 3A B3 00 32 0A AB 81 2F A2 77 

08 01 00 2C 04 05 01 00 38 90 56 18 28 7D 98 46 04 04 3D E2 3F FF FF FF 3F E0 00 A0 00 00 19 0D 15 55 55 4B 15 55 55 4B 15 55 55 4B 15 55 55 4B 3C 77 

08 01 00 2C 05 02 01 00 38 90 56 18 28 7D 98 46 04 04 3D E2 3F FF FF FF 3F E0 00 A0 00 00 19 0D 15 55 55 4B 15 55 55 4B 15 55 55 4B 15 55 55 4B 3A 77 

08 01 00 2C 04 05 01 00 38 90 16 11 28 88 C0 09 00 00 00 00 00 0F 95 3F 22 D7 D5 68 15 55 55 4B 15 55 55 4B 15 55 55 4B 15 55 55 4B 15 55 55 4B 50 77 

08 01 00 2C 05 02 01 00 38 90 16 11 28 88 C0 09 00 00 00 00 00 03 63 0A 18 67 D5 58 15 55 55 4B 15 55 55 4B 15 55 55 4B 15 55 55 4B 15 55 55 4B 23 77 

08 02 01 80 09 02 FA 00 0A 00 00 00 09 00 00 07 D0 00 06 1F 4A 00 00 00 00 00 00 00 16 00 01 00 00 00 3E 89 00 00 C4 98 00 00 1D 38 00 AD 00 00 00 00 00 00 00 00 00 00 00 00 00 00 00 00 F8 6F FF 10 03 00 15 02 01 00 00 00 32 F4 00 00 21 8F 00 00 3E EE 00 2E 00 01 04 5B 00 00 00 00 00 00 00 00 00 00 00 00 03 B8 E6 DC 0F 00 0D 03 01 00 00 00 6D 65 00 00 69 67 00 00 36 EF 00 2B 00 01 04 5B 00 00 00 00 00 00 00 00 00 00 00 00 FA F1 A3 D8 0F 00 05 04 01 00 00 00 2F 05 00 00 AC CC 00 00 00 33 00 87 00 0A 2B 8F 00 00 00 00 00 00 00 00 00 00 00 00 01 96 48 28 0F 00 02 05 01 00 00 00 1A 84 00 00 B3 20 00 00 03 C7 00 8A 00 0A 2B 8F 00 00 00 00 00 00 00 00 00 00 00 00 01 A9 6D F4 0F 00 0A 10 05 00 00 00 6C 52 00 00 A7 83 00 00 18 AC 00 7B 00 00 00 01 00 00 00 00 00 00 00 00 00 00 00 00 F5 3E B2 70 03 00 16 13 05 00 00 00 64 7A 00 00 16 DD 00 00 07 3E 00 92 00 01 04 5D 00 00 00 00 00 00 00 00 00 00 00 00 0A 53 73 80 0F 00 1A 15 05 00 00 00 2B 6B 00 00 69 60 00 00 24 BE 00 92 00 01 04 5D 00 00 00 00 00 00 00 00 00 00 00 00 0C DC 21 20 0F 00 1F 17 05 00 00 00 2C 61 00 00 32 0A 00 00 2B 20 00 1F 00 00 00 00 00 00 00 00 00 00 00 00 00 00 00 00 01 94 8D D2 01 00 2D 77 

08 01 00 2C 04 05 01 00 38 90 26 13 28 88 2F 08 3D 8A 18 93 20 00 00 90 00 00 01 03 2F E0 00 70 00 00 00 00 00 00 00 00 00 07 77 0A 1C 00 04 CC A0 77 

08 01 00 2C 05 02 01 00 38 90 26 13 28 88 2F 08 3D 8A 18 93 20 00 00 90 00 01 01 0C 0F E0 00 E0 00 00 00 00 00 00 00 00 00 07 77 0A 1C 00 04 CC 18 77 

08 02 02 48 0E 02 FA 00 0A 00 00 00 09 00 00 07 D0 00 06 1F 4B 00 00 00 00 00 00 00 16 00 01 00 00 00 40 E8 00 00 58 EE 00 00 1D 42 00 DF 00 00 00 00 00 00 00 00 00 00 00 00 00 00 00 00 F8 6F AB A8 03 00 15 02 01 00 00 00 31 0A 00 00 7E 3D 00 00 3E FB 00 60 00 01 04 5B 00 00 00 00 00 00 00 00 00 00 00 00 03 B7 4C 00 0F 00 0D 03 01 00 00 00 68 AC 00 00 D1 A1 00 00 36 F9 00 5D 00 01 04 5B 00 00 00 00 00 00 00 00 00 00 00 00 FA F0 CC 70 0F 00 05 04 01 00 00 00 2D 5D 00 00 50 32 00 00 00 40 00 23 00 0A 2B 91 00 00 00 00 00 00 00 00 00 00 00 00 01 98 F9 34 0F 00 02 05 01 00 00 00 1A 65 00 00 5C 5D 00 00 03 D4 00 26 00 0A 2B 91 00 00 00 00 00 00 00 00 00 00 00 00 01 A7 79 58 0F 00 1A 07 01 00 00 00 53 A5 00 00 E4 28 00 00 56 50 00 06 00 00 00 00 00 00 00 00 00 00 00 00 00 00 00 00 07 5D BF 70 01 00 0A 10 05 00 00 00 6F 93 00 00 DA DF 00 00 18 B0 00 AD 00 00 00 01 00 00 00 00 00 00 00 00 00 00 00 00 F5 3E 57 10 03 00 20 11 05 00 00 00 15 80 00 00 BD A7 00 00 2A 69 00 1B 00 00 00 00 00 00 00 00 00 00 00 00 00 00 00 00 02 A8 F3 F8 01 00 16 13 05 00 00 00 69 1E 00 00 DD A4 00 00 07 45 00 C4 00 01 04 5D 00 00 00 00 00 00 00 00 00 00 00 00 0A 53 12 70 0F 00 03 14 05 00 00 00 10 75 00 00 AC 49 00 00 2A CD 00 34 00 00 00 00 00 00 00 00 00 00 00 00 00 00 00 00 09 F5 15 80 01 00 1A 15 05 00 00 00 2C 6A 00 00 98 58 00 00 24 C6 00 C4 00 01 04 5D 00 00 00 00 00 00 00 00 00 00 00 00 0C D8 E4 F0 0F 00 10 16 05 00 00 00 00 C8 00 00 90 4E 00 00 2B A3 00 28 00 00 00 00 00 00 00 00 00 00 00 00 00 00 00 00 10 84 0F 80 01 00 1F 17 05 00 00 00 4A 38 00 00 89 9A 00 00 2F 25 00 50 00 00 00 00 00 00 00 00 00 00 00 00 00 00 00 00 01 94 15 D6 03 00 17 18 05 00 00 00 09 BD 00 00 9B DA 00 00 2A 03 00 22 00 00 00 00 00 00 00 00 00 00 00 00 00 00 00 00 F3 E7 36 30 01 00 EE 77 

08 01 00 2C 04 05 01 00 38 90 36 1C 28 88 00 00 00 43 FF B6 27 77 77 BA 1D DD DD DE 37 77 77 6A 1D DE 00 D4 07 80 07 69 20 00 20 9A 18 18 18 7E 0C 77 

08 01 00 2C 05 02 01 00 38 90 36 1C 28 88 00 00 00 43 FF B6 27 77 77 BA 1D DD DD DE 37 77 77 6A 1D DE 00 D4 07 80 07 69 20 00 20 9A 18 18 18 7E 0A 77 

08 01 00 2C 04 05 01 00 38 90 46 17 28 88 24 06 04 0C 0F DB 27 E1 02 89 12 6A 61 E3 10 20 35 10 15 55 55 4B 15 55 55 4B 15 55 55 4B 15 55 55 4B 20 77 

08 01 00 2C 05 02 01 00 38 90 46 17 28 88 24 06 04 0C 0F DB 27 E1 02 89 12 6A 61 E3 10 20 35 10 15 55 55 4B 15 55 55 4B 15 55 55 4B 15 55 55 4B 26 77 

08 02 01 D0 0B 02 FA 00 0A 00 00 00 09 00 00 07 D0 00 06 1F 4C 00 00 00 00 00 00 00 16 00 01 00 00 00 3E 68 00 00 BA D8 00 00 1D 4B 01 11 00 00 00 00 00 00 00 00 00 00 00 00 00 00 00 00 F8 71 B9 68 03 00 15 02 01 00 00 00 30 16 00 00 A1 9C 00 00 3F 08 00 92 00 01 04 5B 00 00 00 00 00 00 00 00 00 00 00 00 03 BA A5 94 0F 00 0D 03 01 00 00 00 6D 73 00 00 0D AA 00 00 37 04 00 8F 00 01 04 5B 00 00 00 00 00 00 00 00 00 00 00 00 FA F4 7C 80 0F 00 05 04 01 00 00 00 2F 15 00 00 C4 D8 00 00 00 4C 00 EB 00 0A 2B 92 00 00 00 00 00 00 00 00 00 00 00 00 01 98 F9 76 0F 00 02 05 01 00 00 00 1A 85 00 00 DA 76 00 00 03 E0 00 EE 00 0A 2B 92 00 00 00 00 00 00 00 00 00 00 00 00 01 A5 BC BC 0F 00 03 06 01 00 00 00 24 97 00 00 9B 94 00 00 01 BD 00 F5 00 00 00 00 00 00 00 00 00 00 00 00 00 00 00 00 00 A3 37 3A 01 00 0A 10 05 00 00 00 74 D9 00 00 ED AB 00 00 18 B4 00 DF 00 00 00 01 00 00 00 00 00 00 00 00 00 00 00 00 F5 3F 14 40 03 00 20 11 05 00 00 00 33 D5 00 00 15 5D 00 00 2A 70 00 4D 00 00 00 00 00 00 00 00 00 00 00 00 00 00 00 00 04 2C 9D F8 01 00 16 13 05 00 00 00 62 42 00 00 86 F6 00 00 07 4D 00 F6 00 01 04 5D 00 00 00 00 00 00 00 00 00 00 00 00 0A 54 55 50 0F 00 1A 15 05 00 00 00 30 65 00 00 B0 B4 00 00 24 CE 00 F6 00 01 04 5D 00 00 00 00 00 00 00 00 00 00 00 00 0C DB C2 E0 0F 00 1F 17 05 00 00 00 43 5B 00 00 C6 31 00 00 2F 2B 00 82 00 00 00 00 00 00 00 00 00 00 00 00 00 00 00 00 01 97 5B E8 03 00 87 77 

08 01 00 2C 04 05 01 00 38 90 56 18 28 89 9C 03 00 00 00 00 00 00 00 00 00 00 00 00 00 00 00 00 00 00 00 00 00 00 00 00 00 00 00 00 00 00 00 00 FD 77 

08 01 00 2C 05 02 01 00 38 90 56 18 28 89 9C 03 00 00 00 00 00 00 00 00 00 00 00 00 00 00 00 00 00 00 00 00 00 00 00 00 00 00 00 00 00 00 00 00 FB 77 

08 01 00 2C 04 05 01 00 38 90 16 11 28 95 2C 5B 3D F0 00 B0 01 DC 48 15 3D 30 55 5D 15 55 55 4B 15 55 55 4B 15 55 55 4B 15 55 55 4B 15 55 55 4B E6 77 

08 01 00 2C 05 02 01 00 38 90 16 11 28 95 38 52 37 2C 00 89 01 D7 FC 2A 3C D3 55 DF 15 55 55 4B 15 55 55 4B 15 55 55 4B 95 55 55 4B 15 55 55 4B 72 77 

08 02 01 F8 0C 02 FA 00 0A 00 00 00 09 00 00 07 D0 00 06 1F 4D 00 00 00 00 00 00 00 16 00 01 00 00 00 3D 17 00 00 4A FB 00 00 1D 55 00 17 00 00 00 01 00 00 00 00 00 00 00 00 00 00 00 00 F8 71 D4 60 03 00 15 02 01 00 00 00 34 D4 00 00 06 8B 00 00 3F 16 00 C4 00 01 04 5B 00 00 00 00 00 00 00 00 00 00 00 00 03 BA 43 70 0F 00 0D 03 01 00 00 00 70 14 00 00 75 B7 00 00 37 0E 00 C1 00 01 04 5B 00 00 00 00 00 00 00 00 00 00 00 00 FA F4 70 28 0F 00 05 04 01 00 00 00 2E 9D 00 00 69 6C 00 00 00 59 00 87 00 0A 2B 94 00 00 00 00 00 00 00 00 00 00 00 00 01 97 93 76 0F 00 02 05 01 00 00 00 19 6F 00 00 7F 14 00 00 03 ED 00 8A 00 0A 2B 94 00 00 00 00 00 00 00 00 00 00 00 00 01 A9 A1 F4 0F 00 0A 10 05 00 00 00 70 A9 00 00 24 17 00 00 18 B9 01 11 00 00 00 01 00 00 00 00 00 00 00 00 00 00 00 00 F5 3E C7 20 03 00 03 11 05 00 00 00 21 6B 00 00 89 D0 00 00 2A DE 00 2F 00 00 00 00 00 00 00 00 00 00 00 00 00 00 00 00 0E EE F8 40 01 00 20 12 05 00 00 00 08 15 00 00 79 27 00 00 2A 76 00 16 00 00 00 00 00 00 00 00 00 00 00 00 00 00 00 00 02 F8 D8 DC 01 00 16 13 05 00 00 00 62 9C 00 00 4C A3 00 00 07 55 01 28 00 01 04 5D 00 00 00 00 00 00 00 00 00 00 00 00 0A 54 2C F0 0F 00 1A 15 05 00 00 00 2B B2 00 00 E1 23 00 00 24 D6 01 28 00 01 04 5D 00 00 00 00 00 00 00 00 00 00 00 00 0C DB E9 F0 0F 00 17 16 05 00 00 00 12 4F 00 00 57 B3 00 00 2A 0B 00 1D 00 00 00 00 00 00 00 00 00 00 00 00 00 00 00 00 F2 A9 0A 00 01 00 1F 17 05 00 00 00 46 22 00 00 11 C5 00 00 2F 32 00 B4 00 00 00 00 00 00 00 00 00 00 00 00 00 00 00 00 01 98 2E FA 03 00 E3 77 

08 01 00 2C 13 16 05 00 22 C0 46 26 20 8B CC 5C 1E 41 F3 17 2C A3 2B F8 21 A0 EC F4 36 CC B6 F4 02 D8 00 2A 06 6C 01 12 00 73 EB C6 03 B8 6B E4 B9 77 

08 01 00 2C 15 1A 05 00 22 C0 46 26 20 8B CC 5C 1E 41 F3 17 2C A3 2B F8 21 A0 EC F4 36 CC B6 F4 02 D8 00 2A 06 6C 01 12 00 73 EB C6 03 36 F9 54 1F 77 

08 01 00 2C 04 05 01 00 38 90 26 13 28 94 4F 5C 3D 8A 18 93 20 00 00 90 00 01 FF 0B 3E 9F 00 2B 00 00 00 00 00 00 00 00 00 07 77 0A 1C 60 0E B1 5D 77 

08 01 00 2C 05 02 01 00 38 90 26 13 28 94 4F 5C BD 8A 18 93 20 00 00 90 40 01 FF 0B 3E 9F 00 2B 00 00 00 00 00 00 00 00 00 07 77 0A 1C 60 0E B1 9B 77 

08 02 02 20 0D 02 FA 00 0A 00 00 00 09 00 00 07 D0 00 06 1F 4E 00 00 00 00 00 00 00 16 00 01 00 00 00 3E 78 00 00 AA 10 00 00 1D 5E 00 49 00 00 00 01 00 00 00 00 00 00 00 00 00 00 00 00 F8 70 5B 28 03 00 15 02 01 00 00 00 2F 5C 00 00 2D 56 00 00 3F 23 00 F6 00 01 04 5B 00 00 00 00 00 00 00 00 00 00 00 00 03 BA 3B 64 0F 00 0D 03 01 00 00 00 6C 3D 00 00 B1 C5 00 00 37 18 00 F3 00 01 04 5B 00 00 00 00 00 00 00 00 00 00 00 00 FA F4 88 50 0F 00 05 04 01 00 00 00 2C E6 00 00 DA AF 00 00 00 65 00 23 00 0A 2B 96 00 00 00 00 00 00 00 00 00 00 00 00 01 97 20 80 0F 00 02 05 01 00 00 00 1A 6B 00 00 F6 F9 00 00 03 F9 00 26 00 0A 2B 96 00 00 00 00 00 00 00 00 00 00 00 00 01 A7 50 BA 0F 00 07 06 01 00 00 00 08 19 00 00 3B 72 00 00 50 5C 00 10 00 00 00 00 00 00 00 00 00 00 00 00 00 00 00 00 02 02 3D 78 01 00 1A 07 01 00 00 00 73 D8 00 00 37 61 00 00 56 7C 00 34 00 00 00 00 00 00 00 00 00 00 00 00 00 00 00 00 08 AE AA 00 01 00 0A 10 05 00 00 00 74 48 00 00 3B D0 00 00 18 BD 00 17 00 00 00 02 00 00 00 00 00 00 00 00 00 00 00 00 F5 3E D4 20 03 00 20 12 05 00 00 00 1B 65 00 00 E7 9C 00 00 2A 7C 00 48 00 00 00 00 00 00 00 00 00 00 00 00 00 00 00 00 05 97 67 70 01 00 16 13 05 00 00 00 5F A5 00 00 FA 15 00 00 07 5C 00 2E 00 01 04 5E 00 00 00 00 00 00 00 00 00 00 00 00 0A 53 0A 80 0F 00 1A 15 05 00 00 00 2F 84 00 00 F9 F6 00 00 24 DE 00 2E 00 01 04 5E 00 00 00 00 00 00 00 00 00 00 00 00 0C DA 2C 80 0F 00 1F 17 05 00 00 00 49 37 00 00 47 98 00 00 2F 38 00 E6 00 00 00 00 00 00 00 00 00 00 00 00 00 00 00 00 01 97 DF 04 03 00 10 18 05 00 00 00 19 9B 00 00 34 53 00 00 2B BE 00 20 00 00 00 00 00 00 00 00 00 00 00 00 00 00 00 00 11 F5 72 A0 01 00 87 77 

08 01 00 2C 04 05 01 00 38 90 36 1C 28 94 00 59 00 0C 02 3F 07 77 77 2A 1D DD DD DE 37 77 77 6A 1D DE 00 D4 07 80 07 69 20 00 01 93 2F C8 10 85 FE 77 

08 01 00 2C 05 02 01 00 38 90 36 1C 28 94 00 59 00 0C 02 3F 07 77 77 2A 1D DD DD DE 37 77 77 6A 1D DE 00 D4 07 80 07 69 20 00 01 93 2F C8 10 85 F8 77 

08 01 00 2C 04 05 01 00 38 90 46 17 28 95 1F 51 0C 0C 0C 2E 03 03 FD D0 00 C0 C0 E9 30 30 35 E0 15 55 55 4B 15 55 55 4B 15 55 55 4B 15 55 55 4B 1C 77 

08 01 00 2C 05 02 01 00 38 90 46 17 28 95 1F 51 0C 0C 0C 2E 03 03 FD D0 00 C0 C0 E9 30 30 35 E0 15 55 55 4B 15 55 55 4B 15 55 55 4B 15 55 55 4B 1A 77 

08 02 01 F8 0C 02 FA 00 0A 00 00 00 09 00 00 07 D0 00 06 1F 4F 00 00 00 00 00 00 00 16 00 01 00 00 00 3D A4 00 00 3C 02 00 00 1D 68 00 7B 00 00 00 01 00 00 00 00 00 00 00 00 00 00 00 00 F8 6F 69 40 03 00 15 02 01 00 00 00 2D 80 00 00 7F 73 00 00 3F 30 01 28 00 01 04 5B 00 00 00 00 00 00 00 00 00 00 00 00 03 B7 A4 3C 0F 00 0D 03 01 00 00 00 67 C9 00 00 18 AB 00 00 37 23 01 25 00 01 04 5B 00 00 00 00 00 00 00 00 00 00 00 00 FA F3 3F 88 0F 00 05 04 01 00 00 00 2D B4 00 00 83 72 00 00 00 72 00 EB 00 0A 2B 97 00 00 00 00 00 00 00 00 00 00 00 00 01 97 59 38 0F 00 02 05 01 00 00 00 1B E0 00 00 9F 77 00 00 04 06 00 EE 00 0A 2B 97 00 00 00 00 00 00 00 00 00 00 00 00 01 A5 7A 52 0F 00 0A 10 05 00 00 00 65 04 00 00 68 85 00 00 18 C1 00 49 00 00 00 02 00 00 00 00 00 00 00 00 00 00 00 00 F5 3E 7D 90 03 00 03 12 05 00 00 00 11 93 00 00 42 36 00 00 2A EF 00 2A 00 00 00 00 00 00 00 00 00 00 00 00 00 00 00 00 10 17 74 E0 01 00 16 13 05 00 00 00 5F 7C 00 00 BF 99 00 00 07 64 00 60 00 01 04 5E 00 00 00 00 00 00 00 00 00 00 00 00 0A 51 F1 C0 0F 00 17 14 05 00 00 00 0F 99 00 00 15 3A 00 00 2A 13 00 19 00 00 00 00 00 00 00 00 00 00 00 00 00 00 00 00 F1 4B A6 20 01 00 1A 15 05 00 00 00 32 05 00 00 2C EB 00 00 24 E7 00 60 00 01 04 5E 00 00 00 00 00 00 00 00 00 00 00 00 0C D9 AB 30 0F 00 20 16 05 00 00 00 16 75 00 00 35 59 00 00 2A 83 00 12 00 00 00 00 00 00 00 00 00 00 00 00 00 00 00 00 01 BA 3C BC 01 00 1F 17 05 00 00 00 50 A0 00 00 9A 3F 00 00 2F 3E 01 18 00 00 00 00 00 00 00 00 00 00 00 00 00 00 00 00 01 95 8D C2 03 00 82 77 

08 01 00 2C 02 15 01 00 38 90 26 13 28 88 A5 0B 27 FD FA DD 27 F2 2A EA 07 80 01 63 18 57 E6 F2 04 6E 10 A1 30 A2 FE DA 3B EA 51 7C 13 F9 79 7F 8B 77 

08 01 00 2C 03 0D 01 00 38 90 26 13 28 88 24 06 3F DF 94 3C 30 E9 EE 5D 2F 08 08 6B 03 B7 66 2C 03 F5 60 9B 05 0F E3 7D 06 0C AE AC 23 6F 41 0F 3E 77 

08 01 00 2C 04 05 01 00 38 90 56 18 28 95 A0 52 00 00 00 00 00 00 00 00 00 00 00 00 00 00 00 00 00 00 00 00 00 00 00 00 00 00 00 00 00 00 00 00 8C 77 

08 01 00 2C 05 02 01 00 38 90 56 18 28 95 A0 52 00 00 00 00 00 00 00 00 00 00 00 00 00 00 00 00 00 00 00 00 00 00 00 00 00 00 00 00 00 00 00 00 8A 77 

08 01 00 2C 04 05 01 00 38 90 16 11 28 A1 52 FB 3E BA DC E6 25 FC 27 AA 18 00 55 2D 15 55 55 4B 15 55 55 4B 15 55 55 4B 15 55 55 4B 15 55 55 4B 7E 77 

08 01 00 2C 05 02 01 00 38 90 16 11 28 A1 6F F0 48 00 16 FF 0E 3B 7F F8 38 01 55 B2 15 55 55 4B 15 55 55 4B 15 55 55 4B 15 55 55 4B 15 55 55 4B 09 77 

08 02 01 F8 0C 02 FA 00 0A 00 00 00 09 00 00 07 D0 00 06 1F 50 00 00 00 00 00 00 00 16 00 01 00 00 00 3B B1 00 00 9E B0 00 00 1D 71 00 AD 00 00 00 01 00 00 00 00 00 00 00 00 00 00 00 00 F8 6E 4B 90 03 00 15 02 01 00 00 00 2B D5 00 00 B2 33 00 00 3F 3D 00 2E 00 01 04 5C 00 00 00 00 00 00 00 00 00 00 00 00 03 B6 20 9C 0F 00 0D 03 01 00 00 00 66 EE 00 00 4B AE 00 00 37 2D 00 2B 00 01 04 5C 00 00 00 00 00 00 00 00 00 00 00 00 FA F2 B7 F0 0F 00 05 04 01 00 00 00 2E D0 00 00 F1 8F 00 00 00 7E 00 87 00 0A 2B 99 00 00 00 00 00 00 00 00 00 00 00 00 01 98 46 38 0F 00 02 05 01 00 00 00 1B DD 00 00 1C 6F 00 00 04 13 00 8A 00 0A 2B 99 00 00 00 00 00 00 00 00 00 00 00 00 01 A7 B8 4A 0F 00 1A 06 01 00 00 00 05 01 00 00 06 89 00 00 56 99 00 30 00 00 00 00 00 00 00 00 00 00 00 00 00 00 00 00 05 62 9C A8 01 00 0A 10 05 00 00 00 6D 0A 00 00 80 21 00 00 18 C5 00 7B 00 00 00 02 00 00 00 00 00 00 00 00 00 00 00 00 F5 3C 74 B0 03 00 16 13 05 00 00 00 5F 81 00 00 6E 9C 00 00 07 6C 00 92 00 01 04 5E 00 00 00 00 00 00 00 00 00 00 00 00 0A 52 68 50 0F 00 17 14 05 00 00 00 07 64 00 00 89 5C 00 00 2A 16 00 4B 00 00 00 00 00 00 00 00 00 00 00 00 00 00 00 00 ED 20 71 40 01 00 1A 15 05 00 00 00 30 DA 00 00 44 2E 00 00 24 EF 00 92 00 01 04 5E 00 00 00 00 00 00 00 00 00 00 00 00 0C D7 A6 30 0F 00 20 16 05 00 00 00 2D AE 00 00 85 C4 00 00 2A 89 00 44 00 00 00 00 00 00 00 00 00 00 00 00 00 00 00 00 00 58 A5 49 01 00 1F 17 05 00 00 00 51 AD 00 00 D2 BD 00 00 2F 44 00 1E 00 00 00 01 00 00 00 00 00 00 00 00 00 00 00 00 01 95 3F B6 03 00 1D 77 

08 01 00 2C 00 16 01 00 38 90 26 13 28 88 A7 0D 00 FD FD 74 28 45 76 D4 19 F4 01 CA 16 E7 4F 6E 04 24 40 2E 32 BD FF F2 02 AA 51 DC 13 F9 21 76 BC 77 

08 01 00 2C 04 05 01 00 38 90 26 13 28 A0 6F FF 3D 8A 18 93 20 00 00 90 00 00 00 00 00 00 00 00 00 00 00 00 00 00 00 00 00 07 77 0A 1C 1F FB 93 3D 77 

08 01 00 2C 05 02 01 00 38 90 26 13 28 A0 6F FF 3D 8A 18 93 20 00 00 90 00 00 00 00 00 00 00 00 00 00 00 00 00 00 00 00 00 07 77 0A 1C 1F FB 93 3B 77 

08 02 01 F8 0C 02 FA 00 0A 00 00 00 09 00 00 07 D0 00 06 1F 51 00 00 00 00 00 00 00 16 00 01 00 00 00 3C 17 00 00 31 7F 00 00 1D 7B 00 DF 00 00 00 01 00 00 00 00 00 00 00 00 00 00 00 00 F8 6D BB 30 03 00 15 02 01 00 00 00 28 F7 00 00 15 6B 00 00 3F 4B 00 60 00 01 04 5C 00 00 00 00 00 00 00 00 00 00 00 00 03 B8 04 08 0F 00 0D 03 01 00 00 00 69 C8 00 00 B6 5D 00 00 37 37 00 5D 00 01 04 5C 00 00 00 00 00 00 00 00 00 00 00 00 FA F4 AA 58 0F 00 05 04 01 00 00 00 2D 80 00 00 9B 60 00 00 00 8B 00 23 00 0A 2B 9B 00 00 00 00 00 00 00 00 00 00 00 00 01 9A 2F 44 0F 00 02 05 01 00 00 00 1C 43 00 00 C1 D6 00 00 04 1F 00 26 00 0A 2B 9B 00 00 00 00 00 00 00 00 00 00 00 00 01 A2 D6 4A 0F 00 0A 10 05 00 00 00 70 30 00 00 AB 39 00 00 18 C9 00 AD 00 00 00 02 00 00 00 00 00 00 00 00 00 00 00 00 F5 3E B6 40 03 00 20 11 05 00 00 00 07 19 00 00 DE 52 00 00 2A 8F 00 0D 00 00 00 00 00 00 00 00 00 00 00 00 00 00 00 00 02 55 6E 8C 01 00 16 13 05 00 00 00 59 01 00 00 35 1B 00 00 07 74 00 C4 00 01 04 5E 00 00 00 00 00 00 00 00 00 00 00 00 0A 51 8B 80 0F 00 03 14 05 00 00 00 00 C8 00 00 C3 66 00 00 2A FF 00 26 00 00 00 00 00 00 00 00 00 00 00 00 00 00 00 00 0B 0B 63 20 01 00 1A 15 05 00 00 00 2F AF 00 00 77 48 00 00 24 F7 00 C4 00 01 04 5E 00 00 00 00 00 00 00 00 00 00 00 00 0C D9 3D 60 0F 00 17 16 05 00 00 00 00 C8 00 00 DD 3C 00 00 2A 1A 00 14 00 00 00 00 00 00 00 00 00 00 00 00 00 00 00 00 F2 CD 67 30 01 00 1F 17 05 00 00 00 4E FC 00 00 26 90 00 00 2F 4B 00 50 00 00 00 01 00 00 00 00 00 00 00 00 00 00 00 00 01 94 8D A0 03 00 5B 77 

08 01 00 2C 04 05 01 00 38 90 36 1C 28 A0 00 F0 00 C0 00 E0 0F 77 77 DA 1D DD DD DE 37 77 77 6A 1D DE 00 D4 07 80 07 69 20 00 0D 94 3E C1 18 C1 D5 77 

08 01 00 2C 05 02 01 00 38 90 36 1C 28 A0 00 F0 00 C0 00 E0 0F 77 77 DA 1D DD DD DE 37 77 77 6A 1D DE 00 D4 07 80 07 69 20 00 0D 94 3E C1 18 C1 D3 77 

08 01 00 2C 04 05 01 00 38 90 46 17 28 A0 21 F9 18 72 44 36 02 13 EF 13 00 C0 C0 E9 20 A4 55 04 15 55 55 4B 15 55 55 4B 15 55 55 4B 15 55 55 4B 45 77 

08 01 00 2C 05 02 01 00 38 90 46 17 28 A0 21 F9 18 72 44 36 02 13 EF 13 00 C0 C0 E9 20 A4 55 04 15 55 55 4B 15 55 55 4B 15 55 55 4B 15 55 55 4B 43 77 

08 02 02 48 0E 02 FA 00 0A 00 00 00 09 00 00 07 D0 00 06 1A 2B 00 00 00 00 00 00 00 16 00 01 00 00 00 3E CC 00 00 8C FB 00 00 1D 84 01 11 00 00 00 01 00 00 00 00 00 00 00 00 00 00 00 00 F8 6E BE 18 03 00 15 02 01 00 00 00 2B BC 00 00 3D 2A 00 00 3F 58 00 92 00 01 04 5C 00 00 00 00 00 00 00 00 00 00 00 00 03 B5 77 40 0F 00 0D 03 01 00 00 00 68 49 00 00 F3 27 00 00 37 41 00 8F 00 01 04 5C 00 00 00 00 00 00 00 00 00 00 00 00 FA F2 6A 38 0F 00 05 04 01 00 00 00 2E 5E 00 00 0D 87 00 00 00 98 00 EB 00 0A 2B 9C 00 00 00 00 00 00 00 00 00 00 00 00 01 98 6D DC 0F 00 02 05 01 00 00 00 1D B1 00 00 37 6E 00 00 04 2C 00 EE 00 0A 2B 9C 00 00 00 00 00 00 00 00 00 00 00 00 01 A6 26 BC 0F 00 07 06 01 00 00 00 00 C8 00 00 BD CB 00 00 50 92 00 05 00 00 00 00 00 00 00 00 00 00 00 00 00 00 00 00 02 98 79 C8 01 00 1A 07 01 00 00 00 1B 22 00 00 FA BF 00 00 56 B5 00 2A 00 00 00 00 00 00 00 00 00 00 00 00 00 00 00 00 07 DD 84 78 01 00 20 11 05 00 00 00 31 06 00 00 34 A9 00 00 2A 96 00 3F 00 00 00 00 00 00 00 00 00 00 00 00 00 00 00 00 03 7F 84 68 01 00 16 13 05 00 00 00 5A D0 00 00 E0 23 00 00 07 7B 00 F6 00 01 04 5E 00 00 00 00 00 00 00 00 00 00 00 00 0A 50 E6 40 0F 00 1A 15 05 00 00 00 38 95 00 00 8E F3 00 00 24 FF 00 F6 00 01 04 5E 00 00 00 00 00 00 00 00 00 00 00 00 0C D6 9B 40 0F 00 17 16 05 00 00 00 1E 43 00 00 A8 6C 00 00 2A 1E 00 46 00 00 00 00 00 00 00 00 00 00 00 00 00 00 00 00 F1 5C 28 10 01 00 1F 17 05 00 00 00 49 08 00 00 68 6F 00 00 2F 51 00 82 00 00 00 01 00 00 00 00 00 00 00 00 00 00 00 00 01 94 1B 7C 03 00 0A 18 05 00 00 00 00 C8 00 00 C4 06 00 00 28 C9 00 1B 00 00 00 00 00 00 00 00 00 00 00 00 00 00 00 00 F5 4A B1 10 01 00 10 19 05 00 00 00 0A 62 00 00 C1 B7 00 00 2B E1 00 15 00 00 00 00 00 00 00 00 00 00 00 00 00 00 00 00 13 25 4D C0 01 00 45 77 

08 01 00 2C 04 05 01 00 38 90 56 18 28 A1 A4 F7 00 00 00 00 00 00 00 00 00 00 00 00 00 00 00 00 00 00 00 00 00 00 00 00 00 00 00 00 00 00 00 00 19 77 

08 01 00 2C 05 02 01 00 38 90 56 18 28 A1 A4 F7 00 00 00 00 00 00 00 00 00 00 00 00 00 00 00 00 00 00 00 00 00 00 00 00 00 00 00 00 00 00 00 00 1F 77 

08 01 00 2C 04 05 01 00 38 90 16 11 28 AD 95 C2 23 0F B2 7C 2E C0 60 1D 2C 00 55 8D 15 55 55 4B 15 55 55 4B 15 55 55 4B 15 55 55 4B 15 55 55 4B 83 77 

08 01 00 2C 05 02 01 00 38 90 16 11 28 AD 92 CB 21 7E F2 14 2E B2 E0 0E 0C 00 55 1D 15 55 55 4B 15 55 55 4B 15 55 55 4B 15 55 55 4B 15 55 55 4B 81 77 

08 02 02 48 0E 02 FA 00 0A 00 00 00 09 00 00 07 D0 00 06 1A 2C 00 00 00 00 00 00 00 16 00 01 00 00 00 3C B2 00 00 7F FE 00 00 14 C2 00 17 00 00 00 02 00 00 00 00 00 00 00 00 00 00 00 00 F8 6D 7A 80 03 00 15 02 01 00 00 00 27 5A 00 00 E9 14 00 00 36 99 00 C4 00 01 04 5C 00 00 00 00 00 00 00 00 00 00 00 00 03 B6 17 9C 0F 00 0D 03 01 00 00 00 66 BF 00 00 B6 10 00 00 2E 80 00 C1 00 01 04 5C 00 00 00 00 00 00 00 00 00 00 00 00 FA F5 59 C8 0F 00 05 04 01 00 00 00 2E 3C 00 00 08 F7 00 00 07 D5 00 86 00 0A 2B 9E 00 00 00 00 00 00 00 00 00 00 00 00 01 96 AC BC 0F 00 02 05 01 00 00 00 1F 32 00 00 3C FA 00 00 0B 69 00 89 00 0A 2B 9E 00 00 00 00 00 00 00 00 00 00 00 00 01 A5 A5 E4 0F 00 1A 07 01 00 00 00 97 D9 00 00 E7 46 00 00 1E 04 00 5C 00 00 00 00 00 00 00 00 00 00 00 00 00 00 00 00 08 46 88 70 03 00 17 11 05 00 00 00 00 C8 00 00 D1 8C 00 00 29 BB 00 0E 00 00 00 00 00 00 00 00 00 00 00 00 00 00 00 00 F3 84 4E F0 01 00 03 12 05 00 00 00 0E A3 00 00 C0 D5 00 00 2A A9 00 1F 00 00 00 00 00 00 00 00 00 00 00 00 00 00 00 00 0F 69 C9 A0 01 00 16 13 05 00 00 00 5A D8 00 00 D1 DF 00 00 03 1D 01 28 00 01 04 5E 00 00 00 00 00 00 00 00 00 00 00 00 0A 51 47 E0 0F 00 20 14 05 00 00 00 04 BA 00 00 D4 8B 00 00 2A 35 00 07 00 00 00 00 00 00 00 00 00 00 00 00 00 00 00 00 01 C5 9B F0 01 00 1A 15 05 00 00 00 36 2B 00 00 EC 49 00 00 20 A1 01 28 00 01 04 5E 00 00 00 00 00 00 00 00 00 00 00 00 0C D8 10 B0 0F 00 1F 17 05 00 00 00 46 98 00 00 DF B8 00 00 2A F1 00 B4 00 00 00 01 00 00 00 00 00 00 00 00 00 00 00 00 01 95 AE 08 03 00 0A 18 05 00 00 00 2A 49 00 00 27 DD 00 00 24 68 00 4D 00 00 00 00 00 00 00 00 00 00 00 00 00 00 00 00 F6 A5 89 80 01 00 10 19 05 00 00 00 07 86 00 00 71 E6 00 00 27 85 00 47 00 00 00 00 00 00 00 00 00 00 00 00 00 00 00 00 17 E1 2C 60 01 00 B2 77 

08 01 00 2C 13 16 05 00 22 C0 46 26 20 8B ED D4 11 83 9D FF 24 06 2D 14 3F 51 C0 20 28 43 19 3F 11 2C 29 55 34 E8 FC F3 30 58 F7 59 35 BF FD 2C 12 77 

08 01 00 2C 15 1A 05 00 22 C0 46 26 20 8B ED D4 11 83 9D 09 1E C6 2D 20 3F 54 40 39 28 43 19 DF 11 2D F8 10 34 EB FD ED 30 89 45 34 35 BF FD CC 3B 77 

08 01 00 2C 04 05 01 00 38 90 26 13 28 AC 8F C5 3D 8A 18 93 20 00 00 90 00 00 2A 07 2A AA AA B4 00 00 00 00 00 00 00 00 00 07 77 0A 1C 9F EC CF 93 77 

08 01 00 2C 05 02 01 00 38 90 26 13 28 AC 8F C5 3D 8A 18 93 20 00 00 90 00 00 2A 07 2A AA AA B4 00 00 00 00 00 00 00 00 00 07 77 0A 1C 9F EC CF 95 77 

08 02 01 F8 0C 02 FA 00 0A 00 00 00 09 00 00 07 D0 00 06 1A 2D 00 00 00 00 00 00 00 16 00 01 00 00 00 3D CC 00 00 13 F6 00 00 14 CC 00 49 00 00 00 02 00 00 00 00 00 00 00 00 00 00 00 00 F8 70 A3 B0 03 00 15 02 01 00 00 00 27 D7 00 00 4C 04 00 00 36 A7 00 F6 00 01 04 5C 00 00 00 00 00 00 00 00 00 00 00 00 03 B8 E5 50 0F 00 0D 03 01 00 00 00 67 49 00 00 23 92 00 00 2E 8B 00 F3 00 01 04 5C 00 00 00 00 00 00 00 00 00 00 00 00 FA F6 59 98 0F 00 05 04 01 00 00 00 2F 54 00 00 AD 22 00 00 07 E1 00 22 00 0A 2B A0 00 00 00 00 00 00 00 00 00 00 00 00 01 9C 32 D8 0F 00 02 05 01 00 00 00 1D F4 00 00 F0 A7 00 00 0B 75 00 25 00 0A 2B A0 00 00 00 00 00 00 00 00 00 00 00 00 01 A8 82 68 0F 00 1A 07 01 00 00 00 A8 FA 00 00 73 C1 00 00 1E 13 00 8E 00 00 00 00 00 00 00 00 00 00 00 00 00 00 00 00 08 9D E8 E0 03 00 17 11 05 00 00 00 1B 0A 00 00 C6 76 00 00 29 BF 00 40 00 00 00 00 00 00 00 00 00 00 00 00 00 00 00 00 F4 CE 1A 00 01 00 16 13 05 00 00 00 5D AC 00 00 99 0F 00 00 03 25 00 2E 00 01 04 5F 00 00 00 00 00 00 00 00 00 00 00 00 0A 53 BE D0 0F 00 20 14 05 00 00 00 18 96 00 00 D5 0C 00 00 2A 3B 00 39 00 00 00 00 00 00 00 00 00 00 00 00 00 00 00 00 FD C2 AA F8 01 00 1A 15 05 00 00 00 36 79 00 00 1A 7D 00 00 20 AA 00 2E 00 01 04 5F 00 00 00 00 00 00 00 00 00 00 00 00 0C D9 B2 80 0F 00 1F 17 05 00 00 00 4A 58 00 00 30 B8 00 00 2A F8 00 E6 00 00 00 01 00 00 00 00 00 00 00 00 00 00 00 00 01 97 CD 48 03 00 0A 18 05 00 00 00 00 C8 00 00 50 1C 00 00 28 6B 00 17 00 00 00 00 00 00 00 00 00 00 00 00 00 00 00 00 F5 37 36 40 01 00 AE 77 

08 01 00 2C 04 05 01 00 38 90 36 1C 28 AC 1F CE 3F 13 FD E0 27 77 77 BA 1D DD DD DE 37 77 77 6A 1D DE 00 D4 07 80 07 69 20 00 20 9A 18 1F EF 7A 36 77 

08 01 00 2C 05 02 01 00 38 90 36 1C A8 AC 1F CE 3F 13 FD E0 27 77 77 BA 1D DD DD DE 77 77 77 6A 1D DE 00 D4 07 80 07 69 20 00 20 9A 18 1F EF 7A F0 77 

08 01 00 2C 17 1F 05 00 22 C0 46 26 20 8B ED D4 11 83 9D FF 24 06 2D 14 3F 51 C0 20 28 43 19 3F 11 2C 29 55 34 E8 FC F3 30 58 F7 59 35 BF FD 2C 1F 77 

08 01 00 2C 04 05 01 00 38 90 46 17 28 AD 50 C4 0C 0F 50 29 17 02 20 E7 0F 83 40 95 22 A0 B5 7E 15 55 55 4B 15 55 55 4B 15 55 55 4B 15 55 55 4B 75 77 

08 01 00 2C 05 02 01 00 38 90 46 17 28 AD 50 C4 0C 0F 50 29 17 02 20 E7 0F 83 40 95 22 A0 B5 7E 15 55 55 4B 15 55 55 4B 15 55 55 4B 15 55 55 4B 73 77 

08 0F 00 05 04 01 00 00 00 32 77 

08 01 00 2C 00 16 01 00 B8 90 36 1C 28 A2 18 F3 3C 4E 88 D1 04 D1 00 6F 01 3F FD 39 2D D5 FF A2 3A C0 F8 2D 2F B0 1F A7 16 DF E7 F1 36 26 D4 14 98 77 

08 01 00 2C 02 15 01 00 38 90 36 1C 28 A2 18 F3 3C 4E 87 D3 39 7F FF 3F 3E 2F FD D9 2E 0D FF C2 3C 01 0A 52 0F B0 3C 38 0E AF 12 C8 29 7E C2 EB 80 77 

08 01 00 2C 03 0D 01 00 38 90 36 1C 28 A2 18 F3 3C 51 32 86 09 B9 00 9F 02 3F FF EF 15 51 FF 4B 1A 3F 9C C7 09 10 B8 3A 29 B4 78 3A 06 30 8C 39 5B 77 

08 01 00 2C 04 05 01 00 38 90 56 18 28 AD A8 C9 00 00 00 00 00 00 00 00 00 00 00 00 00 00 00 00 00 00 00 00 00 00 00 00 00 00 00 00 00 00 00 00 27 77 

08 01 00 2C 05 02 01 00 38 90 56 18 28 AD A8 C9 00 00 00 00 80 00 00 00 00 00 00 00 00 00 00 00 00 00 00 00 00 00 00 00 00 00 00 00 00 00 00 00 A1 77 

08 01 00 2C 04 05 01 00 38 90 16 11 28 B9 CA AB 20 03 11 94 21 8F 02 5D 07 3F 55 A6 15 55 55 4B 15 55 55 4B 15 55 55 4B 15 55 55 4B 15 55 55 4B B8 77 

08 01 00 2C 05 02 01 00 38 90 16 11 28 B9 C4 AA 20 02 05 92 21 8F 01 58 3B 72 55 70 15 55 55 4B 15 55 55 4B 15 55 55 4B 15 55 55 4B 15 55 55 4B 03 77 

08 02 02 70 0F 02 FA 00 0A 00 00 00 09 00 00 07 D0 00 06 1A 2F 00 00 00 00 00 00 00 16 00 01 00 00 00 41 C6 00 00 00 AD 00 00 14 DF 00 2E 00 01 04 5D 00 00 00 00 00 00 00 00 00 00 00 00 F8 6F 3E F0 0F 00 15 02 01 00 00 00 28 D1 00 00 D5 27 00 00 36 C1 00 2E 00 01 04 5D 00 00 00 00 00 00 00 00 00 00 00 00 03 B5 7A B4 0F 00 0D 03 01 00 00 00 61 EA 00 00 C9 C8 00 00 2E 9F 00 2B 00 01 04 5D 00 00 00 00 00 00 00 00 00 00 00 00 FA F6 0A 00 0F 00 05 04 01 00 00 00 2E 37 00 00 C7 BB 00 00 07 FA 00 86 00 0A 2B A3 00 00 00 00 00 00 00 00 00 00 00 00 01 9A 7F B8 0F 00 02 05 01 00 00 00 1A 47 00 00 14 CA 00 00 0B 8F 00 89 00 0A 2B A3 00 00 00 00 00 00 00 00 00 00 00 00 01 A5 54 F0 0F 00 1A 07 01 00 00 00 6A 17 00 00 5B 4C 00 00 1E 30 00 F2 00 00 00 00 00 00 00 00 00 00 00 00 00 00 00 00 08 D1 49 B0 03 00 03 08 01 00 00 00 04 C0 00 00 FB F1 00 00 01 6D 00 CD 00 00 00 01 00 00 00 00 00 00 00 00 00 00 00 00 03 39 D9 8C 01 00 20 10 05 00 00 00 09 FC 00 00 DC 98 00 00 2A 48 00 34 00 00 00 00 00 00 00 00 00 00 00 00 00 00 00 00 02 15 A7 3C 01 00 03 12 05 00 00 00 15 E1 00 00 08 B8 00 00 2A C3 00 4D 00 00 00 00 00 00 00 00 00 00 00 00 00 00 00 00 11 B6 A5 E0 01 00 16 13 05 00 00 00 58 C9 00 00 0B 99 00 00 03 35 00 92 00 01 04 5F 00 00 00 00 00 00 00 00 00 00 00 00 0A 51 8C A0 0F 00 17 14 05 00 00 00 0A 7F 00 00 20 F1 00 00 29 C7 00 3B 00 00 00 00 00 00 00 00 00 00 00 00 00 00 00 00 EE 92 D9 40 01 00 1A 15 05 00 00 00 34 6F 00 00 5C BF 00 00 20 BA 00 92 00 01 04 5F 00 00 00 00 00 00 00 00 00 00 00 00 0C D7 A2 B0 0F 00 1F 17 05 00 00 00 4B 23 00 00 C3 A6 00 00 2B 04 00 1E 00 00 00 02 00 00 00 00 00 00 00 00 00 00 00 00 01 96 34 08 03 00 0A 18 05 00 00 00 5D FF 00 00 96 36 00 00 28 73 00 12 00 00 00 00 00 00 00 00 00 00 00 00 00 00 00 00 F5 10 1A 70 01 00 10 19 05 00 00 00 00 C8 00 00 98 99 00 00 2B 9E 00 0C 00 00 00 00 00 00 00 00 00 00 00 00 00 00 00 00 12 29 E6 00 01 00 C3 77 

08 01 00 2C 04 05 01 00 38 90 26 13 28 B8 AF A6 3D 8A 18 93 20 00 00 90 00 00 AA 09 2A AA AA B4 00 00 00 00 00 00 00 00 00 07 77 0A 1C BF E8 03 A2 77 

08 01 00 2C 05 02 01 00 38 90 26 13 28 B8 AF A6 3D 8A 18 93 20 00 00 90 00 00 AA 09 2A AA AA B4 00 00 00 00 00 00 00 00 00 07 77 0A 1C BF E8 03 A4 77 

08 02 02 48 0E 02 FA 00 0A 00 00 00 09 00 00 07 D0 00 06 1A 30 00 00 00 00 00 00 00 16 00 01 00 00 00 3E C6 00 00 5D 81 00 00 14 E8 00 60 00 01 04 5D 00 00 00 00 00 00 00 00 00 00 00 00 F8 6D 34 08 0F 00 15 02 01 00 00 00 27 29 00 00 ED 43 00 00 36 CE 00 60 00 01 04 5D 00 00 00 00 00 00 00 00 00 00 00 00 03 B5 58 44 0F 00 0D 03 01 00 00 00 6B 4E 00 00 FC 99 00 00 2E A9 00 5D 00 01 04 5D 00 00 00 00 00 00 00 00 00 00 00 00 FA F5 7A F8 0F 00 05 04 01 00 00 00 2D 23 00 00 36 FA 00 00 08 07 00 22 00 0A 2B A5 00 00 00 00 00 00 00 00 00 00 00 00 01 9A D2 9E 0F 00 02 05 01 00 00 00 1C F8 00 00 7F 41 00 00 0B 9B 00 25 00 0A 2B A5 00 00 00 00 00 00 00 00 00 00 00 00 01 A7 08 D6 0F 00 1A 07 01 00 00 00 65 51 00 00 D4 A8 00 00 1E 3E 01 24 00 00 00 00 00 00 00 00 00 00 00 00 00 00 00 00 09 0B DA C0 03 00 20 10 05 00 00 00 30 90 00 00 2D 55 00 00 2E 4E 00 65 00 00 00 00 00 00 00 00 00 00 00 00 00 00 00 00 02 16 4B 2C 03 00 17 12 05 00 00 00 00 C8 00 00 67 F2 00 00 29 CB 00 06 00 00 00 00 00 00 00 00 00 00 00 00 00 00 00 00 F3 5E 67 E0 01 00 16 13 05 00 00 00 5D 77 00 00 B4 DD 00 00 03 3C 00 C4 00 01 04 5F 00 00 00 00 00 00 00 00 00 00 00 00 0A 4F C1 D0 0F 00 03 14 05 00 00 00 00 C8 00 00 08 07 00 00 2A CB 00 17 00 00 00 00 00 00 00 00 00 00 00 00 00 00 00 00 0C 4E 97 90 01 00 1A 15 05 00 00 00 3A FB 00 00 78 FC 00 00 20 C2 00 C4 00 01 04 5F 00 00 00 00 00 00 00 00 00 00 00 00 0C D7 3A B0 0F 00 1F 17 05 00 00 00 4E 45 00 00 EE 93 00 00 2B 0A 00 50 00 00 00 02 00 00 00 00 00 00 00 00 00 00 00 00 01 94 FB 34 03 00 0A 18 05 00 00 00 78 C3 00 00 AA F0 00 00 28 77 00 44 00 00 00 00 00 00 00 00 00 00 00 00 00 00 00 00 F5 80 0A C0 01 00 10 19 05 00 00 00 0D 84 00 00 D2 C4 00 00 2B A7 00 3E 00 00 00 00 00 00 00 00 00 00 00 00 00 00 00 00 17 00 FC 20 01 00 B0 77 

08 01 00 2C 04 05 01 00 38 90 36 1C 28 B8 7F AA 3C FF FE 2C 1F 77 77 0A 1D DD DD DE 37 12 02 1B 08 21 60 32 08 79 78 DC 00 01 60 02 18 18 1F 77 BC 77 

08 01 00 2C 05 02 01 00 38 90 36 1C 28 B8 7F AA 3C FF FE 2C 1F 77 77 0A 1D DD DD DE 37 12 02 1B 08 21 60 32 08 79 78 DC 00 01 60 02 98 18 1F 77 3A 77 

08 01 00 2C 05 02 01 00 38 90 46 17 28 B9 A4 A7 24 0C 0F 4B 3A 05 03 C3 00 C0 C0 E9 30 30 35 E0 15 55 55 4B 15 55 55 4B 15 55 55 4B 15 55 55 4B E7 77 

08 01 00 2C 04 05 01 00 38 90 46 17 28 B9 A4 A7 24 0C 0F 4B 3A 05 03 C3 00 C0 C0 E9 30 30 35 E0 15 55 55 4B 15 55 55 4B 15 55 55 4B 15 55 55 4B E1 77 

08 02 02 20 0D 02 FA 00 0A 00 00 00 09 00 00 07 D0 00 06 1A 31 00 00 00 00 00 00 00 16 00 01 00 00 00 40 3A 00 00 FC 60 00 00 14 F1 00 92 00 01 04 5D 00 00 00 00 00 00 00 00 00 00 00 00 F8 6D 13 98 0F 00 15 02 01 00 00 00 25 D9 00 00 4E 1D 00 00 36 DC 00 92 00 01 04 5D 00 00 00 00 00 00 00 00 00 00 00 00 03 B4 1A 80 0F 00 0D 03 01 00 00 00 64 C9 00 00 69 27 00 00 2E B4 00 8F 00 01 04 5D 00 00 00 00 00 00 00 00 00 00 00 00 FA F5 71 40 0F 00 05 04 01 00 00 00 2F D5 00 00 E4 18 00 00 08 13 00 EA 00 0A 2B A6 00 00 00 00 00 00 00 00 00 00 00 00 01 97 47 D4 0F 00 02 05 01 00 00 00 1D 13 00 00 30 3F 00 00 0B A8 00 ED 00 0A 2B A6 00 00 00 00 00 00 00 00 00 00 00 00 01 A7 4B C8 0F 00 1A 07 01 00 00 00 57 D0 00 00 7C C2 00 00 1E 4D 00 2A 00 00 00 01 00 00 00 00 00 00 00 00 00 00 00 00 09 94 E2 90 03 00 20 10 05 00 00 00 30 25 00 00 8F 8C 00 00 2E 54 00 97 00 00 00 00 00 00 00 00 00 00 00 00 00 00 00 00 02 16 DC D0 03 00 17 12 05 00 00 00 08 4F 00 00 53 80 00 00 29 CF 00 38 00 00 00 00 00 00 00 00 00 00 00 00 00 00 00 00 F5 B9 A9 60 01 00 16 13 05 00 00 00 5E 5C 00 00 7E 9B 00 00 03 44 00 F6 00 01 04 5F 00 00 00 00 00 00 00 00 00 00 00 00 0A 4E 85 80 0F 00 03 14 05 00 00 00 10 A4 00 00 EF FE 00 00 2A D2 00 49 00 00 00 00 00 00 00 00 00 00 00 00 00 00 00 00 08 47 C9 30 01 00 1A 15 05 00 00 00 3C 41 00 00 AA 58 00 00 20 CA 00 F6 00 01 04 5F 00 00 00 00 00 00 00 00 00 00 00 00 0C D6 D7 90 0F 00 1F 17 05 00 00 00 4D 60 00 00 46 3F 00 00 2B 11 00 82 00 00 00 02 00 00 00 00 00 00 00 00 00 00 00 00 01 94 4E 26 03 00 0A 18 05 00 00 00 00 C8 00 00 D9 55 00 00 28 7B 00 0F 00 00 00 00 00 00 00 00 00 00 00 00 00 00 00 00 F4 E2 90 D0 01 00 13 77 

08 01 00 2C 04 05 01 00 38 90 56 18 28 B9 AC AC 00 00 00 00 00 00 00 00 00 00 00 00 00 00 00 00 00 00 00 00 00 00 00 00 00 00 00 00 00 00 00 00 52 77 

08 01 00 2C 05 02 01 00 38 90 56 18 28 B9 AC AC 00 00 00 00 00 00 00 00 00 00 00 00 00 00 00 00 00 00 00 00 00 00 00 00 00 00 00 00 00 00 00 00 54 77 

08 01 00 2C 04 05 01 00 38 90 16 11 28 C6 06 8E 1A 1B EA 0C 1E C5 58 5F 00 5D 15 EC 15 55 55 4B 15 55 55 4B 15 55 55 4B 15 55 55 4B 15 55 55 4B 2D 77 

08 01 00 2C 05 02 01 00 38 90 16 11 28 C6 12 87 34 20 C6 63 3E 97 C8 19 00 67 55 76 15 55 55 4B 15 55 55 4B 15 55 55 4B 15 55 55 4B 15 55 55 4B 24 77 

08 02 02 48 0E 02 FA 00 0A 00 00 00 09 00 00 07 D0 00 06 1A 32 00 00 00 00 00 00 00 16 00 01 00 00 00 3C 13 00 00 56 99 00 00 14 FB 00 C4 00 01 04 5D 00 00 00 00 00 00 00 00 00 00 00 00 F8 6C 37 40 0F 00 15 02 01 00 00 00 27 CC 00 00 77 59 00 00 36 E9 00 C4 00 01 04 5D 00 00 00 00 00 00 00 00 00 00 00 00 03 B1 B6 94 0F 00 0D 03 01 00 00 00 66 92 00 00 A4 96 00 00 2E BE 00 C1 00 01 04 5D 00 00 00 00 00 00 00 00 00 00 00 00 FA F5 EE F8 0F 00 05 04 01 00 00 00 2E 82 00 00 50 24 00 00 08 20 00 86 00 0A 2B A8 00 00 00 00 00 00 00 00 00 00 00 00 01 98 6D BA 0F 00 02 05 01 00 00 00 1C 74 00 00 AA 5D 00 00 0B B4 00 89 00 0A 2B A8 00 00 00 00 00 00 00 00 00 00 00 00 01 A8 78 58 0F 00 07 06 01 00 00 00 06 8B 00 00 BB F1 00 00 50 23 00 2B 00 00 00 00 00 00 00 00 00 00 00 00 00 00 00 00 01 0F 14 92 01 00 1A 07 01 00 00 00 1F 77 00 00 BA E3 00 00 1E 5B 00 5C 00 00 00 01 00 00 00 00 00 00 00 00 00 00 00 00 09 95 D2 B0 03 00 20 10 05 00 00 00 31 C1 00 00 DD 6B 00 00 2E 5A 00 C9 00 00 00 00 00 00 00 00 00 00 00 00 00 00 00 00 02 15 24 70 03 00 16 13 05 00 00 00 61 A6 00 00 27 71 00 00 03 4C 01 28 00 01 04 5F 00 00 00 00 00 00 00 00 00 00 00 00 0A 4E 09 D0 0F 00 03 14 05 00 00 00 07 90 00 00 B0 33 00 00 2A DB 00 13 00 00 00 00 00 00 00 00 00 00 00 00 00 00 00 00 0C BC DA C0 01 00 1A 15 05 00 00 00 3C 46 00 00 BD 52 00 00 20 D2 01 28 00 01 04 5F 00 00 00 00 00 00 00 00 00 00 00 00 0C D6 1F E0 0F 00 10 16 05 00 00 00 03 F4 00 00 33 B1 00 00 2B B9 00 07 00 00 00 00 00 00 00 00 00 00 00 00 00 00 00 00 11 38 C3 E0 01 00 1F 17 05 00 00 00 50 3B 00 00 7C BC 00 00 2B 17 00 B4 00 00 00 02 00 00 00 00 00 00 00 00 00 00 00 00 01 93 22 48 03 00 0A 18 05 00 00 00 76 F4 00 00 F8 4E 00 00 28 7F 00 41 00 00 00 00 00 00 00 00 00 00 00 00 00 00 00 00 F5 33 35 60 01 00 6F 77 

08 01 00 2C 13 16 05 00 22 C0 46 26 20 8C 09 F4 04 64 00 2E 15 F9 C2 5E 33 EB C8 56 37 88 3C CF 37 F3 F6 79 0D 98 9C 16 00 00 07 4B 26 F3 6B CC A8 77 

08 01 00 2C 15 1A 05 00 22 C0 46 26 20 8C 09 F4 04 64 00 2E 15 F9 C2 5E 33 EB C8 56 37 88 3C CF 37 F3 C3 EF 0E 98 9C 27 00 00 0E B9 08 8A A0 F4 6C 77 

08 01 00 2C 17 1F 05 00 22 C0 46 26 20 8C 09 F4 04 64 00 2E 15 F9 C2 5E 33 EB C8 56 37 88 3C CF 37 F3 F9 02 03 D8 9C 2C 00 3F FA D2 3D F8 76 A0 9F 77 

08 01 00 2C 04 05 01 00 38 90 26 13 28 C4 CF 82 3D 8A 18 93 20 00 00 90 00 00 AA 09 2A AA AA B4 00 00 00 00 00 00 00 00 00 07 77 0A 1D FF FB 13 D8 77 

08 01 00 2C 05 02 01 00 38 90 26 13 28 C4 CF 82 3D 8A 18 93 20 00 00 90 00 00 AA 09 2A AA AA B4 00 00 00 00 40 00 00 00 00 07 77 0A 1D FF FB 13 9E 77 

08 02 02 48 0E 02 FA 00 0A 00 00 00 09 00 00 07 D0 00 06 1A 33 00 00 00 00 00 00 00 16 00 01 00 00 00 3C 13 00 00 E5 76 00 00 15 04 00 F6 00 01 04 5D 00 00 00 00 00 00 00 00 00 00 00 00 F8 6A 72 78 0F 00 15 02 01 00 00 00 2A 2E 00 00 CB E7 00 00 36 F6 00 F6 00 01 04 5D 00 00 00 00 00 00 00 00 00 00 00 00 03 B3 B6 10 0F 00 0D 03 01 00 00 00 62 74 00 00 0F A6 00 00 2E C9 00 F3 00 01 04 5D 00 00 00 00 00 00 00 00 00 00 00 00 FA F5 64 40 0F 00 05 04 01 00 00 00 2C 28 00 00 F8 6D 00 00 08 2C 00 22 00 0A 2B AA 00 00 00 00 00 00 00 00 00 00 00 00 01 99 AA 6A 0F 00 02 05 01 00 00 00 1B 9F 00 00 53 3B 00 00 0B C1 00 25 00 0A 2B AA 00 00 00 00 00 00 00 00 00 00 00 00 01 A4 83 4E 0F 00 1A 07 01 00 00 00 1A 1F 00 00 44 09 00 00 1E 6A 00 8E 00 00 00 01 00 00 00 00 00 00 00 00 00 00 00 00 09 91 10 60 03 00 20 10 05 00 00 00 31 9D 00 00 51 22 00 00 2E 61 00 FB 00 00 00 00 00 00 00 00 00 00 00 00 00 00 00 00 02 16 1E 50 03 00 16 13 05 00 00 00 60 B4 00 00 EB 1B 00 00 03 53 00 2E 00 01 04 60 00 00 00 00 00 00 00 00 00 00 00 00 0A 4D DF D0 0F 00 03 14 05 00 00 00 0E 0A 00 00 A7 4B 00 00 2A E3 00 45 00 00 00 00 00 00 00 00 00 00 00 00 00 00 00 00 08 AB 4D 40 01 00 1A 15 05 00 00 00 40 53 00 00 ED A5 00 00 20 DA 00 2E 00 01 04 60 00 00 00 00 00 00 00 00 00 00 00 00 0C D6 43 90 0F 00 10 16 05 00 00 00 13 DD 00 00 08 65 00 00 2B C2 00 39 00 00 00 00 00 00 00 00 00 00 00 00 00 00 00 00 10 0D EB C0 01 00 1F 17 05 00 00 00 4F E2 00 00 CA C1 00 00 2B 1D 00 2E 00 01 04 60 00 00 00 00 00 00 00 00 00 00 00 00 01 94 13 86 0F 00 0A 18 05 00 00 00 7A FF 00 00 20 A2 00 00 14 89 00 73 00 00 00 00 00 00 00 00 00 00 00 00 00 00 00 00 F5 3C D9 E0 03 00 17 19 05 00 00 00 10 C3 00 00 54 50 00 00 29 D7 00 33 00 00 00 00 00 00 00 00 00 00 00 00 00 00 00 00 F7 DF 16 40 01 00 04 77 

08 01 00 2C 04 05 01 00 38 90 36 1C 28 C5 FF 82 3B 3F FD F9 3F 77 77 9A 1D DD DD DE 37 76 7F 6E 21 EA 9B 28 11 00 00 70 00 01 60 02 18 18 18 7E 1D 77 

08 01 00 2C 05 02 01 00 38 90 36 1C 28 C5 FF 82 7B 3F FD F9 3F 77 77 9A 1D DD DD DE 37 76 7F 6E 21 EA 9B 28 11 00 00 70 00 01 60 02 18 18 18 7E 5B 77 

08 01 00 2C 04 05 01 00 38 90 46 17 28 C4 30 86 0C 0C 0C 2E 03 03 03 D7 00 C0 C0 E9 30 30 35 E0 15 55 55 4B 15 55 55 4B 15 55 55 4B 15 55 55 4B 4C 77 

08 01 00 2C 05 02 01 00 38 90 46 17 28 C4 30 86 0C 0C 0C 2E 03 03 03 D7 00 C0 C0 E9 30 30 35 E0 15 55 55 4B 15 55 55 4B 15 55 55 4B 15 55 55 4B 4A 77 

08 02 02 20 0D 02 FA 00 0A 00 00 00 09 00 00 07 D0 00 06 1A 34 00 00 00 00 00 00 00 16 00 01 00 00 00 41 1E 00 00 46 B6 00 00 15 0E 01 28 00 01 04 5D 00 00 00 00 00 00 00 00 00 00 00 00 F8 6A E0 18 0F 00 15 02 01 00 00 00 29 F7 00 00 EB 1F 00 00 37 03 01 28 00 01 04 5D 00 00 00 00 00 00 00 00 00 00 00 00 03 B2 40 78 0F 00 0D 03 01 00 00 00 63 68 00 00 45 E0 00 00 2E D3 01 25 00 01 04 5D 00 00 00 00 00 00 00 00 00 00 00 00 FA F5 30 E8 0F 00 05 04 01 00 00 00 2C 7A 00 00 6A 4E 00 00 08 39 00 EA 00 0A 2B AB 00 00 00 00 00 00 00 00 00 00 00 00 01 98 9A BA 0F 00 02 05 01 00 00 00 1C 38 00 00 CA 59 00 00 0B CD 00 ED 00 0A 2B AB 00 00 00 00 00 00 00 00 00 00 00 00 01 A4 ED 40 0F 00 1A 07 01 00 00 00 1E 44 00 00 AB 4F 00 00 1E 78 00 C0 00 00 00 01 00 00 00 00 00 00 00 00 00 00 00 00 09 6F B7 50 03 00 20 10 05 00 00 00 32 10 00 00 96 14 00 00 2E 67 00 01 00 00 00 01 00 00 00 00 00 00 00 00 00 00 00 00 02 14 B5 90 03 00 16 13 05 00 00 00 52 4F 00 00 94 DA 00 00 03 5B 00 60 00 01 04 60 00 00 00 00 00 00 00 00 00 00 00 00 0A 4C BC 40 0F 00 03 14 05 00 00 00 00 C8 00 00 60 92 00 00 2A EC 00 11 00 00 00 00 00 00 00 00 00 00 00 00 00 00 00 00 0C F0 D2 A0 01 00 1A 15 05 00 00 00 3C 1A 00 00 04 0D 00 00 20 E3 00 60 00 01 04 60 00 00 00 00 00 00 00 00 00 00 00 00 0C D6 5E 30 0F 00 10 16 05 00 00 00 15 64 00 00 F6 7F 00 00 2B CA 00 05 00 00 00 00 00 00 00 00 00 00 00 00 00 00 00 00 11 43 D4 C0 01 00 1F 17 05 00 00 00 4D B8 00 00 05 6D 00 00 2B 24 00 60 00 01 04 60 00 00 00 00 00 00 00 00 00 00 00 00 01 93 8B 80 0F 00 0A 18 05 00 00 00 79 E5 00 00 3B E8 00 00 14 8D 00 A5 00 00 00 00 00 00 00 00 00 00 00 00 00 00 00 00 F5 3A 50 30 03 00 77 77 

08 01 00 2C 00 16 01 00 38 90 46 17 28 B8 2E AB 25 14 85 B8 3F CD C4 53 0A 4D BC 00 00 80 58 59 3E 2C 29 DB 3F 6E E9 CF 2F 50 00 80 18 93 83 19 B4 77 

08 01 00 2C 02 15 01 00 38 90 46 17 28 B8 2E AB 25 14 85 B8 3F CD C4 53 0A 4D BC 00 00 80 58 59 3E 2C 29 DB 3F 6E E9 CF 2F 50 00 80 18 93 83 19 B5 77 

08 01 00 2C 03 0D 01 00 38 90 46 17 28 B8 2E AB 25 14 85 B8 3F CD C4 53 0A 4D BC 00 00 80 58 59 3E 2C 29 DB 3F 6E E9 CF 2F 50 00 80 18 93 81 1F A8 77 

08 01 00 2C 04 05 01 00 38 90 56 18 28 C5 B0 87 00 00 00 00 00 00 00 00 00 00 00 00 00 00 00 00 00 00 00 00 00 00 00 00 00 00 00 00 00 00 00 00 19 77 

08 01 00 2C 05 02 01 00 38 90 56 18 28 C5 B0 87 00 00 00 00 00 00 00 00 00 00 00 00 00 00 00 00 00 00 00 00 00 00 00 00 00 00 00 00 00 00 00 00 1F 77 

08 01 00 2C 04 05 01 00 38 90 16 11 28 D2 5A E2 16 85 87 11 36 7C 28 F8 1A 14 55 34 15 55 55 4B 15 55 55 4B 15 55 55 4B 15 55 55 4B 15 55 55 4B 66 77 

08 01 00 2C 05 02 01 00 38 90 16 11 28 D2 7A E8 16 41 86 FB 21 3D 51 A7 16 BA 55 80 15 55 55 4B 15 55 55 4B 15 55 55 4B 15 55 55 4B 15 55 55 4B 03 77 

08 02 02 48 0E 02 FA 00 0A 00 00 00 09 00 00 07 D0 00 06 1A 35 00 00 00 00 00 00 00 16 00 01 00 00 00 3F 6A 00 00 D8 97 00 00 15 17 00 2E 00 01 04 5E 00 00 00 00 00 00 00 00 00 00 00 00 F8 6C 2A 18 0F 00 15 02 01 00 00 00 2C 3E 00 00 4A C5 00 00 37 11 00 2E 00 01 04 5E 00 00 00 00 00 00 00 00 00 00 00 00 03 B2 50 3C 0F 00 0D 03 01 00 00 00 69 64 00 00 B4 AB 00 00 2E DD 00 2B 00 01 04 5E 00 00 00 00 00 00 00 00 00 00 00 00 FA F6 49 70 0F 00 05 04 01 00 00 00 2B E8 00 00 17 87 00 00 08 46 00 86 00 0A 2B AD 00 00 00 00 00 00 00 00 00 00 00 00 01 96 75 9A 0F 00 02 05 01 00 00 00 1B 8B 00 00 68 A4 00 00 0B DA 00 89 00 0A 2B AD 00 00 00 00 00 00 00 00 00 00 00 00 01 A7 B0 4C 0F 00 1A 07 01 00 00 00 1D D1 00 00 4D BA 00 00 1E 87 00 F2 00 00 00 01 00 00 00 00 00 00 00 00 00 00 00 00 09 2E F1 D0 03 00 20 10 05 00 00 00 32 C0 00 00 FE D2 00 00 2E 6D 00 33 00 00 00 01 00 00 00 00 00 00 00 00 00 00 00 00 02 15 66 F8 03 00 16 13 05 00 00 00 52 F3 00 00 57 4D 00 00 03 63 00 92 00 01 04 60 00 00 00 00 00 00 00 00 00 00 00 00 0A 4D 93 20 0F 00 03 14 05 00 00 00 14 1F 00 00 59 9E 00 00 2A F4 00 43 00 00 00 00 00 00 00 00 00 00 00 00 00 00 00 00 08 D5 35 F0 01 00 1A 15 05 00 00 00 3E 43 00 00 2E BC 00 00 20 EB 00 92 00 01 04 60 00 00 00 00 00 00 00 00 00 00 00 00 0C D5 A3 B0 0F 00 10 16 05 00 00 00 24 69 00 00 D3 CB 00 00 2B D3 00 37 00 00 00 00 00 00 00 00 00 00 00 00 00 00 00 00 10 12 E1 A0 01 00 1F 17 05 00 00 00 52 30 00 00 54 02 00 00 2B 2A 00 92 00 01 04 60 00 00 00 00 00 00 00 00 00 00 00 00 01 91 72 52 0F 00 0A 18 05 00 00 00 7C B3 00 00 69 1F 00 00 14 91 00 D7 00 00 00 00 00 00 00 00 00 00 00 00 00 00 00 00 F5 3B A0 A0 03 00 17 19 05 00 00 00 07 F0 00 00 FD 4F 00 00 29 DE 00 31 00 00 00 00 00 00 00 00 00 00 00 00 00 00 00 00 F7 95 FE 10 01 00 DB 77 

08 01 00 2C 04 05 01 00 38 90 26 13 28 D0 2F E8 3D 8A 18 93 20 00 00 90 00 00 01 03 2F E0 00 70 00 00 00 00 00 00 00 00 00 07 77 0A 1C 00 04 CC 18 77 

08 01 00 2C 05 02 01 00 38 90 26 13 28 D0 2F E8 3D 8A 18 93 20 00 00 90 00 01 01 0C 0F E0 00 E0 00 00 00 00 00 00 00 00 00 07 77 0A 1C 00 04 CC A0 77 

08 02 01 F8 0C 02 FA 00 0A 00 00 00 09 00 00 07 D0 00 06 1A 36 00 00 00 00 00 00 00 16 00 01 00 00 00 45 A6 00 00 3A 55 00 00 15 21 00 60 00 01 04 5E 00 00 00 00 00 00 00 00 00 00 00 00 F8 6B A8 90 0F 00 15 02 01 00 00 00 2E 5D 00 00 72 75 00 00 37 1E 00 60 00 01 04 5E 00 00 00 00 00 00 00 00 00 00 00 00 03 B3 6F 74 0F 00 0D 03 01 00 00 00 60 E7 00 00 EB CE 00 00 2E E7 00 5D 00 01 04 5E 00 00 00 00 00 00 00 00 00 00 00 00 FA F7 7D 90 0F 00 05 04 01 00 00 00 2A C2 00 00 83 8D 00 00 08 52 00 22 00 0A 2B AF 00 00 00 00 00 00 00 00 00 00 00 00 01 98 B5 8C 0F 00 02 05 01 00 00 00 1C CB 00 00 EB 5F 00 00 0B E6 00 25 00 0A 2B AF 00 00 00 00 00 00 00 00 00 00 00 00 01 A5 9D CE 0F 00 1A 07 01 00 00 00 1A F6 00 00 8E A4 00 00 1E 95 01 24 00 00 00 01 00 00 00 00 00 00 00 00 00 00 00 00 08 F0 06 10 03 00 20 10 05 00 00 00 31 E3 00 00 49 85 00 00 2E 74 00 65 00 00 00 01 00 00 00 00 00 00 00 00 00 00 00 00 02 15 70 84 03 00 16 13 05 00 00 00 50 D1 00 00 07 A0 00 00 03 6B 00 C4 00 01 04 60 00 00 00 00 00 00 00 00 00 00 00 00 0A 4F 59 D0 0F 00 03 14 05 00 00 00 06 1A 00 00 08 8E 00 00 2A FD 00 0E 00 00 00 00 00 00 00 00 00 00 00 00 00 00 00 00 0D 28 E6 F0 01 00 1A 15 05 00 00 00 3C 07 00 00 4A 4F 00 00 20 F3 00 C4 00 01 04 60 00 00 00 00 00 00 00 00 00 00 00 00 0C D5 70 D0 0F 00 1F 17 05 00 00 00 4F 55 00 00 8C 3C 00 00 2B 30 00 C4 00 01 04 60 00 00 00 00 00 00 00 00 00 00 00 00 01 94 63 78 0F 00 0A 18 05 00 00 00 7A F0 00 00 79 A0 00 00 14 95 01 09 00 00 00 00 00 00 00 00 00 00 00 00 00 00 00 00 F5 3C 68 60 03 00 75 77 

08 01 00 2C 04 05 01 00 38 90 36 1C 28 D0 00 E0 00 43 FF B6 27 77 77 BA 1D DD DD DE 37 77 77 6A 1D DE 00 D4 07 80 07 69 20 00 09 98 10 6F E0 98 FE 77 

08 01 00 2C 05 02 01 00 38 90 36 1C 28 D0 00 E0 00 43 FF B6 27 77 77 BA 1D DD DD DE 37 77 77 6A 1D DE 00 D4 07 80 07 69 20 00 3E 9E 7F 31 30 20 90 77 

08 01 00 2C 04 05 01 00 38 90 46 17 28 D0 C1 EA 19 A0 3C 18 02 24 0D BD 00 C0 C0 E9 30 24 F5 80 15 55 55 4B 15 55 55 4B 15 55 55 4B 15 55 55 4B 8C 77 

08 01 00 2C 05 02 01 00 38 90 46 17 28 D1 C0 E6 11 B0 C4 85 02 5A 09 95 00 C0 C0 E9 30 27 F5 82 15 55 55 4B 15 55 55 4B 15 55 55 4B 15 55 55 4B A8 77 

08 02 02 20 0D 02 FA 00 0A 00 00 00 09 00 00 07 D0 00 06 1A 37 00 00 00 00 00 00 00 16 00 01 00 00 00 45 AB 00 00 C9 29 00 00 15 2A 00 92 00 01 04 5E 00 00 00 00 00 00 00 00 00 00 00 00 F8 6B 4D 98 0F 00 15 02 01 00 00 00 2A 04 00 00 CB 21 00 00 37 2B 00 92 00 01 04 5E 00 00 00 00 00 00 00 00 00 00 00 00 03 B2 D8 58 0F 00 0D 03 01 00 00 00 66 9B 00 00 57 B4 00 00 2E F2 00 8F 00 01 04 5E 00 00 00 00 00 00 00 00 00 00 00 00 FA F7 24 68 0F 00 05 04 01 00 00 00 2D 6C 00 00 2B 48 00 00 08 5F 00 EA 00 0A 2B B0 00 00 00 00 00 00 00 00 00 00 00 00 01 9A 4D D8 0F 00 02 05 01 00 00 00 1E 7B 00 00 94 E7 00 00 0B F3 00 ED 00 0A 2B B0 00 00 00 00 00 00 00 00 00 00 00 00 01 A7 59 2A 0F 00 1A 07 01 00 00 00 1C 2E 00 00 D9 19 00 00 1E A3 00 2A 00 00 00 02 00 00 00 00 00 00 00 00 00 00 00 00 08 9F 16 60 03 00 20 10 05 00 00 00 35 E2 00 00 AB 89 00 00 2E 7A 00 97 00 00 00 01 00 00 00 00 00 00 00 00 00 00 00 00 02 15 A6 F8 03 00 16 13 05 00 00 00 5A 3E 00 00 C7 26 00 00 03 72 00 F6 00 01 04 60 00 00 00 00 00 00 00 00 00 00 00 00 0A 4D EB 50 0F 00 03 14 05 00 00 00 15 6F 00 00 28 65 00 00 2B 05 00 40 00 00 00 00 00 00 00 00 00 00 00 00 00 00 00 00 09 1E 4D 60 01 00 1A 15 05 00 00 00 3F BE 00 00 7E 93 00 00 20 FB 00 F6 00 01 04 60 00 00 00 00 00 00 00 00 00 00 00 00 0C D4 7A 30 0F 00 17 16 05 00 00 00 12 FA 00 00 8C 78 00 00 29 E6 00 2E 00 00 00 00 00 00 00 00 00 00 00 00 00 00 00 00 F2 4F 8F B0 01 00 1F 17 05 00 00 00 47 0E 00 00 E2 32 00 00 2B 36 00 F6 00 01 04 60 00 00 00 00 00 00 00 00 00 00 00 00 01 96 19 8A 0F 00 0A 18 05 00 00 00 78 C8 00 00 B2 56 00 00 14 99 00 0F 00 00 00 01 00 00 00 00 00 00 00 00 00 00 00 00 F5 3B 0A 30 03 00 71 77 

08 01 00 2C 04 05 01 00 38 90 56 18 28 D1 B4 E2 00 00 00 00 00 00 00 00 00 00 00 00 00 00 00 00 00 00 00 00 00 00 00 00 00 00 00 00 00 00 00 00 6C 77 

08 01 00 2C 05 02 01 00 38 90 56 18 28 D1 B4 E2 00 00 00 00 00 00 00 00 00 00 00 00 00 00 00 00 00 00 00 00 00 00 00 00 00 00 00 00 00 00 00 00 6A 77 

08 01 00 2C 04 05 01 00 38 90 16 11 28 DE 96 D5 04 E2 AA C4 2A AA AA B4 2A AA AA B4 2A AA AA B4 2A AA AA B4 2A AA AA B4 2A AA AA B4 2A AA AA B4 29 77 

08 01 00 2C 05 02 01 00 38 90 16 11 28 DE B0 D5 04 58 AA 09 2A AA AA B4 2A AA AA B4 2A AA AA B4 2A AA AA B4 2A AA AA B4 2A AA AA B4 2A AA AA B4 7E 77 

08 02 02 20 0D 02 FA 00 0A 00 00 00 09 00 00 07 D0 00 06 1A 38 00 00 00 00 00 00 00 16 00 01 00 00 00 4C 9A 00 00 2A A0 00 00 15 34 00 C4 00 01 04 5E 00 00 00 00 00 00 00 00 00 00 00 00 F8 6A F8 20 0F 00 15 02 01 00 00 00 2D 34 00 00 EF 79 00 00 37 38 00 C4 00 01 04 5E 00 00 00 00 00 00 00 00 00 00 00 00 03 AF 38 04 0F 00 0D 03 01 00 00 00 6A 09 00 00 90 BB 00 00 2E FC 00 C1 00 01 04 5E 00 00 00 00 00 00 00 00 00 00 00 00 FA F5 08 A0 0F 00 05 04 01 00 00 00 2F 65 00 00 A0 39 00 00 08 6B 00 86 00 0A 2B B2 00 00 00 00 00 00 00 00 00 00 00 00 01 99 7F D6 0F 00 02 05 01 00 00 00 1E 0B 00 00 09 CB 00 00 0C 00 00 89 00 0A 2B B2 00 00 00 00 00 00 00 00 00 00 00 00 01 A6 59 0E 0F 00 1A 07 01 00 00 00 63 C2 00 00 34 52 00 00 1E B2 00 5C 00 00 00 02 00 00 00 00 00 00 00 00 00 00 00 00 08 AF 4D 20 03 00 20 10 05 00 00 00 31 1E 00 00 F8 B6 00 00 2E 80 00 C9 00 00 00 01 00 00 00 00 00 00 00 00 00 00 00 00 02 12 E4 C8 03 00 10 12 05 00 00 00 05 32 00 00 8C 7D 00 00 2B EE 00 32 00 00 00 00 00 00 00 00 00 00 00 00 00 00 00 00 13 8E 0A 60 01 00 16 13 05 00 00 00 61 7C 00 00 74 CD 00 00 03 7A 01 28 00 01 04 60 00 00 00 00 00 00 00 00 00 00 00 00 0A 4B A5 C0 0F 00 1A 15 05 00 00 00 3C 39 00 00 90 DF 00 00 21 03 01 28 00 01 04 60 00 00 00 00 00 00 00 00 00 00 00 00 0C D2 0B 50 0F 00 03 16 05 00 00 00 00 C8 00 00 B3 C6 00 00 2B 0D 00 0A 00 00 00 00 00 00 00 00 00 00 00 00 00 00 00 00 0D D0 A8 F0 01 00 1F 17 05 00 00 00 4C 40 00 00 18 44 00 00 2B 3D 01 28 00 01 04 60 00 00 00 00 00 00 00 00 00 00 00 00 01 91 F0 36 0F 00 0A 18 05 00 00 00 7C 85 00 00 C2 D7 00 00 14 9D 00 41 00 00 00 01 00 00 00 00 00 00 00 00 00 00 00 00 F5 39 C8 D0 03 00 82 77 

08 01 00 2C 13 16 05 00 22 C0 46 26 20 8C 2A 9C 0D BF 14 9F 0D F3 24 46 1D 05 66 BC 3F 34 40 C5 20 09 0E E6 04 9E 28 54 03 88 54 D5 18 9C 1F 60 82 77 

08 01 00 2C 15 1A 05 00 22 C0 46 26 20 8C 2A 9C 0E 82 41 79 0C F2 41 9F 0C 3D E3 21 02 06 80 86 1E 22 10 1D 03 F1 28 6F 03 54 61 B7 18 9C 1F EC A0 77 

08 01 00 2C 17 1F 05 00 22 C0 46 26 20 8C 2A 9C 03 C0 A4 EC 0C 1B CD BC 10 18 AF 92 00 B3 81 00 39 F8 80 F9 04 B7 68 6D 03 44 21 45 18 9C 19 AC 46 77 

08 01 00 2C 04 05 01 00 38 90 26 13 28 DC 4F DC 3D 8A 18 93 20 00 00 90 00 01 FF 0B 3E 9F 00 2B 00 00 00 00 00 00 00 00 00 07 77 0A 1C 60 0E B1 95 77 

08 01 00 2C 05 02 01 00 38 90 26 13 28 DC 4F DC 3D 8A 18 93 20 00 00 90 00 01 FF 0B 3E 9F 00 2B 00 00 00 00 00 00 00 00 00 07 77 0A 1C 60 0E B1 93 77 

08 02 01 F8 0C 02 FA 00 0A 00 00 00 09 00 00 07 D0 00 06 1A 39 00 00 00 00 00 00 00 16 00 01 00 00 00 43 C9 00 00 B5 3E 00 00 15 3D 00 F6 00 01 04 5E 00 00 00 00 00 00 00 00 00 00 00 00 F8 6A 02 30 0F 00 15 02 01 00 00 00 32 F0 00 00 43 F4 00 00 37 46 00 F6 00 01 04 5E 00 00 00 00 00 00 00 00 00 00 00 00 03 B1 4C F8 0F 00 0D 03 01 00 00 00 65 E8 00 00 FE 29 00 00 2F 06 00 F3 00 01 04 5E 00 00 00 00 00 00 00 00 00 00 00 00 FA F5 93 A8 0F 00 05 04 01 00 00 00 2D BF 00 00 44 B4 00 00 08 78 00 22 00 0A 2B B4 00 00 00 00 00 00 00 00 00 00 00 00 01 97 15 9E 0F 00 02 05 01 00 00 00 1B ED 00 00 B6 26 00 00 0C 0C 00 25 00 0A 2B B4 00 00 00 00 00 00 00 00 00 00 00 00 01 A9 05 4C 0F 00 1A 07 01 00 00 00 70 E6 00 00 C6 17 00 00 1E C0 00 8E 00 00 00 02 00 00 00 00 00 00 00 00 00 00 00 00 08 B2 2E D0 03 00 20 10 05 00 00 00 31 46 00 00 61 8D 00 00 2E 87 00 FB 00 00 00 01 00 00 00 00 00 00 00 00 00 00 00 00 02 12 DA 70 03 00 16 13 05 00 00 00 5C AA 00 00 3B 3B 00 00 03 82 00 2E 00 01 04 61 00 00 00 00 00 00 00 00 00 00 00 00 0A 4A B8 40 0F 00 1A 15 05 00 00 00 40 5A 00 00 C5 39 00 00 21 0B 00 2E 00 01 04 61 00 00 00 00 00 00 00 00 00 00 00 00 0C D2 98 10 0F 00 03 16 05 00 00 00 22 7B 00 00 13 29 00 00 2B 16 00 3C 00 00 00 00 00 00 00 00 00 00 00 00 00 00 00 00 0C AA 93 00 01 00 1F 17 05 00 00 00 4F 1E 00 00 6A 0E 00 00 2B 43 00 2E 00 01 04 61 00 00 00 00 00 00 00 00 00 00 00 00 01 92 42 32 0F 00 0A 18 05 00 00 00 82 9F 00 00 F8 47 00 00 14 A1 00 73 00 00 00 01 00 00 00 00 00 00 00 00 00 00 00 00 F5 36 D5 80 03 00 18 77 

08 01 00 2C 04 05 01 00 38 90 36 1C 28 DC 00 D9 00 0C 02 3F 07 77 77 2A 1D DD DD DE 37 77 77 6A 1D DE 00 D4 07 80 07 69 20 00 20 9A 18 18 18 7E 0A 77 

08 01 00 2C 05 02 01 00 38 90 36 1C 28 DC 00 D9 40 0C 02 3F 07 77 77 2A 1D DD DD DE 77 77 77 6A 1D DE 00 D4 07 80 07 69 20 00 20 9A 18 10 50 42 70 77 

08 01 00 2C 10 20 05 00 22 C0 46 26 20 8C 2A 9C 11 BF F6 5B 0D 32 B5 1A 11 6D A9 3C 3F E8 C0 B4 06 99 C7 D3 03 9F 28 78 03 79 DD 86 18 9C 1F 0C A0 77 

08 01 00 2C 04 05 01 00 38 90 46 17 28 DC 30 D6 08 D7 D8 7C 0E 28 14 99 12 01 40 A8 20 D0 35 10 15 55 55 4B 15 55 55 4B 15 55 55 4B 15 55 55 4B 30 77 

08 01 00 2C 05 02 01 00 38 90 46 17 28 DC F0 DF 09 28 37 A6 3C 0C 16 66 1A 03 C0 5B 22 40 D5 53 15 55 55 4B 15 55 55 4B 15 55 55 4B 15 55 55 4B 97 77 

08 02 02 20 0D 02 FA 00 0A 00 00 00 09 00 00 07 D0 00 06 1A 3A 00 00 00 00 00 00 00 16 00 01 00 00 00 4C B2 00 00 10 70 00 00 15 47 01 28 00 01 04 5E 00 00 00 00 00 00 00 00 00 00 00 00 F8 6C 0E B0 0F 00 15 02 01 00 00 00 35 81 00 00 6B 47 00 00 37 53 01 28 00 01 04 5E 00 00 00 00 00 00 00 00 00 00 00 00 03 B0 C6 9C 0F 00 0D 03 01 00 00 00 67 A1 00 00 37 71 00 00 2F 11 01 25 00 01 04 5E 00 00 00 00 00 00 00 00 00 00 00 00 FA F7 55 58 0F 00 05 04 01 00 00 00 2F 33 00 00 B9 2F 00 00 08 84 00 EA 00 0A 2B B5 00 00 00 00 00 00 00 00 00 00 00 00 01 98 E2 44 0F 00 02 05 01 00 00 00 1A 2F 00 00 2B 79 00 00 0C 19 00 ED 00 0A 2B B5 00 00 00 00 00 00 00 00 00 00 00 00 01 A8 53 02 0F 00 1A 07 01 00 00 00 00 C8 00 00 06 86 00 00 56 C1 00 0E 00 00 00 00 00 00 00 00 00 00 00 00 00 00 00 00 07 3C 96 78 01 00 20 10 05 00 00 00 2D 39 00 00 AC 9A 00 00 2E 8D 00 01 00 00 00 02 00 00 00 00 00 00 00 00 00 00 00 00 02 13 7F FC 03 00 17 12 05 00 00 00 0D 66 00 00 35 96 00 00 29 F2 00 29 00 00 00 00 00 00 00 00 00 00 00 00 00 00 00 00 F5 09 E3 30 01 00 16 13 05 00 00 00 65 93 00 00 E5 86 00 00 03 89 00 60 00 01 04 61 00 00 00 00 00 00 00 00 00 00 00 00 0A 4D 5D 10 0F 00 1A 15 05 00 00 00 3C 54 00 00 DD 93 00 00 21 13 00 60 00 01 04 61 00 00 00 00 00 00 00 00 00 00 00 00 0C D4 3E 70 0F 00 03 16 05 00 00 00 00 C8 00 00 6B 02 00 00 2B 1E 00 05 00 00 00 00 00 00 00 00 00 00 00 00 00 00 00 00 0D F1 D6 D0 01 00 1F 17 05 00 00 00 4A 06 00 00 A0 70 00 00 2B 49 00 60 00 01 04 61 00 00 00 00 00 00 00 00 00 00 00 00 01 92 19 C0 0F 00 0A 18 05 00 00 00 79 6A 00 00 07 DF 00 00 14 A6 00 A5 00 00 00 01 00 00 00 00 00 00 00 00 00 00 00 00 F5 3C F2 50 03 00 72 77 

08 01 00 2C 00 16 01 00 38 90 56 18 28 D0 2F E8 0A E6 44 AF 3F D0 F1 05 33 DF 12 28 21 03 6F 3D 3B EC B1 7B 3F CA 21 54 21 B5 81 CB 28 32 8D C7 42 77 

08 01 00 2C 02 15 01 00 38 90 56 18 28 D0 2D EE 15 55 55 4B 15 55 55 4B 15 55 55 4B 15 55 55 4B 15 55 55 4B 15 55 55 4B 15 55 55 4B 15 55 54 48 EC 77 

08 01 00 2C 03 0D 01 00 38 90 56 18 28 D0 2C ED 00 00 00 00 00 00 00 00 00 00 00 00 00 00 00 00 00 00 00 00 00 00 00 00 00 00 00 00 00 00 00 00 F5 77 

08 01 00 2C 04 05 01 00 38 90 56 18 28 DD B8 DC 00 00 00 00 00 00 00 00 00 00 00 00 00 00 00 00 00 00 00 00 00 00 00 00 00 00 00 00 00 00 00 00 52 77 

08 01 00 2C 05 02 01 00 38 90 56 18 28 DD B8 DC 00 00 00 00 00 00 00 00 00 00 00 00 00 00 00 00 00 00 00 00 00 00 00 00 00 00 00 00 00 00 00 00 54 77 

08 01 00 2C 04 05 01 00 38 90 16 11 28 E8 40 77 00 5F 4C EB 0C 7B FD 30 3A 30 15 6A 15 55 55 4B 15 55 55 4B 15 55 55 4B 15 55 55 4B 15 55 55 4B 14 77 

08 01 00 2C 05 02 01 00 38 90 16 11 28 E8 40 77 00 5F 4C EB 0C 78 0E 31 37 40 15 CA 15 55 55 4B 15 55 55 4B 15 55 55 4B 15 55 55 4B 15 55 55 4B 3E 77 

08 02 02 70 0F 02 FA 00 0A 00 00 00 09 00 00 07 D0 00 06 1A 3B 00 00 00 00 00 00 00 16 00 01 00 00 00 4B 06 00 00 A8 2E 00 00 15 50 00 2E 00 01 04 5F 00 00 00 00 00 00 00 00 00 00 00 00 F8 69 E5 E0 0F 00 15 02 01 00 00 00 2F A6 00 00 BE B5 00 00 37 60 00 2E 00 01 04 5F 00 00 00 00 00 00 00 00 00 00 00 00 03 B0 12 80 0F 00 0D 03 01 00 00 00 5E 13 00 00 A0 7C 00 00 2F 1B 00 2B 00 01 04 5F 00 00 00 00 00 00 00 00 00 00 00 00 FA F6 76 30 0F 00 05 04 01 00 00 00 2E 0C 00 00 58 45 00 00 08 91 00 86 00 0A 2B B7 00 00 00 00 00 00 00 00 00 00 00 00 01 98 0D 78 0F 00 02 05 01 00 00 00 1D 85 00 00 DD E2 00 00 0C 25 00 89 00 0A 2B B7 00 00 00 00 00 00 00 00 00 00 00 00 01 A8 B7 AA 0F 00 03 06 01 00 00 00 04 F0 00 00 AF 25 00 00 02 04 00 05 00 00 00 01 00 00 00 00 00 00 00 00 00 00 00 00 00 A6 D9 4A 01 00 1A 07 01 00 00 00 65 59 00 00 8F D8 00 00 1E DD 00 40 00 00 00 00 00 00 00 00 00 00 00 00 00 00 00 00 07 37 2B C0 03 00 07 09 01 00 00 00 03 AC 00 00 4D D2 00 00 50 9E 00 1B 00 00 00 00 00 00 00 00 00 00 00 00 00 00 00 00 02 63 C7 9C 01 00 20 10 05 00 00 00 32 F6 00 00 12 C2 00 00 2E 94 00 33 00 00 00 02 00 00 00 00 00 00 00 00 00 00 00 00 02 13 38 E0 03 00 16 13 05 00 00 00 67 CC 00 00 A7 A9 00 00 03 91 00 92 00 01 04 61 00 00 00 00 00 00 00 00 00 00 00 00 0A 4B 76 A0 0F 00 1A 15 05 00 00 00 3D F5 00 00 0F 74 00 00 21 1C 00 92 00 01 04 61 00 00 00 00 00 00 00 00 00 00 00 00 0C D2 9C B0 0F 00 03 16 05 00 00 00 20 97 00 00 BE 49 00 00 2B 26 00 37 00 00 00 00 00 00 00 00 00 00 00 00 00 00 00 00 0D 00 64 10 01 00 1F 17 05 00 00 00 47 4F 00 00 F2 DF 00 00 2B 4F 00 92 00 01 04 61 00 00 00 00 00 00 00 00 00 00 00 00 01 90 52 54 0F 00 0A 18 05 00 00 00 75 D5 00 00 3A 6B 00 00 14 AA 00 D7 00 00 00 01 00 00 00 00 00 00 00 00 00 00 00 00 F5 39 FB A0 03 00 10 19 05 00 00 00 04 29 00 00 62 C3 00 00 28 0A 00 2B 00 00 00 00 00 00 00 00 00 00 00 00 00 00 00 00 15 26 04 C0 01 00 26 77 

08 01 00 2C 04 05 01 00 38 90 26 13 28 E8 6F 7F 3D 8A 18 93 20 00 00 90 00 00 00 00 00 00 00 00 00 00 00 00 00 00 00 00 00 07 77 0A 1C 1F FB 93 F5 77 

08 01 00 2C 05 02 01 00 38 90 26 13 28 E8 6F 7F 3D 8A 18 93 20 00 00 90 00 00 00 00 00 00 00 00 00 00 00 00 00 00 00 00 00 07 77 0A 1C 1F FB 93 F3 77 

08 02 02 20 0D 02 FA 00 0A 00 00 00 09 00 00 07 D0 00 06 1A 3C 00 00 00 00 00 00 00 16 00 01 00 00 00 4A FE 00 00 06 6C 00 00 15 5A 00 60 00 01 04 5F 00 00 00 00 00 00 00 00 00 00 00 00 F8 6B 4E A8 0F 00 15 02 01 00 00 00 38 E6 00 00 EB 61 00 00 37 6D 00 60 00 01 04 5F 00 00 00 00 00 00 00 00 00 00 00 00 03 AF F2 18 0F 00 0D 03 01 00 00 00 62 AE 00 00 DB 9D 00 00 2F 25 00 5D 00 01 04 5F 00 00 00 00 00 00 00 00 00 00 00 00 FA F8 DC F8 0F 00 05 04 01 00 00 00 2C DE 00 00 D2 A7 00 00 08 9D 00 22 00 0A 2B B9 00 00 00 00 00 00 00 00 00 00 00 00 01 99 A0 38 0F 00 02 05 01 00 00 00 1C 01 00 00 51 C7 00 00 0C 32 00 25 00 0A 2B B9 00 00 00 00 00 00 00 00 00 00 00 00 01 AB 1B 46 0F 00 1A 07 01 00 00 00 B4 18 00 00 E2 D0 00 00 1E EB 00 72 00 00 00 00 00 00 00 00 00 00 00 00 00 00 00 00 07 3B 37 88 03 00 20 10 05 00 00 00 36 5D 00 00 6A DB 00 00 2E 9A 00 65 00 00 00 02 00 00 00 00 00 00 00 00 00 00 00 00 02 13 0F 5C 03 00 17 11 05 00 00 00 04 19 00 00 F1 DB 00 00 29 F9 00 25 00 00 00 00 00 00 00 00 00 00 00 00 00 00 00 00 F3 ED 1B E0 01 00 16 13 05 00 00 00 5D 73 00 00 52 DB 00 00 03 99 00 C4 00 01 04 61 00 00 00 00 00 00 00 00 00 00 00 00 0A 4C 8D 60 0F 00 1A 15 05 00 00 00 3E 60 00 00 1D 68 00 00 21 24 00 C4 00 01 04 61 00 00 00 00 00 00 00 00 00 00 00 00 0C D3 48 90 0F 00 03 16 05 00 00 00 00 C8 00 00 29 B6 00 00 2B 2F 00 04 00 00 00 00 00 00 00 00 00 00 00 00 00 00 00 00 0D FA AD B0 01 00 1F 17 05 00 00 00 45 AD 00 00 28 F0 00 00 2B 56 00 C4 00 01 04 61 00 00 00 00 00 00 00 00 00 00 00 00 01 92 1E 04 0F 00 0A 18 05 00 00 00 6B D8 00 00 4D 87 00 00 14 AE 01 09 00 00 00 01 00 00 00 00 00 00 00 00 00 00 00 00 F5 3B 36 D0 03 00 20 77 

08 01 00 2C 04 05 01 00 38 90 36 1C 28 E8 00 70 00 C0 00 E0 0F 77 77 DA 1D DD DD DE 37 77 77 6A 1D DE 00 D4 07 80 07 69 20 00 20 9A 18 18 18 7E 7E 77 

08 01 00 2C 05 02 01 00 38 90 36 1C 28 E8 00 70 00 C0 00 E0 0F 77 77 DA 1D DD DD DE 37 77 77 6A 1D DE 00 D4 07 80 07 69 20 00 20 9A 18 18 18 7E 78 77 

08 01 00 2C 04 05 01 00 38 90 46 17 28 E8 23 7F 3C 0C 0C 6E 03 03 02 D4 26 F8 F0 76 10 20 75 17 15 55 55 4B 15 55 55 4B 15 55 55 4B 15 55 55 4B CE 77 

08 01 00 2C 05 02 01 00 38 90 46 17 28 E8 24 76 3C 0C 0C 6E 03 03 02 D4 26 F8 F0 76 10 20 75 17 15 55 55 4B 15 55 55 4B 15 55 55 4B 15 55 55 4B C6 77 

08 02 01 F8 0C 02 FA 00 0A 00 00 00 09 00 00 07 D0 00 06 1A 3D 00 00 00 00 00 00 00 16 00 01 00 00 00 4A FE 00 00 95 F1 00 00 15 63 00 92 00 01 04 5F 00 00 00 00 00 00 00 00 00 00 00 00 F8 6B 40 08 0F 00 15 02 01 00 00 00 3A 88 00 00 42 A4 00 00 37 7B 00 92 00 01 04 5F 00 00 00 00 00 00 00 00 00 00 00 00 03 B0 6F 3C 0F 00 0D 03 01 00 00 00 60 A8 00 00 45 AE 00 00 2F 30 00 8F 00 01 04 5F 00 00 00 00 00 00 00 00 00 00 00 00 FA FA 1C 58 0F 00 05 04 01 00 00 00 2E 4E 00 00 79 93 00 00 08 AA 00 EA 00 0A 2B BA 00 00 00 00 00 00 00 00 00 00 00 00 01 9B 36 EA 0F 00 02 05 01 00 00 00 1A 22 00 00 FF 92 00 00 0C 3E 00 ED 00 0A 2B BA 00 00 00 00 00 00 00 00 00 00 00 00 01 AA B4 DA 0F 00 1A 07 01 00 00 00 C2 EC 00 00 6F EE 00 00 1E FA 00 A4 00 00 00 00 00 00 00 00 00 00 00 00 00 00 00 00 07 3B 60 F0 03 00 20 10 05 00 00 00 32 58 00 00 D1 CA 00 00 2E A0 00 97 00 00 00 02 00 00 00 00 00 00 00 00 00 00 00 00 02 15 B2 00 03 00 16 13 05 00 00 00 6C F7 00 00 15 C0 00 00 03 A1 00 F6 00 01 04 61 00 00 00 00 00 00 00 00 00 00 00 00 0A 4C 34 F0 0F 00 1A 15 05 00 00 00 3F D8 00 00 55 B8 00 00 21 2C 00 F6 00 01 04 61 00 00 00 00 00 00 00 00 00 00 00 00 0C D4 8F 50 0F 00 03 16 05 00 00 00 26 D7 00 00 6F 45 00 00 2B 37 00 36 00 00 00 00 00 00 00 00 00 00 00 00 00 00 00 00 0C DE 11 30 01 00 1F 17 05 00 00 00 4C 4C 00 00 7D 1B 00 00 2B 5C 00 F6 00 01 04 61 00 00 00 00 00 00 00 00 00 00 00 00 01 94 40 72 0F 00 0A 18 05 00 00 00 6D D8 00 00 7C 82 00 00 14 B2 00 0F 00 00 00 02 00 00 00 00 00 00 00 00 00 00 00 00 F5 3A 6A 20 03 00 93 77 

08 01 00 2C 04 05 01 00 38 90 56 18 28 E9 BC 79 00 00 00 00 00 00 00 00 00 00 00 00 00 00 00 00 00 00 00 00 00 00 00 00 00 00 00 00 00 00 00 00 C7 77 

08 01 00 2C 05 02 01 00 38 94 56 18 28 E9 BC 79 00 00 00 00 00 00 00 00 00 00 00 00 00 00 00 00 00 00 00 00 00 00 00 00 00 00 00 00 00 00 00 00 C5 77 

08 01 00 2C 04 05 01 00 38 90 16 11 28 F4 81 24 30 7F 80 65 2D 03 C0 2B 26 E2 55 20 15 55 55 4B 15 55 55 4B 15 55 55 4B 15 55 55 4B 15 55 55 4B 73 77 

08 01 00 2C 05 02 01 00 38 90 16 11 28 F4 81 24 30 7F 80 65 2D 03 C0 2B 26 E2 55 20 15 55 55 4B 15 55 55 4B 15 55 55 4B 15 55 55 4B 15 55 55 4B 75 77 

08 02 02 48 0E 02 FA 00 0A 00 00 00 09 00 00 07 D0 00 06 1A 3E 00 00 00 00 00 00 00 16 00 01 00 00 00 49 FA 00 00 EE 5B 00 00 15 6C 00 C4 00 01 04 5F 00 00 00 00 00 00 00 00 00 00 00 00 F8 6B D6 20 0F 00 09 01 01 00 00 00 04 53 00 00 69 44 00 00 51 AD 00 16 00 00 00 00 00 00 00 00 00 00 00 00 00 00 00 00 04 40 96 78 01 00 15 02 01 00 00 00 3A F8 00 00 69 58 00 00 37 88 00 C4 00 01 04 5F 00 00 00 00 00 00 00 00 00 00 00 00 03 B0 22 E8 0F 00 0D 03 01 00 00 00 63 7E 00 00 80 8C 00 00 2F 3A 00 C1 00 01 04 5F 00 00 00 00 00 00 00 00 00 00 00 00 FA F8 30 40 0F 00 05 04 01 00 00 00 2F 23 00 00 E8 0C 00 00 08 B6 00 86 00 0A 2B BC 00 00 00 00 00 00 00 00 00 00 00 00 01 99 A0 AC 0F 00 02 05 01 00 00 00 1C FB 00 00 7B 90 00 00 0C 4B 00 89 00 0A 2B BC 00 00 00 00 00 00 00 00 00 00 00 00 01 A9 E6 CA 0F 00 07 06 01 00 00 00 0F 61 00 00 D0 DA 00 00 50 C6 00 18 00 00 00 00 00 00 00 00 00 00 00 00 00 00 00 00 01 D8 90 72 01 00 1A 07 01 00 00 00 C3 CC 00 00 C5 2B 00 00 1F 08 00 D6 00 00 00 00 00 00 00 00 00 00 00 00 00 00 00 00 07 3A B2 08 03 00 20 10 05 00 00 00 2F 9F 00 00 18 B7 00 00 2E A7 00 C9 00 00 00 02 00 00 00 00 00 00 00 00 00 00 00 00 02 14 9E F0 03 00 17 12 05 00 00 00 04 64 00 00 BA BE 00 00 2A 01 00 23 00 00 00 00 00 00 00 00 00 00 00 00 00 00 00 00 F4 7C 75 20 01 00 16 13 05 00 00 00 6E 12 00 00 C5 64 00 00 03 A8 01 28 00 01 04 61 00 00 00 00 00 00 00 00 00 00 00 00 0A 4B E0 30 0F 00 1A 15 05 00 00 00 3C 66 00 00 6C 1B 00 00 21 34 01 28 00 01 04 61 00 00 00 00 00 00 00 00 00 00 00 00 0C D5 5C 10 0F 00 1F 17 05 00 00 00 4D 47 00 00 B2 72 00 00 2B 62 01 28 00 01 04 61 00 00 00 00 00 00 00 00 00 00 00 00 01 92 72 6C 0F 00 0A 18 05 00 00 00 6E 4C 00 00 92 DD 00 00 14 B6 00 41 00 00 00 02 00 00 00 00 00 00 00 00 00 00 00 00 F5 39 B0 20 03 00 BB 77 

08 01 00 2C 10 20 05 00 22 C0 46 26 20 8C 4B EC 00 13 26 6F 33 6C D3 F2 00 05 09 98 3F 8D 91 79 07 C0 27 12 2F 0F 40 9D 3F E9 D3 16 11 BF 0F C0 0E 77 

08 01 00 2C 13 16 05 00 22 C0 46 26 20 8C 4B EC 3F FD 9A F1 35 2C EB 4D 00 0D 49 6E 3D C4 38 A0 05 FE F4 F3 02 D6 46 46 3F E9 C4 DC 0D 82 7A D4 36 77 

08 01 00 2C 15 1A 05 00 22 C0 46 26 20 8C 4B EC 00 09 BB 53 3E 67 90 66 00 00 09 9E 22 45 25 D0 07 0C 02 1B 1B C0 81 78 3F E9 6B E4 0E 80 A4 54 FA 77 

08 01 00 2C 17 1F 05 00 22 C0 46 26 20 8C 4B EC 3F EC 31 74 36 7C 90 D6 00 12 C9 91 3F 14 9B 56 06 5F 81 79 3E 4C B3 B7 3F EA 5E EB 03 FB 53 54 DF 77 

08 01 00 2C 04 05 01 00 38 90 26 13 28 F4 8F 25 3D 8A 18 93 20 00 00 90 00 00 2A 07 2A AA AA B4 00 00 00 00 00 00 00 00 00 07 77 0A 1C 9F EC CF 2B 77 

08 01 00 2C 05 02 01 00 38 90 26 13 28 F4 8F 25 3D 8A 18 93 20 00 00 90 00 00 2A 07 2A AA AA B4 00 00 00 00 00 00 00 00 00 07 77 0A 1C 9F EC CF 2D 77 

08 02 01 F8 0C 02 FA 00 0A 00 00 00 09 00 00 07 D0 00 06 1A 3F 00 00 00 00 00 00 00 16 00 01 00 00 00 46 0D 00 00 7F 01 00 00 15 76 00 F6 00 01 04 5F 00 00 00 00 00 00 00 00 00 00 00 00 F8 69 8C A8 0F 00 15 02 01 00 00 00 3B 12 00 00 C7 1F 00 00 37 95 00 F6 00 01 04 5F 00 00 00 00 00 00 00 00 00 00 00 00 03 AE 55 28 0F 00 0D 03 01 00 00 00 66 18 00 00 ED 1E 00 00 2F 44 00 F3 00 01 04 5F 00 00 00 00 00 00 00 00 00 00 00 00 FA F7 D7 10 0F 00 05 04 01 00 00 00 2D A3 00 00 8D DF 00 00 08 C3 00 22 00 0A 2B BE 00 00 00 00 00 00 00 00 00 00 00 00 01 9B 82 6C 0F 00 02 05 01 00 00 00 1C 18 00 00 1F 23 00 00 0C 58 00 25 00 0A 2B BE 00 00 00 00 00 00 00 00 00 00 00 00 01 AA BA 28 0F 00 1A 07 01 00 00 00 C0 D8 00 00 4C 47 00 00 1F 17 01 08 00 00 00 00 00 00 00 00 00 00 00 00 00 00 00 00 07 39 0C 18 03 00 20 10 05 00 00 00 36 56 00 00 7D F9 00 00 2E AD 00 2E 00 01 04 62 00 00 00 00 00 00 00 00 00 00 00 00 02 13 38 D0 0F 00 16 13 05 00 00 00 73 F5 00 00 80 3B 00 00 03 B0 00 2E 00 01 04 62 00 00 00 00 00 00 00 00 00 00 00 00 0A 4A E1 90 0F 00 1A 15 05 00 00 00 3D 73 00 00 9D 8D 00 00 21 3C 00 2E 00 01 04 62 00 00 00 00 00 00 00 00 00 00 00 00 0C D2 27 00 0F 00 03 16 05 00 00 00 25 92 00 00 18 38 00 00 2B 48 00 32 00 00 00 00 00 00 00 00 00 00 00 00 00 00 00 00 0C F8 6C 60 01 00 1F 17 05 00 00 00 4C 8E 00 00 02 ED 00 00 2B 69 00 2E 00 01 04 62 00 00 00 00 00 00 00 00 00 00 00 00 01 93 D3 0E 0F 00 0A 18 05 00 00 00 6F 7A 00 00 C0 77 00 00 14 BA 00 73 00 00 00 02 00 00 00 00 00 00 00 00 00 00 00 00 F5 3B 6D 60 03 00 08 77 

08 01 00 2C 04 05 01 00 38 90 36 1C 28 F4 1F 2E 3F 13 FD E0 27 77 77 BA 1D DD DD DE 37 77 77 6A 1D DE 00 D4 07 80 07 69 20 00 0E 91 10 68 11 96 C6 77 

08 01 00 2C 05 02 01 00 38 90 36 1C 28 F4 1F 2E 3F 13 FD E0 27 77 77 BA 1D DD DD DE 37 77 77 6A 1D DE 00 D4 07 80 07 69 20 00 0E 91 10 68 11 96 C0 77 

08 01 00 2C 04 05 01 00 38 90 46 17 28 F5 C1 2C 2C 0C 0C BE 03 02 59 D7 00 C0 FE E7 20 D0 35 10 15 55 55 4B 15 55 55 4B 15 55 55 4B 15 55 55 4B FD 77 

08 01 00 2C 05 02 01 00 38 90 46 17 28 F5 C1 2C 2C 0C 0C BE 03 02 59 D7 00 C0 FE E7 20 D0 35 10 15 55 55 4B 15 55 55 4B 15 55 55 4B 15 55 55 4B FB 77 

08 02 02 20 0D 02 FA 00 0A 00 00 00 09 00 00 07 D0 00 06 1A 40 00 00 00 00 00 00 00 16 00 01 00 00 00 4A 4F 00 00 DC DF 00 00 15 7F 01 28 00 01 04 5F 00 00 00 00 00 00 00 00 00 00 00 00 F8 6B 65 20 0F 00 15 02 01 00 00 00 3C 51 00 00 E9 13 00 00 37 A2 01 28 00 01 04 5F 00 00 00 00 00 00 00 00 00 00 00 00 03 AF E1 5C 0F 00 0D 03 01 00 00 00 63 E2 00 00 2A DF 00 00 2F 4F 01 25 00 01 04 5F 00 00 00 00 00 00 00 00 00 00 00 00 FA FA 61 88 0F 00 05 04 01 00 00 00 32 03 00 00 09 4C 00 00 08 D0 00 EA 00 0A 2B BF 00 00 00 00 00 00 00 00 00 00 00 00 01 9C 9B 8C 0F 00 02 05 01 00 00 00 1C 59 00 00 98 76 00 00 0C 64 00 ED 00 0A 2B BF 00 00 00 00 00 00 00 00 00 00 00 00 01 A9 02 FE 0F 00 1A 07 01 00 00 00 D2 DC 00 00 A3 55 00 00 1F 25 00 0E 00 00 00 01 00 00 00 00 00 00 00 00 00 00 00 00 07 3B 73 50 03 00 20 10 05 00 00 00 34 CB 00 00 CD D1 00 00 2E B3 00 60 00 01 04 62 00 00 00 00 00 00 00 00 00 00 00 00 02 13 21 80 0F 00 10 12 05 00 00 00 0E 64 00 00 88 15 00 00 28 36 00 27 00 00 00 00 00 00 00 00 00 00 00 00 00 00 00 00 12 C5 01 60 01 00 16 13 05 00 00 00 75 65 00 00 2D F3 00 00 03 B8 00 60 00 01 04 62 00 00 00 00 00 00 00 00 00 00 00 00 0A 4B F7 20 0F 00 1A 15 05 00 00 00 3F E9 00 00 B2 82 00 00 21 44 00 60 00 01 04 62 00 00 00 00 00 00 00 00 00 00 00 00 0C D3 0E 70 0F 00 1F 17 05 00 00 00 51 24 00 00 3A 75 00 00 2B 6F 00 60 00 01 04 62 00 00 00 00 00 00 00 00 00 00 00 00 01 91 E2 7C 0F 00 0A 18 05 00 00 00 78 6B 00 00 D2 FA 00 00 14 BE 00 A5 00 00 00 02 00 00 00 00 00 00 00 00 00 00 00 00 F5 3B 66 D0 03 00 17 19 05 00 00 00 04 03 00 00 84 6B 00 00 2A 09 00 21 00 00 00 00 00 00 00 00 00 00 00 00 00 00 00 00 F6 15 F2 80 01 00 1B 77 

08 01 00 2C 00 16 01 00 38 90 16 11 28 E8 10 75 05 F4 C3 05 07 8A 12 5E 21 07 07 32 3E 02 D0 21 0F 02 6E C1 08 00 4D F3 35 20 A0 C4 00 B6 61 FA 58 77 

08 01 00 2C 02 15 01 00 38 90 16 11 28 E8 10 75 05 F4 C3 05 07 89 12 5C 11 07 07 72 3E 02 D0 21 0F 02 6E C1 08 00 54 FE 19 B5 7F 7C 3E 37 61 85 22 77 

08 01 00 2C 03 0D 01 00 38 90 16 11 28 E8 00 70 05 F4 C3 05 07 BA 40 FA 18 07 07 22 3E 02 D0 21 0F 02 6E C1 08 00 26 F0 3A B3 00 32 0A AB 81 2F 3A 77 

08 01 00 2C 04 05 01 00 38 90 56 18 28 F5 C0 2F 00 00 00 00 00 00 00 00 00 00 00 00 00 00 00 00 00 00 00 00 00 00 00 00 00 00 00 00 00 00 00 00 F1 77 

08 01 00 2C 05 02 01 00 38 90 56 18 28 F5 C0 2F 00 00 00 00 00 00 00 00 00 00 00 00 00 00 00 00 00 00 00 00 00 00 00 00 00 00 00 00 00 00 00 00 F7 77 

08 01 00 2C 04 05 01 00 38 90 16 11 29 00 C0 C9 00 00 00 00 00 0F 95 3F 22 D7 D5 68 15 55 55 4B 15 55 55 4B 15 55 55 4B 15 55 55 4B 15 55 55 4B 19 77 

08 01 00 2C 05 02 01 00 38 92 16 11 29 00 C0 C9 00 00 00 00 00 03 63 0A 18 67 D5 58 15 55 55 4B 15 55 55 4B 15 55 55 4B 15 55 55 4B 15 55 55 4B 68 77 

08 02 01 F8 0C 02 FA 00 0A 00 00 00 09 00 00 07 D0 00 06 1A 41 00 00 00 00 00 00 00 16 00 01 00 00 00 4A 56 00 00 6B 70 00 00 15 89 00 2E 00 01 04 60 00 00 00 00 00 00 00 00 00 00 00 00 F8 6B 74 C8 0F 00 15 02 01 00 00 00 3E 0F 00 00 44 3B 00 00 37 B0 00 2E 00 01 04 60 00 00 00 00 00 00 00 00 00 00 00 00 03 AE F7 C0 0F 00 0D 03 01 00 00 00 63 E2 00 00 96 AB 00 00 2F 59 00 2B 00 01 04 60 00 00 00 00 00 00 00 00 00 00 00 00 FA F9 50 50 0F 00 05 04 01 00 00 00 31 24 00 00 A5 F6 00 00 08 DC 00 86 00 0A 2B C1 00 00 00 00 00 00 00 00 00 00 00 00 01 9C 6B 0C 0F 00 02 05 01 00 00 00 1D 1F 00 00 45 7F 00 00 0C 71 00 89 00 0A 2B C1 00 00 00 00 00 00 00 00 00 00 00 00 01 AB 7D 76 0F 00 1A 07 01 00 00 00 CA C2 00 00 2A 94 00 00 1F 34 00 40 00 00 00 01 00 00 00 00 00 00 00 00 00 00 00 00 07 3A F1 D0 03 00 20 10 05 00 00 00 30 2C 00 00 34 5C 00 00 2E BA 00 92 00 01 04 62 00 00 00 00 00 00 00 00 00 00 00 00 02 14 06 58 0F 00 15 11 05 00 00 00 05 CA 00 00 1E A0 00 00 2A CD 00 20 00 00 00 00 00 00 00 00 00 00 00 00 00 00 00 00 FC E5 65 1C 01 00 16 13 05 00 00 00 75 23 00 00 F4 F7 00 00 03 BF 00 92 00 01 04 62 00 00 00 00 00 00 00 00 00 00 00 00 0A 4C 5B D0 0F 00 1A 15 05 00 00 00 39 CD 00 00 DD 9B 00 00 21 4C 00 92 00 01 04 62 00 00 00 00 00 00 00 00 00 00 00 00 0C D3 CD 30 0F 00 03 16 05 00 00 00 1C A9 00 00 C3 2A 00 00 2B 58 00 30 00 00 00 00 00 00 00 00 00 00 00 00 00 00 00 00 0D 0D 5C 80 01 00 1F 17 05 00 00 00 51 13 00 00 8E DC 00 00 2B 75 00 92 00 01 04 62 00 00 00 00 00 00 00 00 00 00 00 00 01 94 90 CC 0F 00 75 77 

08 01 00 2C 04 05 01 00 38 90 26 13 29 00 AF C6 3D 8A 18 93 20 00 00 90 00 00 AA 09 2A AA AA B4 00 00 00 00 00 00 00 00 00 07 77 0A 1C BF E8 03 7B 77 

08 01 00 2C 05 02 01 00 38 90 26 13 29 00 AF C6 3D 8A 18 93 20 00 00 90 00 00 AA 09 2A AA AA B4 00 00 00 00 00 00 00 00 00 07 77 0A 1C BF E8 03 7D 77 

08 02 02 20 0D 02 FA 00 0A 00 00 00 09 00 00 07 D0 00 06 1A 42 00 00 00 00 00 00 00 16 00 01 00 00 00 48 0B 00 00 CB 77 00 00 15 92 00 60 00 01 04 60 00 00 00 00 00 00 00 00 00 00 00 00 F8 6C 66 78 0F 00 15 02 01 00 00 00 3D 6F 00 00 6D AC 00 00 37 BD 00 60 00 01 04 60 00 00 00 00 00 00 00 00 00 00 00 00 03 B0 B1 28 0F 00 0D 03 01 00 00 00 69 1A 00 00 CD E4 00 00 2F 63 00 5D 00 01 04 60 00 00 00 00 00 00 00 00 00 00 00 00 FA FB B2 F0 0F 00 05 04 01 00 00 00 30 AE 00 00 21 0C 00 00 08 E9 00 22 00 0A 2B C3 00 00 00 00 00 00 00 00 00 00 00 00 01 9E BA DE 0F 00 02 05 01 00 00 00 1D F2 00 00 C1 64 00 00 0C 7D 00 25 00 0A 2B C3 00 00 00 00 00 00 00 00 00 00 00 00 01 AE 4E 9E 0F 00 1A 07 01 00 00 00 D8 4B 00 00 81 07 00 00 1F 42 00 72 00 00 00 01 00 00 00 00 00 00 00 00 00 00 00 00 07 3C 94 88 03 00 20 10 05 00 00 00 30 36 00 00 84 3F 00 00 2E C0 00 C4 00 01 04 62 00 00 00 00 00 00 00 00 00 00 00 00 02 15 C9 B0 0F 00 16 13 05 00 00 00 6F 19 00 00 A1 F0 00 00 03 C7 00 C4 00 01 04 62 00 00 00 00 00 00 00 00 00 00 00 00 0A 4C 8F 90 0F 00 17 14 05 00 00 00 03 DA 00 00 34 03 00 00 2A 11 00 1E 00 00 00 00 00 00 00 00 00 00 00 00 00 00 00 00 F1 0D 14 B0 01 00 1A 15 05 00 00 00 3A 0D 00 00 F6 B3 00 00 21 54 00 C4 00 01 04 62 00 00 00 00 00 00 00 00 00 00 00 00 0C D3 DC 80 0F 00 1F 17 05 00 00 00 53 0D 00 00 C5 34 00 00 2B 7B 00 C4 00 01 04 62 00 00 00 00 00 00 00 00 00 00 00 00 01 95 E8 0C 0F 00 0A 18 05 00 00 00 67 C3 00 00 16 03 00 00 28 C2 00 29 00 00 00 00 00 00 00 00 00 00 00 00 00 00 00 00 F4 C2 34 90 01 00 10 19 05 00 00 00 08 C9 00 00 75 34 00 00 28 48 00 23 00 00 00 00 00 00 00 00 00 00 00 00 00 00 00 00 14 5E FF 40 01 00 F2 77 

08 01 00 2C 04 05 01 00 38 90 36 1C 29 00 7F CA 3C FF FE 2C 1F 77 77 0A 1D DD DD DE 37 12 01 1E 28 5F 7E 82 08 F8 F0 86 00 01 44 04 3E 11 9F 46 7C 77 

08 01 00 2C 05 02 01 00 38 90 36 1C 29 00 7F CA 3C FF FE 2C 9F 77 77 0A 1D DD DD DE 37 12 01 1E 28 5F 7E 82 08 F8 F0 86 00 01 44 04 BE 11 9F 46 7A 77 

08 01 00 2C 04 05 01 00 38 90 46 17 29 01 9C C3 20 E8 CC 8E 02 0D 03 43 00 C0 C0 E9 30 21 B5 81 15 55 55 4B 15 55 55 4B 15 55 55 4B 15 55 55 4B A2 77 

08 01 00 2C 05 02 01 00 38 90 46 17 29 01 9C C3 20 E8 CC 8E 02 0D 03 43 00 C0 C0 E9 30 21 B5 81 15 55 55 4B 15 55 55 4B 15 55 55 4B 15 55 55 4B A4 77 

08 02 01 F8 0C 02 FA 00 0A 00 00 00 09 00 00 07 D0 00 06 1A 43 00 00 00 00 00 00 00 16 00 01 00 00 00 47 E8 00 00 5E 9D 00 00 15 9C 00 92 00 01 04 60 00 00 00 00 00 00 00 00 00 00 00 00 F8 67 9D E8 0F 00 15 02 01 00 00 00 38 04 00 00 C5 A7 00 00 37 CA 00 92 00 01 04 60 00 00 00 00 00 00 00 00 00 00 00 00 03 AD AF EC 0F 00 0D 03 01 00 00 00 69 7D 00 00 3D CC 00 00 2F 6E 00 8F 00 01 04 60 00 00 00 00 00 00 00 00 00 00 00 00 FA FB 03 D0 0F 00 05 04 01 00 00 00 2C 31 00 00 C4 1F 00 00 08 F5 00 EA 00 0A 2B C4 00 00 00 00 00 00 00 00 00 00 00 00 01 9B D6 EA 0F 00 02 05 01 00 00 00 1C 34 00 00 70 3C 00 00 0C 8A 00 ED 00 0A 2B C4 00 00 00 00 00 00 00 00 00 00 00 00 01 AA 3B 28 0F 00 1A 07 01 00 00 00 D1 FE 00 00 0C D9 00 00 1F 51 00 A4 00 00 00 01 00 00 00 00 00 00 00 00 00 00 00 00 07 3A 53 F8 03 00 20 10 05 00 00 00 32 C4 00 00 EF CC 00 00 2E C6 00 F6 00 01 04 62 00 00 00 00 00 00 00 00 00 00 00 00 02 13 5A 0C 0F 00 16 13 05 00 00 00 71 A6 00 00 65 D5 00 00 03 CF 00 F6 00 01 04 62 00 00 00 00 00 00 00 00 00 00 00 00 0A 4A 76 30 0F 00 1A 15 05 00 00 00 3C 35 00 00 26 03 00 00 21 5D 00 F6 00 01 04 62 00 00 00 00 00 00 00 00 00 00 00 00 0C D2 F1 80 0F 00 03 16 05 00 00 00 1E 1E 00 00 6A 16 00 00 2B 69 00 2D 00 00 00 00 00 00 00 00 00 00 00 00 00 00 00 00 0D 17 AA 60 01 00 1F 17 05 00 00 00 56 77 00 00 14 94 00 00 2B 82 00 F6 00 01 04 62 00 00 00 00 00 00 00 00 00 00 00 00 01 91 36 AE 0F 00 0A 18 05 00 00 00 69 28 00 00 4B 2C 00 00 14 CB 00 5B 00 00 00 00 00 00 00 00 00 00 00 00 00 00 00 00 F4 BC BF E0 03 00 67 77 

08 01 00 2C 05 02 01 00 38 90 56 18 69 01 C4 CA 00 00 00 00 00 00 00 00 00 00 00 00 00 00 00 00 00 00 00 00 00 00 00 00 00 00 00 00 00 00 00 00 A3 77 

08 01 00 2C 04 05 01 00 38 90 56 18 29 01 C4 CA 00 00 00 00 00 00 00 00 00 00 00 00 00 00 00 00 00 00 00 00 00 00 00 00 00 00 00 00 00 00 00 00 E5 77 

08 01 00 2C 04 05 01 00 38 90 16 11 29 0D 2C FB 3D F0 00 B0 01 DC 48 15 3D 30 55 5D 15 55 55 4B 15 55 55 4B 15 55 55 4B 15 55 55 4B 15 55 55 4B DF 77 

08 01 00 2C 05 02 01 00 38 90 16 11 29 0D 38 F2 37 2C 00 89 01 D7 FC 2A 3C D3 55 DF 15 55 55 4B 15 55 55 4B 15 55 55 4B 15 55 55 4B 15 55 55 4B CB 77 

08 02 02 20 0D 02 FA 00 0A 00 00 00 09 00 00 07 D0 00 06 1A 44 00 00 00 00 00 00 00 16 00 01 00 00 00 46 E3 00 00 BF F7 00 00 15 A5 00 C4 00 01 04 60 00 00 00 00 00 00 00 00 00 00 00 00 F8 6A 15 C0 0F 00 15 02 01 00 00 00 3C 36 00 00 EF DA 00 00 37 D7 00 C4 00 01 04 60 00 00 00 00 00 00 00 00 00 00 00 00 03 AE 3C A8 0F 00 0D 03 01 00 00 00 63 F2 00 00 77 09 00 00 2F 78 00 C1 00 01 04 60 00 00 00 00 00 00 00 00 00 00 00 00 FA F9 DF 40 0F 00 05 04 01 00 00 00 2E 7A 00 00 36 1E 00 00 09 02 00 86 00 0A 2B C6 00 00 00 00 00 00 00 00 00 00 00 00 01 9B 2C B2 0F 00 02 05 01 00 00 00 1D B3 00 00 DD 80 00 00 0C 96 00 89 00 0A 2B C6 00 00 00 00 00 00 00 00 00 00 00 00 01 AB E3 A8 0F 00 07 06 01 00 00 00 04 44 00 00 5C 28 00 00 51 18 00 10 00 00 00 00 00 00 00 00 00 00 00 00 00 00 00 00 02 2D 1E DC 01 00 1A 07 01 00 00 00 CF 58 00 00 61 40 00 00 1F 5F 00 D6 00 00 00 01 00 00 00 00 00 00 00 00 00 00 00 00 07 39 06 68 03 00 20 10 05 00 00 00 30 B3 00 00 3B D8 00 00 2E CD 01 28 00 01 04 62 00 00 00 00 00 00 00 00 00 00 00 00 02 12 A9 30 0F 00 17 12 05 00 00 00 04 F7 00 00 02 03 00 00 2A 19 00 1B 00 00 00 00 00 00 00 00 00 00 00 00 00 00 00 00 F4 09 3A 30 01 00 16 13 05 00 00 00 68 F0 00 00 15 4D 00 00 03 D7 01 28 00 01 04 62 00 00 00 00 00 00 00 00 00 00 00 00 0A 4A 88 C0 0F 00 1A 15 05 00 00 00 3C 89 00 00 46 3B 00 00 21 65 01 28 00 01 04 62 00 00 00 00 00 00 00 00 00 00 00 00 0C D1 D2 70 0F 00 1F 17 05 00 00 00 52 A8 00 00 4C 4A 00 00 2B 88 01 28 00 01 04 62 00 00 00 00 00 00 00 00 00 00 00 00 01 93 70 02 0F 00 0A 18 05 00 00 00 95 C1 00 00 5D 20 00 00 14 CF 00 8D 00 00 00 00 00 00 00 00 00 00 00 00 00 00 00 00 F4 BD 02 C0 03 00 95 77 

08 01 00 2C 04 05 01 00 38 90 26 13 29 0C CF F2 3D 8A 18 93 20 00 00 90 00 00 AA 09 2A AA AA B4 00 00 00 00 00 00 00 00 00 07 77 0A 1D FF FB 13 61 77 

08 01 00 2C 05 02 01 00 38 90 26 13 29 0C CF F2 3D 8A 18 93 20 00 00 90 00 00 AA 09 2A AA AA B4 00 00 00 00 00 00 00 00 00 07 77 0A 1D FF FB 13 67 77 

08 01 00 2C 10 20 05 00 22 C0 46 26 20 8C 6C A8 17 43 54 8B 24 07 02 D2 3F 53 40 2B 28 43 70 CC 07 38 45 38 16 0E B0 6B 05 0F 0B BF 3A 7F F2 A0 7A 77 

08 01 00 2C 13 16 05 00 22 C0 46 26 20 8C 6C A8 17 43 54 8B 24 07 02 D2 3F 53 40 2B 28 43 70 CC 07 38 45 38 16 0E B0 6B 05 0F 0B BF 3A 7F F2 A0 4F 77 

08 01 00 2C 15 1A 05 00 22 C0 46 26 20 8C 6C A8 17 43 54 7D 1E C7 02 43 3F 52 C0 1C 28 43 70 A0 07 3A 11 E3 16 08 1E 18 05 4C 2D C1 3A 7F F3 74 9A 77 

08 01 00 2C 17 1F 05 00 22 C0 46 26 20 8C 6C A8 17 43 54 8B 24 07 02 D2 3F 53 40 2B 28 43 70 CC 07 38 45 38 16 0E B0 6B 05 0F 0B BF 3A 7F F2 A0 42 77 

08 01 00 2C 04 05 01 00 38 90 36 1C 29 0D FF F2 3B 3F FD F9 3F 77 77 9A 1D DD DD DE 37 7E 87 53 1C 0A 99 FE 19 00 00 80 00 01 60 02 18 18 18 7E 98 77 

08 01 00 2C 05 02 01 00 38 90 36 1C 29 0D FF F2 3B 3F FD F9 3F 77 77 9A 1D DD DD DE 37 7E 87 53 1C 0A 99 FE 19 00 00 80 00 01 60 02 18 18 18 7E 9E 77 

08 02 02 20 0D 02 FA 00 0A 00 00 00 09 00 00 07 D0 00 06 1A 45 00 00 00 00 00 00 00 16 00 01 00 00 00 43 F2 00 00 50 FA 00 00 15 AF 00 F6 00 01 04 60 00 00 00 00 00 00 00 00 00 00 00 00 F8 67 8A 98 0F 00 15 02 01 00 00 00 38 86 00 00 4A C3 00 00 37 E5 00 F6 00 01 04 60 00 00 00 00 00 00 00 00 00 00 00 00 03 AB 84 F0 0F 00 0D 03 01 00 00 00 63 7E 00 00 EA F9 00 00 2F 82 00 F3 00 01 04 60 00 00 00 00 00 00 00 00 00 00 00 00 FA F9 05 48 0F 00 05 04 01 00 00 00 30 BB 00 00 E1 5A 00 00 09 0E 00 22 00 0A 2B C8 00 00 00 00 00 00 00 00 00 00 00 00 01 99 2A 10 0F 00 02 05 01 00 00 00 1F 51 00 00 92 87 00 00 0C A3 00 25 00 0A 2B C8 00 00 00 00 00 00 00 00 00 00 00 00 01 A8 F6 DA 0F 00 1A 07 01 00 00 00 CD 9C 00 00 F0 98 00 00 1F 6D 01 08 00 00 00 01 00 00 00 00 00 00 00 00 00 00 00 00 07 38 D9 58 03 00 20 10 05 00 00 00 2F 45 00 00 A1 87 00 00 2E D3 00 2E 00 01 04 63 00 00 00 00 00 00 00 00 00 00 00 00 02 10 E8 04 0F 00 17 12 05 00 00 00 1F 53 00 00 07 15 00 00 2A 1D 00 4D 00 00 00 00 00 00 00 00 00 00 00 00 00 00 00 00 F6 15 71 E0 01 00 16 13 05 00 00 00 6C 44 00 00 D8 E8 00 00 03 DE 00 2E 00 01 04 63 00 00 00 00 00 00 00 00 00 00 00 00 0A 48 AF 00 0F 00 1A 15 05 00 00 00 39 82 00 00 70 97 00 00 21 6D 00 2E 00 01 04 63 00 00 00 00 00 00 00 00 00 00 00 00 0C D0 2A 50 0F 00 03 16 05 00 00 00 1B 27 00 00 19 66 00 00 2B 7A 00 2A 00 00 00 00 00 00 00 00 00 00 00 00 00 00 00 00 0D 28 F9 80 01 00 1F 17 05 00 00 00 5C D7 00 00 9D C1 00 00 2B 8E 00 2E 00 01 04 63 00 00 00 00 00 00 00 00 00 00 00 00 01 91 C4 D2 0F 00 0A 18 05 00 00 00 96 C2 00 00 8C 8B 00 00 14 D3 00 BF 00 00 00 00 00 00 00 00 00 00 00 00 00 00 00 00 F4 BA F0 50 03 00 DC 77 

08 01 00 2C 04 05 01 00 38 90 46 17 29 0C 30 F6 09 47 46 E6 22 1D F6 BA 0F 78 40 E7 22 60 35 90 15 55 55 4B 15 55 55 4B 15 55 55 4B 15 55 55 4B 95 77 

08 01 00 2C 05 02 01 00 38 90 46 17 29 0C 30 F6 09 47 46 E6 22 1D F6 BA 4F 78 40 E7 22 60 35 90 15 55 55 4B 15 55 55 4B 15 55 55 4B 15 55 55 4B D3 77 

08 02 01 F8 0C 02 FA 00 0A 00 00 00 09 00 00 07 D0 00 06 1A 46 00 00 00 00 00 00 00 16 00 01 00 00 00 4A D4 00 00 AC 8A 00 00 15 B8 01 28 00 01 04 60 00 00 00 00 00 00 00 00 00 00 00 00 F8 69 E3 90 0F 00 15 02 01 00 00 00 3A 57 00 00 6F 3A 00 00 37 F2 01 28 00 01 04 60 00 00 00 00 00 00 00 00 00 00 00 00 03 AE AE F8 0F 00 0D 03 01 00 00 00 63 76 00 00 1E 0C 00 00 2F 8D 01 25 00 01 04 60 00 00 00 00 00 00 00 00 00 00 00 00 FA FA 99 70 0F 00 05 04 01 00 00 00 30 E9 00 00 52 85 00 00 09 1B 00 EA 00 0A 2B C9 00 00 00 00 00 00 00 00 00 00 00 00 01 9C B4 BE 0F 00 02 05 01 00 00 00 1D CA 00 00 06 26 00 00 0C B0 00 ED 00 0A 2B C9 00 00 00 00 00 00 00 00 00 00 00 00 01 AC 7C EA 0F 00 1A 07 01 00 00 00 D7 58 00 00 3F 5A 00 00 1F 7C 00 0E 00 00 00 02 00 00 00 00 00 00 00 00 00 00 00 00 07 3A 84 D0 03 00 20 10 05 00 00 00 2D CA 00 00 F6 DB 00 00 2E D9 00 60 00 01 04 63 00 00 00 00 00 00 00 00 00 00 00 00 02 14 B9 3C 0F 00 17 12 05 00 00 00 0C 25 00 00 C5 22 00 00 2A 20 00 18 00 00 00 00 00 00 00 00 00 00 00 00 00 00 00 00 F3 EB 30 A0 01 00 16 13 05 00 00 00 6B C2 00 00 84 07 00 00 03 E6 00 60 00 01 04 63 00 00 00 00 00 00 00 00 00 00 00 00 0A 4A C3 10 0F 00 1A 15 05 00 00 00 38 16 00 00 88 8E 00 00 21 75 00 60 00 01 04 63 00 00 00 00 00 00 00 00 00 00 00 00 0C D1 AD 90 0F 00 1F 17 05 00 00 00 59 A1 00 00 D3 EF 00 00 2B 94 00 60 00 01 04 63 00 00 00 00 00 00 00 00 00 00 00 00 01 94 20 AC 0F 00 0A 18 05 00 00 00 8E 68 00 00 A2 DD 00 00 14 D7 00 F1 00 00 00 00 00 00 00 00 00 00 00 00 00 00 00 00 F4 BF 61 00 03 00 83 77 

08 01 00 2C 00 16 01 00 38 90 26 13 29 00 A7 CD 00 FD FD 74 28 45 76 D4 19 F4 01 CA 16 E7 4F 6E 04 24 40 2E 32 BD FF F2 02 AA 51 DC 13 F9 21 76 F5 77 

08 01 00 2C 02 15 01 00 38 90 26 13 29 00 A5 CB 27 FD FA DD 27 F2 2A EA 07 80 01 63 18 57 E6 F2 04 6E 10 A1 30 A2 FE DA 3B EA 51 7C 13 F9 79 7F C2 77 

08 01 00 2C 03 0D 01 00 38 90 26 13 29 00 24 C6 3F DF 94 3C 30 E9 EE 5D 2F 08 08 6B 03 B7 66 2C 03 F5 60 9B 05 0F E3 7D 06 0C AE AC 23 6F 41 0F 77 77 

08 01 00 2C 04 05 01 00 38 90 56 18 29 0D C8 F4 00 00 00 00 00 00 00 00 00 00 00 00 00 00 00 00 00 00 00 00 00 00 00 00 00 00 00 00 00 00 00 00 DB 77 

08 01 00 2C 05 02 01 00 38 90 56 18 29 0D C8 F4 00 00 00 00 00 00 00 00 00 00 00 00 00 00 00 00 00 00 00 00 00 00 00 00 00 00 00 00 00 00 00 00 DD 77 

08 01 00 2C 04 05 01 00 38 90 16 11 29 19 52 9B 3E BA DC E6 25 FC 27 AA 18 00 55 2D 15 55 55 4B 15 55 55 4B 15 55 55 4B 15 55 55 4B 15 55 55 4B A7 77 

08 01 00 2C 05 02 01 00 38 90 16 11 29 19 6F 90 08 00 16 FF 0E 3B 7F F8 38 01 55 B2 15 55 55 4B 15 55 55 4B 15 55 55 4B 15 55 55 4B 15 55 55 4B 90 77 

08 02 02 48 0E 02 FA 00 0A 00 00 00 09 00 00 07 D0 00 06 1A 47 00 00 00 00 00 00 00 16 00 01 00 00 00 47 00 00 00 41 80 00 00 15 C2 00 2E 00 01 04 61 00 00 00 00 00 00 00 00 00 00 00 00 F8 67 5D 50 0F 00 15 02 01 00 00 00 39 8E 00 00 C9 5B 00 00 37 FF 00 2E 00 01 04 61 00 00 00 00 00 00 00 00 00 00 00 00 03 AB E6 88 0F 00 0D 03 01 00 00 00 6B DF 00 00 8A E5 00 00 2F 97 00 2B 00 01 04 61 00 00 00 00 00 00 00 00 00 00 00 00 FA FA 72 B0 0F 00 05 04 01 00 00 00 34 62 00 00 FE 1E 00 00 09 27 00 86 00 0A 2B CB 00 00 00 00 00 00 00 00 00 00 00 00 01 9C B0 9A 0F 00 02 05 01 00 00 00 1D 05 00 00 B0 2B 00 00 0C BC 00 89 00 0A 2B CB 00 00 00 00 00 00 00 00 00 00 00 00 01 AA E1 20 0F 00 1A 07 01 00 00 00 C9 BD 00 00 C9 E7 00 00 1F 8A 00 40 00 00 00 02 00 00 00 00 00 00 00 00 00 00 00 00 07 37 50 18 03 00 20 10 05 00 00 00 2E 48 00 00 5C 0F 00 00 2E E0 00 92 00 01 04 63 00 00 00 00 00 00 00 00 00 00 00 00 02 10 48 98 0F 00 17 12 05 00 00 00 18 87 00 00 CE F8 00 00 2A 24 00 4A 00 00 00 00 00 00 00 00 00 00 00 00 00 00 00 00 F5 DF AB 90 01 00 16 13 05 00 00 00 68 23 00 00 43 25 00 00 03 EE 00 92 00 01 04 63 00 00 00 00 00 00 00 00 00 00 00 00 0A 47 85 70 0F 00 1A 15 05 00 00 00 3C 3B 00 00 B9 F0 00 00 21 7D 00 92 00 01 04 63 00 00 00 00 00 00 00 00 00 00 00 00 0C CE EF A0 0F 00 03 16 05 00 00 00 1C 56 00 00 C5 BD 00 00 2B 8A 00 27 00 00 00 00 00 00 00 00 00 00 00 00 00 00 00 00 0D 34 BD 50 01 00 1F 17 05 00 00 00 5D CC 00 00 24 B6 00 00 2B 9B 00 92 00 01 04 63 00 00 00 00 00 00 00 00 00 00 00 00 01 90 BA D0 0F 00 0A 18 05 00 00 00 90 87 00 00 D4 7F 00 00 14 DB 01 23 00 00 00 00 00 00 00 00 00 00 00 00 00 00 00 00 F4 BC 46 00 03 00 10 19 05 00 00 00 06 57 00 00 E1 2D 00 00 28 74 00 1B 00 00 00 00 00 00 00 00 00 00 00 00 00 00 00 00 13 AC E3 40 01 00 03 77 

08 01 00 2C 04 05 01 00 38 90 26 13 29 18 2F 98 3D 8A 18 93 20 00 00 90 00 00 01 03 2F E0 00 70 00 00 00 00 00 00 00 00 00 07 77 0A 1C 00 04 CC A1 77 

08 01 00 2C 05 02 01 00 38 90 26 13 29 18 2F 98 3D 8A 18 93 20 00 00 90 00 01 01 0C 0F E0 00 E0 00 00 00 00 00 00 00 00 00 07 77 0A 1C 00 04 CC 19 77 

08 01 00 2C 07 1A 01 00 38 90 26 13 29 00 A4 C8 2B 04 BC BF 10 AF CF 70 15 A4 01 0A 0B 94 C2 16 04 DB 20 58 2A 25 02 D0 2B DA 51 0C 13 FC 51 78 2C 77 

08 02 02 48 0E 02 FA 00 0A 00 00 00 09 00 00 07 D0 00 06 1A 48 00 00 00 00 00 00 00 16 00 01 00 00 00 4B 62 00 00 9B A4 00 00 15 CB 00 60 00 01 04 61 00 00 00 00 00 00 00 00 00 00 00 00 F8 67 1F F0 0F 00 15 02 01 00 00 00 3E DC 00 00 EF 9B 00 00 38 0C 00 60 00 01 04 61 00 00 00 00 00 00 00 00 00 00 00 00 03 AB FB 9C 0F 00 0D 03 01 00 00 00 6E 42 00 00 C8 28 00 00 2F A1 00 5D 00 01 04 61 00 00 00 00 00 00 00 00 00 00 00 00 FA FB 23 88 0F 00 05 04 01 00 00 00 30 9C 00 00 72 4C 00 00 09 34 00 22 00 0A 2B CD 00 00 00 00 00 00 00 00 00 00 00 00 01 9A D1 A6 0F 00 02 05 01 00 00 00 1C 4C 00 00 2C 6D 00 00 0C C9 00 25 00 0A 2B CD 00 00 00 00 00 00 00 00 00 00 00 00 01 A9 4F 28 0F 00 07 06 01 00 00 00 04 DF 00 00 A1 BF 00 00 51 4E 00 0A 00 00 00 00 00 00 00 00 00 00 00 00 00 00 00 00 02 6D 8F C4 01 00 1A 07 01 00 00 00 D7 46 00 00 20 07 00 00 1F 99 00 72 00 00 00 02 00 00 00 00 00 00 00 00 00 00 00 00 07 39 7B B0 03 00 20 10 05 00 00 00 2C 8F 00 00 9C 9F 00 00 2E E6 00 C4 00 01 04 63 00 00 00 00 00 00 00 00 00 00 00 00 02 11 2D 0C 0F 00 17 11 05 00 00 00 05 8D 00 00 83 3B 00 00 2A 28 00 15 00 00 00 00 00 00 00 00 00 00 00 00 00 00 00 00 F3 AC D6 B0 01 00 16 13 05 00 00 00 6D 25 00 00 EF FE 00 00 03 F5 00 C4 00 01 04 63 00 00 00 00 00 00 00 00 00 00 00 00 0A 48 EF 40 0F 00 1A 15 05 00 00 00 3A 34 00 00 CE 61 00 00 21 85 00 C4 00 01 04 63 00 00 00 00 00 00 00 00 00 00 00 00 0C D1 2B B0 0F 00 1F 17 05 00 00 00 60 8B 00 00 5F 27 00 00 2B A1 00 C4 00 01 04 63 00 00 00 00 00 00 00 00 00 00 00 00 01 92 6E 2A 0F 00 0A 18 05 00 00 00 93 1E 00 00 E9 5F 00 00 14 DF 00 29 00 00 00 01 00 00 00 00 00 00 00 00 00 00 00 00 F4 BB C5 C0 03 00 10 19 05 00 00 00 0A 94 00 00 55 90 00 00 28 7E 00 4D 00 00 00 00 00 00 00 00 00 00 00 00 00 00 00 00 18 54 19 E0 01 00 F0 77 

08 01 00 2C 04 05 01 00 38 90 36 1C 29 18 00 90 00 43 FF B6 27 77 77 BA 1D DD DD DE 37 77 77 6A 1D DE 00 D4 07 80 07 69 20 00 20 9A 18 18 18 7E 0D 77 

08 01 00 2C 05 02 01 00 38 90 36 1C 29 18 00 90 00 43 FF B6 27 77 77 BA 1D DD DD DE 37 77 77 6A 1D DE 00 D4 07 80 07 69 20 00 20 9A 18 18 18 7E 0B 77 

08 01 00 2C 04 05 01 00 38 90 46 17 29 18 24 96 04 0C 0F DB 27 E1 02 89 11 EA 60 60 30 20 35 80 15 55 55 4B 15 55 55 4B 15 55 55 4B 15 55 55 4B 90 77 

08 01 00 2C 05 02 01 00 38 90 46 17 29 18 24 96 04 0C 0F DB 27 E1 02 89 11 EA 60 60 30 20 35 80 95 55 55 4B 15 55 55 4B 15 55 55 4B 15 55 55 4B 16 77 

08 02 02 48 0E 02 FA 00 0A 00 00 00 09 00 00 07 D0 00 06 1A 49 00 00 00 00 00 00 00 16 00 01 00 00 00 4A 1A 00 00 2C 1F 00 00 15 D5 00 92 00 01 04 61 00 00 00 00 00 00 00 00 00 00 00 00 F8 67 46 18 0F 00 15 02 01 00 00 00 3A 34 00 00 4C 2B 00 00 38 1A 00 92 00 01 04 61 00 00 00 00 00 00 00 00 00 00 00 00 03 AB C4 70 0F 00 0D 03 01 00 00 00 69 BC 00 00 35 27 00 00 2F AC 00 8F 00 01 04 61 00 00 00 00 00 00 00 00 00 00 00 00 FA FB 3B E0 0F 00 05 04 01 00 00 00 30 68 00 00 13 85 00 00 09 41 00 EA 00 0A 2B CE 00 00 00 00 00 00 00 00 00 00 00 00 01 99 E9 6E 0F 00 02 05 01 00 00 00 1C 79 00 00 D9 2A 00 00 0C D5 00 ED 00 0A 2B CE 00 00 00 00 00 00 00 00 00 00 00 00 01 A9 42 9A 0F 00 1A 07 01 00 00 00 CA AB 00 00 AC 16 00 00 1F A7 00 A4 00 00 00 02 00 00 00 00 00 00 00 00 00 00 00 00 07 37 D8 10 03 00 20 10 05 00 00 00 31 3F 00 00 FF 85 00 00 2E EC 00 F6 00 01 04 63 00 00 00 00 00 00 00 00 00 00 00 00 02 10 4F C4 0F 00 17 11 05 00 00 00 25 6C 00 00 87 56 00 00 2A 2C 00 47 00 00 00 00 00 00 00 00 00 00 00 00 00 00 00 00 F5 41 7A B0 01 00 16 13 05 00 00 00 6B 3F 00 00 B5 26 00 00 03 FD 00 F6 00 01 04 63 00 00 00 00 00 00 00 00 00 00 00 00 0A 46 41 C0 0F 00 1A 15 05 00 00 00 3C 7F 00 00 05 56 00 00 21 8E 00 F6 00 01 04 63 00 00 00 00 00 00 00 00 00 00 00 00 0C CE FC E0 0F 00 03 16 05 00 00 00 1B 65 00 00 69 74 00 00 2B 9B 00 24 00 00 00 00 00 00 00 00 00 00 00 00 00 00 00 00 0D 46 95 20 01 00 1F 17 05 00 00 00 5B 47 00 00 B6 99 00 00 2B A7 00 F6 00 01 04 63 00 00 00 00 00 00 00 00 00 00 00 00 01 90 B1 C4 0F 00 0A 18 05 00 00 00 89 C8 00 00 19 23 00 00 14 E4 00 5B 00 00 00 01 00 00 00 00 00 00 00 00 00 00 00 00 F4 BB 8D A0 03 00 10 19 05 00 00 00 00 C8 00 00 9D F5 00 00 28 86 00 18 00 00 00 00 00 00 00 00 00 00 00 00 00 00 00 00 13 68 88 80 01 00 52 77 

08 01 00 2C 04 05 01 00 38 90 56 18 29 19 CC 91 00 00 00 00 00 00 00 00 00 00 00 00 00 00 00 00 00 00 00 00 00 00 00 00 00 00 00 00 00 00 00 00 AE 77 

08 01 00 2C 05 02 01 00 38 90 56 18 29 19 CC 91 00 00 00 00 00 00 00 00 00 00 00 00 00 00 00 00 00 00 00 00 00 00 00 00 00 00 00 00 00 00 00 00 A8 77 

08 01 00 2C 04 05 01 00 38 90 16 11 29 25 95 02 23 0F B2 7C 2E C0 60 1D 2C 00 55 8D 15 55 55 4B 15 55 55 4B 15 55 55 4B 15 55 55 4B 15 55 55 4B CA 77 

08 01 00 2C 05 02 01 00 38 90 16 11 29 25 92 0B 21 7E F2 14 2E B2 E0 0E 0C 00 55 1D 15 55 55 4B 15 55 55 4B 15 55 55 4B 15 55 55 4B 15 55 55 4B C8 77 

08 02 02 20 0D 02 FA 00 0A 00 00 00 09 00 00 07 D0 00 06 1A 4A 00 00 00 00 00 00 00 16 00 01 00 00 00 4E 0C 00 00 90 1C 00 00 15 DE 00 C4 00 01 04 61 00 00 00 00 00 00 00 00 00 00 00 00 F8 68 B0 D8 0F 00 15 02 01 00 00 00 3A F3 00 00 6D 46 00 00 38 27 00 C4 00 01 04 61 00 00 00 00 00 00 00 00 00 00 00 00 03 AC 51 B4 0F 00 0D 03 01 00 00 00 63 CF 00 00 70 B4 00 00 2F B6 00 C1 00 01 04 61 00 00 00 00 00 00 00 00 00 00 00 00 FA FC 75 A8 0F 00 05 04 01 00 00 00 32 84 00 00 88 ED 00 00 09 4D 00 86 00 0A 2B D0 00 00 00 00 00 00 00 00 00 00 00 00 01 9C 80 8A 0F 00 02 05 01 00 00 00 1C C4 00 00 4E 7D 00 00 0C E2 00 89 00 0A 2B D0 00 00 00 00 00 00 00 00 00 00 00 00 01 AF 93 30 0F 00 1A 07 01 00 00 00 D6 98 00 00 04 90 00 00 1F B6 00 D6 00 00 00 02 00 00 00 00 00 00 00 00 00 00 00 00 07 38 C0 98 03 00 20 10 05 00 00 00 34 7D 00 00 50 C9 00 00 2E F3 01 28 00 01 04 63 00 00 00 00 00 00 00 00 00 00 00 00 02 10 A4 D8 0F 00 17 11 05 00 00 00 13 3B 00 00 43 87 00 00 2A 30 00 13 00 00 00 00 00 00 00 00 00 00 00 00 00 00 00 00 F3 A3 D8 10 01 00 16 13 05 00 00 00 72 22 00 00 5E A6 00 00 04 05 01 28 00 01 04 63 00 00 00 00 00 00 00 00 00 00 00 00 0A 48 41 70 0F 00 1A 15 05 00 00 00 3C 27 00 00 14 3F 00 00 21 96 01 28 00 01 04 63 00 00 00 00 00 00 00 00 00 00 00 00 0C D1 E9 40 0F 00 1F 17 05 00 00 00 52 35 00 00 E7 9F 00 00 2B AD 01 28 00 01 04 63 00 00 00 00 00 00 00 00 00 00 00 00 01 93 12 38 0F 00 0A 18 05 00 00 00 8B 37 00 00 2D 41 00 00 14 E8 00 8D 00 00 00 01 00 00 00 00 00 00 00 00 00 00 00 00 F4 BD 83 A0 03 00 10 19 05 00 00 00 0D CD 00 00 20 2A 00 00 28 90 00 4A 00 00 00 00 00 00 00 00 00 00 00 00 00 00 00 00 18 06 8A C0 01 00 DC 77 

08 01 00 2C 10 20 05 00 22 C0 46 26 20 8C 8D 94 11 DD 10 C4 24 01 9C E6 3F 51 C0 09 28 43 2C 49 31 49 1C CC 27 D7 91 F1 26 1D CA 56 34 BF F0 EC C1 77 

08 01 00 2C 13 16 05 00 22 C0 46 26 20 8C 8D 94 11 DD 10 C4 24 01 9C E6 3F 51 C0 09 28 43 2C 49 31 49 1C CC 27 D7 91 F1 26 1D CA 56 34 BF F0 EC F4 77 

08 01 00 2C 15 1A 05 00 22 C0 46 26 20 8C 8D 94 11 DD 0F 7B 1E C1 9D 9C 3F 53 40 02 28 43 2E 96 31 4A EF E8 27 D6 7A 0A 26 52 ED 8F 34 BF F1 54 46 77 

08 01 00 2C 17 1F 05 00 22 C0 46 26 20 8C 8D 94 11 DD 10 C4 24 01 9C E6 3F 51 C0 09 28 43 2C 49 31 49 1C CC 27 D7 91 F1 26 1D CA 56 34 BF F0 EC F9 77 

08 01 00 2C 04 05 01 00 38 90 26 13 29 24 4F 0C 3D 8A 18 93 20 00 00 90 00 01 FF 0B 3E 9F 00 2B 00 00 00 00 00 00 00 00 00 07 77 0A 1C 60 0E B1 BC 77 

08 01 00 2C 05 02 01 00 38 90 26 13 29 24 4F 0C 3D 8A 18 93 20 00 00 90 00 01 FF 0B 3E 9F 00 2B 00 00 00 00 00 00 00 00 00 07 77 0A 1C 60 0E B1 BA 77 

08 02 02 20 0D 02 FA 00 0A 00 00 00 09 00 00 07 D0 00 06 1A 4B 00 00 00 00 00 00 00 16 00 01 00 00 00 4C 52 00 00 1A 1E 00 00 15 E8 00 F6 00 01 04 61 00 00 00 00 00 00 00 00 00 00 00 00 F8 66 A7 C0 0F 00 15 02 01 00 00 00 39 7C 00 00 C6 B1 00 00 38 34 00 F6 00 01 04 61 00 00 00 00 00 00 00 00 00 00 00 00 03 A8 94 3C 0F 00 0D 03 01 00 00 00 65 70 00 00 E0 38 00 00 2F C0 00 F3 00 01 04 61 00 00 00 00 00 00 00 00 00 00 00 00 FA F9 13 30 0F 00 05 04 01 00 00 00 33 96 00 00 2A 2F 00 00 09 5A 00 22 00 0A 2B D2 00 00 00 00 00 00 00 00 00 00 00 00 01 9B BC 4A 0F 00 02 05 01 00 00 00 19 EB 00 00 FB 3C 00 00 0C EE 00 25 00 0A 2B D2 00 00 00 00 00 00 00 00 00 00 00 00 01 A8 4B A0 0F 00 1A 07 01 00 00 00 CF A2 00 00 8E 43 00 00 1F C4 01 08 00 00 00 02 00 00 00 00 00 00 00 00 00 00 00 00 07 37 50 48 03 00 20 10 05 00 00 00 31 D5 00 00 BD 7F 00 00 2E F9 00 2E 00 01 04 64 00 00 00 00 00 00 00 00 00 00 00 00 02 0F 28 3C 0F 00 17 11 05 00 00 00 22 80 00 00 46 71 00 00 2A 34 00 45 00 00 00 00 00 00 00 00 00 00 00 00 00 00 00 00 F5 23 44 50 01 00 16 13 05 00 00 00 7D 1F 00 00 1E BB 00 00 04 0D 00 2E 00 01 04 64 00 00 00 00 00 00 00 00 00 00 00 00 0A 46 71 00 0F 00 1A 15 05 00 00 00 38 2B 00 00 48 26 00 00 21 9E 00 2E 00 01 04 64 00 00 00 00 00 00 00 00 00 00 00 00 0C CD ED D0 0F 00 03 16 05 00 00 00 1B D7 00 00 17 6B 00 00 2B AC 00 22 00 00 00 00 00 00 00 00 00 00 00 00 00 00 00 00 0D 45 0A B0 01 00 1F 17 05 00 00 00 58 C6 00 00 38 B4 00 00 2B B4 00 2E 00 01 04 64 00 00 00 00 00 00 00 00 00 00 00 00 01 8F 13 64 0F 00 0A 18 05 00 00 00 8C 8B 00 00 60 75 00 00 14 EC 00 BF 00 00 00 01 00 00 00 00 00 00 00 00 00 00 00 00 F4 B9 C1 50 03 00 A2 77 

08 01 00 2C 04 05 01 00 38 90 36 1C 29 24 00 09 00 0C 02 3F 07 77 77 2A 1D DD DD DE 37 77 77 6A 1D DE 00 D4 07 80 07 69 20 00 01 93 2F C8 10 85 1F 77 

08 01 00 2C 05 02 01 00 38 90 36 1C 29 24 00 09 00 0C 02 3F 07 77 77 2A 1D DD DD DE 37 77 77 6A 1D DE 00 D4 07 80 07 69 20 00 01 93 2F C8 10 85 19 77 

08 01 00 2C 18 0A 05 00 22 C0 46 26 20 8C 8D 94 11 DD 10 C4 24 01 9C E6 3F 51 C0 09 28 43 2C 49 31 49 1C CC 27 D7 91 F1 26 1D CA 56 34 BF F0 EC E3 77 

08 01 00 2C 04 05 01 00 38 90 46 17 29 25 1F 01 14 0C 0C 0E 03 03 FD D0 00 C0 C0 E9 30 30 35 E0 15 55 55 4B 15 55 55 4B 15 55 55 4B 15 55 55 4B C5 77 

08 01 00 2C 05 02 01 00 38 90 46 17 29 25 1F 01 14 0C 0C 0E 03 03 FD D0 40 C0 C0 E9 30 30 35 E0 15 55 55 4B 15 55 55 4B 15 55 55 4B 15 55 55 4B 83 77 

08 02 02 48 0E 02 FA 00 0A 00 00 00 09 00 00 07 D0 00 06 1A 4C 00 00 00 00 00 00 00 16 00 01 00 00 00 4C 8C 00 00 7A 22 00 00 15 F1 01 28 00 01 04 61 00 00 00 00 00 00 00 00 00 00 00 00 F8 64 3A C8 0F 00 15 02 01 00 00 00 38 2D 00 00 ED 36 00 00 38 41 01 28 00 01 04 61 00 00 00 00 00 00 00 00 00 00 00 00 03 A9 60 A4 0F 00 0D 03 01 00 00 00 68 B2 00 00 17 63 00 00 2F CB 01 25 00 01 04 61 00 00 00 00 00 00 00 00 00 00 00 00 FA F9 ED F8 0F 00 05 04 01 00 00 00 32 F1 00 00 A2 D7 00 00 09 66 00 EA 00 0A 2B D3 00 00 00 00 00 00 00 00 00 00 00 00 01 9A 2A 6A 0F 00 02 05 01 00 00 00 1B B1 00 00 74 A3 00 00 0C FB 00 ED 00 0A 2B D3 00 00 00 00 00 00 00 00 00 00 00 00 01 A9 C9 72 0F 00 07 06 01 00 00 00 05 F5 00 00 0B 34 00 00 51 85 00 04 00 00 00 00 00 00 00 00 00 00 00 00 00 00 00 00 02 A5 F1 C4 01 00 1A 07 01 00 00 00 C3 AE 00 00 E3 9A 00 00 1F D2 00 0E 00 00 00 03 00 00 00 00 00 00 00 00 00 00 00 00 07 37 3E F0 03 00 20 10 05 00 00 00 2D B7 00 00 0A C3 00 00 2F 00 00 60 00 01 04 64 00 00 00 00 00 00 00 00 00 00 00 00 02 0F 9D E8 0F 00 10 12 05 00 00 00 05 32 00 00 33 EC 00 00 28 A1 00 15 00 00 00 00 00 00 00 00 00 00 00 00 00 00 00 00 11 E9 1E 20 01 00 16 13 05 00 00 00 6F 1F 00 00 C6 12 00 00 04 14 00 60 00 01 04 64 00 00 00 00 00 00 00 00 00 00 00 00 0A 45 F5 70 0F 00 1A 15 05 00 00 00 35 B7 00 00 5D 60 00 00 21 A6 00 60 00 01 04 64 00 00 00 00 00 00 00 00 00 00 00 00 0C CD BA 00 0F 00 1F 17 05 00 00 00 58 10 00 00 73 8F 00 00 2B BA 00 60 00 01 04 64 00 00 00 00 00 00 00 00 00 00 00 00 01 90 68 CA 0F 00 0A 18 05 00 00 00 8E A2 00 00 79 13 00 00 14 F0 00 F1 00 00 00 01 00 00 00 00 00 00 00 00 00 00 00 00 F4 BA 6B 70 03 00 17 19 05 00 00 00 00 C8 00 00 17 F0 00 00 2A 38 00 0F 00 00 00 00 00 00 00 00 00 00 00 00 00 00 00 00 F4 54 D3 80 01 00 B6 77 

08 01 00 2C 00 16 01 00 38 90 36 1C 29 1A 18 93 3C 4E 88 D1 04 D1 00 6F 01 3F FD 39 2D D5 FF A2 3A C0 F8 2D 2F B0 1F A7 16 DF E7 F1 36 26 D4 14 C1 77 

08 01 00 2C 02 15 01 00 38 90 36 1C 29 1A 18 93 3C 4E 87 D3 39 7F FF 3F 3E 2F FD D9 2E 0D FF C2 3C 01 0A 52 0F B0 3C 38 0E AF 12 C8 29 7E C2 EB 59 77 

08 01 00 2C 07 1A 01 00 B8 90 36 1C E9 1A 18 93 3C 4D A4 DE 3C F0 80 1E 02 B7 FD 89 2C 9C 00 89 05 9F 10 4E 1A 4B 25 D7 15 18 03 C5 23 59 02 A9 9F 77 

08 01 00 2C 03 0D 01 00 38 90 36 1C 29 1A 18 93 3C 51 32 86 09 B9 00 9F 02 3F FF EF 15 51 FF 4B 1A 3F 9C C7 09 10 B8 3A 29 B4 78 3A 06 30 8C 39 82 77 

08 01 00 2C 04 05 01 00 38 90 56 18 29 25 D0 0A 00 00 00 00 00 00 00 00 00 00 00 00 00 00 00 00 00 00 00 00 00 00 00 00 00 00 00 00 00 00 00 00 15 77 

08 01 00 2C 05 02 01 00 38 90 56 18 29 25 D0 0A 00 00 00 00 00 00 00 00 00 00 00 00 00 00 00 00 00 00 00 00 00 00 00 00 00 00 00 00 00 00 00 00 13 77 

08 01 00 2C 04 05 01 00 38 90 16 11 29 31 CA 6B 20 03 11 94 21 8F 02 5D 07 3F 55 A6 15 55 55 4B 15 55 55 4B 15 55 55 4B 15 55 55 4B 15 55 55 4B F1 77 

08 01 00 2C 05 02 01 00 38 90 16 11 29 31 C4 6A 20 02 05 92 21 8F 01 58 3B 72 55 70 15 55 55 4B 15 55 55 4B 15 55 55 4B 15 55 55 4B 15 55 55 4B 4A 77 

08 02 02 48 0E 02 FA 00 0A 00 00 00 09 00 00 07 D0 00 06 1A 4D 00 00 00 00 00 00 00 16 00 01 00 00 00 4E D5 00 00 06 9A 00 00 15 FB 00 2E 00 01 04 62 00 00 00 00 00 00 00 00 00 00 00 00 F8 66 51 68 0F 00 15 02 01 00 00 00 37 9F 00 00 46 10 00 00 38 4F 00 2E 00 01 04 62 00 00 00 00 00 00 00 00 00 00 00 00 03 A9 72 6C 0F 00 0D 03 01 00 00 00 65 6B 00 00 88 FF 00 00 2F D5 00 2B 00 01 04 62 00 00 00 00 00 00 00 00 00 00 00 00 FA FC 2B B8 0F 00 05 04 01 00 00 00 2F 03 00 00 4A C5 00 00 09 73 00 86 00 0A 2B D5 00 00 00 00 00 00 00 00 00 00 00 00 01 9C CD 92 0F 00 02 05 01 00 00 00 1B 1D 00 00 1A 50 00 00 0D 08 00 89 00 0A 2B D5 00 00 00 00 00 00 00 00 00 00 00 00 01 A6 8E 28 0F 00 1A 07 01 00 00 00 C5 01 00 00 6C D8 00 00 1F E1 00 2E 00 01 04 62 00 00 00 00 00 00 00 00 00 00 00 00 07 37 25 80 0F 00 20 10 05 00 00 00 2D 97 00 00 6F 00 00 00 2F 06 00 92 00 01 04 64 00 00 00 00 00 00 00 00 00 00 00 00 02 0E 89 50 0F 00 10 12 05 00 00 00 0E BE 00 00 36 F8 00 00 28 AA 00 47 00 00 00 00 00 00 00 00 00 00 00 00 00 00 00 00 13 C4 40 C0 01 00 16 13 05 00 00 00 6E 89 00 00 8C BE 00 00 04 1C 00 92 00 01 04 64 00 00 00 00 00 00 00 00 00 00 00 00 0A 45 AE E0 0F 00 1A 15 05 00 00 00 32 4D 00 00 8C CF 00 00 21 AE 00 92 00 01 04 64 00 00 00 00 00 00 00 00 00 00 00 00 0C CE 40 D0 0F 00 03 16 05 00 00 00 1B B7 00 00 BE C5 00 00 2B BC 00 1E 00 00 00 00 00 00 00 00 00 00 00 00 00 00 00 00 0D 61 16 60 01 00 1F 17 05 00 00 00 56 61 00 00 C3 63 00 00 2B C0 00 92 00 01 04 64 00 00 00 00 00 00 00 00 00 00 00 00 01 91 6C 4E 0F 00 0A 18 05 00 00 00 7F 59 00 00 A2 B0 00 00 14 F4 01 23 00 00 00 01 00 00 00 00 00 00 00 00 00 00 00 00 F4 B9 F5 10 03 00 17 19 05 00 00 00 0E 22 00 00 6F BA 00 00 2A 3C 00 41 00 00 00 00 00 00 00 00 00 00 00 00 00 00 00 00 F9 14 A3 90 01 00 76 77 

08 01 00 2C 04 05 01 00 38 90 26 13 29 30 6F 6F 3D 8A 18 93 20 00 00 90 00 00 00 00 00 00 00 00 00 00 00 00 00 00 00 00 00 07 77 0A 1C 1F FB 93 3C 77 

08 01 00 2C 05 02 01 00 38 90 26 13 29 30 6F 6F 3D 8A 18 93 20 00 00 90 00 00 00 00 00 00 00 00 00 00 00 00 00 00 00 00 00 07 77 0A 1C 1F FB 93 3A 77 

08 01 00 2C 04 05 01 00 38 90 36 1C 29 30 00 60 00 C0 00 E0 0F 77 77 DA 1D DD DD DE 37 77 77 6A 1D DE 00 D4 07 80 07 69 20 00 0D 94 2E C1 18 11 14 77 

08 01 00 2C 05 02 01 00 38 90 36 1C 29 30 00 60 00 C0 00 E0 0F 77 77 DA 1D DD DD DE 37 77 77 6A 1D DE 00 D4 07 80 07 69 20 00 0D 94 2E C1 18 11 12 77 

08 02 02 20 0D 02 FA 00 0A 00 00 00 09 00 00 07 D0 00 06 1A 4E 00 00 00 00 00 00 00 16 00 01 00 00 00 4E D5 00 00 66 BA 00 00 16 04 00 60 00 01 04 62 00 00 00 00 00 00 00 00 00 00 00 00 F8 64 27 C0 0F 00 15 02 01 00 00 00 39 F2 00 00 69 56 00 00 38 5C 00 60 00 01 04 62 00 00 00 00 00 00 00 00 00 00 00 00 03 A8 60 D8 0F 00 0D 03 01 00 00 00 66 C0 00 00 BF BB 00 00 2F DF 00 5D 00 01 04 62 00 00 00 00 00 00 00 00 00 00 00 00 FA F8 7F 98 0F 00 05 04 01 00 00 00 2F 7B 00 00 B7 24 00 00 09 7F 00 22 00 0A 2B D7 00 00 00 00 00 00 00 00 00 00 00 00 01 9A 86 50 0F 00 02 05 01 00 00 00 1D 1A 00 00 99 09 00 00 0D 14 00 25 00 0A 2B D7 00 00 00 00 00 00 00 00 00 00 00 00 01 A7 29 A6 0F 00 1A 07 01 00 00 00 BA CF 00 00 BF A1 00 00 1F EF 00 60 00 01 04 62 00 00 00 00 00 00 00 00 00 00 00 00 07 35 C5 A8 0F 00 20 10 05 00 00 00 2C AC 00 00 B6 40 00 00 2F 0C 00 C4 00 01 04 64 00 00 00 00 00 00 00 00 00 00 00 00 02 0C 56 58 0F 00 10 12 05 00 00 00 00 C8 00 00 F4 E9 00 00 28 B2 00 13 00 00 00 00 00 00 00 00 00 00 00 00 00 00 00 00 11 CE FA 40 01 00 16 13 05 00 00 00 71 63 00 00 36 BF 00 00 04 24 00 C4 00 01 04 64 00 00 00 00 00 00 00 00 00 00 00 00 0A 43 7C 40 0F 00 1A 15 05 00 00 00 31 F3 00 00 A2 43 00 00 21 B6 00 C4 00 01 04 64 00 00 00 00 00 00 00 00 00 00 00 00 0C CC 1E 10 0F 00 1F 17 05 00 00 00 55 3B 00 00 FE 65 00 00 2B C6 00 C4 00 01 04 64 00 00 00 00 00 00 00 00 00 00 00 00 01 8E C7 5E 0F 00 0A 18 05 00 00 00 85 20 00 00 BC 94 00 00 14 F8 00 29 00 00 00 02 00 00 00 00 00 00 00 00 00 00 00 00 F4 B8 90 10 03 00 17 19 05 00 00 00 05 8C 00 00 E3 49 00 00 2A 3F 00 0D 00 00 00 00 00 00 00 00 00 00 00 00 00 00 00 00 F4 25 07 30 01 00 57 77 

08 01 00 2C 04 05 01 00 38 90 46 17 29 30 21 69 18 6A 3C 65 02 13 F1 17 00 C0 C0 E9 20 A4 35 09 15 55 55 4B 15 55 55 4B 15 55 55 4B 15 55 55 4B 00 77 

08 01 00 2C 05 02 01 00 38 90 46 17 29 30 21 69 18 6A 3C 65 02 13 F1 17 00 C0 C0 E9 20 A4 35 09 15 55 55 4B 15 55 55 4B 15 55 55 4B 15 55 55 4B 06 77 

08 02 02 48 0E 02 FA 00 0A 00 00 00 09 00 00 07 D0 00 06 1A 4F 00 00 00 00 00 00 00 16 00 01 00 00 00 4B C6 00 00 F8 D4 00 00 16 0D 00 92 00 01 04 62 00 00 00 00 00 00 00 00 00 00 00 00 F8 65 26 88 0F 00 15 02 01 00 00 00 34 69 00 00 BC A4 00 00 38 69 00 92 00 01 04 62 00 00 00 00 00 00 00 00 00 00 00 00 03 A8 E1 38 0F 00 0D 03 01 00 00 00 66 8C 00 00 2B 8B 00 00 2F EA 00 8F 00 01 04 62 00 00 00 00 00 00 00 00 00 00 00 00 FA FB 4A B8 0F 00 05 04 01 00 00 00 31 2F 00 00 65 AD 00 00 09 8C 00 EA 00 0A 2B D8 00 00 00 00 00 00 00 00 00 00 00 00 01 9B EC 92 0F 00 02 05 01 00 00 00 1E 71 00 00 41 0E 00 00 0D 21 00 ED 00 0A 2B D8 00 00 00 00 00 00 00 00 00 00 00 00 01 A9 4D D0 0F 00 1A 07 01 00 00 00 CA 02 00 00 4C 02 00 00 1F FE 00 92 00 01 04 62 00 00 00 00 00 00 00 00 00 00 00 00 07 35 9C A8 0F 00 20 10 05 00 00 00 2D CD 00 00 19 E5 00 00 2F 13 00 F6 00 01 04 64 00 00 00 00 00 00 00 00 00 00 00 00 02 0E 3C 80 0F 00 10 12 05 00 00 00 20 10 00 00 FD 44 00 00 28 BB 00 45 00 00 00 00 00 00 00 00 00 00 00 00 00 00 00 00 13 99 5B A0 01 00 16 13 05 00 00 00 7C 2D 00 00 FD DA 00 00 04 2B 00 F6 00 01 04 64 00 00 00 00 00 00 00 00 00 00 00 00 0A 45 5F 30 0F 00 1A 15 05 00 00 00 36 A1 00 00 D0 61 00 00 21 BE 00 F6 00 01 04 64 00 00 00 00 00 00 00 00 00 00 00 00 0C CD FE 30 0F 00 03 16 05 00 00 00 1C B6 00 00 69 8B 00 00 2B CD 00 1C 00 00 00 00 00 00 00 00 00 00 00 00 00 00 00 00 0D 67 19 30 01 00 1F 17 05 00 00 00 57 B8 00 00 4D FA 00 00 2B CD 00 F6 00 01 04 64 00 00 00 00 00 00 00 00 00 00 00 00 01 8F DF A2 0F 00 0A 18 05 00 00 00 85 47 00 00 E9 47 00 00 14 FC 00 5B 00 00 00 02 00 00 00 00 00 00 00 00 00 00 00 00 F4 B9 D1 30 03 00 17 19 05 00 00 00 0C D2 00 00 5C 3B 00 00 2A 44 00 3F 00 00 00 00 00 00 00 00 00 00 00 00 00 00 00 00 F8 D5 F6 98 01 00 6F 77 

08 01 00 2C 04 05 01 00 38 90 56 18 29 31 D7 6A 3F 7F F4 A1 00 2C 01 FA 20 00 00 90 0B FF C0 52 00 FF E0 78 01 40 37 16 3F 1F F5 D2 00 1B FC 53 C6 77 

08 01 00 2C 05 02 01 00 38 90 56 18 29 31 D7 6A 3F 7F F4 A1 00 2C 01 FA 20 00 00 90 0B FF C0 52 00 FF E0 78 01 40 37 16 3F 1F F5 D2 00 1B FC 53 C0 77 

08 01 00 2C 04 05 01 00 38 90 16 11 29 3E 06 5E 1A 1B EA 0C 1E C5 58 5F 00 5D 15 EC 15 55 55 4B 15 55 55 4B 15 55 55 4B 15 55 55 4B 15 55 55 4B 04 77 

08 01 00 2C 05 02 01 00 38 90 16 11 29 3E 12 57 B4 20 C6 63 3E 97 C8 19 00 67 55 76 15 55 55 4B 15 55 55 4B 15 55 55 4B 15 55 55 4B 55 55 55 4B CD 77 

08 02 02 20 0D 02 FA 00 0A 00 00 00 09 00 00 07 D0 00 06 1A 50 00 00 00 00 00 00 00 16 00 01 00 00 00 4E AE 00 00 4F 99 00 00 16 17 00 C4 00 01 04 62 00 00 00 00 00 00 00 00 00 00 00 00 F8 63 CE 08 0F 00 15 02 01 00 00 00 3B 20 00 00 D7 58 00 00 38 76 00 C4 00 01 04 62 00 00 00 00 00 00 00 00 00 00 00 00 03 A7 91 20 0F 00 0D 03 01 00 00 00 6C 97 00 00 63 53 00 00 2F F4 00 C1 00 01 04 62 00 00 00 00 00 00 00 00 00 00 00 00 FA FB 17 00 0F 00 05 04 01 00 00 00 32 C2 00 00 DD 71 00 00 09 98 00 86 00 0A 2B DA 00 00 00 00 00 00 00 00 00 00 00 00 01 9E 15 3E 0F 00 02 05 01 00 00 00 1D B4 00 00 BB E5 00 00 0D 2D 00 89 00 0A 2B DA 00 00 00 00 00 00 00 00 00 00 00 00 01 A8 6B 62 0F 00 1A 07 01 00 00 00 CF 18 00 00 9E 4A 00 00 20 0C 00 C4 00 01 04 62 00 00 00 00 00 00 00 00 00 00 00 00 07 36 60 38 0F 00 20 10 05 00 00 00 31 86 00 00 64 08 00 00 2F 19 01 28 00 01 04 64 00 00 00 00 00 00 00 00 00 00 00 00 02 0E 00 D8 0F 00 17 12 05 00 00 00 10 1F 00 00 A2 88 00 00 2A 47 00 0A 00 00 00 00 00 00 00 00 00 00 00 00 00 00 00 00 F3 76 98 60 01 00 16 13 05 00 00 00 72 BB 00 00 A5 6F 00 00 04 33 01 28 00 01 04 64 00 00 00 00 00 00 00 00 00 00 00 00 0A 43 91 10 0F 00 1A 15 05 00 00 00 37 36 00 00 E6 4E 00 00 21 C6 01 28 00 01 04 64 00 00 00 00 00 00 00 00 00 00 00 00 0C CB 62 E0 0F 00 03 16 05 00 00 00 22 67 00 00 9F 15 00 00 2B D5 00 4E 00 00 00 00 00 00 00 00 00 00 00 00 00 00 00 00 0B CD 33 B0 01 00 1F 17 05 00 00 00 51 08 00 00 8A 31 00 00 2B D3 01 28 00 01 04 64 00 00 00 00 00 00 00 00 00 00 00 00 01 8E 64 EC 0F 00 0A 18 05 00 00 00 8B CA 00 00 F8 09 00 00 15 00 00 8D 00 00 00 02 00 00 00 00 00 00 00 00 00 00 00 00 F4 B7 A3 10 03 00 8A 77 

08 01 00 2C 10 20 05 00 22 C0 46 26 20 8C A9 68 04 64 00 2E 15 F9 C2 5E 33 EB C8 56 37 88 3C CF 37 F3 C0 57 11 98 9C 2C 00 00 0C 35 0A E1 72 20 21 77 

08 01 00 2C 13 16 05 00 22 C0 46 26 20 8C A9 68 04 64 00 2E 15 F9 C2 5E 33 EB C8 56 37 88 3C CF 37 F3 F6 79 0D 98 9C 16 00 00 07 4B 26 F3 6B CC 94 77 

08 01 00 2C 15 1A 05 00 22 C0 46 26 20 8C A9 68 04 64 00 2E 15 F9 C2 5E 33 EB C8 56 37 88 3C CF 37 F3 C3 EF 0E 98 9C 27 00 00 0E B9 08 8A A0 F4 50 77 

08 01 00 2C 17 1F 05 00 22 C0 46 26 20 8C A9 68 04 64 00 2E 15 F9 C2 5E 33 EB C8 56 37 88 3C CF 37 F3 F9 02 03 D8 9C 2C 00 3F FA D2 3D F8 76 A0 A3 77 

08 01 00 2C 18 0A 05 00 22 C0 46 26 20 8C A9 68 04 64 00 2E 15 F9 C2 5E 33 EB C8 56 37 88 3C CF 37 F3 C1 5C 03 98 9C 08 00 3F E9 AE 32 05 28 84 5C 77 

08 01 00 2C 04 05 01 00 38 90 26 13 29 3C 8F 55 3D 8A 18 93 20 00 00 90 00 00 2A 07 2A AA AA B4 00 00 00 00 00 00 00 00 00 07 77 0A 1C 9F EC CF 92 77 

08 01 00 2C 05 02 01 00 38 90 26 13 29 3C 8F 55 3D 8A 18 93 20 00 00 90 00 00 2A 07 2A AA AA B4 00 00 00 00 00 00 00 00 00 07 77 0A 1C 9F EC CF 94 77 

08 02 02 20 0D 02 FA 00 0A 00 00 00 09 00 00 07 D0 00 06 1A 51 00 00 00 00 00 00 00 16 00 01 00 00 00 53 80 00 00 E0 74 00 00 16 20 00 F6 00 01 04 62 00 00 00 00 00 00 00 00 00 00 00 00 F8 65 75 B0 0F 00 15 02 01 00 00 00 3A 6A 00 00 30 D4 00 00 38 84 00 F6 00 01 04 62 00 00 00 00 00 00 00 00 00 00 00 00 03 A8 C5 74 0F 00 0D 03 01 00 00 00 6D E1 00 00 D6 2D 00 00 2F FE 00 F3 00 01 04 62 00 00 00 00 00 00 00 00 00 00 00 00 FA FC 53 50 0F 00 05 04 01 00 00 00 30 EA 00 00 7D 03 00 00 09 A5 00 22 00 0A 2B DC 00 00 00 00 00 00 00 00 00 00 00 00 01 9E 71 CE 0F 00 02 05 01 00 00 00 1D 42 00 00 65 38 00 00 0D 3A 00 25 00 0A 2B DC 00 00 00 00 00 00 00 00 00 00 00 00 01 AB 7D 78 0F 00 1A 07 01 00 00 00 CE 03 00 00 28 98 00 00 20 1B 00 F6 00 01 04 62 00 00 00 00 00 00 00 00 00 00 00 00 07 36 0C 78 0F 00 20 10 05 00 00 00 31 E7 00 00 CC 6E 00 00 2F 1F 00 2E 00 01 04 65 00 00 00 00 00 00 00 00 00 00 00 00 02 0F 28 58 0F 00 17 12 05 00 00 00 21 5D 00 00 92 79 00 00 2A 4B 00 3C 00 00 00 00 00 00 00 00 00 00 00 00 00 00 00 00 F5 31 81 90 01 00 16 13 05 00 00 00 7A D2 00 00 69 E5 00 00 04 3B 00 2E 00 01 04 65 00 00 00 00 00 00 00 00 00 00 00 00 0A 44 31 60 0F 00 1A 15 05 00 00 00 3A 6E 00 00 16 EF 00 00 21 CF 00 2E 00 01 04 65 00 00 00 00 00 00 00 00 00 00 00 00 0C CE 5C B0 0F 00 03 16 05 00 00 00 00 C8 00 00 0F 6A 00 00 2B DE 00 19 00 00 00 00 00 00 00 00 00 00 00 00 00 00 00 00 0D 75 99 30 01 00 1F 17 05 00 00 00 51 82 00 00 D8 30 00 00 2B D9 00 2E 00 01 04 65 00 00 00 00 00 00 00 00 00 00 00 00 01 91 1A CA 0F 00 0A 18 05 00 00 00 8D 7C 00 00 2C 9F 00 00 15 05 00 2E 00 01 04 65 00 00 00 00 00 00 00 00 00 00 00 00 F4 B9 24 B0 0F 00 D2 77 

08 01 00 2C 04 05 01 00 38 90 36 1C 29 3C 1F 5E 3F 13 FD E0 27 77 77 BA 1D DD DD DE 37 77 77 6A 1D DE 00 D4 07 80 07 69 20 00 20 9A 18 1F DF 75 08 77 

08 01 00 2C 05 02 01 00 38 90 36 1C 29 3C 1F 5E 3F 13 FD E0 27 77 77 BA 1D DD DD DE 37 77 77 6A 1D DE 00 D4 07 80 07 69 20 00 20 9A 18 1F DF 75 0E 77 

08 01 00 2C 04 05 01 00 38 90 46 17 29 3D 50 54 0C 0F 40 2C 11 02 1C 7F 0E 82 40 3A 22 60 75 97 15 55 55 4B 15 55 55 4B 15 55 55 4B 15 55 55 4B 85 77 

08 01 00 2C 05 02 01 00 38 90 46 17 29 3D 50 54 0C 0F 40 2C 11 02 1C 7F 0E 82 40 3A 22 60 75 97 15 55 55 4B 15 55 55 4B 15 55 55 4B 55 55 55 4B C3 77 

08 02 02 20 0D 02 FA 00 0A 00 00 00 09 00 00 07 D0 00 06 1A 52 00 00 00 00 00 00 00 16 00 01 00 00 00 53 74 00 00 3E 36 00 00 16 2A 01 28 00 01 04 62 00 00 00 00 00 00 00 00 00 00 00 00 F8 62 A7 78 0F 00 15 02 01 00 00 00 3B BB 00 00 54 3D 00 00 38 91 01 28 00 01 04 62 00 00 00 00 00 00 00 00 00 00 00 00 03 A6 EB A8 0F 00 0D 03 01 00 00 00 65 8C 00 00 11 2D 00 00 30 09 01 25 00 01 04 62 00 00 00 00 00 00 00 00 00 00 00 00 FA FB DB B8 0F 00 05 04 01 00 00 00 33 0F 00 00 F3 A6 00 00 09 B1 00 EA 00 0A 2B DD 00 00 00 00 00 00 00 00 00 00 00 00 01 9A 5C 68 0F 00 02 05 01 00 00 00 1D 1C 00 00 D5 D5 00 00 0D 46 00 ED 00 0A 2B DD 00 00 00 00 00 00 00 00 00 00 00 00 01 AC 57 9A 0F 00 1A 07 01 00 00 00 D2 CF 00 00 74 02 00 00 20 29 01 28 00 01 04 62 00 00 00 00 00 00 00 00 00 00 00 00 07 35 4D A8 0F 00 20 10 05 00 00 00 32 06 00 00 1B 06 00 00 2F 26 00 60 00 01 04 65 00 00 00 00 00 00 00 00 00 00 00 00 02 0C 9F 88 0F 00 17 12 05 00 00 00 00 C8 00 00 6B 39 00 00 2A 4F 00 06 00 00 00 00 00 00 00 00 00 00 00 00 00 00 00 00 F3 54 36 E0 01 00 16 13 05 00 00 00 74 EC 00 00 13 8C 00 00 04 43 00 60 00 01 04 65 00 00 00 00 00 00 00 00 00 00 00 00 0A 44 1C 90 0F 00 1A 15 05 00 00 00 37 4B 00 00 2C 1C 00 00 21 D7 00 60 00 01 04 65 00 00 00 00 00 00 00 00 00 00 00 00 0C CB 74 60 0F 00 03 16 05 00 00 00 22 B6 00 00 52 51 00 00 2B E6 00 4B 00 00 00 00 00 00 00 00 00 00 00 00 00 00 00 00 0B E1 5A 20 01 00 1F 17 05 00 00 00 52 CB 00 00 0E 76 00 00 2B E0 00 60 00 01 04 65 00 00 00 00 00 00 00 00 00 00 00 00 01 8E 9F 6C 0F 00 0A 18 05 00 00 00 8B E7 00 00 3F 4D 00 00 15 09 00 60 00 01 04 65 00 00 00 00 00 00 00 00 00 00 00 00 F4 B8 F0 50 0F 00 9F 77 

08 01 00 2C 00 16 01 00 38 90 46 17 29 30 32 69 25 14 A4 B1 00 21 E6 C6 0A 30 30 2F 20 46 28 25 3C 7E 3F 79 3F 6D A9 CA 01 D9 52 1B 07 45 DF 88 53 77 

08 01 00 2C 02 15 01 00 38 90 46 17 29 30 32 69 25 14 A4 B1 00 21 E6 C6 0A 30 30 2F 20 46 28 25 3C 7E 3F 79 3F 6D A9 CA 01 D9 52 1B 07 45 DF 88 52 77 

08 01 00 2C 03 0D 01 00 38 90 46 17 29 30 32 69 25 14 A4 B1 00 21 E6 C6 0A 30 30 2F 20 46 28 25 3C 7E 3F 79 3F 6D A9 CA 01 D9 52 1B 07 45 DD 8E 4F 77 

08 01 00 2C 04 05 01 00 38 90 56 18 29 3D DA 57 3F EB FF 96 00 00 00 00 04 00 3F ED 3F 00 00 80 00 00 00 00 00 2F FE FC 00 0B FC 33 0F FD FF B2 D8 77 

08 01 00 2C 05 02 01 00 38 90 56 18 29 3D DA 57 3F EB FF 96 00 00 00 00 04 00 3F ED 3F 00 00 80 00 00 00 00 00 2F FE FC 00 0B FC 33 8F FD FF B2 5E 77 

08 01 00 2C 07 1A 01 00 38 90 46 17 29 30 32 69 25 14 A4 B1 00 21 E6 C6 0A 30 30 2F 20 46 28 25 3C 7E 3F 79 3F 6D A9 CA 01 D9 52 1B 07 45 DF 88 58 77 

08 01 00 2C 04 05 01 00 38 90 16 11 29 4A 5A 42 16 85 87 11 36 7C 28 F8 1A 14 55 34 15 55 55 4B 15 55 55 4B 15 55 55 4B 15 55 55 4B 15 55 55 4B 5F 77 

08 01 00 2C 05 02 01 00 38 90 16 11 29 4A 7A 48 16 41 86 FB 21 3D 51 A7 16 BA 55 80 15 55 55 4B 15 55 55 4B 15 55 55 4B 15 55 55 4B 15 55 55 4B 3A 77 

08 02 02 70 0F 02 FA 00 0A 00 00 00 09 00 00 07 D0 00 06 1A 53 00 00 00 00 00 00 00 16 00 01 00 00 00 4C F1 00 00 CA 59 00 00 16 33 00 2E 00 01 04 63 00 00 00 00 00 00 00 00 00 00 00 00 F8 63 C5 20 0F 00 15 02 01 00 00 00 3D 67 00 00 AD E3 00 00 38 9E 00 2E 00 01 04 63 00 00 00 00 00 00 00 00 00 00 00 00 03 A7 70 48 0F 00 0D 03 01 00 00 00 67 D6 00 00 7C 0E 00 00 30 13 00 2B 00 01 04 63 00 00 00 00 00 00 00 00 00 00 00 00 FA FC 8A C8 0F 00 05 04 01 00 00 00 31 BB 00 00 99 08 00 00 09 BE 00 86 00 0A 2B DF 00 00 00 00 00 00 00 00 00 00 00 00 01 98 9E AC 0F 00 02 05 01 00 00 00 1C AC 00 00 8C 1C 00 00 0D 53 00 89 00 0A 2B DF 00 00 00 00 00 00 00 00 00 00 00 00 01 AB 15 3A 0F 00 1A 07 01 00 00 00 D6 FA 00 00 01 90 00 00 20 38 00 2E 00 01 04 63 00 00 00 00 00 00 00 00 00 00 00 00 07 35 9D 40 0F 00 20 10 05 00 00 00 2C AA 00 00 7B 5C 00 00 2F 2C 00 92 00 01 04 65 00 00 00 00 00 00 00 00 00 00 00 00 02 0D 7A 80 0F 00 17 12 05 00 00 00 0F BB 00 00 51 09 00 00 2A 53 00 38 00 00 00 00 00 00 00 00 00 00 00 00 00 00 00 00 F5 0E C8 50 01 00 16 13 05 00 00 00 6C B3 00 00 D9 56 00 00 04 4A 00 92 00 01 04 65 00 00 00 00 00 00 00 00 00 00 00 00 0A 43 D4 B0 0F 00 15 14 05 00 00 00 04 67 00 00 86 7C 00 00 2B 2D 00 04 00 00 00 00 00 00 00 00 00 00 00 00 00 00 00 00 FA 0C BF 10 01 00 1A 15 05 00 00 00 3A BF 00 00 52 93 00 00 21 DF 00 92 00 01 04 65 00 00 00 00 00 00 00 00 00 00 00 00 0C CB C6 70 0F 00 03 16 05 00 00 00 1F 68 00 00 BF C4 00 00 2B EE 00 15 00 00 00 00 00 00 00 00 00 00 00 00 00 00 00 00 0D 89 F3 D0 01 00 1F 17 05 00 00 00 50 55 00 00 5C 12 00 00 2B E6 00 92 00 01 04 65 00 00 00 00 00 00 00 00 00 00 00 00 01 90 7F 4A 0F 00 0A 18 05 00 00 00 85 3B 00 00 69 CB 00 00 15 0D 00 92 00 01 04 65 00 00 00 00 00 00 00 00 00 00 00 00 F4 B8 B6 80 0F 00 10 19 05 00 00 00 04 AD 00 00 63 D9 00 00 28 DF 00 09 00 00 00 00 00 00 00 00 00 00 00 00 00 00 00 00 11 E1 ED 00 01 00 F7 77 

08 01 00 2C 04 05 01 00 38 90 26 13 29 48 AF 46 3D 8A 18 93 20 00 00 90 00 00 AA 09 2A AA AA B4 00 00 00 00 00 00 00 00 00 07 77 0A 1C BF E8 03 B3 77 

08 01 00 2C 05 02 01 00 38 90 26 13 29 48 AF 46 3D 8A 18 93 20 00 00 90 00 00 AA 09 2A AA AA B4 40 00 00 00 00 00 00 00 00 07 77 0A 1C BF E8 03 F5 77 

08 02 02 98 10 02 FA 00 0A 00 00 00 09 00 00 07 D0 00 06 1A 54 00 00 00 00 00 00 00 16 00 01 00 00 00 4C 44 00 00 28 65 00 00 16 3D 00 60 00 01 04 63 00 00 00 00 00 00 00 00 00 00 00 00 F8 64 19 60 0F 00 15 02 01 00 00 00 39 7B 00 00 D0 B5 00 00 38 AB 00 60 00 01 04 63 00 00 00 00 00 00 00 00 00 00 00 00 03 A8 1B B0 0F 00 0D 03 01 00 00 00 68 D4 00 00 B7 BA 00 00 30 1D 00 5D 00 01 04 63 00 00 00 00 00 00 00 00 00 00 00 00 FA FB CE 28 0F 00 05 04 01 00 00 00 34 DB 00 00 10 94 00 00 09 CB 00 22 00 0A 2B E1 00 00 00 00 00 00 00 00 00 00 00 00 01 96 C9 2E 0F 00 02 05 01 00 00 00 1C 68 00 00 04 D6 00 00 0D 60 00 25 00 0A 2B E1 00 00 00 00 00 00 00 00 00 00 00 00 01 A7 00 B6 0F 00 03 06 01 00 00 00 07 E7 00 00 07 C4 00 00 03 3F 00 A5 00 00 00 01 00 00 00 00 00 00 00 00 00 00 00 00 02 03 49 24 01 00 1A 07 01 00 00 00 D6 A2 00 00 53 EE 00 00 20 46 00 60 00 01 04 63 00 00 00 00 00 00 00 00 00 00 00 00 07 36 3A 08 0F 00 20 10 05 00 00 00 2F 8F 00 00 CB B2 00 00 2F 32 00 C4 00 01 04 65 00 00 00 00 00 00 00 00 00 00 00 00 02 0C 5A 98 0F 00 16 13 05 00 00 00 76 A5 00 00 7F F9 00 00 04 52 00 C4 00 01 04 65 00 00 00 00 00 00 00 00 00 00 00 00 0A 42 2F 10 0F 00 15 14 05 00 00 00 04 2C 00 00 23 E0 00 00 2B 32 00 36 00 00 00 00 00 00 00 00 00 00 00 00 00 00 00 00 F6 0C A4 B0 01 00 1A 15 05 00 00 00 3C AD 00 00 68 3F 00 00 21 E7 00 C4 00 01 04 65 00 00 00 00 00 00 00 00 00 00 00 00 0C CA BE A0 0F 00 03 16 05 00 00 00 25 4C 00 00 F9 54 00 00 2B F6 00 47 00 00 00 00 00 00 00 00 00 00 00 00 00 00 00 00 0B EE FF 10 01 00 1F 17 05 00 00 00 51 6A 00 00 97 41 00 00 2B EC 00 C4 00 01 04 65 00 00 00 00 00 00 00 00 00 00 00 00 01 8D 7B 5C 0F 00 0A 18 05 00 00 00 8B 19 00 00 7F BC 00 00 15 11 00 C4 00 01 04 65 00 00 00 00 00 00 00 00 00 00 00 00 F4 B8 6E 00 0F 00 10 19 05 00 00 00 0D 7F 00 00 A4 94 00 00 28 E8 00 3B 00 00 00 00 00 00 00 00 00 00 00 00 00 00 00 00 16 83 EC 00 01 00 17 1A 05 00 00 00 03 E5 00 00 43 A5 00 00 2A 57 00 04 00 00 00 00 00 00 00 00 00 00 00 00 00 00 00 00 F3 4D D1 20 01 00 B6 77 

08 01 00 2C 04 05 01 00 38 90 36 1C 29 48 7F 4A 3C FF FE 2C 1F 77 77 0A 1D DD DD DE 37 1A 8A 2E 08 5F 7C 14 08 80 E8 A8 00 01 60 02 18 18 1F 77 41 77 

08 01 00 2C 05 02 01 00 38 90 36 1C 29 48 7F 4A 3C FF FE 2C 1F 77 77 0A 1D DD DD DE 37 1A 8A 2E 08 5F 7C 14 08 80 E8 A8 00 01 60 02 18 18 1F 77 47 77 

08 01 00 2C 04 05 01 00 38 90 46 17 29 49 64 4E 14 0C 0F 0B 36 01 03 DA 00 C0 C0 E9 30 30 35 E0 15 55 55 4B 15 55 55 4B 15 55 55 4B 15 55 55 4B 58 77 

08 01 00 2C 05 02 01 00 38 90 46 17 29 49 64 4E 14 0C 0F 0B 36 01 03 DA 00 C0 C0 E9 30 30 35 E0 15 55 55 4B 15 55 55 4B 15 55 55 4B 15 55 55 4B 5E 77 

08 02 02 20 0D 02 FA 00 0A 00 00 00 09 00 00 07 D0 00 06 1A 55 00 00 00 00 00 00 00 16 00 01 00 00 00 4F 46 00 00 B8 9C 00 00 16 46 00 92 00 01 04 63 00 00 00 00 00 00 00 00 00 00 00 00 F8 61 DB 08 0F 00 15 02 01 00 00 00 3D BE 00 00 25 92 00 00 38 B9 00 92 00 01 04 63 00 00 00 00 00 00 00 00 00 00 00 00 03 A4 A1 30 0F 00 0D 03 01 00 00 00 68 32 00 00 25 69 00 00 30 28 00 8F 00 01 04 63 00 00 00 00 00 00 00 00 00 00 00 00 FA FB 12 80 0F 00 05 04 01 00 00 00 2E D7 00 00 B4 43 00 00 09 D7 00 EA 00 0A 2B E2 00 00 00 00 00 00 00 00 00 00 00 00 01 9A 79 26 0F 00 02 05 01 00 00 00 1B C6 00 00 B5 7D 00 00 0D 6C 00 ED 00 0A 2B E2 00 00 00 00 00 00 00 00 00 00 00 00 01 AA 8D 04 0F 00 1A 07 01 00 00 00 CC A0 00 00 DC 85 00 00 20 54 00 92 00 01 04 63 00 00 00 00 00 00 00 00 00 00 00 00 07 36 15 30 0F 00 20 10 05 00 00 00 2E 6D 00 00 30 79 00 00 2F 39 00 F6 00 01 04 65 00 00 00 00 00 00 00 00 00 00 00 00 02 0B 09 4C 0F 00 16 13 05 00 00 00 7A DF 00 00 3E 70 00 00 04 5A 00 F6 00 01 04 65 00 00 00 00 00 00 00 00 00 00 00 00 0A 42 56 E0 0F 00 03 14 05 00 00 00 00 C8 00 00 61 37 00 00 28 00 00 14 00 00 00 00 00 00 00 00 00 00 00 00 00 00 00 00 0C AB 08 80 01 00 1A 15 05 00 00 00 3C F2 00 00 9E 48 00 00 21 EF 00 F6 00 01 04 65 00 00 00 00 00 00 00 00 00 00 00 00 0C CA 39 50 0F 00 1F 17 05 00 00 00 53 9D 00 00 E5 62 00 00 2B F2 00 F6 00 01 04 65 00 00 00 00 00 00 00 00 00 00 00 00 01 8D 9C FA 0F 00 0A 18 05 00 00 00 8B E2 00 00 B1 30 00 00 15 15 00 F6 00 01 04 65 00 00 00 00 00 00 00 00 00 00 00 00 F4 B6 D5 00 0F 00 17 1A 05 00 00 00 04 D8 00 00 24 A2 00 00 2A 5B 00 36 00 00 00 00 00 00 00 00 00 00 00 00 00 00 00 00 F5 A5 F7 70 01 00 F6 77 

08 01 00 2C 04 05 01 00 38 90 56 18 29 49 DF 41 20 00 00 90 00 00 00 00 00 00 00 00 00 00 00 00 00 00 00 00 3F AB FD 20 00 13 00 62 0F FF 00 BB FE 77 

08 01 00 2C 05 02 01 00 38 90 56 18 29 49 DF 41 20 00 00 90 00 00 00 00 00 00 00 00 00 00 00 00 00 00 00 00 3F AB FD 20 00 13 00 62 0F FF 00 BB F8 77 

08 01 00 2C 05 02 01 00 38 90 16 11 29 56 B0 15 04 58 AA 09 2A AA AA B4 2A AA AA B4 2A AA AA B4 2A AA AA B4 AA AA AA B4 2A AA AA B4 2A AA AA B4 B7 77 

08 02 02 20 0D 02 FA 00 0A 00 00 00 09 00 00 07 D0 00 06 1A 56 00 00 00 00 00 00 00 16 00 01 00 00 00 4A 2D 00 00 12 50 00 00 16 50 00 C4 00 01 04 63 00 00 00 00 00 00 00 00 00 00 00 00 F8 61 BD 58 0F 00 15 02 01 00 00 00 3B A1 00 00 43 2C 00 00 38 C6 00 C4 00 01 04 63 00 00 00 00 00 00 00 00 00 00 00 00 03 A4 D6 78 0F 00 0D 03 01 00 00 00 69 6A 00 00 5C CD 00 00 30 32 00 C1 00 01 04 63 00 00 00 00 00 00 00 00 00 00 00 00 FA FB 77 C8 0F 00 05 04 01 00 00 00 31 37 00 00 2A 7D 00 00 09 E4 00 86 00 0A 2B E4 00 00 00 00 00 00 00 00 00 00 00 00 01 9B ED CE 0F 00 02 05 01 00 00 00 1B 4A 00 00 2C 21 00 00 0D 79 00 89 00 0A 2B E4 00 00 00 00 00 00 00 00 00 00 00 00 01 AA A4 EE 0F 00 0A 06 01 00 00 00 0C FC 00 00 6A 2A 00 00 53 66 00 27 00 00 00 00 00 00 00 00 00 00 00 00 00 00 00 00 04 85 E8 18 01 00 1A 07 01 00 00 00 D9 9E 00 00 30 E1 00 00 20 63 00 C4 00 01 04 63 00 00 00 00 00 00 00 00 00 00 00 00 07 34 CF 20 0F 00 20 10 05 00 00 00 29 ED 00 00 7E 4A 00 00 2F 3F 01 28 00 01 04 65 00 00 00 00 00 00 00 00 00 00 00 00 02 0B 97 48 0F 00 16 13 05 00 00 00 82 01 00 00 EB 5A 00 00 04 61 01 28 00 01 04 65 00 00 00 00 00 00 00 00 00 00 00 00 0A 41 30 20 0F 00 03 14 05 00 00 00 0F BF 00 00 41 3D 00 00 28 08 00 46 00 00 00 00 00 00 00 00 00 00 00 00 00 00 00 00 08 BD C7 10 01 00 1A 15 05 00 00 00 37 2D 00 00 AC 16 00 00 21 F7 01 28 00 01 04 65 00 00 00 00 00 00 00 00 00 00 00 00 0C CA 04 F0 0F 00 1F 17 05 00 00 00 54 FB 00 00 1A 62 00 00 2B F9 01 28 00 01 04 65 00 00 00 00 00 00 00 00 00 00 00 00 01 8C 79 AE 0F 00 0A 18 05 00 00 00 8D 9A 00 00 C1 F4 00 00 15 19 01 28 00 01 04 65 00 00 00 00 00 00 00 00 00 00 00 00 F4 B8 51 30 0F 00 EE 77 

08 01 00 2C 04 05 01 00 38 90 16 11 29 56 96 15 04 E2 AA C4 2A AA AA B4 2A AA AA B4 2A AA AA B4 2A AA AA B4 2A AA AA B4 2A AA AA B4 2A AA AA B4 60 77 

08 01 00 2C 04 05 01 00 38 90 26 13 29 54 CF 12 3D 8A 18 93 20 00 00 90 00 00 AA 09 2A AA AA B4 00 00 00 00 00 00 00 00 00 07 77 0A 1D FF FB 13 D9 77 

08 01 00 2C 05 02 01 00 38 90 26 13 29 54 CF 12 3D 8A 18 93 20 00 00 90 00 00 AA 09 2A AA AA B4 00 00 00 00 00 00 00 00 00 07 77 0A 1D FF FB 13 DF 77 

08 01 00 2C 10 20 05 00 22 C0 46 26 20 8C CA F8 11 BF F6 5B 0D 32 B5 1A 11 6D A9 3C 3F E8 C0 B4 06 99 C7 D3 03 9F 28 78 03 79 DD 86 18 9C 1F 0C 24 77 

08 01 00 2C 13 16 05 00 22 C0 46 26 20 8C CA F8 0D BF 14 9F 0D F3 24 46 1D 05 66 BC 3F 34 40 C5 20 09 0E E6 04 9E 28 54 03 88 54 D5 18 9C 1F 60 06 77 

08 01 00 2C 15 1A 05 00 22 C0 46 26 20 8C CA F8 0E 82 41 79 0C F2 41 9F 0C 3D E3 21 02 06 80 86 1E 22 10 1D 03 F1 28 6F 03 54 61 B7 18 9C 1F EC 24 77 

08 01 00 2C 17 1F 05 00 22 C0 46 26 20 8C CA F8 03 C0 A4 EC 0C 1B CD BC 10 18 AF 92 00 B3 81 00 39 F8 80 F9 04 B7 68 6D 03 44 21 45 18 9C 19 AC C2 77 

08 01 00 2C 18 0A 05 00 22 C0 46 26 20 8C CA F8 03 BE DD AA 0C 38 C3 44 33 DD 8B BB 3F 03 80 A7 3D 05 88 62 04 82 28 7E 03 56 AF FD 18 9C 1F 60 6C 77 

08 01 00 2C 04 05 01 00 38 90 36 1C 29 55 FF 12 3B 3F FD F9 3F 77 77 9A 1D DD DD DE 37 6F 07 32 22 08 77 D1 19 80 00 D0 00 01 60 02 18 18 18 7E FD 77 

08 01 00 2C 05 02 01 00 38 90 36 1C 29 55 FF 12 3B 3F FD F9 3F 77 77 9A 1D DD DD DE 37 6F 07 32 22 08 77 D1 19 80 00 D0 00 01 60 02 18 18 18 7E FB 77 

08 02 02 48 0E 02 FA 00 0A 00 00 00 09 00 00 07 D0 00 06 1A 57 00 00 00 00 00 00 00 16 00 01 00 00 00 4F 1E 00 00 9D 4A 00 00 16 59 00 F6 00 01 04 63 00 00 00 00 00 00 00 00 00 00 00 00 F8 63 A9 60 0F 00 15 02 01 00 00 00 3A B6 00 00 9D 7E 00 00 38 D3 00 F6 00 01 04 63 00 00 00 00 00 00 00 00 00 00 00 00 03 A7 B9 D0 0F 00 0D 03 01 00 00 00 6C 9D 00 00 CF EA 00 00 30 3C 00 F3 00 01 04 63 00 00 00 00 00 00 00 00 00 00 00 00 FA FD 5B 68 0F 00 05 04 01 00 00 00 31 A5 00 00 D1 C1 00 00 09 F0 00 22 00 0A 2B E6 00 00 00 00 00 00 00 00 00 00 00 00 01 9F 70 34 0F 00 02 05 01 00 00 00 1E 61 00 00 D5 9F 00 00 0D 85 00 25 00 0A 2B E6 00 00 00 00 00 00 00 00 00 00 00 00 01 A9 B6 72 0F 00 1A 07 01 00 00 00 E6 A6 00 00 B8 B4 00 00 20 71 00 F6 00 01 04 63 00 00 00 00 00 00 00 00 00 00 00 00 07 35 57 08 0F 00 20 10 05 00 00 00 2D 57 00 00 E0 0A 00 00 2F 45 00 2E 00 01 04 66 00 00 00 00 00 00 00 00 00 00 00 00 02 0D 5C 1C 0F 00 15 11 05 00 00 00 0A A4 00 00 F1 F1 00 00 2B 42 00 34 00 00 00 00 00 00 00 00 00 00 00 00 00 00 00 00 FA D6 A0 48 01 00 17 12 05 00 00 00 20 4C 00 00 EC 59 00 00 2A 62 00 33 00 00 00 00 00 00 00 00 00 00 00 00 00 00 00 00 F4 90 BE 20 01 00 16 13 05 00 00 00 82 11 00 00 AC 44 00 00 04 69 00 2E 00 01 04 66 00 00 00 00 00 00 00 00 00 00 00 00 0A 43 DF C0 0F 00 1A 15 05 00 00 00 3B DD 00 00 DC 5B 00 00 21 FF 00 2E 00 01 04 66 00 00 00 00 00 00 00 00 00 00 00 00 0C CB 32 D0 0F 00 1F 17 05 00 00 00 50 64 00 00 6E 48 00 00 2B FF 00 2E 00 01 04 66 00 00 00 00 00 00 00 00 00 00 00 00 01 8F 97 2E 0F 00 0A 18 05 00 00 00 97 23 00 00 F6 F0 00 00 15 1D 00 2E 00 01 04 66 00 00 00 00 00 00 00 00 00 00 00 00 F4 B9 92 80 0F 00 03 19 05 00 00 00 00 C8 00 00 0A 23 00 00 28 11 00 11 00 00 00 00 00 00 00 00 00 00 00 00 00 00 00 00 0F 36 29 10 01 00 A2 77 

08 01 00 2C 04 05 01 00 38 90 46 17 29 54 30 16 0C 0C 0C 2E 03 03 03 D7 00 C0 C0 E9 30 30 35 E0 15 55 55 4B 15 55 55 4B 15 55 55 4B 15 55 55 4B 4D 77 

08 01 00 2C 05 02 01 00 38 90 46 17 29 54 30 16 0C 0C 0C 2E 43 03 03 D7 00 C0 C0 E9 30 30 35 E0 15 55 55 4B 15 55 55 4B 15 55 55 4B 15 55 55 4B 0B 77 

08 02 01 F8 0C 02 FA 00 0A 00 00 00 09 00 00 07 D0 00 06 1A 58 00 00 00 00 00 00 00 16 00 01 00 00 00 4D B3 00 00 FE 7C 00 00 16 62 01 28 00 01 04 63 00 00 00 00 00 00 00 00 00 00 00 00 F8 63 0C C0 0F 00 15 02 01 00 00 00 3D E8 00 00 BD F3 00 00 38 E0 01 28 00 01 04 63 00 00 00 00 00 00 00 00 00 00 00 00 03 A4 2D 78 0F 00 0D 03 01 00 00 00 64 E1 00 00 09 77 00 00 30 47 01 25 00 01 04 63 00 00 00 00 00 00 00 00 00 00 00 00 FA FD 46 50 0F 00 05 04 01 00 00 00 30 4D 00 00 43 36 00 00 09 FD 00 EA 00 0A 2B E7 00 00 00 00 00 00 00 00 00 00 00 00 01 9B DF 32 0F 00 02 05 01 00 00 00 1C CD 00 00 4E C0 00 00 0D 92 00 ED 00 0A 2B E7 00 00 00 00 00 00 00 00 00 00 00 00 01 A9 C8 0C 0F 00 1A 07 01 00 00 00 EF DC 00 00 0C 28 00 00 20 80 01 28 00 01 04 63 00 00 00 00 00 00 00 00 00 00 00 00 07 34 22 20 0F 00 20 10 05 00 00 00 2E B9 00 00 27 AC 00 00 2F 4C 00 60 00 01 04 66 00 00 00 00 00 00 00 00 00 00 00 00 02 0B 23 BC 0F 00 16 13 05 00 00 00 7B 37 00 00 56 BA 00 00 04 71 00 60 00 01 04 66 00 00 00 00 00 00 00 00 00 00 00 00 0A 44 6B 30 0F 00 1A 15 05 00 00 00 3C CD 00 00 F2 37 00 00 22 07 00 60 00 01 04 66 00 00 00 00 00 00 00 00 00 00 00 00 0C C9 99 A0 0F 00 1F 17 05 00 00 00 4E 69 00 00 A1 3A 00 00 2C 05 00 60 00 01 04 66 00 00 00 00 00 00 00 00 00 00 00 00 01 8E EB F6 0F 00 0A 18 05 00 00 00 88 E3 00 00 08 38 00 00 15 22 00 60 00 01 04 66 00 00 00 00 00 00 00 00 00 00 00 00 F4 B9 97 80 0F 00 03 19 05 00 00 00 0D D4 00 00 B8 02 00 00 28 19 00 43 00 00 00 00 00 00 00 00 00 00 00 00 00 00 00 00 13 C9 D9 60 01 00 EB 77 

08 01 00 2C 00 16 01 00 38 90 56 18 29 48 32 49 25 14 90 B2 3F FC 63 F1 1F 51 B0 CE 20 1C E8 C1 1A E8 45 48 3F 6D F6 CA 1A EF B6 40 2C D9 E9 34 13 77 

08 01 00 2C 02 15 01 00 38 90 56 18 29 48 31 4C 15 55 55 4B 15 55 55 4B 15 55 55 4B 15 55 55 4B 15 55 55 4B 15 55 55 4B 15 55 55 4B 15 55 54 48 CB 77 

08 01 00 2C 03 0D 01 00 38 90 56 18 29 48 30 4F 00 00 00 00 00 00 00 00 00 00 00 00 00 00 00 00 00 00 00 00 00 00 00 00 00 00 00 00 00 00 00 00 D2 77 

08 01 00 2C 04 05 01 00 38 90 56 18 29 55 E0 15 14 00 00 30 00 00 00 00 00 00 00 00 00 00 02 06 3F F4 01 CA 11 11 01 1C 04 40 44 5B 00 01 10 0A 37 77 

08 01 00 2C 05 02 01 00 38 90 56 18 29 55 E0 15 14 00 00 30 80 00 00 00 00 00 00 00 00 00 02 06 3F F4 01 CA 11 11 01 1C 04 40 44 5B 00 01 10 0A B1 77 

08 01 00 2C 07 1A 01 00 38 90 56 18 29 48 30 4F 15 55 55 4B 15 55 55 4B 15 55 55 4B 15 55 55 4B 15 55 55 4B 15 55 55 4B 15 55 55 4B 15 55 54 48 C3 77 

08 01 00 2C 04 05 01 00 38 90 16 11 29 60 40 B7 00 5F 4C EB 0C 7B FD 30 3A 30 15 6A 15 55 55 4B 15 55 55 4B 15 55 55 4B 15 55 55 4B 15 55 55 4B 5D 77 

08 01 00 2C 05 02 01 00 38 90 16 11 29 60 40 B7 00 5F 4C EB 0C 78 0E 31 37 40 15 CA 15 55 55 4B 15 55 55 4B 15 55 55 4B 15 55 55 4B 15 55 55 4B 77 77 

08 02 02 48 0E 02 FA 00 0A 00 00 00 09 00 00 07 D0 00 06 1A 59 00 00 00 00 00 00 00 16 00 01 00 00 00 4D 71 00 00 8B 20 00 00 16 6C 00 2E 00 01 04 64 00 00 00 00 00 00 00 00 00 00 00 00 F8 62 1F D8 0F 00 15 02 01 00 00 00 3D 33 00 00 12 E1 00 00 38 EE 00 2E 00 01 04 64 00 00 00 00 00 00 00 00 00 00 00 00 03 A3 FD 9C 0F 00 0D 03 01 00 00 00 67 DE 00 00 78 FD 00 00 30 51 00 2B 00 01 04 64 00 00 00 00 00 00 00 00 00 00 00 00 FA FC F7 90 0F 00 05 04 01 00 00 00 2F DD 00 00 F0 53 00 00 0A 09 00 86 00 0A 2B E9 00 00 00 00 00 00 00 00 00 00 00 00 01 9E 1B D2 0F 00 02 05 01 00 00 00 1C 3A 00 00 F4 CF 00 00 0D 9E 00 89 00 0A 2B E9 00 00 00 00 00 00 00 00 00 00 00 00 01 AA 4C 72 0F 00 0A 06 01 00 00 00 0B 30 00 00 4F 4D 00 00 53 90 00 23 00 00 00 00 00 00 00 00 00 00 00 00 00 00 00 00 04 C4 CA 68 01 00 1A 07 01 00 00 00 F7 89 00 00 95 4C 00 00 20 8E 00 2E 00 01 04 64 00 00 00 00 00 00 00 00 00 00 00 00 07 35 5A D0 0F 00 20 10 05 00 00 00 31 19 00 00 8E F9 00 00 2F 52 00 92 00 01 04 66 00 00 00 00 00 00 00 00 00 00 00 00 02 0B 45 B0 0F 00 17 12 05 00 00 00 10 5C 00 00 A5 A0 00 00 2A 6A 00 31 00 00 00 00 00 00 00 00 00 00 00 00 00 00 00 00 F4 78 A0 C0 01 00 16 13 05 00 00 00 86 24 00 00 16 B2 00 00 04 79 00 92 00 01 04 66 00 00 00 00 00 00 00 00 00 00 00 00 0A 42 5F 60 0F 00 1A 15 05 00 00 00 3C 2D 00 00 1E 5C 00 00 22 10 00 92 00 01 04 66 00 00 00 00 00 00 00 00 00 00 00 00 0C CA 84 30 0F 00 03 16 05 00 00 00 06 7F 00 00 C0 DD 00 00 28 21 00 0E 00 00 00 00 00 00 00 00 00 00 00 00 00 00 00 00 0D B0 56 80 01 00 1F 17 05 00 00 00 50 BE 00 00 F2 DB 00 00 2C 0B 00 92 00 01 04 66 00 00 00 00 00 00 00 00 00 00 00 00 01 8E ED 3E 0F 00 0A 18 05 00 00 00 89 0E 00 00 37 A5 00 00 15 26 00 92 00 01 04 66 00 00 00 00 00 00 00 00 00 00 00 00 F4 B9 C6 20 0F 00 A1 77 

08 01 00 2C 04 05 01 00 38 90 26 13 29 60 27 B3 3D 8A 18 93 20 00 00 90 00 00 01 03 2F E0 00 70 00 00 00 00 00 00 00 00 00 07 77 0A 1C 00 04 CC FA 77 

08 01 00 2C 05 02 01 00 38 90 26 13 A9 60 27 B3 3D 8A 18 93 20 00 00 90 00 01 01 0C 0F E0 00 E0 00 00 00 00 00 00 00 00 00 07 77 0A 1C 00 04 CC C2 77 

08 02 01 F8 0C 02 FA 00 0A 00 00 00 09 00 00 07 D0 00 06 1A 5A 00 00 00 00 00 00 00 16 00 01 00 00 00 51 FC 00 00 E5 E1 00 00 16 75 00 60 00 01 04 64 00 00 00 00 00 00 00 00 00 00 00 00 F8 63 34 F0 0F 00 15 02 01 00 00 00 3E CA 00 00 34 06 00 00 38 FB 00 60 00 01 04 64 00 00 00 00 00 00 00 00 00 00 00 00 03 A3 F7 04 0F 00 0D 03 01 00 00 00 64 EE 00 00 AF 70 00 00 30 5B 00 5D 00 01 04 64 00 00 00 00 00 00 00 00 00 00 00 00 FA FE D7 D0 0F 00 05 04 01 00 00 00 31 20 00 00 5E 0D 00 00 0A 16 00 22 00 0A 2B EB 00 00 00 00 00 00 00 00 00 00 00 00 01 9C 70 56 0F 00 02 05 01 00 00 00 1C E5 00 00 71 3B 00 00 0D AB 00 25 00 0A 2B EB 00 00 00 00 00 00 00 00 00 00 00 00 01 A8 CE 82 0F 00 1A 07 01 00 00 00 E5 3A 00 00 E8 74 00 00 20 9C 00 60 00 01 04 64 00 00 00 00 00 00 00 00 00 00 00 00 07 34 28 F8 0F 00 20 10 05 00 00 00 2E 7D 00 00 D8 D3 00 00 2F 58 00 C4 00 01 04 66 00 00 00 00 00 00 00 00 00 00 00 00 02 0C EC BC 0F 00 16 13 05 00 00 00 8C 9B 00 00 C5 63 00 00 04 80 00 C4 00 01 04 66 00 00 00 00 00 00 00 00 00 00 00 00 0A 41 1E 00 0F 00 1A 15 05 00 00 00 3E 47 00 00 3C 5A 00 00 22 18 00 C4 00 01 04 66 00 00 00 00 00 00 00 00 00 00 00 00 0C CA 90 A0 0F 00 03 16 05 00 00 00 24 03 00 00 FF C6 00 00 28 29 00 40 00 00 00 00 00 00 00 00 00 00 00 00 00 00 00 00 0C 45 66 00 01 00 1F 17 05 00 00 00 52 70 00 00 2B 98 00 00 2C 12 00 C4 00 01 04 66 00 00 00 00 00 00 00 00 00 00 00 00 01 8F DA 6E 0F 00 0A 18 05 00 00 00 84 DF 00 00 4B 35 00 00 15 2A 00 C4 00 01 04 66 00 00 00 00 00 00 00 00 00 00 00 00 F4 B8 19 C0 0F 00 78 77 

08 01 00 2C 04 05 01 00 38 90 36 1C 29 60 00 B0 00 43 FF B6 27 77 77 BA 1D DD DD DE 37 77 77 6A 1D DE 00 D4 07 80 07 69 20 00 09 98 10 6F E0 98 1F 77 

08 01 00 2C 05 02 01 00 38 90 36 1C 29 60 00 B0 00 43 FF B6 27 77 77 BA 1D DD DD DE 37 77 77 6A 1D DE 00 D4 07 80 07 69 20 00 3E 9E 3F 41 30 30 51 77 

08 01 00 2C 04 05 01 00 38 90 46 17 29 60 C1 BA 19 A0 3C 18 02 24 0B B7 00 C0 C0 E9 30 24 F5 80 15 55 55 4B 15 55 55 4B 15 55 55 4B 15 55 55 4B 61 77 

08 01 00 2C 05 02 01 00 38 90 46 17 29 61 A0 BB 11 B0 C4 85 02 5A 07 94 00 C0 C0 E9 30 28 15 BA 15 55 55 4B 55 55 55 4B 15 55 55 4B 55 55 55 4B FC 77 

08 02 02 20 0D 02 FA 00 0A 00 00 00 09 00 00 07 D0 00 06 1A 5B 00 00 00 00 00 00 00 16 00 01 00 00 00 51 F7 00 00 74 74 00 00 16 7F 00 92 00 01 04 64 00 00 00 00 00 00 00 00 00 00 00 00 F8 61 0C D8 0F 00 15 02 01 00 00 00 3C 14 00 00 88 2B 00 00 39 08 00 92 00 01 04 64 00 00 00 00 00 00 00 00 00 00 00 00 03 A3 E8 F0 0F 00 0D 03 01 00 00 00 6A 24 00 00 22 17 00 00 30 66 00 8F 00 01 04 64 00 00 00 00 00 00 00 00 00 00 00 00 FA FD 60 10 0F 00 05 04 01 00 00 00 30 EB 00 00 04 A3 00 00 0A 23 00 EA 00 0A 2B EC 00 00 00 00 00 00 00 00 00 00 00 00 01 9C AE BA 0F 00 02 05 01 00 00 00 1C ED 00 00 21 CD 00 00 0D B8 00 ED 00 0A 2B EC 00 00 00 00 00 00 00 00 00 00 00 00 01 AA 67 FC 0F 00 1A 07 01 00 00 00 CD 20 00 00 70 38 00 00 20 AB 00 92 00 01 04 64 00 00 00 00 00 00 00 00 00 00 00 00 07 33 57 D0 0F 00 20 10 05 00 00 00 31 49 00 00 3B AD 00 00 2F 5F 00 F6 00 01 04 66 00 00 00 00 00 00 00 00 00 00 00 00 02 0B 50 F8 0F 00 17 12 05 00 00 00 12 AA 00 00 6D 8A 00 00 2A 72 00 2E 00 00 00 00 00 00 00 00 00 00 00 00 00 00 00 00 F4 35 7E 90 01 00 16 13 05 00 00 00 8B 2F 00 00 85 A5 00 00 04 88 00 F6 00 01 04 66 00 00 00 00 00 00 00 00 00 00 00 00 0A 40 FE 50 0F 00 1A 15 05 00 00 00 3B 09 00 00 64 87 00 00 22 20 00 F6 00 01 04 66 00 00 00 00 00 00 00 00 00 00 00 00 0C C8 A6 C0 0F 00 03 16 05 00 00 00 00 C8 00 00 66 3A 00 00 28 32 00 0B 00 00 00 00 00 00 00 00 00 00 00 00 00 00 00 00 0D C1 24 50 01 00 1F 17 05 00 00 00 58 92 00 00 7E 7A 00 00 2C 18 00 F6 00 01 04 66 00 00 00 00 00 00 00 00 00 00 00 00 01 8D 3C 50 0F 00 0A 18 05 00 00 00 91 27 00 00 78 78 00 00 15 2E 00 F6 00 01 04 66 00 00 00 00 00 00 00 00 00 00 00 00 F4 B7 EF 20 0F 00 6E 77 

08 01 00 2C 04 05 01 00 38 90 56 18 29 60 07 B9 3F FF FF FF 3F FF FF FF 3F FF FF FF 3F FF FF FF 3F FF FF FF 3F FF FF FF 3F FF FF FF 3F FE 00 F4 C1 77 

08 01 00 2C 05 02 01 00 38 90 56 18 29 60 07 B9 3F FF FF FF 3F FF FF FF 3F FF FF FF 3F FF FF FF 3F FF FF FF 3F FF FF FF 3F FF FF FF 3F FE 00 F4 C7 77 

08 01 00 2C 04 05 01 00 38 90 16 11 29 6C 81 84 30 7F 80 65 2D 03 C0 2B 26 E2 55 20 15 55 55 4B 15 55 55 4B 15 55 55 4B 15 55 55 4B 15 55 55 4B 4A 77 

08 01 00 2C 05 02 01 00 38 90 16 11 29 6C 81 84 30 7F 80 65 2D 03 C0 2B 26 E2 55 20 15 55 55 4B 15 55 55 4B 15 55 55 4B 15 55 55 4B 15 55 55 4B 4C 77 

08 02 02 20 0D 02 FA 00 0A 00 00 00 09 00 00 07 D0 00 06 1A 5C 00 00 00 00 00 00 00 16 00 01 00 00 00 52 74 00 00 CB 10 00 00 16 88 00 C4 00 01 04 64 00 00 00 00 00 00 00 00 00 00 00 00 F8 5F 8A 08 0F 00 15 02 01 00 00 00 40 88 00 00 A9 5D 00 00 39 15 00 C4 00 01 04 64 00 00 00 00 00 00 00 00 00 00 00 00 03 A0 BC 38 0F 00 0D 03 01 00 00 00 65 CE 00 00 5C 07 00 00 30 70 00 C1 00 01 04 64 00 00 00 00 00 00 00 00 00 00 00 00 FA FC DF B8 0F 00 05 04 01 00 00 00 32 98 00 00 79 FB 00 00 0A 2F 00 86 00 0A 2B EE 00 00 00 00 00 00 00 00 00 00 00 00 01 99 32 D0 0F 00 02 05 01 00 00 00 1C FF 00 00 97 A6 00 00 0D C4 00 89 00 0A 2B EE 00 00 00 00 00 00 00 00 00 00 00 00 01 AA B0 96 0F 00 1A 07 01 00 00 00 E5 1F 00 00 C5 31 00 00 20 B9 00 C4 00 01 04 64 00 00 00 00 00 00 00 00 00 00 00 00 07 33 34 00 0F 00 20 10 05 00 00 00 2F 48 00 00 8C F4 00 00 2F 65 01 28 00 01 04 66 00 00 00 00 00 00 00 00 00 00 00 00 02 09 9C 6C 0F 00 16 13 05 00 00 00 8C EF 00 00 2B 0F 00 00 04 90 01 28 00 01 04 66 00 00 00 00 00 00 00 00 00 00 00 00 0A 3F 66 40 0F 00 1A 15 05 00 00 00 3A 71 00 00 7B F7 00 00 22 28 01 28 00 01 04 66 00 00 00 00 00 00 00 00 00 00 00 00 0C C7 38 20 0F 00 03 16 05 00 00 00 1E C3 00 00 A6 3D 00 00 28 3A 00 3D 00 00 00 00 00 00 00 00 00 00 00 00 00 00 00 00 0C 7F 69 80 01 00 1F 17 05 00 00 00 59 45 00 00 AF A2 00 00 2C 1E 01 28 00 01 04 66 00 00 00 00 00 00 00 00 00 00 00 00 01 8C 8A 42 0F 00 0A 18 05 00 00 00 98 B4 00 00 90 F8 00 00 15 32 01 28 00 01 04 66 00 00 00 00 00 00 00 00 00 00 00 00 F4 B6 85 E0 0F 00 10 19 05 00 00 00 0B 3D 00 00 B6 E8 00 00 29 2F 00 31 00 00 00 00 00 00 00 00 00 00 00 00 00 00 00 00 15 7A 29 00 01 00 45 77 

08 01 00 2C 10 20 05 00 22 C0 46 26 20 8C EB 70 00 13 26 6F 33 6C D3 F2 00 05 09 98 3F 8D 91 79 07 C0 27 12 2F 0F 40 9D 3F E9 D3 16 11 BF 0F C0 32 77 

08 01 00 2C 13 16 05 00 22 C0 46 26 20 8C EB 70 3F FD 9A F1 35 2C EB 4D 00 0D 49 6E 3D C4 38 A0 05 FE F4 F3 02 D6 46 46 3F E9 C4 DC 0D 82 7A D4 0A 77 

08 01 00 2C 15 1A 05 00 22 C0 46 26 20 8C EB 70 00 09 BB 53 3E 67 90 66 00 00 09 9E 22 45 25 D0 07 0C 02 1B 1B C0 81 78 3F E9 6B E4 0E 80 A4 54 C6 77 

08 01 00 2C 17 1F 05 00 22 C0 46 26 20 8C EB 70 3F EC 31 74 36 7C 90 D6 00 12 C9 91 3F 14 9B 56 06 5F 81 79 3E 4C B3 B7 3F EA 5E EB 03 FB 53 54 E3 77 

08 01 00 2C 18 0A 05 00 22 C0 46 26 20 8C EB 70 00 07 DB EA 15 F5 A0 3A 3F FF 09 D5 18 A4 46 08 06 B3 64 FC 3A FC 8C 49 3F EA 22 ED 03 81 72 D0 31 77 

08 01 00 2C 04 05 01 00 38 90 26 13 29 6C 47 87 3D 8A 18 93 20 00 00 90 00 01 FF 0B 3E 9F 00 2B 00 00 00 00 00 00 00 00 00 07 77 0A 1C 60 0E B1 77 77 

08 01 00 2C 05 02 01 00 38 90 26 13 29 6C 47 87 3D 8A 18 93 20 00 00 90 00 01 FF 0B 3E 9F 00 2B 00 00 00 00 00 00 00 00 00 07 77 0A 1C 60 0E B1 71 77 

08 02 02 20 0D 02 FA 00 0A 00 00 00 09 00 00 07 D0 00 06 1A 5D 00 00 00 00 00 00 00 16 00 01 00 00 00 52 BC 00 00 59 80 00 00 16 92 00 F6 00 01 04 64 00 00 00 00 00 00 00 00 00 00 00 00 F8 62 68 C0 0F 00 15 02 01 00 00 00 3C DE 00 00 09 F9 00 00 39 23 00 F6 00 01 04 64 00 00 00 00 00 00 00 00 00 00 00 00 03 A3 E0 C4 0F 00 0D 03 01 00 00 00 5F 1B 00 00 CA E5 00 00 30 7A 00 F3 00 01 04 64 00 00 00 00 00 00 00 00 00 00 00 00 FA FD 32 70 0F 00 05 04 01 00 00 00 30 06 00 00 22 D4 00 00 0A 3C 00 22 00 0A 2B F0 00 00 00 00 00 00 00 00 00 00 00 00 01 9D C7 6E 0F 00 02 05 01 00 00 00 1B 56 00 00 43 13 00 00 0D D1 00 25 00 0A 2B F0 00 00 00 00 00 00 00 00 00 00 00 00 01 AB B5 FA 0F 00 1A 07 01 00 00 00 DA E9 00 00 4C 3C 00 00 20 C8 00 F6 00 01 04 64 00 00 00 00 00 00 00 00 00 00 00 00 07 32 20 18 0F 00 20 10 05 00 00 00 32 22 00 00 EA 3C 00 00 2F 6B 00 2E 00 01 04 67 00 00 00 00 00 00 00 00 00 00 00 00 02 0A 11 D4 0F 00 17 11 05 00 00 00 1E 8E 00 00 29 CC 00 00 2A 7A 00 2B 00 00 00 00 00 00 00 00 00 00 00 00 00 00 00 00 F3 B3 A6 30 01 00 16 13 05 00 00 00 8D C6 00 00 F5 E1 00 00 04 97 00 2E 00 01 04 67 00 00 00 00 00 00 00 00 00 00 00 00 0A 41 23 E0 0F 00 1A 15 05 00 00 00 41 9E 00 00 AA 8B 00 00 22 30 00 2E 00 01 04 67 00 00 00 00 00 00 00 00 00 00 00 00 0C CA 0A B0 0F 00 03 16 05 00 00 00 00 C8 00 00 F2 50 00 00 28 42 00 08 00 00 00 00 00 00 00 00 00 00 00 00 00 00 00 00 0D D7 E3 F0 01 00 1F 17 05 00 00 00 58 DA 00 00 02 48 00 00 2C 25 00 2E 00 01 04 67 00 00 00 00 00 00 00 00 00 00 00 00 01 8D 58 EC 0F 00 0A 18 05 00 00 00 8D EA 00 00 C2 3F 00 00 15 36 00 2E 00 01 04 67 00 00 00 00 00 00 00 00 00 00 00 00 F4 B7 D3 50 0F 00 01 77 

08 01 00 2C 04 05 01 00 38 90 36 1C 29 6C 00 89 00 0C 02 3F 07 77 77 2A 1D DD DD DE 37 77 77 6A 1D DE 00 D4 07 80 07 69 20 00 20 9A 18 18 18 7E EB 77 

08 01 00 2C 05 02 01 00 38 90 36 1C 29 6C 00 89 00 0C 02 3F 07 77 77 2A 1D DD DD DE 37 77 77 6A 1D DE 00 D4 07 80 07 69 20 00 20 9A 18 10 50 42 91 77 

08 01 00 2C 04 05 01 00 38 90 46 17 29 6C 30 86 08 D7 D8 7C 0E 28 14 99 12 01 40 A8 20 D0 35 10 15 55 55 4B 15 55 55 4B 15 55 55 4B 15 55 55 4B D1 77 

08 01 00 2C 05 02 01 00 38 90 46 17 29 6D 10 83 09 28 37 A6 3C 0C 16 66 1A 03 C0 5B 22 40 B5 5E 15 55 55 4B 15 55 55 4B 15 55 55 4B 15 55 55 4B F6 77 

08 02 02 20 0D 02 FA 00 0A 00 00 00 09 00 00 07 D0 00 06 1A 5E 00 00 00 00 00 00 00 16 00 01 00 00 00 4E 9C 00 00 BB DB 00 00 16 9B 01 28 00 01 04 64 00 00 00 00 00 00 00 00 00 00 00 00 F8 61 8F 98 0F 00 15 02 01 00 00 00 3C 0E 00 00 25 2B 00 00 39 30 01 28 00 01 04 64 00 00 00 00 00 00 00 00 00 00 00 00 03 A2 74 98 0F 00 0D 03 01 00 00 00 5F 46 00 00 05 7E 00 00 30 85 01 25 00 01 04 64 00 00 00 00 00 00 00 00 00 00 00 00 FA FD F0 38 0F 00 05 04 01 00 00 00 2F 95 00 00 97 F5 00 00 0A 48 00 EA 00 0A 2B F1 00 00 00 00 00 00 00 00 00 00 00 00 01 9D BC 6C 0F 00 02 05 01 00 00 00 1E 02 00 00 BB DD 00 00 0D DD 00 ED 00 0A 2B F1 00 00 00 00 00 00 00 00 00 00 00 00 01 AC 1D 64 0F 00 1A 07 01 00 00 00 E3 21 00 00 9F 4B 00 00 20 D6 01 28 00 01 04 64 00 00 00 00 00 00 00 00 00 00 00 00 07 33 BF 70 0F 00 20 10 05 00 00 00 30 7B 00 00 3C EA 00 00 2F 72 00 60 00 01 04 67 00 00 00 00 00 00 00 00 00 00 00 00 02 09 78 70 0F 00 16 13 05 00 00 00 82 4E 00 00 9B B0 00 00 04 9F 00 60 00 01 04 67 00 00 00 00 00 00 00 00 00 00 00 00 0A 3F 31 A0 0F 00 1A 15 05 00 00 00 3D A0 00 00 C0 38 00 00 22 38 00 60 00 01 04 67 00 00 00 00 00 00 00 00 00 00 00 00 0C C7 3C D0 0F 00 03 16 05 00 00 00 25 3B 00 00 4A 3A 00 00 28 4B 00 3A 00 00 00 00 00 00 00 00 00 00 00 00 00 00 00 00 0C BC 0E 20 01 00 1F 17 05 00 00 00 56 DD 00 00 3B E4 00 00 2C 2B 00 60 00 01 04 67 00 00 00 00 00 00 00 00 00 00 00 00 01 8C C1 B0 0F 00 0A 18 05 00 00 00 87 76 00 00 D0 8F 00 00 15 3A 00 60 00 01 04 67 00 00 00 00 00 00 00 00 00 00 00 00 F4 B6 43 40 0F 00 10 19 05 00 00 00 13 76 00 00 6B A6 00 00 29 41 00 2E 00 00 00 00 00 00 00 00 00 00 00 00 00 00 00 00 15 3C 9F A0 01 00 7E 77 

08 01 00 2C 00 16 01 00 38 90 16 11 29 60 10 B5 05 F4 C3 05 07 8A 12 5E 21 07 07 32 3E 02 D0 21 0F 02 6E C1 08 00 4D F3 35 20 A0 C4 00 B6 61 FA 11 77 

08 01 00 2C 02 15 01 00 38 90 16 11 29 60 10 B5 05 F4 C3 05 07 89 12 5C 11 07 07 72 3E 02 D0 21 0F 02 6E C1 08 00 54 FE 19 B5 7F 7C 3E 37 61 85 6B 77 

08 01 00 2C 07 1A 01 00 38 90 16 11 29 60 10 B5 05 F4 C3 05 07 BD 3F FB 13 07 07 02 3E 02 D0 21 0F 02 6E C1 08 00 33 FA 35 85 80 58 07 E9 C1 25 EE 77 

08 01 00 2C 03 0D 01 00 38 90 16 11 29 60 00 B0 05 F4 C3 05 07 BA 40 FA 18 07 07 22 3E 02 D0 21 0F 02 6E C1 08 00 26 F0 3A B3 00 32 0A AB 81 2F 73 77 

08 01 00 2C 04 05 01 00 38 90 56 18 29 6C 0B 87 3F FF FF FF 30 67 83 30 1F FF FF 6F 3F FF FF FF 3F FF FF FF 3F FF FF FF 3F E0 E3 A6 01 7E 00 84 FF 77 

08 01 00 2C 05 02 01 00 38 90 56 18 29 6C 0B 87 3F FF FF FF 30 67 83 30 1F FF FF 6F 3F FF FF FF 3F FF FF FF 3F FF FF FF 7F E0 E3 A6 01 7E 00 84 B9 77 

08 02 02 20 0D 02 FA 00 0A 00 00 00 09 00 00 07 D0 00 06 1A 5F 00 00 00 00 00 00 00 16 00 01 00 00 00 53 E6 00 00 49 59 00 00 16 A5 00 2E 00 01 04 65 00 00 00 00 00 00 00 00 00 00 00 00 F8 5F 8E 90 0F 00 15 02 01 00 00 00 3B F6 00 00 86 8B 00 00 39 3D 00 2E 00 01 04 65 00 00 00 00 00 00 00 00 00 00 00 00 03 A1 1B AC 0F 00 0D 03 01 00 00 00 67 ED 00 00 75 1E 00 00 30 8F 00 2B 00 01 04 65 00 00 00 00 00 00 00 00 00 00 00 00 FA FD 7D 88 0F 00 05 04 01 00 00 00 32 A3 00 00 3C 68 00 00 0A 55 00 86 00 0A 2B F3 00 00 00 00 00 00 00 00 00 00 00 00 01 9C 8D 96 0F 00 02 05 01 00 00 00 1C 3F 00 00 64 01 00 00 0D EA 00 89 00 0A 2B F3 00 00 00 00 00 00 00 00 00 00 00 00 01 A8 32 CE 0F 00 1A 07 01 00 00 00 D3 76 00 00 28 F8 00 00 20 E5 00 2E 00 01 04 65 00 00 00 00 00 00 00 00 00 00 00 00 07 30 12 40 0F 00 20 10 05 00 00 00 30 81 00 00 9B D4 00 00 2F 78 00 92 00 01 04 67 00 00 00 00 00 00 00 00 00 00 00 00 02 09 19 34 0F 00 17 11 05 00 00 00 1D 40 00 00 F2 BE 00 00 2A 81 00 28 00 00 00 00 00 00 00 00 00 00 00 00 00 00 00 00 F3 85 A8 E0 01 00 16 13 05 00 00 00 81 C4 00 00 5D 06 00 00 04 A7 00 92 00 01 04 67 00 00 00 00 00 00 00 00 00 00 00 00 0A 3E 1D D0 0F 00 1A 15 05 00 00 00 3E BD 00 00 ED 6D 00 00 22 40 00 92 00 01 04 67 00 00 00 00 00 00 00 00 00 00 00 00 0C C7 29 50 0F 00 03 16 05 00 00 00 00 C8 00 00 DB 83 00 00 28 53 00 05 00 00 00 00 00 00 00 00 00 00 00 00 00 00 00 00 0D E8 9D 70 01 00 1F 17 05 00 00 00 55 28 00 00 85 F5 00 00 2C 31 00 92 00 01 04 67 00 00 00 00 00 00 00 00 00 00 00 00 01 8B 78 48 0F 00 0A 18 05 00 00 00 96 5B 00 00 03 35 00 00 15 3F 00 92 00 01 04 67 00 00 00 00 00 00 00 00 00 00 00 00 F4 B5 2C D0 0F 00 E6 77 

08 01 00 2C 04 05 01 00 38 90 16 11 29 78 C0 E9 00 00 00 00 00 0F 95 3F 22 D7 D5 68 15 55 55 4B 15 55 55 4B 15 55 55 4B 15 55 55 4B 15 55 55 4B 41 77 

08 01 00 2C 05 02 01 00 38 90 16 11 29 78 C0 E9 00 00 00 00 00 03 63 0A 18 67 D5 58 15 55 55 4B 15 55 55 4B 15 55 55 4B 15 55 55 4B 15 55 55 4B 32 77 

08 01 00 2C 04 05 01 00 38 90 26 13 29 78 67 E4 3D 8A 18 93 20 00 00 90 00 00 00 00 00 00 00 00 00 00 00 00 00 00 00 00 00 07 77 0A 1C 1F FB 93 F7 77 

08 01 00 2C 05 02 01 00 39 90 26 13 29 78 67 E4 3D 8A 18 93 20 00 00 90 00 00 00 00 40 00 00 00 00 00 00 00 00 00 00 00 00 07 77 0A 1C 1F FB 93 B0 77 

08 01 00 2C 04 05 01 00 38 90 36 1C 29 78 00 E0 00 C0 00 E0 0F 77 77 DA 1D DD DD DE 37 77 77 6A 1D DE 00 D4 07 80 07 69 20 00 20 9A 18 18 18 7E 7F 77 

08 01 00 2C 05 02 01 00 38 90 36 1C 29 78 00 E0 00 C0 00 E0 0F 77 77 DA 1D DD DD DE 37 77 77 6A 1D DE 00 D4 07 80 07 69 20 00 20 9A 18 18 18 7E 79 77 

08 02 02 70 0F 02 FA 00 0A 00 00 00 09 00 00 07 D0 00 06 1A 60 00 00 00 00 00 00 00 16 00 01 00 00 00 50 3F 00 00 A3 90 00 00 16 AE 00 60 00 01 04 65 00 00 00 00 00 00 00 00 00 00 00 00 F8 5E 38 B0 0F 00 15 02 01 00 00 00 38 B9 00 00 A5 2F 00 00 39 4A 00 60 00 01 04 65 00 00 00 00 00 00 00 00 00 00 00 00 03 9F 6B D4 0F 00 0D 03 01 00 00 00 67 EA 00 00 AE 65 00 00 30 99 00 5D 00 01 04 65 00 00 00 00 00 00 00 00 00 00 00 00 FA FD 76 F8 0F 00 05 04 01 00 00 00 30 20 00 00 AE 77 00 00 0A 61 00 22 00 0A 2B F5 00 00 00 00 00 00 00 00 00 00 00 00 01 9D 42 FC 0F 00 02 05 01 00 00 00 1D 72 00 00 E0 FB 00 00 0D F6 00 25 00 0A 2B F5 00 00 00 00 00 00 00 00 00 00 00 00 01 A8 1D A2 0F 00 07 06 01 00 00 00 03 C8 00 00 2D FB 00 00 52 94 00 1B 00 00 00 00 00 00 00 00 00 00 00 00 00 00 00 00 01 FC AB 52 01 00 1A 07 01 00 00 00 E2 98 00 00 79 A2 00 00 20 F3 00 60 00 01 04 65 00 00 00 00 00 00 00 00 00 00 00 00 07 30 F0 A8 0F 00 20 10 05 00 00 00 34 7C 00 00 E9 18 00 00 2F 7E 00 C4 00 01 04 67 00 00 00 00 00 00 00 00 00 00 00 00 02 07 64 30 0F 00 17 11 05 00 00 00 2E 5F 00 00 C6 C8 00 00 46 7E 00 59 00 00 00 00 00 00 00 00 00 00 00 00 00 00 00 00 F3 A9 3A 80 03 00 16 13 05 00 00 00 88 E7 00 00 07 B3 00 00 04 AF 00 C4 00 01 04 67 00 00 00 00 00 00 00 00 00 00 00 00 0A 3E 81 C0 0F 00 1A 15 05 00 00 00 38 51 00 00 FF 7F 00 00 22 48 00 C4 00 01 04 67 00 00 00 00 00 00 00 00 00 00 00 00 0C C6 A3 B0 0F 00 03 16 05 00 00 00 22 F5 00 00 F2 B6 00 00 28 5B 00 37 00 00 00 00 00 00 00 00 00 00 00 00 00 00 00 00 0C C5 D2 E0 01 00 1F 17 05 00 00 00 56 E8 00 00 BE 5A 00 00 2C 37 00 C4 00 01 04 67 00 00 00 00 00 00 00 00 00 00 00 00 01 89 8F CE 0F 00 0A 18 05 00 00 00 90 CF 00 00 13 A3 00 00 15 43 00 C4 00 01 04 67 00 00 00 00 00 00 00 00 00 00 00 00 F4 B3 C3 D0 0F 00 10 19 05 00 00 00 06 2A 00 00 08 06 00 00 29 53 00 2B 00 00 00 00 00 00 00 00 00 00 00 00 00 00 00 00 14 E1 A3 60 01 00 BB 77 

08 01 00 2C 04 05 01 00 38 90 46 17 29 78 23 EF 3C 0C 0C 6E 03 03 02 D4 26 F9 70 77 30 20 95 84 15 55 55 4B 15 55 55 4B 15 55 55 4B 15 55 55 4B 1C 77 

08 01 00 2C 05 02 01 00 38 90 46 17 29 78 24 E6 3C 0C 0C 6E 03 03 02 D4 26 F9 70 77 30 20 95 84 15 55 55 4B 15 55 55 4B 15 55 55 4B 15 55 55 4B 14 77 

08 02 02 20 0D 02 FA 00 0A 00 00 00 09 00 00 07 D0 00 06 1A 61 00 00 00 00 00 00 00 16 00 01 00 00 00 57 29 00 00 2E 17 00 00 16 B8 00 92 00 01 04 65 00 00 00 00 00 00 00 00 00 00 00 00 F8 60 3C 10 0F 00 15 02 01 00 00 00 31 80 00 00 F5 E2 00 00 39 57 00 92 00 01 04 65 00 00 00 00 00 00 00 00 00 00 00 00 03 9D B4 20 0F 00 0D 03 01 00 00 00 68 E1 00 00 1A 6A 00 00 30 A4 00 8F 00 01 04 65 00 00 00 00 00 00 00 00 00 00 00 00 FA FA 98 50 0F 00 05 04 01 00 00 00 32 D6 00 00 54 6B 00 00 0A 6E 00 EA 00 0A 2B F6 00 00 00 00 00 00 00 00 00 00 00 00 01 9C 21 82 0F 00 02 05 01 00 00 00 1E AE 00 00 8A 7F 00 00 0E 03 00 ED 00 0A 2B F6 00 00 00 00 00 00 00 00 00 00 00 00 01 AB 6F 96 0F 00 1A 07 01 00 00 00 E2 0C 00 00 FF C2 00 00 21 01 00 92 00 01 04 65 00 00 00 00 00 00 00 00 00 00 00 00 07 31 AE D8 0F 00 20 10 05 00 00 00 31 0C 00 00 50 C6 00 00 2F 85 00 F6 00 01 04 67 00 00 00 00 00 00 00 00 00 00 00 00 02 07 18 78 0F 00 17 11 05 00 00 00 2A 87 00 00 B9 51 00 00 46 82 00 8B 00 00 00 00 00 00 00 00 00 00 00 00 00 00 00 00 F3 BA 4F 30 03 00 16 13 05 00 00 00 6E 82 00 00 CD 68 00 00 04 B6 00 F6 00 01 04 67 00 00 00 00 00 00 00 00 00 00 00 00 0A 3D 36 00 0F 00 1A 15 05 00 00 00 48 33 00 00 2D FB 00 00 22 51 00 F6 00 01 04 67 00 00 00 00 00 00 00 00 00 00 00 00 0C C5 04 80 0F 00 03 16 05 00 00 00 00 C8 00 00 4B 15 00 00 28 64 00 04 00 00 00 00 00 00 00 00 00 00 00 00 00 00 00 00 0D ED 89 50 01 00 1F 17 05 00 00 00 4C 66 00 00 10 6A 00 00 2C 3E 00 F6 00 01 04 67 00 00 00 00 00 00 00 00 00 00 00 00 01 89 BB 4C 0F 00 0A 18 05 00 00 00 95 54 00 00 3C 11 00 00 15 47 00 F6 00 01 04 67 00 00 00 00 00 00 00 00 00 00 00 00 F4 B4 37 70 0F 00 94 77 

08 01 00 2C 04 05 01 00 38 90 56 18 29 78 0C E7 06 78 2B B4 3F FF FF FF 3F FF FF FF 3F F0 60 CD 00 B4 06 F3 06 0A F0 AB 14 60 91 48 3F FE 00 F4 74 77 

08 01 00 2C 05 02 01 00 38 90 56 18 29 78 0C E7 06 78 2B B4 3F FF FF FF 3F FF FF FF 3F F0 60 CD 00 B4 06 F3 86 0A F0 AB 14 60 91 48 3F FE 00 F4 F2 77 

08 01 00 2C 04 05 01 00 38 90 16 11 29 85 2C 9B 3D F0 00 B0 01 DC 48 15 3D 30 55 5D 15 55 55 4B 15 55 55 4B 15 55 55 4B 15 55 55 4B 15 55 55 4B 37 77 

08 01 00 2C 05 02 01 00 38 90 16 11 29 85 38 92 37 2C 00 89 01 D7 FC 2A 3C D3 55 DF 15 55 55 4B 15 55 55 4B 15 55 55 4B 15 55 55 4B 15 55 55 4B 23 77 

08 02 02 20 0D 02 FA 00 0A 00 00 00 09 00 00 07 D0 00 06 1A 62 00 00 00 00 00 00 00 16 00 01 00 00 00 52 40 00 00 89 95 00 00 16 C1 00 C4 00 01 04 65 00 00 00 00 00 00 00 00 00 00 00 00 F8 60 61 A8 0F 00 15 02 01 00 00 00 32 F0 00 00 12 C0 00 00 39 65 00 C4 00 01 04 65 00 00 00 00 00 00 00 00 00 00 00 00 03 A1 67 58 0F 00 0D 03 01 00 00 00 68 BC 00 00 55 14 00 00 30 AE 00 C1 00 01 04 65 00 00 00 00 00 00 00 00 00 00 00 00 FA FE 8C 30 0F 00 05 04 01 00 00 00 39 57 00 00 CD 30 00 00 0A 7A 00 86 00 0A 2B F8 00 00 00 00 00 00 00 00 00 00 00 00 01 9F 24 58 0F 00 02 05 01 00 00 00 1D 49 00 00 01 57 00 00 0E 10 00 89 00 0A 2B F8 00 00 00 00 00 00 00 00 00 00 00 00 01 AD 05 5E 0F 00 1A 07 01 00 00 00 D3 86 00 00 55 91 00 00 21 10 00 C4 00 01 04 65 00 00 00 00 00 00 00 00 00 00 00 00 07 32 45 10 0F 00 20 10 05 00 00 00 2A D4 00 00 9E 39 00 00 2F 8B 01 28 00 01 04 67 00 00 00 00 00 00 00 00 00 00 00 00 02 0A 33 3C 0F 00 17 11 05 00 00 00 2A C1 00 00 8B 4B 00 00 46 86 00 BD 00 00 00 00 00 00 00 00 00 00 00 00 00 00 00 00 F3 BC 71 90 03 00 16 13 05 00 00 00 7E 43 00 00 6F 3E 00 00 04 BE 01 28 00 01 04 67 00 00 00 00 00 00 00 00 00 00 00 00 0A 3E D5 D0 0F 00 1A 15 05 00 00 00 47 84 00 00 41 CF 00 00 22 59 01 28 00 01 04 67 00 00 00 00 00 00 00 00 00 00 00 00 0C C7 0E E0 0F 00 03 16 05 00 00 00 29 6D 00 00 99 83 00 00 28 6C 00 36 00 00 00 00 00 00 00 00 00 00 00 00 00 00 00 00 0C FE 0B B0 01 00 1F 17 05 00 00 00 42 A2 00 00 49 4C 00 00 2C 44 01 28 00 01 04 67 00 00 00 00 00 00 00 00 00 00 00 00 01 8B A1 80 0F 00 0A 18 05 00 00 00 93 01 00 00 53 01 00 00 15 4B 01 28 00 01 04 67 00 00 00 00 00 00 00 00 00 00 00 00 F4 B6 73 20 0F 00 E3 77 

08 01 00 2C 10 20 05 00 22 C0 46 26 20 8D 0C 48 17 89 CF 1C 24 3F 37 6E 3F 4E 40 3F 28 43 15 35 31 81 1A 26 23 5C BC A7 25 A2 17 B8 36 BF F7 88 07 77 

08 01 00 2C 13 16 05 00 22 C0 46 26 20 8D 0C 48 17 89 CF 1C 24 3F 37 6E 3F 4E 40 3F 28 43 15 35 31 81 1A 26 23 5C BC A7 25 A2 17 B8 36 BF F7 88 32 77 

08 01 00 2C 15 1A 05 00 22 C0 46 26 20 8D 0C 48 17 89 CF 1C 1E FF 38 AD 3F 4F C0 21 28 43 17 59 31 82 F7 2C 23 5A 9C 5B 25 D7 63 F2 36 FF F0 38 7D 77 

08 01 00 2C 17 1F 05 00 22 C0 46 26 20 8D 0C 48 17 89 CF 1C 24 3F 37 6E 3F 4E 40 3F 28 43 15 35 31 81 1A 26 23 5C BC A7 25 A2 17 B8 36 BF F7 88 3F 77 

08 01 00 2C 18 0A 05 00 22 C0 46 26 20 8D 0C 48 17 89 CF 1C 24 3F 37 6E 3F 4E 40 3F 28 43 15 35 31 81 1A 26 23 5C BC A7 25 A2 17 B8 36 BF F7 88 25 77 

08 01 00 2C 04 05 01 00 38 90 26 13 29 84 87 9E 3D 8A 18 93 20 00 00 90 00 00 2A 07 2A AA AA B4 00 00 00 00 00 00 00 00 00 07 77 0A 1C 9F EC CF E9 77 

08 01 00 2C 05 02 01 00 38 90 26 13 29 84 87 9E 3D 8A 18 93 20 00 00 90 00 00 2A 07 2A AA AA B4 00 00 00 00 00 00 00 00 00 07 77 0A 1C 9F EC CF EF 77 

08 02 02 20 0D 02 FA 00 0A 00 00 00 09 00 00 07 D0 00 06 1A 63 00 00 00 00 00 00 00 16 00 01 00 00 00 53 3A 00 00 17 C1 00 00 16 CB 00 F6 00 01 04 65 00 00 00 00 00 00 00 00 00 00 00 00 F8 5F 70 68 0F 00 15 02 01 00 00 00 36 40 00 00 62 16 00 00 39 72 00 F6 00 01 04 65 00 00 00 00 00 00 00 00 00 00 00 00 03 9F 8A 84 0F 00 0D 03 01 00 00 00 68 21 00 00 CA 75 00 00 30 B8 00 F3 00 01 04 65 00 00 00 00 00 00 00 00 00 00 00 00 FA FF 36 28 0F 00 05 04 01 00 00 00 2D F1 00 00 71 8B 00 00 0A 87 00 22 00 0A 2B FA 00 00 00 00 00 00 00 00 00 00 00 00 01 9F 35 C0 0F 00 02 05 01 00 00 00 1E 32 00 00 B3 1D 00 00 0E 1C 00 25 00 0A 2B FA 00 00 00 00 00 00 00 00 00 00 00 00 01 AC 1F A2 0F 00 1A 07 01 00 00 00 CF 96 00 00 DE 95 00 00 21 1E 00 F6 00 01 04 65 00 00 00 00 00 00 00 00 00 00 00 00 07 31 A0 88 0F 00 20 10 05 00 00 00 30 2E 00 00 04 7D 00 00 2F 92 00 2E 00 01 04 68 00 00 00 00 00 00 00 00 00 00 00 00 02 07 AD 20 0F 00 17 11 05 00 00 00 32 63 00 00 76 C5 00 00 46 8A 00 EF 00 00 00 00 00 00 00 00 00 00 00 00 00 00 00 00 F3 BA C6 F0 03 00 16 13 05 00 00 00 7D 09 00 00 35 76 00 00 04 C6 00 2E 00 01 04 68 00 00 00 00 00 00 00 00 00 00 00 00 0A 3D 56 30 0F 00 10 14 05 00 00 00 10 DA 00 00 95 BA 00 00 29 6D 00 29 00 00 00 00 00 00 00 00 00 00 00 00 00 00 00 00 0E 4C 8D 10 01 00 1A 15 05 00 00 00 3F 7D 00 00 67 03 00 00 22 61 00 2E 00 01 04 68 00 00 00 00 00 00 00 00 00 00 00 00 0C C4 CA F0 0F 00 1F 17 05 00 00 00 46 33 00 00 97 5D 00 00 2C 4A 00 2E 00 01 04 68 00 00 00 00 00 00 00 00 00 00 00 00 01 8A 5A 8A 0F 00 0A 18 05 00 00 00 9A 19 00 00 82 69 00 00 15 4F 00 2E 00 01 04 68 00 00 00 00 00 00 00 00 00 00 00 00 F4 B5 02 E0 0F 00 82 77 

08 01 00 2C 04 05 01 00 38 90 36 1C 29 84 1F 9E 3F 13 FD E0 27 77 77 BA 1D DD DD DE 37 77 77 6A 1D DE 00 D4 07 80 07 69 20 00 0E 91 20 78 11 B6 07 77 

08 01 00 2C 05 02 01 00 38 90 36 1C 29 84 1F 9E 3F 13 FD E0 27 77 77 BA 1D DD DD DE 37 77 77 6A 1D DE 00 D4 07 80 07 69 20 00 0E 91 20 78 11 B6 01 77 

08 01 00 2C 04 05 01 00 38 90 46 17 29 85 E1 96 2C 0C 0C BE 03 02 59 D7 00 C0 FE E7 20 B0 35 60 15 55 55 4B 15 55 55 4B 15 55 55 4B 15 55 55 4B 06 77 

08 01 00 2C 05 02 01 00 38 90 46 17 29 85 E1 96 2C 0C 0C BE 03 02 59 D7 00 C0 FE E7 20 B0 35 60 15 55 55 4B 15 55 55 4B 15 55 55 4B 15 55 55 4B 00 77 

08 02 02 48 0E 02 FA 00 0A 00 00 00 09 00 00 07 D0 00 06 1A 64 00 00 00 00 00 00 00 16 00 01 00 00 00 53 3A 00 00 70 26 00 00 16 D4 01 28 00 01 04 65 00 00 00 00 00 00 00 00 00 00 00 00 F8 5E 38 C0 0F 00 15 02 01 00 00 00 36 40 00 00 8A B3 00 00 39 7F 01 28 00 01 04 65 00 00 00 00 00 00 00 00 00 00 00 00 03 9E 17 98 0F 00 0D 03 01 00 00 00 65 7D 00 00 00 F9 00 00 30 C3 01 25 00 01 04 65 00 00 00 00 00 00 00 00 00 00 00 00 FA FD 00 88 0F 00 05 04 01 00 00 00 33 CF 00 00 E8 A5 00 00 0A 93 00 EA 00 0A 2B FB 00 00 00 00 00 00 00 00 00 00 00 00 01 9B FE 5C 0F 00 02 05 01 00 00 00 1C F0 00 00 23 A9 00 00 0E 29 00 ED 00 0A 2B FB 00 00 00 00 00 00 00 00 00 00 00 00 01 A8 A5 50 0F 00 07 06 01 00 00 00 04 FE 00 00 68 B4 00 00 52 CA 00 18 00 00 00 00 00 00 00 00 00 00 00 00 00 00 00 00 02 0A 22 EC 01 00 1A 07 01 00 00 00 D3 01 00 00 32 AD 00 00 21 2D 01 28 00 01 04 65 00 00 00 00 00 00 00 00 00 00 00 00 07 32 26 20 0F 00 20 10 05 00 00 00 30 E0 00 00 49 D3 00 00 2F 98 00 60 00 01 04 68 00 00 00 00 00 00 00 00 00 00 00 00 02 08 1D 14 0F 00 17 11 05 00 00 00 2D 12 00 00 53 04 00 00 46 8E 01 21 00 00 00 00 00 00 00 00 00 00 00 00 00 00 00 00 F3 BC 83 20 03 00 16 13 05 00 00 00 79 36 00 00 DA 8B 00 00 04 CD 00 60 00 01 04 68 00 00 00 00 00 00 00 00 00 00 00 00 0A 3C D5 20 0F 00 1A 15 05 00 00 00 43 21 00 00 86 B2 00 00 22 69 00 60 00 01 04 68 00 00 00 00 00 00 00 00 00 00 00 00 0C C3 65 C0 0F 00 1F 17 05 00 00 00 3F EE 00 00 CB B3 00 00 2C 50 00 60 00 01 04 68 00 00 00 00 00 00 00 00 00 00 00 00 01 8A 07 9C 0F 00 0A 18 05 00 00 00 A1 1F 00 00 97 4E 00 00 15 53 00 60 00 01 04 68 00 00 00 00 00 00 00 00 00 00 00 00 F4 B5 86 80 0F 00 03 19 05 00 00 00 05 18 00 00 8C 1D 00 00 28 7D 00 33 00 00 00 00 00 00 00 00 00 00 00 00 00 00 00 00 12 35 3D 00 01 00 A4 77 

08 01 00 2C 00 16 01 00 38 90 26 13 29 78 A7 ED 00 FD FD 74 28 45 76 D4 19 F4 01 CA 16 E7 4F 6E 04 24 40 2E 32 BD FF F2 02 AA 51 DC 13 F9 21 76 AD 77 

08 01 00 2C 02 15 01 00 38 90 26 13 29 78 A5 EB 27 FD FA DD 27 F2 2A EA 07 80 01 63 18 57 E6 F2 04 6E 10 A1 30 A2 FE DA 3B EA 51 7C 13 F9 79 7F 9A 77 

08 01 00 2C 03 0D 01 00 38 90 26 13 29 78 24 E6 3F DF 94 3C 30 E9 EE 5D 2F 08 08 6B 03 B7 66 2C 03 F5 60 9B 05 0F E3 7D 06 0C AE AC 23 6F 41 0F 2F 77 

08 01 00 2C 04 05 01 00 38 90 56 18 29 84 13 99 3F FF FF FF 3F FF 83 F0 03 05 18 D8 0A 30 5F 20 20 A1 04 03 23 FF FF 3F 3F FF FF FF 3F FE 00 F4 7B 77 

08 01 00 2C 05 02 01 00 38 90 56 18 29 84 13 99 3F FF FF FF 3F FF 83 F0 03 05 18 D8 0A 30 5F 20 20 A1 04 03 23 FF FF 3F 3F FF FF FF 3F FE 00 F4 7D 77 

08 01 00 2C 07 1A 01 00 38 90 26 13 29 78 A4 E8 2B 04 BC BF 10 AF CF 70 15 A4 01 0A 0B 94 C2 16 04 DB 20 58 2A 25 02 D0 2B DA 51 0C 13 FC 51 78 74 77 

08 01 00 2C 04 05 01 00 38 90 16 11 29 91 52 FB 3E BA DC E6 25 FC 27 AA 18 00 55 2D 15 55 55 4B 15 55 55 4B 15 55 55 4B 15 55 55 4B 15 55 55 4B 4F 77 

08 01 00 2C 05 02 01 00 38 90 16 11 29 91 6F F0 08 00 16 FF 0E 3B 7F F8 38 01 55 B2 15 55 55 4B 15 55 55 4B 15 55 55 4B 15 55 55 4B 15 55 55 4B 78 77 

08 02 02 20 0D 02 FA 00 0A 00 00 00 09 00 00 07 D0 00 06 1A 65 00 00 00 00 00 00 00 16 00 01 00 00 00 58 9A 00 00 FC 91 00 00 16 DD 00 2E 00 01 04 66 00 00 00 00 00 00 00 00 00 00 00 00 F8 5E 9F B8 0F 00 15 02 01 00 00 00 38 9C 00 00 D6 04 00 00 39 8C 00 2E 00 01 04 66 00 00 00 00 00 00 00 00 00 00 00 00 03 9E 5A B8 0F 00 0D 03 01 00 00 00 6C 67 00 00 72 36 00 00 30 CD 00 2B 00 01 04 66 00 00 00 00 00 00 00 00 00 00 00 00 FA FE 0A 20 0F 00 05 04 01 00 00 00 36 3F 00 00 89 88 00 00 0A A0 00 86 00 0A 2B FD 00 00 00 00 00 00 00 00 00 00 00 00 01 9C FE EC 0F 00 02 05 01 00 00 00 1F 8F 00 00 D2 ED 00 00 0E 35 00 89 00 0A 2B FD 00 00 00 00 00 00 00 00 00 00 00 00 01 AA F7 64 0F 00 1A 07 01 00 00 00 E0 6A 00 00 B2 CE 00 00 21 3B 00 2E 00 01 04 66 00 00 00 00 00 00 00 00 00 00 00 00 07 2F BB E8 0F 00 20 10 05 00 00 00 2F 04 00 00 AA 76 00 00 2F 9E 00 92 00 01 04 68 00 00 00 00 00 00 00 00 00 00 00 00 02 08 51 EC 0F 00 17 11 05 00 00 00 31 2C 00 00 3E DB 00 00 46 92 00 27 00 00 00 01 00 00 00 00 00 00 00 00 00 00 00 00 F3 BD A7 20 03 00 16 13 05 00 00 00 80 D4 00 00 A0 64 00 00 04 D5 00 92 00 01 04 68 00 00 00 00 00 00 00 00 00 00 00 00 0A 3B AC 10 0F 00 10 14 05 00 00 00 05 6A 00 00 50 B0 00 00 29 7F 00 27 00 00 00 00 00 00 00 00 00 00 00 00 00 00 00 00 0E 73 EB D0 01 00 1A 15 05 00 00 00 42 05 00 00 B0 2D 00 00 22 71 00 92 00 01 04 68 00 00 00 00 00 00 00 00 00 00 00 00 0C C4 0F A0 0F 00 1F 17 05 00 00 00 46 37 00 00 21 9F 00 00 2C 57 00 92 00 01 04 68 00 00 00 00 00 00 00 00 00 00 00 00 01 8A C2 FC 0F 00 0A 18 05 00 00 00 95 CC 00 00 C2 39 00 00 15 57 00 92 00 01 04 68 00 00 00 00 00 00 00 00 00 00 00 00 F4 B4 B0 00 0F 00 D1 77 

08 01 00 2C 04 05 01 00 38 90 26 13 29 90 A7 FD 3D 8A 18 93 20 00 00 90 00 00 AA 09 2A AA AA B4 00 00 00 00 00 00 00 00 00 07 77 0A 1C BF E8 03 D8 77 

08 01 00 2C 05 02 01 00 38 90 26 13 29 90 A7 FD 3D 8A 18 93 20 00 00 90 00 00 AA 09 2A AA AA B4 00 00 00 00 00 00 00 00 00 07 77 0A 1C BF E8 03 DE 77 

08 02 02 20 0D 02 FA 00 0A 00 00 00 09 00 00 07 D0 00 06 1A 66 00 00 00 00 00 00 00 16 00 01 00 00 00 52 82 00 00 56 CC 00 00 16 E7 00 60 00 01 04 66 00 00 00 00 00 00 00 00 00 00 00 00 F8 5E 7B 18 0F 00 15 02 01 00 00 00 3D C8 00 00 FB 46 00 00 39 99 00 60 00 01 04 66 00 00 00 00 00 00 00 00 00 00 00 00 03 9E 3D 4C 0F 00 0D 03 01 00 00 00 69 DF 00 00 AC 68 00 00 30 D7 00 5D 00 01 04 66 00 00 00 00 00 00 00 00 00 00 00 00 FA FF 59 D8 0F 00 05 04 01 00 00 00 30 B7 00 00 02 F9 00 00 0A AD 00 22 00 0A 2B FF 00 00 00 00 00 00 00 00 00 00 00 00 01 9C 1D C6 0F 00 02 05 01 00 00 00 21 9A 00 00 4C 28 00 00 0E 42 00 25 00 0A 2B FF 00 00 00 00 00 00 00 00 00 00 00 00 01 AD 4B 08 0F 00 1A 07 01 00 00 00 F2 E4 00 00 04 7B 00 00 21 4A 00 60 00 01 04 66 00 00 00 00 00 00 00 00 00 00 00 00 07 32 3B 58 0F 00 20 10 05 00 00 00 2D E2 00 00 FF CE 00 00 2F A4 00 C4 00 01 04 68 00 00 00 00 00 00 00 00 00 00 00 00 02 08 61 70 0F 00 17 11 05 00 00 00 31 21 00 00 1C 8A 00 00 46 96 00 59 00 00 00 01 00 00 00 00 00 00 00 00 00 00 00 00 F3 BC DA 30 03 00 16 13 05 00 00 00 77 35 00 00 45 46 00 00 04 DD 00 C4 00 01 04 68 00 00 00 00 00 00 00 00 00 00 00 00 0A 3C 29 C0 0F 00 1A 15 05 00 00 00 43 81 00 00 C2 6C 00 00 22 79 00 C4 00 01 04 68 00 00 00 00 00 00 00 00 00 00 00 00 0C C5 E3 10 0F 00 1F 17 05 00 00 00 47 57 00 00 51 A5 00 00 2C 5D 00 C4 00 01 04 68 00 00 00 00 00 00 00 00 00 00 00 00 01 8A 28 C6 0F 00 0A 18 05 00 00 00 99 2F 00 00 DD B5 00 00 15 5B 00 C4 00 01 04 68 00 00 00 00 00 00 00 00 00 00 00 00 F4 B5 44 C0 0F 00 03 19 05 00 00 00 10 BB 00 00 29 DD 00 00 28 8E 00 32 00 00 00 00 00 00 00 00 00 00 00 00 00 00 00 00 12 05 CC E0 01 00 C4 77 

08 01 00 2C 04 05 01 00 38 90 36 1C 29 90 7F FA 3C FF FE 2C 1F 77 77 0A 1D DD DD DE 37 12 0A 10 06 21 5A 50 08 00 E8 F8 00 01 44 04 3E 11 AF 49 DE 77 

08 01 00 2C 05 02 01 00 38 90 36 1C 29 90 7F FA 3C FF FE 2C 1F 77 77 0A 1D DD DD DE 37 12 0A 10 06 21 5A 50 08 00 E8 F8 00 01 44 04 3E 11 AF 49 D8 77 

08 01 00 2C 04 05 01 00 38 90 46 17 29 91 7C F0 20 E8 C4 85 02 0D 03 43 00 C0 C0 E9 30 21 B5 81 15 55 55 4B 15 55 55 4B 15 55 55 4B 15 55 55 4B E2 77 

08 01 00 2C 05 02 01 00 38 90 46 17 29 91 7C F0 20 E8 C4 85 02 0D 03 43 00 C0 C0 E9 30 21 B5 81 15 55 55 4B 15 55 55 4B 15 55 55 4B 15 55 55 4B E4 77 

08 02 02 20 0D 02 FA 00 0A 00 00 00 09 00 00 07 D0 00 06 1A 67 00 00 00 00 00 00 00 16 00 01 00 00 00 58 BD 00 00 E2 07 00 00 16 F0 00 92 00 01 04 66 00 00 00 00 00 00 00 00 00 00 00 00 F8 5D 91 28 0F 00 15 02 01 00 00 00 3D 2F 00 00 47 CA 00 00 39 A7 00 92 00 01 04 66 00 00 00 00 00 00 00 00 00 00 00 00 03 9D D6 FC 0F 00 0D 03 01 00 00 00 70 3B 00 00 1C 81 00 00 30 E2 00 8F 00 01 04 66 00 00 00 00 00 00 00 00 00 00 00 00 FA FD 85 18 0F 00 05 04 01 00 00 00 30 3B 00 00 AE C3 00 00 0A B9 00 EA 00 0A 2C 00 00 00 00 00 00 00 00 00 00 00 00 00 01 9E 7E 78 0F 00 02 05 01 00 00 00 1E 2A 00 00 FC D2 00 00 0E 4E 00 ED 00 0A 2C 00 00 00 00 00 00 00 00 00 00 00 00 00 01 AC 6B 0A 0F 00 1A 07 01 00 00 00 DF CA 00 00 8B B9 00 00 21 58 00 92 00 01 04 66 00 00 00 00 00 00 00 00 00 00 00 00 07 31 5C 68 0F 00 20 10 05 00 00 00 2D 40 00 00 5F 04 00 00 2F AB 00 F6 00 01 04 68 00 00 00 00 00 00 00 00 00 00 00 00 02 07 8D C4 0F 00 17 11 05 00 00 00 31 01 00 00 05 14 00 00 46 9A 00 8B 00 00 00 01 00 00 00 00 00 00 00 00 00 00 00 00 F3 BA CB C0 03 00 16 13 05 00 00 00 86 0E 00 00 08 4B 00 00 04 E5 00 F6 00 01 04 68 00 00 00 00 00 00 00 00 00 00 00 00 0A 3C E5 50 0F 00 10 14 05 00 00 00 05 F0 00 00 04 C3 00 00 29 91 00 26 00 00 00 00 00 00 00 00 00 00 00 00 00 00 00 00 0C AF 46 A0 01 00 1A 15 05 00 00 00 41 F9 00 00 F9 EC 00 00 22 81 00 F6 00 01 04 68 00 00 00 00 00 00 00 00 00 00 00 00 0C C3 85 20 0F 00 1F 17 05 00 00 00 46 76 00 00 A3 CC 00 00 2C 63 00 F6 00 01 04 68 00 00 00 00 00 00 00 00 00 00 00 00 01 8A 2D E4 0F 00 0A 18 05 00 00 00 90 3E 00 00 0A 4A 00 00 15 60 00 F6 00 01 04 68 00 00 00 00 00 00 00 00 00 00 00 00 F4 B5 43 00 0F 00 BE 77 

08 01 00 2C 04 05 01 00 38 90 56 18 29 90 14 F9 07 18 2D 6E 00 59 82 E7 32 05 17 3A 3F FF FF FF 3F FF FF FF 3E 09 00 1F 18 60 B4 5D 01 84 00 F9 28 77 

08 01 00 2C 05 02 01 00 38 90 56 18 29 90 14 F9 47 18 2D 6E 00 59 82 E7 32 05 17 3A 3F FF FF FF 3F FF FF FF 3E 09 00 1F 18 60 B4 5D 01 84 00 F9 6E 77 

08 02 02 20 0D 02 FA 00 0A 00 00 00 09 00 00 07 D0 00 06 1A 68 00 00 00 00 00 00 00 16 00 01 00 00 00 55 B5 00 00 3E 4A 00 00 16 FA 00 C4 00 01 04 66 00 00 00 00 00 00 00 00 00 00 00 00 F8 5E 7D 38 0F 00 15 02 01 00 00 00 3A EE 00 00 65 34 00 00 39 B4 00 C4 00 01 04 66 00 00 00 00 00 00 00 00 00 00 00 00 03 9D 97 1C 0F 00 0D 03 01 00 00 00 6F AD 00 00 55 2B 00 00 30 EC 00 C1 00 01 04 66 00 00 00 00 00 00 00 00 00 00 00 00 FB 00 7A E0 0F 00 05 04 01 00 00 00 32 47 00 00 1D 7F 00 00 0A C6 00 86 00 0A 2C 02 00 00 00 00 00 00 00 00 00 00 00 00 01 A0 EA 98 0F 00 02 05 01 00 00 00 1F 3B 00 00 73 DE 00 00 0E 5B 00 89 00 0A 2C 02 00 00 00 00 00 00 00 00 00 00 00 00 01 AF 64 56 0F 00 1A 07 01 00 00 00 E7 9D 00 00 E1 68 00 00 21 66 00 C4 00 01 04 66 00 00 00 00 00 00 00 00 00 00 00 00 07 31 52 D8 0F 00 20 10 05 00 00 00 2D E4 00 00 B2 33 00 00 2F B1 01 28 00 01 04 68 00 00 00 00 00 00 00 00 00 00 00 00 02 08 18 04 0F 00 17 11 05 00 00 00 33 45 00 00 D8 9B 00 00 46 9D 00 BD 00 00 00 01 00 00 00 00 00 00 00 00 00 00 00 00 F3 B9 31 20 03 00 16 13 05 00 00 00 84 6E 00 00 AF 02 00 00 04 EC 01 28 00 01 04 68 00 00 00 00 00 00 00 00 00 00 00 00 0A 3C 84 F0 0F 00 1A 15 05 00 00 00 3C 40 00 00 0B 37 00 00 22 8A 01 28 00 01 04 68 00 00 00 00 00 00 00 00 00 00 00 00 0C C3 66 40 0F 00 1F 17 05 00 00 00 43 73 00 00 D5 13 00 00 2C 69 01 28 00 01 04 68 00 00 00 00 00 00 00 00 00 00 00 00 01 8B F2 1E 0F 00 0A 18 05 00 00 00 88 83 00 00 20 43 00 00 15 64 01 28 00 01 04 68 00 00 00 00 00 00 00 00 00 00 00 00 F4 B4 D7 F0 0F 00 03 19 05 00 00 00 15 87 00 00 CB 58 00 00 28 9E 00 30 00 00 00 00 00 00 00 00 00 00 00 00 00 00 00 00 11 CC D5 00 01 00 D5 77 

08 01 00 2C 04 05 01 00 38 90 16 11 29 9D 95 C2 23 0F B2 7C 2E C0 60 1D 2C 00 55 8D 15 55 55 4B 15 55 55 4B 15 55 55 4B 15 55 55 4B 15 55 55 4B B2 77 

08 01 00 2C 05 02 01 00 38 90 16 11 29 9D 92 CB 21 7E F2 14 AE B2 E0 0E 0C 00 55 1D 15 55 55 4B 15 55 55 4B 15 55 55 4B 15 55 55 4B 15 55 55 4B 30 77 

08 01 00 2C 05 02 01 00 38 90 26 13 29 9C C7 C9 3D 8A 18 93 20 00 00 90 00 00 AA 09 2A AA AA B4 00 00 00 00 00 00 00 00 00 07 77 0A 1D FF FB 13 C4 77 

08 01 00 2C 10 20 05 00 22 C0 46 26 20 8D 2D C0 12 0B 09 CD 24 04 65 B2 3F 50 80 39 28 43 52 23 06 58 C3 E9 3F 5D 5C D1 04 D4 45 8A 3E 80 01 D8 D7 77 

08 01 00 2C 13 16 05 00 22 C0 46 26 20 8D 2D C0 12 0B 09 CD 24 04 65 B2 3F 50 80 39 28 43 52 23 06 58 C3 E9 3F 5D 5C D1 04 D4 45 8A 3E 80 01 D8 E2 77 

08 01 00 2C 15 1A 05 00 22 C0 46 26 20 8D 2D C0 12 0B 09 3B 1E C4 65 23 3F 4F C0 08 28 43 51 7B 06 5A 99 42 3F 5D C7 31 05 09 42 DC 3E 80 01 54 C9 77 

08 01 00 2C 17 1F 05 00 22 C0 46 26 20 8D 2D C0 12 0B 09 CD 24 04 65 B2 3F 50 80 39 28 43 52 23 06 58 C3 E9 3F 5D 5C D1 04 D4 45 8A 3E 80 01 D8 EF 77 

08 01 00 2C 18 0A 05 00 22 C0 46 26 20 8D 2D C0 12 0B 09 CD 24 04 65 B2 3F 50 80 39 28 43 52 23 06 58 C3 E9 3F 5D 5C D1 04 D4 45 8A 3E 80 01 D8 F5 77 

08 01 00 2C 04 05 01 00 38 90 26 13 29 9C C7 C9 3D 8A 18 93 20 00 00 90 00 00 AA 09 2A AA AA B4 00 00 00 00 00 00 00 00 00 07 77 0A 1D FF FB 13 C2 77 

08 01 00 2C 04 05 01 00 38 90 36 1C 29 9D FF C2 3B 3F FD F9 3F 77 77 9A 1D DD DD DE 37 77 07 62 03 E8 77 C1 21 00 00 30 00 01 60 02 18 18 18 7E 24 77 

08 01 00 2C 05 02 01 00 38 90 36 1C 29 9D FF C2 3B 3F FD F9 3F 77 77 9A 1D DD DD DE 37 77 07 62 03 E8 77 C1 21 00 00 30 00 01 60 02 18 18 18 7E 22 77 

08 02 01 F8 0C 02 FA 00 0A 00 00 00 09 00 00 07 D0 00 06 1A 69 00 00 00 00 00 00 00 16 00 01 00 00 00 57 69 00 00 CC DE 00 00 17 03 00 F6 00 01 04 66 00 00 00 00 00 00 00 00 00 00 00 00 F8 5D CD D8 0F 00 15 02 01 00 00 00 42 74 00 00 BC C2 00 00 39 C1 00 F6 00 01 04 66 00 00 00 00 00 00 00 00 00 00 00 00 03 9C A6 BC 0F 00 0D 03 01 00 00 00 6E 55 00 00 C8 CE 00 00 30 F6 00 F3 00 01 04 66 00 00 00 00 00 00 00 00 00 00 00 00 FB 00 BE A8 0F 00 05 04 01 00 00 00 32 B8 00 00 C2 73 00 00 0A D2 00 22 00 0A 2C 04 00 00 00 00 00 00 00 00 00 00 00 00 01 9D AC 22 0F 00 02 05 01 00 00 00 1F 52 00 00 1A 6B 00 00 0E 68 00 25 00 0A 2C 04 00 00 00 00 00 00 00 00 00 00 00 00 01 A9 C9 8C 0F 00 1A 07 01 00 00 00 DA 6A 00 00 67 43 00 00 21 75 00 F6 00 01 04 66 00 00 00 00 00 00 00 00 00 00 00 00 07 2F 53 F8 0F 00 20 10 05 00 00 00 2B ED 00 00 1F 75 00 00 2F B8 00 2E 00 01 04 69 00 00 00 00 00 00 00 00 00 00 00 00 02 07 11 64 0F 00 17 11 05 00 00 00 33 52 00 00 CA DD 00 00 46 A1 00 EF 00 00 00 01 00 00 00 00 00 00 00 00 00 00 00 00 F3 B8 12 00 03 00 16 13 05 00 00 00 83 AD 00 00 6F 99 00 00 04 F4 00 2E 00 01 04 69 00 00 00 00 00 00 00 00 00 00 00 00 0A 3D 17 F0 0F 00 1A 15 05 00 00 00 3E 85 00 00 30 26 00 00 22 92 00 2E 00 01 04 69 00 00 00 00 00 00 00 00 00 00 00 00 0C C3 2D A0 0F 00 1F 17 05 00 00 00 46 10 00 00 25 C0 00 00 2C 70 00 2E 00 01 04 69 00 00 00 00 00 00 00 00 00 00 00 00 01 8B 43 F8 0F 00 0A 18 05 00 00 00 83 93 00 00 48 AE 00 00 15 68 00 2E 00 01 04 69 00 00 00 00 00 00 00 00 00 00 00 00 F4 B3 3E 80 0F 00 10 77 

08 01 00 2C 04 05 01 00 38 90 46 17 29 9C 30 C6 09 47 46 E6 22 1D F8 BB 0F 78 40 E7 22 60 15 9A 15 55 55 4B 15 55 55 4B 15 55 55 4B 15 55 55 4B 10 77 

08 01 00 2C 05 02 01 00 38 90 46 17 29 9C 30 C6 09 47 46 E6 22 1D F8 BB 0F 78 40 E7 22 60 15 9A 15 55 55 4B 15 55 55 4B 15 55 55 4B 15 55 55 4B 16 77 

08 02 02 48 0E 02 FA 00 0A 00 00 00 09 00 00 07 D0 00 06 1A 6A 00 00 00 00 00 00 00 16 00 01 00 00 00 5A B7 00 00 24 7B 00 00 17 0D 01 28 00 01 04 66 00 00 00 00 00 00 00 00 00 00 00 00 F8 5C B0 B8 0F 00 15 02 01 00 00 00 3B 8D 00 00 D6 FB 00 00 39 CE 01 28 00 01 04 66 00 00 00 00 00 00 00 00 00 00 00 00 03 9C EE FC 0F 00 0D 03 01 00 00 00 6B E5 00 00 05 9C 00 00 31 01 01 25 00 01 04 66 00 00 00 00 00 00 00 00 00 00 00 00 FA FF 8A 28 0F 00 05 04 01 00 00 00 34 52 00 00 35 0B 00 00 0A DF 00 EA 00 0A 2C 05 00 00 00 00 00 00 00 00 00 00 00 00 01 9E 80 1A 0F 00 02 05 01 00 00 00 1E 25 00 00 98 92 00 00 0E 74 00 ED 00 0A 2C 05 00 00 00 00 00 00 00 00 00 00 00 00 01 AA 0E 56 0F 00 07 06 01 00 00 00 04 0F 00 00 E3 03 00 00 53 1B 00 12 00 00 00 00 00 00 00 00 00 00 00 00 00 00 00 00 02 4D 00 B4 01 00 1A 07 01 00 00 00 E0 09 00 00 B8 EE 00 00 21 83 01 28 00 01 04 66 00 00 00 00 00 00 00 00 00 00 00 00 07 2F 7B 98 0F 00 20 10 05 00 00 00 2B 94 00 00 61 52 00 00 2F BE 00 60 00 01 04 69 00 00 00 00 00 00 00 00 00 00 00 00 02 06 94 F0 0F 00 17 11 05 00 00 00 36 68 00 00 A4 52 00 00 46 A5 01 21 00 00 00 01 00 00 00 00 00 00 00 00 00 00 00 00 F3 BB 66 60 03 00 16 13 05 00 00 00 85 03 00 00 17 34 00 00 04 FC 00 60 00 01 04 69 00 00 00 00 00 00 00 00 00 00 00 00 0A 3A 89 60 0F 00 1A 15 05 00 00 00 3F 80 00 00 47 F2 00 00 22 9A 00 60 00 01 04 69 00 00 00 00 00 00 00 00 00 00 00 00 0C C1 9A C0 0F 00 03 16 05 00 00 00 14 95 00 00 3B D9 00 00 28 AF 00 2E 00 00 00 00 00 00 00 00 00 00 00 00 00 00 00 00 0D 25 2A F0 01 00 1F 17 05 00 00 00 47 9B 00 00 5E 28 00 00 2C 76 00 60 00 01 04 69 00 00 00 00 00 00 00 00 00 00 00 00 01 8A E8 16 0F 00 0A 18 05 00 00 00 86 3D 00 00 5C E7 00 00 15 6C 00 60 00 01 04 69 00 00 00 00 00 00 00 00 00 00 00 00 F4 B3 F1 D0 0F 00 AF 77 

08 01 00 2C 00 16 01 00 38 90 36 1C 29 92 18 F3 3C 4E 88 D1 04 D1 00 6F 01 3F FD 39 2D D5 FF A2 3A C0 F8 2D 2F B0 1F A7 16 DF E7 F1 36 26 D4 14 29 77 

08 01 00 2C 02 15 01 00 38 90 36 1C 29 92 18 F3 3C 4E 87 D3 39 7F FF 3F 3E 2F FD D9 2E 0D FF C2 3C 01 0A 52 0F B0 3C 38 0E AF 12 C8 29 7E C2 EB B1 77 

08 01 00 2C 03 0D 01 00 38 90 36 1C 29 92 18 F3 3C 51 32 86 09 B9 00 9F 02 3F FF EF 15 51 FF 4B 1A 3F 9C C7 09 10 B8 3A 29 B4 78 3A 06 30 8C 39 6A 77 

08 01 00 2C 04 05 01 00 38 90 56 18 29 9C 18 C7 06 0F FF AF 3F FF FF FF 3F FF F8 F6 0A F0 4A CA 00 94 05 36 26 0A 30 32 16 7F FF 6F 3F FE 00 F4 C1 77 

08 01 00 2C 05 02 01 00 38 90 56 18 29 9C 18 C7 06 0F FF AF 3F FF FF FF 3F FF F8 F6 0A F0 4A CA 00 94 05 36 26 0A 30 32 16 7F FF 6F 3F FE 00 F4 C7 77 

08 01 00 2C 07 1A 01 00 38 90 36 1C 29 92 18 F3 3C 4D A4 DE 3C F0 80 1E 02 B7 FD 89 2C 9C 00 89 05 9F 10 4E 1A 4B 25 D7 15 18 03 C5 23 59 02 A9 37 77 

08 01 00 2C 04 05 01 00 38 90 16 11 29 A9 CA 6B 20 03 11 94 21 8F 02 5D 07 3F 55 A6 15 55 55 4B 15 55 55 4B 15 55 55 4B 15 55 55 4B 15 55 55 4B 69 77 

08 01 00 2C 05 02 01 00 38 90 16 11 29 A9 C4 6A 20 02 05 92 21 8F 01 58 3B 72 55 70 15 55 55 4B 15 55 55 4B 15 55 55 4B 15 55 55 4B 15 55 55 4B D2 77 

08 02 01 F8 0C 02 FA 00 0A 00 00 00 09 00 00 07 D0 00 06 1A 6B 00 00 00 00 00 00 00 16 00 01 00 00 00 5A F3 00 00 AD FB 00 00 17 16 00 2E 00 01 04 67 00 00 00 00 00 00 00 00 00 00 00 00 F8 5D 00 A8 0F 00 15 02 01 00 00 00 3F B3 00 00 29 23 00 00 39 DC 00 2E 00 01 04 67 00 00 00 00 00 00 00 00 00 00 00 00 03 9C 62 00 0F 00 0D 03 01 00 00 00 69 9A 00 00 72 78 00 00 31 0B 00 2B 00 01 04 67 00 00 00 00 00 00 00 00 00 00 00 00 FB 00 9D 00 0F 00 05 04 01 00 00 00 32 9A 00 00 DC 5E 00 00 0A EB 00 86 00 0A 2C 07 00 00 00 00 00 00 00 00 00 00 00 00 01 9D 94 12 0F 00 02 05 01 00 00 00 1D 6A 00 00 4B CC 00 00 0E 81 00 89 00 0A 2C 07 00 00 00 00 00 00 00 00 00 00 00 00 01 AC DF E6 0F 00 1A 07 01 00 00 00 DB 67 00 00 43 1F 00 00 21 92 00 2E 00 01 04 67 00 00 00 00 00 00 00 00 00 00 00 00 07 30 78 A0 0F 00 20 10 05 00 00 00 2E 5A 00 00 D1 79 00 00 2F C4 00 92 00 01 04 69 00 00 00 00 00 00 00 00 00 00 00 00 02 06 39 10 0F 00 17 11 05 00 00 00 35 C5 00 00 8E 23 00 00 46 A9 00 27 00 00 00 02 00 00 00 00 00 00 00 00 00 00 00 00 F3 BD 8F B0 03 00 16 13 05 00 00 00 8C 66 00 00 DA C0 00 00 05 03 00 92 00 01 04 69 00 00 00 00 00 00 00 00 00 00 00 00 0A 39 7D 00 0F 00 1A 15 05 00 00 00 38 CD 00 00 74 10 00 00 22 A2 00 92 00 01 04 69 00 00 00 00 00 00 00 00 00 00 00 00 0C C2 4D C0 0F 00 1F 17 05 00 00 00 49 A7 00 00 A8 94 00 00 2C 7C 00 92 00 01 04 69 00 00 00 00 00 00 00 00 00 00 00 00 01 8A A8 3E 0F 00 0A 18 05 00 00 00 8E CC 00 00 8C BD 00 00 15 70 00 92 00 01 04 69 00 00 00 00 00 00 00 00 00 00 00 00 F4 B2 3F 10 0F 00 D6 77 

08 01 00 2C 04 05 01 00 38 90 26 13 29 A8 27 63 3D 8A 18 93 20 00 00 90 00 00 01 03 2F E0 00 70 00 00 00 00 00 00 00 00 00 07 77 0A 1C 00 04 CC E2 77 

08 01 00 2C 05 02 01 00 38 90 26 13 29 A8 27 63 3D 8A 18 93 20 00 00 90 00 01 01 0C 0F E0 00 E0 00 00 00 00 00 00 00 00 00 07 77 0A 1C 00 04 CC 5A 77 

08 02 02 48 0E 02 FA 00 0A 00 00 00 09 00 00 07 D0 00 06 1A 6C 00 00 00 00 00 00 00 16 00 01 00 00 00 5A F3 00 00 09 17 00 00 17 20 00 60 00 01 04 67 00 00 00 00 00 00 00 00 00 00 00 00 F8 5D 43 D0 0F 00 15 02 01 00 00 00 3B E7 00 00 42 09 00 00 39 E9 00 60 00 01 04 67 00 00 00 00 00 00 00 00 00 00 00 00 03 9C 2A 40 0F 00 0D 03 01 00 00 00 64 95 00 00 AA 3A 00 00 31 15 00 5D 00 01 04 67 00 00 00 00 00 00 00 00 00 00 00 00 FB 00 B5 98 0F 00 05 04 01 00 00 00 31 B5 00 00 54 1C 00 00 0A F8 00 22 00 0A 2C 09 00 00 00 00 00 00 00 00 00 00 00 00 01 9C 0C DC 0F 00 02 05 01 00 00 00 1E AA 00 00 B7 F0 00 00 0E 8D 00 25 00 0A 2C 09 00 00 00 00 00 00 00 00 00 00 00 00 01 AD 69 94 0F 00 1A 07 01 00 00 00 DA 98 00 00 95 04 00 00 21 A0 00 60 00 01 04 67 00 00 00 00 00 00 00 00 00 00 00 00 07 2E 80 C0 0F 00 20 10 05 00 00 00 2C 79 00 00 15 F9 00 00 2F CB 00 C4 00 01 04 69 00 00 00 00 00 00 00 00 00 00 00 00 02 06 50 74 0F 00 17 11 05 00 00 00 36 FE 00 00 68 DB 00 00 46 AD 00 59 00 00 00 02 00 00 00 00 00 00 00 00 00 00 00 00 F3 BA 73 E0 03 00 16 13 05 00 00 00 87 7A 00 00 81 C4 00 00 05 0B 00 C4 00 01 04 69 00 00 00 00 00 00 00 00 00 00 00 00 0A 3A 70 D0 0F 00 1A 15 05 00 00 00 3D AD 00 00 89 08 00 00 22 AA 00 C4 00 01 04 69 00 00 00 00 00 00 00 00 00 00 00 00 0C C1 99 60 0F 00 03 16 05 00 00 00 00 C8 00 00 E3 AC 00 00 28 BF 00 2C 00 00 00 00 00 00 00 00 00 00 00 00 00 00 00 00 0D 2A 87 C0 01 00 1F 17 05 00 00 00 46 AF 00 00 DF A5 00 00 2C 82 00 C4 00 01 04 69 00 00 00 00 00 00 00 00 00 00 00 00 01 89 72 78 0F 00 0A 18 05 00 00 00 8B C4 00 00 9F AA 00 00 15 74 00 C4 00 01 04 69 00 00 00 00 00 00 00 00 00 00 00 00 F4 B2 C0 60 0F 00 10 19 05 00 00 00 03 C6 00 00 AD 78 00 00 29 BD 00 20 00 00 00 00 00 00 00 00 00 00 00 00 00 00 00 00 13 E5 32 40 01 00 85 77 

08 01 00 2C 04 05 01 00 38 90 36 1C 29 A8 00 60 00 43 FF B6 27 77 77 BA 1D DD DD DE 37 77 77 6A 1D DE 00 D4 07 80 07 69 20 00 20 9A 18 18 18 7E 4D 77 

08 01 00 2C 05 02 01 00 38 90 36 1C 29 A8 00 60 00 43 FF B6 27 77 77 BA 1D DD DD DE 37 77 77 6A 1D DE 00 D4 07 80 07 69 20 00 20 9A 18 18 18 7E 4B 77 

08 01 00 2C 04 05 01 00 38 90 46 17 29 A8 24 66 04 0C 0F DB 25 E1 02 F9 12 6A E1 ED 10 20 55 1D 15 55 55 4B 15 55 55 4B 15 55 55 4B 15 55 55 4B F0 77 

08 01 00 2C 05 02 01 00 38 90 46 17 29 A8 24 66 04 0C 0F DB 25 E1 02 F9 12 6A E1 ED 10 20 55 1D 15 55 55 4B 15 55 55 4B 15 55 55 4B 15 55 55 4B F6 77 

08 02 01 F8 0C 02 FA 00 0A 00 00 00 09 00 00 07 D0 00 06 1A 6D 00 00 00 00 00 00 00 16 00 01 00 00 00 58 2A 00 00 96 81 00 00 17 29 00 92 00 01 04 67 00 00 00 00 00 00 00 00 00 00 00 00 F8 5C 6A B8 0F 00 15 02 01 00 00 00 3E 9C 00 00 9B 7A 00 00 39 F6 00 92 00 01 04 67 00 00 00 00 00 00 00 00 00 00 00 00 03 9A D9 38 0F 00 0D 03 01 00 00 00 66 97 00 00 1C A2 00 00 31 20 00 8F 00 01 04 67 00 00 00 00 00 00 00 00 00 00 00 00 FA FE FF A0 0F 00 05 04 01 00 00 00 30 96 00 00 FE 86 00 00 0B 04 00 EA 00 0A 2C 0A 00 00 00 00 00 00 00 00 00 00 00 00 01 9D D3 16 0F 00 02 05 01 00 00 00 1D C0 00 00 6E 7C 00 00 0E 9A 00 ED 00 0A 2C 0A 00 00 00 00 00 00 00 00 00 00 00 00 01 AC F2 FC 0F 00 1A 07 01 00 00 00 D4 26 00 00 1B DE 00 00 21 AF 00 92 00 01 04 67 00 00 00 00 00 00 00 00 00 00 00 00 07 31 19 28 0F 00 20 10 05 00 00 00 2B 26 00 00 76 C0 00 00 2F D1 00 F6 00 01 04 69 00 00 00 00 00 00 00 00 00 00 00 00 02 06 88 28 0F 00 17 11 05 00 00 00 35 04 00 00 57 75 00 00 46 B1 00 8B 00 00 00 02 00 00 00 00 00 00 00 00 00 00 00 00 F3 BC 8A D0 03 00 16 13 05 00 00 00 81 60 00 00 41 C9 00 00 05 13 00 F6 00 01 04 69 00 00 00 00 00 00 00 00 00 00 00 00 0A 3B 39 70 0F 00 1A 15 05 00 00 00 3F 48 00 00 B5 F9 00 00 22 B2 00 F6 00 01 04 69 00 00 00 00 00 00 00 00 00 00 00 00 0C C2 95 60 0F 00 1F 17 05 00 00 00 45 E9 00 00 38 DF 00 00 2C 89 00 F6 00 01 04 69 00 00 00 00 00 00 00 00 00 00 00 00 01 89 6B 34 0F 00 0A 18 05 00 00 00 94 08 00 00 D0 85 00 00 15 78 00 F6 00 01 04 69 00 00 00 00 00 00 00 00 00 00 00 00 F4 B4 13 C0 0F 00 0E 77 

08 01 00 2C 04 05 01 00 38 90 56 18 29 A8 1F 67 3F FF FF FF 30 4F 82 C3 24 04 18 77 0C 20 59 DA 00 93 05 3D 21 FF FF 4F 3F FF FF FF 00 FE 00 74 AB 77 

08 01 00 2C 05 02 01 00 38 90 56 18 29 A8 1F 67 3F FF FF FF 30 4F 82 C3 24 04 18 77 0C 20 59 DA 00 93 05 3D 21 FF FF 4F 3F FF FF FF 00 FE 00 74 AD 77 

08 01 00 2C 04 05 01 00 38 90 16 11 29 B6 06 3E 1A 1B EA 0C 1E C5 58 5F 00 5D 15 EC 15 55 55 4B 15 55 55 4B 15 55 55 4B 15 55 55 4B 15 55 55 4B EC 77 

08 01 00 2C 05 02 01 00 38 90 16 11 29 B6 12 37 34 20 C6 63 3E 97 C8 19 00 67 55 76 15 55 55 4B 15 55 55 4B 15 55 55 4B 15 55 55 4B 15 55 55 4B E5 77 

08 02 02 20 0D 02 FA 00 0A 00 00 00 09 00 00 07 D0 00 06 1A 6E 00 00 00 00 00 00 00 16 00 01 00 00 00 51 69 00 00 ED E4 00 00 17 32 00 C4 00 01 04 67 00 00 00 00 00 00 00 00 00 00 00 00 F8 59 63 70 0F 00 15 02 01 00 00 00 40 40 00 00 BA B8 00 00 3A 03 00 C4 00 01 04 67 00 00 00 00 00 00 00 00 00 00 00 00 03 98 B2 A8 0F 00 0D 03 01 00 00 00 73 64 00 00 55 4E 00 00 31 2A 00 C1 00 01 04 67 00 00 00 00 00 00 00 00 00 00 00 00 FA FE D6 38 0F 00 05 04 01 00 00 00 2E D5 00 00 70 7A 00 00 0B 11 00 86 00 0A 2C 0C 00 00 00 00 00 00 00 00 00 00 00 00 01 9C B6 F8 0F 00 02 05 01 00 00 00 1C 78 00 00 E2 A8 00 00 0E A6 00 89 00 0A 2C 0C 00 00 00 00 00 00 00 00 00 00 00 00 01 A8 EC 74 0F 00 1A 07 01 00 00 00 D8 15 00 00 69 08 00 00 21 BD 00 C4 00 01 04 67 00 00 00 00 00 00 00 00 00 00 00 00 07 2C 8B 98 0F 00 20 10 05 00 00 00 2D 93 00 00 B7 36 00 00 2F D7 01 28 00 01 04 69 00 00 00 00 00 00 00 00 00 00 00 00 02 03 37 20 0F 00 16 13 05 00 00 00 7D A5 00 00 EB F8 00 00 05 1A 01 28 00 01 04 69 00 00 00 00 00 00 00 00 00 00 00 00 0A 37 F2 80 0F 00 1A 15 05 00 00 00 43 93 00 00 C6 E9 00 00 22 BA 01 28 00 01 04 69 00 00 00 00 00 00 00 00 00 00 00 00 0C C2 1A 20 0F 00 03 16 05 00 00 00 27 F2 00 00 8C 4E 00 00 28 D0 00 2A 00 00 00 00 00 00 00 00 00 00 00 00 00 00 00 00 0D 26 BE 70 01 00 1F 17 05 00 00 00 4A C2 00 00 65 70 00 00 2C 8F 01 28 00 01 04 69 00 00 00 00 00 00 00 00 00 00 00 00 01 88 C4 4A 0F 00 0A 18 05 00 00 00 8F 9F 00 00 E1 00 00 00 15 7C 01 28 00 01 04 69 00 00 00 00 00 00 00 00 00 00 00 00 F4 B0 87 80 0F 00 10 19 05 00 00 00 06 06 00 00 74 37 00 00 29 CF 00 1E 00 00 00 00 00 00 00 00 00 00 00 00 00 00 00 00 13 AE A7 40 01 00 8A 77 

08 01 00 2C 10 20 05 00 22 C0 46 26 20 8D 49 C4 04 64 00 2E 15 F9 C2 5E 33 EB C8 56 37 88 3C CF 37 F3 C0 57 11 98 9C 2C 00 00 0C 35 0A E1 72 20 6C 77 

08 01 00 2C 13 16 05 00 22 C0 46 26 20 8D 49 C4 04 64 00 2E 15 F9 C2 5E 33 EB C8 56 37 88 3C CF 37 F3 F6 79 0D 98 9C 16 00 00 07 4B 26 F3 6B CC D9 77 

08 01 00 2C 15 1A 05 00 22 C0 46 26 20 8D 49 C4 04 64 00 2E 15 F9 C2 5E 33 EB C8 56 37 88 3C CF 37 F3 C3 EF 0E 98 9C 27 00 00 0E B9 08 8A A0 F4 1D 77 

08 01 00 2C 17 1F 05 00 22 C0 46 26 20 8D 49 C4 04 64 00 2E 15 F9 C2 5E 33 EB C8 56 37 88 3C CF 37 F3 F9 02 03 D8 9C 2C 00 3F FA D2 3D F8 76 A0 EE 77 

08 01 00 2C 18 0A 05 00 22 C0 46 26 20 8D 49 C4 04 64 00 2E 15 F9 C2 5E 33 EB C8 56 37 88 3C CF 37 F3 C1 5C 03 98 9C 08 00 3F E9 AE 32 05 28 84 11 77 

08 01 00 2C 04 05 01 00 38 90 26 13 29 B4 47 37 3D 8A 18 93 20 00 00 90 00 01 FF 0B 3E 9F 00 2B 00 00 00 00 00 00 00 00 00 07 77 0A 1C 60 0E B1 1F 77 

08 01 00 2C 05 02 01 00 38 90 26 13 29 B4 47 37 3D 8A 18 93 20 00 00 90 00 01 FF 0B 3E 9F 00 2B 00 00 00 00 00 00 00 00 00 07 77 0A 1C 60 0E B1 19 77 

08 02 01 F8 0C 02 FA 00 0A 00 00 00 09 00 00 07 D0 00 06 1A 6F 00 00 00 00 00 00 00 16 00 01 00 00 00 54 83 00 00 7C 91 00 00 17 3C 00 F6 00 01 04 67 00 00 00 00 00 00 00 00 00 00 00 00 F8 59 2F 80 0F 00 15 02 01 00 00 00 3E 07 00 00 0F A4 00 00 3A 11 00 F6 00 01 04 67 00 00 00 00 00 00 00 00 00 00 00 00 03 95 DA A4 0F 00 0D 03 01 00 00 00 6C 62 00 00 CB 87 00 00 31 34 00 F3 00 01 04 67 00 00 00 00 00 00 00 00 00 00 00 00 FA FD 03 38 0F 00 05 04 01 00 00 00 32 C3 00 00 13 28 00 00 0B 1E 00 22 00 0A 2C 0E 00 00 00 00 00 00 00 00 00 00 00 00 01 9D F5 A4 0F 00 02 05 01 00 00 00 1E 1B 00 00 93 F2 00 00 0E B3 00 25 00 0A 2C 0E 00 00 00 00 00 00 00 00 00 00 00 00 01 AB DB 2E 0F 00 1A 07 01 00 00 00 F0 3A 00 00 EF B5 00 00 21 CB 00 F6 00 01 04 67 00 00 00 00 00 00 00 00 00 00 00 00 07 2D 3D A0 0F 00 20 10 05 00 00 00 2E 65 00 00 20 15 00 00 2F DE 00 2E 00 01 04 6A 00 00 00 00 00 00 00 00 00 00 00 00 02 02 5E 34 0F 00 17 11 05 00 00 00 29 C1 00 00 12 9B 00 00 2A C0 00 18 00 00 00 00 00 00 00 00 00 00 00 00 00 00 00 00 F3 3A B2 E0 01 00 16 13 05 00 00 00 90 11 00 00 AE 6E 00 00 05 22 00 2E 00 01 04 6A 00 00 00 00 00 00 00 00 00 00 00 00 0A 36 DB C0 0F 00 1A 15 05 00 00 00 40 7E 00 00 F7 F0 00 00 22 C2 00 2E 00 01 04 6A 00 00 00 00 00 00 00 00 00 00 00 00 0C BF 3E A0 0F 00 1F 17 05 00 00 00 4C 4E 00 00 BB AD 00 00 2C 95 00 2E 00 01 04 6A 00 00 00 00 00 00 00 00 00 00 00 00 01 85 62 68 0F 00 0A 18 05 00 00 00 8E 73 00 00 10 62 00 00 15 81 00 2E 00 01 04 6A 00 00 00 00 00 00 00 00 00 00 00 00 F4 AF 6A D0 0F 00 32 77 

08 01 00 2C 04 05 01 00 38 90 36 1C 29 B4 00 39 00 0C 02 3F 07 77 77 2A 1D DD DD DE 37 77 77 6A 1D DE 00 D4 07 80 07 69 20 00 01 93 2F C8 10 85 BF 77 

08 01 00 2C 05 02 01 00 38 90 36 1C 29 B4 00 39 00 0C 02 3F 07 77 77 2A 1D DD DD DE 37 77 77 6A 1D DE 00 D4 07 80 07 69 20 00 01 93 2F C8 10 85 B9 77 

08 01 00 2C 04 05 01 00 38 90 46 17 29 B5 1F 31 04 0C 0C DE 03 03 FD D0 00 C0 C0 E9 30 30 35 E0 15 55 55 4B 15 55 55 4B 15 55 55 4B 15 55 55 4B A5 77 

08 01 00 2C 05 02 01 00 38 90 46 17 29 B5 1F 31 04 0C 0C DE 03 03 FD D0 00 C0 C0 E9 30 30 35 E0 15 55 55 4B 15 55 55 4B 15 55 55 4B 15 55 55 4B A3 77 

08 02 02 20 0D 02 FA 00 0A 00 00 00 09 00 00 07 D0 00 06 1A 70 00 00 00 00 00 00 00 16 00 01 00 00 00 56 BD 00 00 D6 A5 00 00 17 45 01 28 00 01 04 67 00 00 00 00 00 00 00 00 00 00 00 00 F8 58 12 E0 0F 00 15 02 01 00 00 00 3F 68 00 00 30 CC 00 00 3A 1E 01 28 00 01 04 67 00 00 00 00 00 00 00 00 00 00 00 00 03 97 31 58 0F 00 0D 03 01 00 00 00 6E 67 00 00 05 F1 00 00 31 3F 01 25 00 01 04 67 00 00 00 00 00 00 00 00 00 00 00 00 FA FD ED 60 0F 00 05 04 01 00 00 00 31 50 00 00 8B DA 00 00 0B 2A 00 EA 00 0A 2C 0F 00 00 00 00 00 00 00 00 00 00 00 00 01 9B B7 3A 0F 00 02 05 01 00 00 00 1F 04 00 00 05 90 00 00 0E C0 00 ED 00 0A 2C 0F 00 00 00 00 00 00 00 00 00 00 00 00 01 AA EB 2C 0F 00 1A 07 01 00 00 00 E4 43 00 00 40 D3 00 00 21 DA 01 28 00 01 04 67 00 00 00 00 00 00 00 00 00 00 00 00 07 2B 73 B8 0F 00 20 10 05 00 00 00 2C 26 00 00 72 73 00 00 2F E4 00 60 00 01 04 6A 00 00 00 00 00 00 00 00 00 00 00 00 02 03 55 00 0F 00 17 11 05 00 00 00 3E 06 00 00 EC 69 00 00 2A C3 00 4A 00 00 00 00 00 00 00 00 00 00 00 00 00 00 00 00 F3 39 D3 90 01 00 16 13 05 00 00 00 8D CC 00 00 52 74 00 00 05 2A 00 60 00 01 04 6A 00 00 00 00 00 00 00 00 00 00 00 00 0A 36 E5 A0 0F 00 1A 15 05 00 00 00 40 1A 00 00 09 59 00 00 22 CB 00 60 00 01 04 6A 00 00 00 00 00 00 00 00 00 00 00 00 0C BE 45 10 0F 00 03 16 05 00 00 00 00 C8 00 00 33 4F 00 00 28 E1 00 27 00 00 00 00 00 00 00 00 00 00 00 00 00 00 00 00 0D 36 28 90 01 00 1F 17 05 00 00 00 4B 0E 00 00 ED BA 00 00 2C 9B 00 60 00 01 04 6A 00 00 00 00 00 00 00 00 00 00 00 00 01 86 5D BA 0F 00 0A 18 05 00 00 00 8C 54 00 00 1D AE 00 00 15 85 00 60 00 01 04 6A 00 00 00 00 00 00 00 00 00 00 00 00 F4 B0 2C 70 0F 00 15 77 

08 01 00 2C 00 16 01 00 38 90 46 17 29 A8 37 66 0A E8 A3 91 00 2A 69 F8 12 22 B3 69 01 01 69 AA 06 4E 45 1C 3F D7 63 03 2F C0 D0 BC 24 3B 47 EC F7 77 

08 01 00 2C 02 15 01 00 38 90 46 17 29 A8 37 66 0A E8 A3 91 00 2A 69 F8 12 22 B3 69 01 01 69 AA 06 4E 45 1C 3F D7 63 03 2F C0 D0 BC 24 3B 47 EC F6 77 

08 01 00 2C 07 1A 01 00 38 90 46 17 29 A8 37 66 0A E8 A3 91 00 2A 69 F8 12 22 B3 69 01 01 69 AA 06 4E 45 1C 3F D7 63 03 2F C0 D0 BC 24 3B 47 EC FC 77 

08 01 00 2C 03 0D 01 00 38 90 46 17 29 A8 37 66 0A E8 A3 91 00 2A 69 F8 12 22 B3 69 01 01 69 AA 06 4E 45 1C 3F D7 63 03 2F C0 D0 BC 24 3B 45 EA EB 77 

08 01 00 2C 04 05 01 00 38 90 56 18 29 B4 20 33 05 10 24 26 30 51 02 99 33 04 90 92 0B 20 47 EE 20 7F FF BF 3F FF FF FF 3F E0 A4 A8 01 64 00 D9 A7 77 

08 01 00 2C 05 02 01 00 38 90 56 18 29 B4 20 33 05 10 24 26 30 51 02 99 33 04 90 92 0B 20 47 EE 60 7F FF BF 3F FF FF FF 3F E0 A4 A8 01 64 00 D9 E1 77 

08 02 02 48 0E 02 FA 00 0A 00 00 00 09 00 00 07 D0 00 06 1A 71 00 00 00 00 00 00 00 16 00 01 00 00 00 58 41 00 00 5E CF 00 00 17 4F 00 2E 00 01 04 68 00 00 00 00 00 00 00 00 00 00 00 00 F8 5A 56 C0 0F 00 15 02 01 00 00 00 3F 23 00 00 7D 4C 00 00 3A 2B 00 2E 00 01 04 68 00 00 00 00 00 00 00 00 00 00 00 00 03 99 48 4C 0F 00 0D 03 01 00 00 00 6A DF 00 00 76 BB 00 00 31 49 00 2B 00 01 04 68 00 00 00 00 00 00 00 00 00 00 00 00 FB 00 10 B8 0F 00 05 04 01 00 00 00 32 C5 00 00 33 18 00 00 0B 37 00 86 00 0A 2C 11 00 00 00 00 00 00 00 00 00 00 00 00 01 9B EF 9E 0F 00 02 05 01 00 00 00 1D E6 00 00 B4 07 00 00 0E CC 00 89 00 0A 2C 11 00 00 00 00 00 00 00 00 00 00 00 00 01 AA C5 F2 0F 00 03 06 01 00 00 00 03 A5 00 00 F9 77 00 00 04 AB 00 87 00 00 00 00 00 00 00 00 00 00 00 00 00 00 00 00 03 5D 06 30 01 00 1A 07 01 00 00 00 E2 BB 00 00 C9 6B 00 00 21 E8 00 2E 00 01 04 68 00 00 00 00 00 00 00 00 00 00 00 00 07 2E 76 60 0F 00 07 09 01 00 00 00 03 F5 00 00 EC 71 00 00 53 7A 00 0A 00 00 00 00 00 00 00 00 00 00 00 00 00 00 00 00 02 8D DA A8 01 00 20 10 05 00 00 00 29 6C 00 00 DC 06 00 00 2F EA 00 92 00 01 04 6A 00 00 00 00 00 00 00 00 00 00 00 00 02 03 45 6C 0F 00 17 11 05 00 00 00 3E 8B 00 00 DD 04 00 00 46 C0 00 7B 00 00 00 00 00 00 00 00 00 00 00 00 00 00 00 00 F3 3D FF F0 03 00 16 13 05 00 00 00 8C 07 00 00 18 EE 00 00 05 32 00 92 00 01 04 6A 00 00 00 00 00 00 00 00 00 00 00 00 0A 38 66 70 0F 00 1A 15 05 00 00 00 40 EF 00 00 36 B7 00 00 22 D3 00 92 00 01 04 6A 00 00 00 00 00 00 00 00 00 00 00 00 0C C1 26 40 0F 00 1F 17 05 00 00 00 4C 88 00 00 3D 67 00 00 2C A2 00 92 00 01 04 6A 00 00 00 00 00 00 00 00 00 00 00 00 01 87 FD 6E 0F 00 0A 18 05 00 00 00 8B 84 00 00 46 C8 00 00 15 89 00 92 00 01 04 6A 00 00 00 00 00 00 00 00 00 00 00 00 F4 B2 3A C0 0F 00 89 77 

08 01 00 2C 04 05 01 00 38 90 16 11 29 C2 5A 22 16 85 87 11 36 7C 28 F8 1A 14 55 34 15 55 55 4B 15 55 55 4B 15 55 55 4B 15 55 55 4B 15 55 55 4B B7 77 

08 01 00 2C 05 02 01 00 38 90 16 11 29 C2 7A 28 56 41 86 FB 21 3D 51 A7 16 BA 55 80 95 55 55 4B 15 55 55 4B 15 55 55 4B 15 55 55 4B 15 55 55 4B 12 77 

08 01 00 2C 04 05 01 00 38 90 26 13 29 C0 67 24 3D 8A 18 93 20 00 00 90 00 00 00 00 00 00 00 00 00 00 00 00 00 00 00 00 00 07 77 0A 1C 1F FB 93 8F 77 

08 01 00 2C 05 02 01 00 38 90 26 13 29 C0 67 24 3D 8A 18 93 20 00 00 90 00 00 00 00 00 00 00 00 00 00 00 00 00 00 00 00 00 07 77 0A 1C 1F FB 93 89 77 

08 01 00 2C 04 05 01 00 38 90 36 1C 29 C0 00 20 00 C0 00 E0 0F 77 77 DA 1D DD DD DE 37 77 77 6A 1D DE 00 D4 07 80 07 69 20 00 0D 94 1E D1 18 31 A4 77 

08 01 00 2C 05 02 01 00 38 90 36 1C 29 C0 00 20 00 C0 00 E0 0F 77 77 DA 1D DD DD DE 37 77 77 6A 1D DE 00 D4 07 80 07 69 20 00 0D 94 1E D1 18 31 A2 77 

08 02 02 48 0E 02 FA 00 0A 00 00 00 09 00 00 07 D0 00 06 1A 72 00 00 00 00 00 00 00 16 00 01 00 00 00 57 73 00 00 BD 0E 00 00 17 58 00 60 00 01 04 68 00 00 00 00 00 00 00 00 00 00 00 00 F8 59 F1 78 0F 00 15 02 01 00 00 00 3C A7 00 00 9C 5F 00 00 3A 38 00 60 00 01 04 68 00 00 00 00 00 00 00 00 00 00 00 00 03 97 00 28 0F 00 0D 03 01 00 00 00 72 32 00 00 B0 DC 00 00 31 53 00 5D 00 01 04 68 00 00 00 00 00 00 00 00 00 00 00 00 FA FF 81 10 0F 00 05 04 01 00 00 00 32 23 00 00 A7 23 00 00 0B 43 00 22 00 0A 2C 13 00 00 00 00 00 00 00 00 00 00 00 00 01 99 F2 86 0F 00 02 05 01 00 00 00 1D DC 00 00 2C 71 00 00 0E D9 00 25 00 0A 2C 13 00 00 00 00 00 00 00 00 00 00 00 00 01 AA A8 A6 0F 00 1A 07 01 00 00 00 D7 67 00 00 1B 93 00 00 21 F7 00 60 00 01 04 68 00 00 00 00 00 00 00 00 00 00 00 00 07 2D C2 78 0F 00 20 10 05 00 00 00 2A F8 00 00 1A 88 00 00 2F F1 00 C4 00 01 04 6A 00 00 00 00 00 00 00 00 00 00 00 00 02 03 1C 54 0F 00 17 11 05 00 00 00 3A 30 00 00 AF BA 00 00 46 C4 00 AD 00 00 00 00 00 00 00 00 00 00 00 00 00 00 00 00 F3 3F 7B 80 03 00 16 13 05 00 00 00 87 D7 00 00 C0 79 00 00 05 39 00 C4 00 01 04 6A 00 00 00 00 00 00 00 00 00 00 00 00 0A 37 3A E0 0F 00 1A 15 05 00 00 00 3C E2 00 00 4D CC 00 00 22 DB 00 C4 00 01 04 6A 00 00 00 00 00 00 00 00 00 00 00 00 0C BF 29 20 0F 00 03 16 05 00 00 00 21 88 00 00 D7 01 00 00 28 F1 00 24 00 00 00 00 00 00 00 00 00 00 00 00 00 00 00 00 0D 44 FE 40 01 00 1F 17 05 00 00 00 47 90 00 00 77 B6 00 00 2C A8 00 C4 00 01 04 6A 00 00 00 00 00 00 00 00 00 00 00 00 01 88 30 2E 0F 00 0A 18 05 00 00 00 97 E1 00 00 64 5C 00 00 15 8D 00 C4 00 01 04 6A 00 00 00 00 00 00 00 00 00 00 00 00 F4 B1 BE 10 0F 00 10 19 05 00 00 00 03 EC 00 00 FC 8D 00 00 29 F2 00 18 00 00 00 00 00 00 00 00 00 00 00 00 00 00 00 00 13 33 84 60 01 00 F8 77 

08 01 00 2C 04 05 01 00 38 90 46 17 29 C0 21 29 20 72 3C 85 02 13 EF 13 00 C0 C0 E9 20 A4 55 04 15 55 55 4B 15 55 55 4B 15 55 55 4B 15 55 55 4B 07 77 

08 01 00 2C 05 02 01 00 38 90 46 17 29 C0 21 29 20 72 3C 85 02 13 EF 13 00 C0 C0 E9 20 A4 55 04 15 55 55 4B 15 55 55 4B 15 55 55 4B 15 55 55 4B 01 77 

08 02 02 48 0E 02 FA 00 0A 00 00 00 09 00 00 07 D0 00 06 1A 73 00 00 00 00 00 00 00 16 00 01 00 00 00 5B C7 00 00 43 BD 00 00 17 62 00 92 00 01 04 68 00 00 00 00 00 00 00 00 00 00 00 00 F8 58 86 18 0F 00 15 02 01 00 00 00 41 07 00 00 EA 77 00 00 3A 45 00 92 00 01 04 68 00 00 00 00 00 00 00 00 00 00 00 00 03 96 0C 2C 0F 00 0D 03 01 00 00 00 79 74 00 00 1F 64 00 00 31 5E 00 8F 00 01 04 68 00 00 00 00 00 00 00 00 00 00 00 00 FA FE ED 40 0F 00 05 04 01 00 00 00 33 14 00 00 4E 66 00 00 0B 50 00 EA 00 0A 2C 14 00 00 00 00 00 00 00 00 00 00 00 00 01 9B DF 3A 0F 00 02 05 01 00 00 00 1F A7 00 00 D7 D0 00 00 0E E5 00 ED 00 0A 2C 14 00 00 00 00 00 00 00 00 00 00 00 00 01 AC 1F 30 0F 00 07 06 01 00 00 00 00 C8 00 00 33 B8 00 00 53 96 00 0A 00 00 00 00 00 00 00 00 00 00 00 00 00 00 00 00 02 7D C8 2C 01 00 1A 07 01 00 00 00 DF 0F 00 00 A1 76 00 00 22 05 00 92 00 01 04 68 00 00 00 00 00 00 00 00 00 00 00 00 07 2A B1 30 0F 00 20 10 05 00 00 00 32 AB 00 00 7A 98 00 00 2F F7 00 F6 00 01 04 6A 00 00 00 00 00 00 00 00 00 00 00 00 02 01 9A 80 0F 00 17 11 05 00 00 00 3F E9 00 00 9A D0 00 00 46 C8 00 DF 00 00 00 00 00 00 00 00 00 00 00 00 00 00 00 00 F3 3E 24 B0 03 00 16 13 05 00 00 00 99 8A 00 00 7D A2 00 00 05 41 00 F6 00 01 04 6A 00 00 00 00 00 00 00 00 00 00 00 00 0A 34 AB E0 0F 00 1A 15 05 00 00 00 3E 1E 00 00 78 42 00 00 22 E3 00 F6 00 01 04 6A 00 00 00 00 00 00 00 00 00 00 00 00 0C BC D6 D0 0F 00 1F 17 05 00 00 00 44 E3 00 00 CA 80 00 00 2C AE 00 F6 00 01 04 6A 00 00 00 00 00 00 00 00 00 00 00 00 01 84 44 CE 0F 00 0A 18 05 00 00 00 98 88 00 00 92 9D 00 00 15 91 00 F6 00 01 04 6A 00 00 00 00 00 00 00 00 00 00 00 00 F4 B0 56 90 0F 00 10 19 05 00 00 00 13 F6 00 00 7E 7A 00 00 29 FC 00 4A 00 00 00 00 00 00 00 00 00 00 00 00 00 00 00 00 17 68 3C C0 01 00 68 77 

08 01 00 2C 04 05 01 00 38 90 56 18 29 C0 24 26 05 98 28 41 20 52 81 40 3F 04 7F 83 3F FF FF FF 3F FF FF FF 3F FF FF FF 3F E0 B1 A2 01 2E 00 54 DF 77 

08 01 00 2C 05 02 01 00 38 90 56 18 29 C0 24 26 05 98 28 41 20 52 81 40 3F 04 7F 83 3F FF FF FF 3F FF FF FF 3F FF FF FF 3F E0 B1 A2 01 2E 00 54 D9 77 

08 01 00 2C 04 05 01 00 38 90 16 11 29 CE 96 15 04 E2 AA C4 2A AA AA B4 2A AA AA B4 2A AA AA B4 2A AA AA B4 2A AA AA B4 2A AA AA B4 2A AA AA B4 F8 77 

08 01 00 2C 05 02 01 00 38 90 16 11 29 CE B0 15 04 58 AA 09 2A AA AA B4 2A AA AA B4 2A AA AA B4 2A AA AA B4 2A AA AA B4 2A AA AA B4 2A AA AA B4 AF 77 

08 02 02 70 0F 02 FA 00 0A 00 00 00 09 00 00 07 D0 00 06 1A 74 00 00 00 00 00 00 00 16 00 01 00 00 00 5A DA 00 00 A2 56 00 00 17 6B 00 C4 00 01 04 68 00 00 00 00 00 00 00 00 00 00 00 00 F8 59 81 A0 0F 00 15 02 01 00 00 00 42 2C 00 00 0F 61 00 00 3A 53 00 C4 00 01 04 68 00 00 00 00 00 00 00 00 00 00 00 00 03 96 55 C4 0F 00 0D 03 01 00 00 00 76 6B 00 00 60 E8 00 00 31 68 00 C1 00 01 04 68 00 00 00 00 00 00 00 00 00 00 00 00 FA FE D3 D8 0F 00 05 04 01 00 00 00 31 4D 00 00 C2 F3 00 00 0B 5C 00 86 00 0A 2C 16 00 00 00 00 00 00 00 00 00 00 00 00 01 9A B3 AE 0F 00 02 05 01 00 00 00 21 18 00 00 50 04 00 00 0E F2 00 89 00 0A 2C 16 00 00 00 00 00 00 00 00 00 00 00 00 01 AD 21 B8 0F 00 1A 07 01 00 00 00 EA D0 00 00 F1 52 00 00 22 13 00 C4 00 01 04 68 00 00 00 00 00 00 00 00 00 00 00 00 07 2C 0A 68 0F 00 03 08 01 00 00 00 05 6F 00 00 6C B6 00 00 04 D1 00 73 00 00 00 00 00 00 00 00 00 00 00 00 00 00 00 00 01 EE BC EA 01 00 20 10 05 00 00 00 38 30 00 00 D0 4F 00 00 2F FD 01 28 00 01 04 6A 00 00 00 00 00 00 00 00 00 00 00 00 02 01 7E B0 0F 00 17 11 05 00 00 00 3F DF 00 00 78 CF 00 00 46 CC 01 11 00 00 00 00 00 00 00 00 00 00 00 00 00 00 00 00 F3 3E 2B A0 03 00 16 13 05 00 00 00 97 1D 00 00 27 9C 00 00 05 49 01 28 00 01 04 6A 00 00 00 00 00 00 00 00 00 00 00 00 0A 34 4D B0 0F 00 1A 15 05 00 00 00 43 F9 00 00 8D 05 00 00 22 EB 01 28 00 01 04 6A 00 00 00 00 00 00 00 00 00 00 00 00 0C BF 6F 50 0F 00 03 16 05 00 00 00 2C 66 00 00 7C DA 00 00 29 02 00 24 00 00 00 00 00 00 00 00 00 00 00 00 00 00 00 00 0D 43 7C 60 01 00 1F 17 05 00 00 00 3C 94 00 00 00 1E 00 00 2C B5 01 28 00 01 04 6A 00 00 00 00 00 00 00 00 00 00 00 00 01 85 BE B6 0F 00 0A 18 05 00 00 00 92 CB 00 00 A2 C3 00 00 15 95 01 28 00 01 04 6A 00 00 00 00 00 00 00 00 00 00 00 00 F4 B0 46 F0 0F 00 10 19 05 00 00 00 0A 3F 00 00 C5 EF 00 00 2A 04 00 18 00 00 00 00 00 00 00 00 00 00 00 00 00 00 00 00 13 34 30 80 01 00 2A 77 

08 01 00 2C 10 20 05 00 22 C0 46 26 20 8D 6A AC 11 BF F6 5B 0D 32 B5 1A 11 6D A9 3C 3F E8 C0 B4 06 99 C7 D3 03 9F 28 78 03 79 DD 86 18 9C 1F 0C D1 77 

08 01 00 2C 13 16 05 00 22 C0 46 26 20 8D 6A AC 0D BF 14 9F 0D F3 24 46 1D 05 66 BC 3F 34 40 C5 20 09 0E E6 04 9E 28 54 03 88 54 D5 18 9C 1F 60 F3 77 

08 01 00 2C 15 1A 05 00 22 C0 46 26 20 8D 6A AC 0E 82 41 79 0C F2 41 9F 0C 3D E3 21 02 06 80 86 1E 22 10 1D 03 F1 28 6F 03 54 61 B7 18 9C 1F EC D1 77 

08 01 00 2C 17 1F 05 00 22 C0 46 26 20 8D 6A AC 03 C0 A4 EC 0C 1B CD BC 10 18 AF 92 00 B3 81 00 39 F8 80 F9 04 B7 68 6D 03 44 21 45 18 9C 19 AC 37 77 

08 01 00 2C 18 0A 05 00 22 C0 46 26 20 8D 6A AC 03 BE DD AA 0C 38 C3 44 33 DD 8B BB 3F 03 80 A7 3D 05 88 62 04 82 28 7E 03 56 AF FD 18 9C 1F 60 99 77 

08 01 00 2C 04 05 01 00 38 90 26 13 29 CC 87 1E 3D 8A 18 93 20 00 00 90 00 00 2A 07 2A AA AA B4 00 00 00 00 00 00 00 00 00 07 77 0A 1C 9F EC CF 21 77 

08 01 00 2C 05 02 01 00 38 90 26 13 29 CC 87 1E 3D 8A 18 93 20 00 00 90 00 00 2A 07 2A AA AA B4 00 00 00 00 00 00 00 00 00 07 77 0A 1C 9F EC CF 27 77 

08 02 02 20 0D 02 FA 00 0A 00 00 00 09 00 00 07 D0 00 06 1A 75 00 00 00 00 00 00 00 16 00 01 00 00 00 55 52 00 00 2E B8 00 00 17 75 00 F6 00 01 04 68 00 00 00 00 00 00 00 00 00 00 00 00 F8 59 CF 88 0F 00 15 02 01 00 00 00 39 47 00 00 5D D5 00 00 3A 60 00 F6 00 01 04 68 00 00 00 00 00 00 00 00 00 00 00 00 03 97 DF D0 0F 00 0D 03 01 00 00 00 6C 6A 00 00 CE D3 00 00 31 72 00 F3 00 01 04 68 00 00 00 00 00 00 00 00 00 00 00 00 FB 01 22 10 0F 00 05 04 01 00 00 00 33 98 00 00 62 C7 00 00 0B 69 00 22 00 0A 2C 18 00 00 00 00 00 00 00 00 00 00 00 00 01 9C 1E 9C 0F 00 02 05 01 00 00 00 1D 43 00 00 F8 AD 00 00 0E FE 00 25 00 0A 2C 18 00 00 00 00 00 00 00 00 00 00 00 00 01 AE F7 C8 0F 00 1A 07 01 00 00 00 E2 1E 00 00 76 46 00 00 22 22 00 F6 00 01 04 68 00 00 00 00 00 00 00 00 00 00 00 00 07 2C 5A 40 0F 00 20 10 05 00 00 00 2E 7E 00 00 2A 84 00 00 30 04 00 2E 00 01 04 6B 00 00 00 00 00 00 00 00 00 00 00 00 02 03 B1 04 0F 00 17 11 05 00 00 00 42 1A 00 00 63 C2 00 00 46 D0 00 17 00 00 00 01 00 00 00 00 00 00 00 00 00 00 00 00 F3 3F 82 30 03 00 16 13 05 00 00 00 8D 79 00 00 ED 8D 00 00 05 50 00 2E 00 01 04 6B 00 00 00 00 00 00 00 00 00 00 00 00 0A 36 84 A0 0F 00 1A 15 05 00 00 00 42 CC 00 00 B9 CF 00 00 22 F3 00 2E 00 01 04 6B 00 00 00 00 00 00 00 00 00 00 00 00 0C BF 98 20 0F 00 1F 17 05 00 00 00 44 22 00 00 48 45 00 00 2C BB 00 2E 00 01 04 6B 00 00 00 00 00 00 00 00 00 00 00 00 01 88 36 82 0F 00 0A 18 05 00 00 00 8C 40 00 00 CF CE 00 00 15 99 00 2E 00 01 04 6B 00 00 00 00 00 00 00 00 00 00 00 00 F4 B0 A9 C0 0F 00 10 19 05 00 00 00 08 B2 00 00 21 6B 00 00 2A 0E 00 4A 00 00 00 00 00 00 00 00 00 00 00 00 00 00 00 00 17 3C 4F 20 01 00 B3 77 

08 01 00 2C 04 05 01 00 38 90 36 1C 29 CC 1F 1E 3F 13 FD E0 27 77 77 BA 1D DD DD DE 37 77 77 6A 1D DE 00 D4 07 80 07 69 20 00 20 9A 18 1F DF 75 B8 77 

08 01 00 2C 05 02 01 00 38 90 36 1C 29 CC 1F 1E 3F 13 FD E0 27 77 77 BA 1D DD DD DE 37 77 77 6A 1D DE 00 D4 07 80 07 69 20 00 20 9A 18 1F DF 75 BE 77 

08 01 00 2C 04 05 01 00 38 90 46 17 29 CD 30 19 0C 0F 50 29 15 02 22 91 0F 82 C0 94 22 A0 95 74 15 55 55 4B 15 55 55 4B 15 55 55 4B 15 55 55 4B 75 77 

08 01 00 2C 05 02 01 00 38 90 46 17 29 CD 30 19 0C 0F 50 29 15 02 22 91 0F 82 C0 94 22 A0 95 74 15 55 55 4B 15 55 55 4B 15 55 55 4B 15 55 55 4B 73 77 

08 02 02 48 0E 02 FA 00 0A 00 00 00 09 00 00 07 D0 00 06 1A 76 00 00 00 00 00 00 00 16 00 01 00 00 00 59 94 00 00 80 31 00 00 17 7E 01 28 00 01 04 68 00 00 00 00 00 00 00 00 00 00 00 00 F8 57 CD E0 0F 00 15 02 01 00 00 00 3B D6 00 00 7F 0A 00 00 3A 6D 01 28 00 01 04 68 00 00 00 00 00 00 00 00 00 00 00 00 03 96 8C 40 0F 00 0D 03 01 00 00 00 6E 4E 00 00 08 A5 00 00 31 7D 01 25 00 01 04 68 00 00 00 00 00 00 00 00 00 00 00 00 FB 00 61 90 0F 00 05 04 01 00 00 00 32 1A 00 00 D6 F4 00 00 0B 75 00 EA 00 0A 2C 19 00 00 00 00 00 00 00 00 00 00 00 00 01 9D 64 A0 0F 00 02 05 01 00 00 00 1A 71 00 00 71 35 00 00 0F 0B 00 ED 00 0A 2C 19 00 00 00 00 00 00 00 00 00 00 00 00 01 AB 63 E2 0F 00 1A 07 01 00 00 00 DB 21 00 00 C6 41 00 00 22 30 01 28 00 01 04 68 00 00 00 00 00 00 00 00 00 00 00 00 07 2C 27 70 0F 00 20 10 05 00 00 00 28 16 00 00 83 B0 00 00 30 0A 00 60 00 01 04 6B 00 00 00 00 00 00 00 00 00 00 00 00 02 01 7D 40 0F 00 17 11 05 00 00 00 3C 6E 00 00 3B 3B 00 00 46 D4 00 49 00 00 00 01 00 00 00 00 00 00 00 00 00 00 00 00 F3 3F D9 00 03 00 16 13 05 00 00 00 97 6B 00 00 91 5F 00 00 05 58 00 60 00 01 04 6B 00 00 00 00 00 00 00 00 00 00 00 00 0A 37 0B D0 0F 00 1A 15 05 00 00 00 3C CD 00 00 CC 46 00 00 22 FB 00 60 00 01 04 6B 00 00 00 00 00 00 00 00 00 00 00 00 0C BD 98 40 0F 00 03 16 05 00 00 00 27 15 00 00 23 2A 00 00 29 13 00 24 00 00 00 00 00 00 00 00 00 00 00 00 00 00 00 00 0D 3E 98 50 01 00 1F 17 05 00 00 00 44 53 00 00 83 0A 00 00 2C C1 00 60 00 01 04 6B 00 00 00 00 00 00 00 00 00 00 00 00 01 87 03 F8 0F 00 0A 18 05 00 00 00 98 66 00 00 E5 AA 00 00 15 9D 00 60 00 01 04 6B 00 00 00 00 00 00 00 00 00 00 00 00 F4 B0 94 80 0F 00 10 19 05 00 00 00 00 C8 00 00 85 AC 00 00 2A 16 00 18 00 00 00 00 00 00 00 00 00 00 00 00 00 00 00 00 13 37 AA 00 01 00 FF 77 

08 01 00 2C 00 16 01 00 38 90 56 18 29 C0 36 25 25 14 8F B5 00 04 BF 0A 1F 51 48 C3 20 1D 10 C3 1A F2 45 15 3F 6E 3D CF 14 80 48 6C 3F 15 F1 E3 2C 77 

08 01 00 2C 02 15 01 00 38 90 56 18 29 C0 35 20 15 55 55 4B 15 55 55 4B 15 55 55 4B 15 55 55 4B 15 55 55 4B 15 55 55 4B 15 55 55 4B 15 55 54 48 2B 77 

08 01 00 2C 03 0D 01 00 38 90 56 18 29 C0 34 23 00 00 00 00 00 00 00 00 00 00 00 00 00 00 00 00 00 00 00 00 00 00 00 00 00 00 00 00 00 00 00 00 32 77 

08 01 00 2C 04 05 01 00 38 90 56 18 29 CC 28 18 05 97 FF 7F 3F FF FF FF 3F FF FF FF 3F FF FF FF 3F FF FF FF 3E 0B 70 1A 16 5F FF AF 3F FE 00 F4 77 77 

08 01 00 2C 05 02 01 00 38 90 56 18 29 CC 28 18 05 97 FF 7F 3F FF FF FF 3F FF FF FF 3F FF FF FF 3F FF FF FF 3E 0B 70 1A 16 5F FF AF 3F FE 00 F4 71 77 

08 01 00 2C 07 1A 01 00 38 90 56 18 29 C0 34 23 15 55 55 4B 15 55 55 4B 15 55 55 4B 15 55 55 4B 15 55 55 4B 15 55 55 4B 15 55 55 4B 15 55 54 48 23 77 

08 01 00 2C 04 05 01 00 38 90 16 11 29 D8 40 77 00 5F 4C EB 0C 7B FD 30 3A 30 15 6A 15 55 55 4B 15 55 55 4B 15 55 55 4B 15 55 55 4B 15 55 55 4B 25 77 

08 01 00 2C 05 02 01 00 38 90 16 11 29 D8 40 77 00 5F 4C EB 0C 78 0E 31 77 40 15 CA 15 55 55 4B 15 55 55 4B 15 55 55 4B 15 55 55 4B 95 55 55 4B CF 77 

08 02 02 48 0E 02 FA 00 0A 00 00 00 09 00 00 07 D0 00 06 1A 77 00 00 00 00 00 00 00 16 00 01 00 00 00 58 50 00 00 0D 88 00 00 17 88 00 2E 00 01 04 69 00 00 00 00 00 00 00 00 00 00 00 00 F8 5A 3C F0 0F 00 15 02 01 00 00 00 3C 06 00 00 C9 04 00 00 3A 7A 00 2E 00 01 04 69 00 00 00 00 00 00 00 00 00 00 00 00 03 96 18 9C 0F 00 0D 03 01 00 00 00 71 20 00 00 79 29 00 00 31 87 00 2B 00 01 04 69 00 00 00 00 00 00 00 00 00 00 00 00 FB 00 8B D0 0F 00 05 04 01 00 00 00 34 6D 00 00 82 E6 00 00 0B 82 00 86 00 0A 2C 1B 00 00 00 00 00 00 00 00 00 00 00 00 01 9E D1 D0 0F 00 02 05 01 00 00 00 1A DB 00 00 2B 4B 00 00 0F 18 00 89 00 0A 2C 1B 00 00 00 00 00 00 00 00 00 00 00 00 01 AD F8 DE 0F 00 03 06 01 00 00 00 04 D4 00 00 4E 7B 00 00 04 F7 00 73 00 00 00 00 00 00 00 00 00 00 00 00 00 00 00 00 01 85 1B DA 01 00 1A 07 01 00 00 00 FB C3 00 00 4D 93 00 00 22 3F 00 2E 00 01 04 69 00 00 00 00 00 00 00 00 00 00 00 00 07 2B F2 C0 0F 00 20 10 05 00 00 00 22 53 00 00 E0 E6 00 00 30 10 00 92 00 01 04 6B 00 00 00 00 00 00 00 00 00 00 00 00 02 02 30 DC 0F 00 17 11 05 00 00 00 42 18 00 00 29 73 00 00 46 D8 00 7B 00 00 00 01 00 00 00 00 00 00 00 00 00 00 00 00 F3 3E 36 B0 03 00 16 13 05 00 00 00 AC 00 00 00 50 0E 00 00 05 60 00 92 00 01 04 6B 00 00 00 00 00 00 00 00 00 00 00 00 0A 35 E5 C0 0F 00 1A 15 05 00 00 00 40 24 00 00 F8 C0 00 00 23 03 00 92 00 01 04 6B 00 00 00 00 00 00 00 00 00 00 00 00 0C BE A7 80 0F 00 1F 17 05 00 00 00 40 34 00 00 D1 AE 00 00 2C C7 00 92 00 01 04 6B 00 00 00 00 00 00 00 00 00 00 00 00 01 87 9D BA 0F 00 0A 18 05 00 00 00 96 87 00 00 0C E5 00 00 15 A2 00 92 00 01 04 6B 00 00 00 00 00 00 00 00 00 00 00 00 F4 AF FC A0 0F 00 10 19 05 00 00 00 10 52 00 00 E5 04 00 00 2A 1F 00 4A 00 00 00 00 00 00 00 00 00 00 00 00 00 00 00 00 17 53 B9 00 01 00 8F 77 

08 01 00 2C 04 05 01 00 38 90 26 13 29 D8 A7 7D 3D 8A 18 93 20 00 00 90 00 00 AA 09 2A AA AA B4 00 00 00 00 00 00 00 00 00 07 77 0A 1C BF E8 03 10 77 

08 01 00 2C 05 02 01 00 38 90 26 13 29 D8 A7 7D 3D 8A 18 93 20 00 00 90 00 00 AA 09 2A AA AA B4 00 00 00 00 00 00 00 00 00 07 77 0A 1C BF E8 03 16 77 

08 02 02 70 0F 02 FA 00 0A 00 00 00 09 00 00 07 D0 00 06 1A 78 00 00 00 00 00 00 00 16 00 01 00 00 00 58 A3 00 00 65 D6 00 00 17 91 00 60 00 01 04 69 00 00 00 00 00 00 00 00 00 00 00 00 F8 59 32 F0 0F 00 07 01 01 00 00 00 04 06 00 00 DC F6 00 00 53 D9 00 07 00 00 00 00 00 00 00 00 00 00 00 00 00 00 00 00 02 CF B2 FC 01 00 15 02 01 00 00 00 39 6C 00 00 E4 CE 00 00 3A 87 00 60 00 01 04 69 00 00 00 00 00 00 00 00 00 00 00 00 03 95 CB 9C 0F 00 0D 03 01 00 00 00 6B 8A 00 00 B8 47 00 00 31 91 00 5D 00 01 04 69 00 00 00 00 00 00 00 00 00 00 00 00 FB 01 F4 00 0F 00 05 04 01 00 00 00 33 8A 00 00 F6 00 00 00 0B 8E 00 22 00 0A 2C 1D 00 00 00 00 00 00 00 00 00 00 00 00 01 9E 7F 00 0F 00 02 05 01 00 00 00 1C FA 00 00 A0 6B 00 00 0F 24 00 25 00 0A 2C 1D 00 00 00 00 00 00 00 00 00 00 00 00 01 A9 93 E2 0F 00 1A 07 01 00 00 00 EE 22 00 00 9E BC 00 00 22 4D 00 60 00 01 04 69 00 00 00 00 00 00 00 00 00 00 00 00 07 2C 60 98 0F 00 20 10 05 00 00 00 25 26 00 00 2D AF 00 00 30 17 00 C4 00 01 04 6B 00 00 00 00 00 00 00 00 00 00 00 00 02 02 6F C4 0F 00 17 11 05 00 00 00 3F EB 00 00 FF 5F 00 00 46 DB 00 AD 00 00 00 01 00 00 00 00 00 00 00 00 00 00 00 00 F3 3E 40 70 03 00 16 13 05 00 00 00 A5 05 00 00 F6 31 00 00 05 67 00 C4 00 01 04 6B 00 00 00 00 00 00 00 00 00 00 00 00 0A 35 A3 90 0F 00 1A 15 05 00 00 00 3A AD 00 00 0C 9A 00 00 23 0C 00 C4 00 01 04 6B 00 00 00 00 00 00 00 00 00 00 00 00 0C BE 4E 50 0F 00 03 16 05 00 00 00 28 48 00 00 CD 98 00 00 29 23 00 22 00 00 00 00 00 00 00 00 00 00 00 00 00 00 00 00 0D 4A F0 E0 01 00 1F 17 05 00 00 00 47 30 00 00 01 99 00 00 2C CE 00 C4 00 01 04 6B 00 00 00 00 00 00 00 00 00 00 00 00 01 86 76 7E 0F 00 0A 18 05 00 00 00 92 70 00 00 20 28 00 00 15 A6 00 C4 00 01 04 6B 00 00 00 00 00 00 00 00 00 00 00 00 F4 B0 83 40 0F 00 10 19 05 00 00 00 04 9C 00 00 45 B2 00 00 2A 28 00 16 00 00 00 00 00 00 00 00 00 00 00 00 00 00 00 00 10 CD 7D 80 01 00 67 77 

08 01 00 2C 04 05 01 00 38 90 36 1C 29 D8 7F 7A 3C FF FE 2C 1F 77 77 0A 1D DD DD DE 37 09 FA 44 06 3F 7C 04 10 00 70 D8 00 01 60 02 18 18 1F 77 E6 77 

08 01 00 2C 05 02 01 00 38 90 36 1C 29 D8 7F 7A 3C FF FE 2C 1F 77 77 0A 1D DD DD DE 37 09 FA 44 06 3F 7C 04 10 00 70 D8 00 01 60 02 18 18 1F 77 E0 77 

08 01 00 2C 04 05 01 00 38 90 46 17 29 D9 A4 77 24 0C 0F 4B 38 01 03 BA 00 C0 C0 E9 30 30 35 E0 15 55 55 4B 15 55 55 4B 15 55 55 4B 15 55 55 4B 2F 77 

08 01 00 2C 05 02 01 00 38 D0 46 17 29 D9 A4 77 24 0C 0F 4B 38 01 03 BA 00 C0 C0 E9 30 30 35 E0 15 55 55 4B 15 55 55 4B 15 55 55 4B 15 55 55 4B 69 77 

08 02 02 20 0D 02 FA 00 0A 00 00 00 09 00 00 07 D0 00 06 1A 79 00 00 00 00 00 00 00 16 00 01 00 00 00 55 59 00 00 F8 CA 00 00 17 9A 00 92 00 01 04 69 00 00 00 00 00 00 00 00 00 00 00 00 F8 59 A8 80 0F 00 15 02 01 00 00 00 3D 5C 00 00 41 B8 00 00 3A 95 00 92 00 01 04 69 00 00 00 00 00 00 00 00 00 00 00 00 03 97 1D 64 0F 00 0D 03 01 00 00 00 6F 93 00 00 24 15 00 00 31 9C 00 8F 00 01 04 69 00 00 00 00 00 00 00 00 00 00 00 00 FB 01 3F 70 0F 00 05 04 01 00 00 00 33 E4 00 00 A6 BA 00 00 0B 9B 00 EA 00 0A 2C 1E 00 00 00 00 00 00 00 00 00 00 00 00 01 9F E4 70 0F 00 02 05 01 00 00 00 1D 92 00 00 4A F6 00 00 0F 31 00 ED 00 0A 2C 1E 00 00 00 00 00 00 00 00 00 00 00 00 01 AD D8 AC 0F 00 1A 07 01 00 00 00 FB F2 00 00 21 AD 00 00 22 5C 00 92 00 01 04 69 00 00 00 00 00 00 00 00 00 00 00 00 07 2E 89 38 0F 00 20 10 05 00 00 00 28 09 00 00 93 62 00 00 30 1D 00 F6 00 01 04 6B 00 00 00 00 00 00 00 00 00 00 00 00 02 03 1C DC 0F 00 17 11 05 00 00 00 3D 14 00 00 EB 08 00 00 46 DF 00 DF 00 00 00 01 00 00 00 00 00 00 00 00 00 00 00 00 F3 40 37 80 03 00 16 13 05 00 00 00 97 9B 00 00 B8 51 00 00 05 6F 00 F6 00 01 04 6B 00 00 00 00 00 00 00 00 00 00 00 00 0A 35 E4 B0 0F 00 1A 15 05 00 00 00 3A 81 00 00 38 5F 00 00 23 14 00 F6 00 01 04 6B 00 00 00 00 00 00 00 00 00 00 00 00 0C BF CF 40 0F 00 1F 17 05 00 00 00 43 16 00 00 54 A7 00 00 2C D4 00 F6 00 01 04 6B 00 00 00 00 00 00 00 00 00 00 00 00 01 87 D9 B2 0F 00 0A 18 05 00 00 00 94 F6 00 00 4D 43 00 00 15 AA 00 F6 00 01 04 6B 00 00 00 00 00 00 00 00 00 00 00 00 F4 B2 09 50 0F 00 10 19 05 00 00 00 25 03 00 00 58 25 00 00 2A 31 00 48 00 00 00 00 00 00 00 00 00 00 00 00 00 00 00 00 14 E1 20 A0 01 00 8B 77 

08 01 00 2C 04 05 01 00 38 90 56 18 29 D8 2F 78 3F FF FF FF 3F FF FF FF 3F FF FF FF 3F FF FF FF 3F FF FF FF 3F FF FF FF 3F FF FF FF 3F FE 00 F4 90 77 

08 01 00 2C 05 02 01 00 38 90 56 18 29 D8 2F 78 3F FF FF FF 3F FF FF FF 3F FF FF FF 3F FF FF FF 3F FF FF FF 3F FF FF FF 3F FF FF FF 3F FE 00 F4 96 77 

08 02 02 70 0F 02 FA 00 0A 00 00 00 09 00 00 07 D0 00 06 1A 7A 00 00 00 00 00 00 00 16 00 01 00 00 00 59 3D 00 00 4B F9 00 00 17 A4 00 C4 00 01 04 69 00 00 00 00 00 00 00 00 00 00 00 00 F8 58 3A D0 0F 00 15 02 01 00 00 00 3C BA 00 00 5C B4 00 00 3A A2 00 C4 00 01 04 69 00 00 00 00 00 00 00 00 00 00 00 00 03 95 5A 4C 0F 00 0D 03 01 00 00 00 71 B3 00 00 5F 2F 00 00 31 A6 00 C1 00 01 04 69 00 00 00 00 00 00 00 00 00 00 00 00 FB 02 17 A8 0F 00 05 04 01 00 00 00 31 F3 00 00 16 47 00 00 0B A8 00 86 00 0A 2C 20 00 00 00 00 00 00 00 00 00 00 00 00 01 9F 36 BA 0F 00 02 05 01 00 00 00 1B 29 00 00 CA 0A 00 00 0F 3D 00 89 00 0A 2C 20 00 00 00 00 00 00 00 00 00 00 00 00 01 AD FC 3A 0F 00 03 06 01 00 00 00 00 C8 00 00 E7 6E 00 00 05 1C 00 5F 00 00 00 00 00 00 00 00 00 00 00 00 00 00 00 00 01 91 F6 B6 01 00 1A 07 01 00 00 00 FA 0A 00 00 75 22 00 00 22 6A 00 C4 00 01 04 69 00 00 00 00 00 00 00 00 00 00 00 00 07 2B BA D0 0F 00 20 10 05 00 00 00 27 CE 00 00 D0 B6 00 00 30 23 01 28 00 01 04 6B 00 00 00 00 00 00 00 00 00 00 00 00 02 01 AE 30 0F 00 17 11 05 00 00 00 3E 1D 00 00 C3 32 00 00 46 E3 01 11 00 00 00 01 00 00 00 00 00 00 00 00 00 00 00 00 F3 41 5E B0 03 00 16 13 05 00 00 00 90 80 00 00 5D 41 00 00 05 77 01 28 00 01 04 6B 00 00 00 00 00 00 00 00 00 00 00 00 0A 34 40 80 0F 00 1A 15 05 00 00 00 39 CC 00 00 48 8E 00 00 23 1C 01 28 00 01 04 6B 00 00 00 00 00 00 00 00 00 00 00 00 0C BE 69 30 0F 00 03 16 05 00 00 00 00 C8 00 00 74 18 00 00 29 34 00 22 00 00 00 00 00 00 00 00 00 00 00 00 00 00 00 00 0D 4A AC B0 01 00 1F 17 05 00 00 00 41 E7 00 00 88 AF 00 00 2C DA 01 28 00 01 04 6B 00 00 00 00 00 00 00 00 00 00 00 00 01 88 0F 92 0F 00 0A 18 05 00 00 00 9A D5 00 00 62 0F 00 00 15 AE 01 28 00 01 04 6B 00 00 00 00 00 00 00 00 00 00 00 00 F4 B0 B7 F0 0F 00 10 19 05 00 00 00 10 65 00 00 0C B6 00 00 2A 3A 00 16 00 00 00 00 00 00 00 00 00 00 00 00 00 00 00 00 12 F2 17 80 01 00 40 77 

08 01 00 2C 04 05 01 00 38 90 16 11 29 E4 81 E4 30 7F 80 65 2D 03 C0 2B 26 E2 55 20 15 55 55 4B 15 55 55 4B 15 55 55 4B 15 55 55 4B 15 55 55 4B A2 77 

08 01 00 2C 05 02 01 00 38 90 16 11 29 E4 81 E4 30 7F 80 65 2D 03 C0 2B 26 E2 55 20 55 55 55 4B 15 55 55 4B 15 55 55 4B 15 55 55 4B 15 55 55 4B E4 77 

08 01 00 2C 10 20 05 00 22 C0 46 26 20 8D 8B 90 00 13 26 6F 33 6C D3 F2 00 05 09 98 3F 8D 91 79 07 C0 27 12 2F 0F 40 9D 3F E9 D3 16 11 BF 0F C0 B3 77 

08 01 00 2C 13 16 05 00 22 C0 46 26 20 8D 8B 90 3F FD 9A F1 35 2C EB 4D 00 0D 49 6E 3D C4 38 A0 05 FE F4 F3 02 D6 46 46 3F E9 C4 DC 0D 82 7A D4 8B 77 

08 01 00 2C 15 1A 05 00 22 C0 46 26 20 8D 8B 90 00 09 BB 53 3E 67 90 66 00 00 09 9E 22 45 25 D0 07 0C 02 1B 1B C0 81 78 3F E9 6B E4 0E 80 A4 54 47 77 

08 01 00 2C 17 1F 05 00 22 C0 46 26 20 8D 8B 90 3F EC 31 74 36 7C 90 D6 00 12 C9 91 3F 14 9B 56 06 5F 81 79 3E 4C B3 B7 3F EA 5E EB 03 FB 53 54 62 77 

08 01 00 2C 18 0A 05 00 22 C0 46 26 20 8D 8B 90 00 07 DB EA 15 F5 A0 3A 3F FF 09 D5 18 A4 46 08 06 B3 64 FC 3A FC 8C 49 3F EA 22 ED 03 81 72 D0 B0 77 

08 01 00 2C 04 05 01 00 38 90 26 13 29 E4 C7 E9 3D 8A 18 93 20 00 00 90 00 00 AA 09 2A AA AA B4 00 00 00 00 00 00 00 00 00 07 77 0A 1D FF FB 13 9A 77 

08 01 00 2C 05 02 01 00 38 90 26 13 29 E4 C7 E9 3D 8A 18 93 20 00 00 90 00 00 AA 09 2A AA AA B4 00 00 00 00 00 00 00 00 00 07 77 0A 1D FF FB 13 9C 77 

08 01 00 2C 05 02 01 00 38 90 36 1C 29 E5 FF E2 7B 3F FD F9 3F 77 77 9A 1D DD DD DE 37 5E F7 9B 23 E8 99 53 29 80 00 90 00 01 60 02 18 18 18 7E 6E 77 

08 02 02 20 0D 02 FA 00 0A 00 00 00 09 00 00 07 D0 00 06 1A 7B 00 00 00 00 00 00 00 16 00 01 00 00 00 58 53 00 00 D9 E2 00 00 17 AD 00 F6 00 01 04 69 00 00 00 00 00 00 00 00 00 00 00 00 F8 57 B5 D0 0F 00 15 02 01 00 00 00 3E 24 00 00 AB 97 00 00 3A AF 00 F6 00 01 04 69 00 00 00 00 00 00 00 00 00 00 00 00 03 95 19 24 0F 00 0D 03 01 00 00 00 6E 3E 00 00 D1 15 00 00 31 B0 00 F3 00 01 04 69 00 00 00 00 00 00 00 00 00 00 00 00 FB 01 EF 50 0F 00 05 04 01 00 00 00 35 FB 00 00 B8 8E 00 00 0B B4 00 22 00 0A 2C 22 00 00 00 00 00 00 00 00 00 00 00 00 01 9D 61 6E 0F 00 02 05 01 00 00 00 1B 7D 00 00 73 15 00 00 0F 4A 00 25 00 0A 2C 22 00 00 00 00 00 00 00 00 00 00 00 00 01 A9 FA FA 0F 00 1A 07 01 00 00 01 0B 4C 00 00 F9 4A 00 00 22 78 00 F6 00 01 04 69 00 00 00 00 00 00 00 00 00 00 00 00 07 2D 3A D8 0F 00 20 10 05 00 00 00 2C 3D 00 00 42 99 00 00 30 2A 00 2E 00 01 04 6C 00 00 00 00 00 00 00 00 00 00 00 00 02 01 F7 AC 0F 00 17 11 05 00 00 00 41 90 00 00 B2 21 00 00 46 E7 00 17 00 00 00 02 00 00 00 00 00 00 00 00 00 00 00 00 F3 40 5E 50 03 00 16 13 05 00 00 00 A5 9E 00 00 22 65 00 00 05 7F 00 2E 00 01 04 6C 00 00 00 00 00 00 00 00 00 00 00 00 0A 34 9C 40 0F 00 1A 15 05 00 00 00 3A 3C 00 00 78 9B 00 00 23 24 00 2E 00 01 04 6C 00 00 00 00 00 00 00 00 00 00 00 00 0C BD 51 B0 0F 00 1F 17 05 00 00 00 3F 95 00 00 CF B7 00 00 2C E0 00 2E 00 01 04 6C 00 00 00 00 00 00 00 00 00 00 00 00 01 87 03 10 0F 00 0A 18 05 00 00 00 92 3F 00 00 92 7D 00 00 15 B2 00 2E 00 01 04 6C 00 00 00 00 00 00 00 00 00 00 00 00 F4 B0 52 E0 0F 00 10 19 05 00 00 00 09 EC 00 00 6E 03 00 00 2A 43 00 48 00 00 00 00 00 00 00 00 00 00 00 00 00 00 00 00 16 E1 0C 00 01 00 11 77 

08 01 00 2C 04 05 01 00 38 90 36 1C 29 E5 FF E2 3B 3F FD F9 3F 77 77 9A 1D DD DD DE 37 5E F7 9B 23 E8 99 53 29 80 00 90 00 01 60 02 18 18 18 7E 28 77 

08 01 00 2C 04 05 01 00 38 90 46 17 29 E4 30 E6 0C 0C 0C 2E 03 03 03 D7 00 C0 C0 E9 30 30 35 E0 15 55 55 4B 15 55 55 4B 15 55 55 4B 15 55 55 4B 0D 77 

08 01 00 2C 05 02 01 00 38 90 46 17 A9 E4 30 E6 0C 0C 0C 2E 03 03 03 D7 00 C0 C0 E9 B0 30 35 E0 15 55 55 4B 15 55 55 4B 15 55 55 4B 15 55 55 4B 0B 77 

08 01 00 2C 11 17 05 00 22 C0 46 26 20 8D 8B 90 00 0E DB B6 1C C0 C5 ED 3F F6 89 FA 0B 5D 06 8C 06 9B 11 52 07 52 78 98 3F EA 2F C5 21 01 FD F8 92 77 

08 02 02 48 0E 02 FA 00 0A 00 00 00 09 00 00 07 D0 00 06 1A 7C 00 00 00 00 00 00 00 16 00 01 00 00 00 58 2C 00 00 33 9A 00 00 17 B7 01 28 00 01 04 69 00 00 00 00 00 00 00 00 00 00 00 00 F8 59 18 98 0F 00 15 02 01 00 00 00 3F D0 00 00 C5 4B 00 00 3A BC 01 28 00 01 04 69 00 00 00 00 00 00 00 00 00 00 00 00 03 96 B7 C0 0F 00 0D 03 01 00 00 00 6E 2F 00 00 10 34 00 00 31 BB 01 25 00 01 04 69 00 00 00 00 00 00 00 00 00 00 00 00 FB 03 9B A8 0F 00 05 04 01 00 00 00 35 71 00 00 30 2D 00 00 0B C1 00 EA 00 0A 2C 23 00 00 00 00 00 00 00 00 00 00 00 00 01 9F 27 18 0F 00 02 05 01 00 00 00 19 01 00 00 E6 E9 00 00 0F 56 00 ED 00 0A 2C 23 00 00 00 00 00 00 00 00 00 00 00 00 01 AD 66 14 0F 00 1A 07 01 00 00 00 FA 90 00 00 4C 93 00 00 22 87 01 28 00 01 04 69 00 00 00 00 00 00 00 00 00 00 00 00 07 2C C0 20 0F 00 20 10 05 00 00 00 28 38 00 00 8D 29 00 00 30 30 00 60 00 01 04 6C 00 00 00 00 00 00 00 00 00 00 00 00 02 02 6F E4 0F 00 17 11 05 00 00 00 49 DA 00 00 88 D3 00 00 46 EB 00 49 00 00 00 02 00 00 00 00 00 00 00 00 00 00 00 00 F3 41 2A 20 03 00 16 13 05 00 00 00 B0 59 00 00 C5 62 00 00 05 86 00 60 00 01 04 6C 00 00 00 00 00 00 00 00 00 00 00 00 0A 34 48 E0 0F 00 1A 15 05 00 00 00 45 AA 00 00 8D E5 00 00 23 2C 00 60 00 01 04 6C 00 00 00 00 00 00 00 00 00 00 00 00 0C BF 7A 20 0F 00 03 16 05 00 00 00 2D 98 00 00 15 61 00 00 29 45 00 21 00 00 00 00 00 00 00 00 00 00 00 00 00 00 00 00 0D 50 DA E0 01 00 1F 17 05 00 00 00 3D EA 00 00 09 4B 00 00 2C E7 00 60 00 01 04 6C 00 00 00 00 00 00 00 00 00 00 00 00 01 87 E0 D4 0F 00 0A 18 05 00 00 00 88 F5 00 00 A2 F8 00 00 15 B6 00 60 00 01 04 6C 00 00 00 00 00 00 00 00 00 00 00 00 F4 B1 9C 70 0F 00 10 19 05 00 00 00 00 C8 00 00 E3 68 00 00 2A 4B 00 15 00 00 00 00 00 00 00 00 00 00 00 00 00 00 00 00 12 CE 01 60 01 00 14 77 

08 01 00 2C 00 16 01 00 38 90 16 11 29 D8 10 75 05 F4 C3 05 07 8A 12 5E 21 07 07 32 3E 02 D0 21 0F 02 6E C1 08 00 4D F3 35 20 A0 C4 00 B6 61 FA 69 77 

08 01 00 2C 02 15 01 00 38 90 16 11 29 D8 10 75 05 F4 C3 05 07 89 12 5C 11 07 07 72 3E 02 D0 21 0F 02 6E C1 08 00 54 FE 19 B5 7F 7C 3E 37 61 85 13 77 

08 01 00 2C 03 0D 01 00 38 90 16 11 29 D8 00 70 05 F4 C3 05 07 BA 40 FA 18 07 07 22 3E 02 D0 21 0F 02 6E C1 08 00 26 F0 3A B3 00 32 0A AB 81 2F 0B 77 

08 01 00 2C 04 05 01 00 38 90 56 18 29 E4 33 E3 3F FF FF FF 3F FF FF FF 3F FF FF FF 3F FF FF FF 3F FF FF FF 3F FF FF FF 3F FF FF FF 3F FE 00 F4 2B 77 

08 01 00 2C 05 02 01 00 38 90 56 18 29 E4 33 E3 3F FF FF FF 3F FF FF FF 3F FF FF FF 3F FF FF FF BF FF FF FF 3F FF FF FF 3F FF FF FF 3F FE 00 F4 AD 77 

08 01 00 2C 07 1A 01 00 38 90 16 11 29 D8 10 75 05 F4 C3 05 07 BD 3F FB 13 07 07 02 3E 02 D0 21 0F 02 6E C1 08 00 33 FA 35 85 80 58 07 E9 C1 25 96 77 

08 01 00 2C 04 05 01 00 38 90 16 11 29 F0 C0 89 00 00 00 00 00 0F 95 3F 22 D7 D5 68 15 55 55 4B 15 55 55 4B 15 55 55 4B 15 55 55 4B 15 55 55 4B A9 77 

08 01 00 2C 05 02 01 00 38 90 16 11 29 F0 C0 89 00 00 00 00 00 03 63 0A 18 67 D5 58 15 55 55 4B 15 55 55 4B 15 55 55 4B 15 55 55 4B 15 55 55 4B DA 77 

08 02 02 20 0D 02 FA 00 0A 00 00 00 09 00 00 07 D0 00 06 1A 7D 00 00 00 00 00 00 00 16 00 01 00 00 00 59 D5 00 00 C0 FB 00 00 17 C0 00 2E 00 01 04 6A 00 00 00 00 00 00 00 00 00 00 00 00 F8 56 82 E8 0F 00 15 02 01 00 00 00 3A D6 00 00 1F AF 00 00 3A CA 00 2E 00 01 04 6A 00 00 00 00 00 00 00 00 00 00 00 00 03 93 36 C0 0F 00 0D 03 01 00 00 00 6A D2 00 00 7D EC 00 00 31 C5 00 2B 00 01 04 6A 00 00 00 00 00 00 00 00 00 00 00 00 FB 02 44 F8 0F 00 05 04 01 00 00 00 36 CF 00 00 DA D1 00 00 0B CD 00 86 00 0A 2C 25 00 00 00 00 00 00 00 00 00 00 00 00 01 9D F8 5C 0F 00 02 05 01 00 00 00 1C 47 00 00 98 05 00 00 0F 63 00 89 00 0A 2C 25 00 00 00 00 00 00 00 00 00 00 00 00 01 A9 98 E0 0F 00 1A 07 01 00 00 00 F5 2E 00 00 D1 FF 00 00 22 95 00 2E 00 01 04 6A 00 00 00 00 00 00 00 00 00 00 00 00 07 2B A5 20 0F 00 20 10 05 00 00 00 29 DA 00 00 EB 7C 00 00 30 36 00 92 00 01 04 6C 00 00 00 00 00 00 00 00 00 00 00 00 01 FF D0 2A 0F 00 17 11 05 00 00 00 42 4F 00 00 78 CF 00 00 46 EF 00 7B 00 00 00 02 00 00 00 00 00 00 00 00 00 00 00 00 F3 41 11 A0 03 00 16 13 05 00 00 00 A8 F3 00 00 87 38 00 00 05 8E 00 92 00 01 04 6C 00 00 00 00 00 00 00 00 00 00 00 00 0A 34 A5 80 0F 00 1A 15 05 00 00 00 40 13 00 00 B8 F2 00 00 23 34 00 92 00 01 04 6C 00 00 00 00 00 00 00 00 00 00 00 00 0C BC A9 20 0F 00 1F 17 05 00 00 00 3E DF 00 00 5B 6F 00 00 2C ED 00 92 00 01 04 6C 00 00 00 00 00 00 00 00 00 00 00 00 01 85 2A 96 0F 00 0A 18 05 00 00 00 8B 63 00 00 D0 EC 00 00 15 BA 00 92 00 01 04 6C 00 00 00 00 00 00 00 00 00 00 00 00 F4 B0 D3 B0 0F 00 10 19 05 00 00 00 12 84 00 00 47 DB 00 00 2A 55 00 47 00 00 00 00 00 00 00 00 00 00 00 00 00 00 00 00 16 C3 FF 40 01 00 A5 77 

08 01 00 2C 04 05 01 00 38 90 26 13 29 F0 27 83 3D 8A 18 93 20 00 00 90 00 00 01 03 2F E0 00 70 00 00 00 00 00 00 00 00 00 07 77 0A 1C 00 04 CC 5A 77 

08 01 00 2C 05 02 01 00 38 90 26 13 29 F0 27 83 3D 8A 18 93 20 00 00 90 00 01 01 0C 0F E0 00 E0 00 00 00 00 00 00 00 00 00 07 77 0A 1C 00 04 CC E2 77 

08 02 02 48 0E 02 FA 00 0A 00 00 00 09 00 00 07 D0 00 06 1A 7E 00 00 00 00 00 00 00 16 00 01 00 00 00 58 31 00 00 17 23 00 00 17 CA 00 60 00 01 04 6A 00 00 00 00 00 00 00 00 00 00 00 00 F8 57 3B 58 0F 00 15 02 01 00 00 00 3E 33 00 00 35 DA 00 00 3A D7 00 60 00 01 04 6A 00 00 00 00 00 00 00 00 00 00 00 00 03 93 2F D4 0F 00 0D 03 01 00 00 00 68 89 00 00 B5 90 00 00 31 CF 00 5D 00 01 04 6A 00 00 00 00 00 00 00 00 00 00 00 00 FB 02 E0 48 0F 00 05 04 01 00 00 00 34 49 00 00 4B 73 00 00 0B DA 00 22 00 0A 2C 27 00 00 00 00 00 00 00 00 00 00 00 00 01 9E 63 A6 0F 00 02 05 01 00 00 00 1D F2 00 00 0F A7 00 00 0F 70 00 25 00 0A 2C 27 00 00 00 00 00 00 00 00 00 00 00 00 01 AB B7 3A 0F 00 1A 07 01 00 00 00 E4 5F 00 00 22 6E 00 00 22 A4 00 60 00 01 04 6A 00 00 00 00 00 00 00 00 00 00 00 00 07 2D 24 80 0F 00 20 10 05 00 00 00 23 15 00 00 2A 13 00 00 30 3D 00 C4 00 01 04 6C 00 00 00 00 00 00 00 00 00 00 00 00 02 00 1B D4 0F 00 17 11 05 00 00 00 45 92 00 00 4E 86 00 00 46 F3 00 AD 00 00 00 02 00 00 00 00 00 00 00 00 00 00 00 00 F3 43 29 60 03 00 16 13 05 00 00 00 A3 44 00 00 30 0D 00 00 05 96 00 C4 00 01 04 6C 00 00 00 00 00 00 00 00 00 00 00 00 0A 35 2F 40 0F 00 1A 15 05 00 00 00 3E 2C 00 00 CE A5 00 00 23 3C 00 C4 00 01 04 6C 00 00 00 00 00 00 00 00 00 00 00 00 0C BD 87 10 0F 00 03 16 05 00 00 00 00 C8 00 00 B9 A0 00 00 29 55 00 1F 00 00 00 00 00 00 00 00 00 00 00 00 00 00 00 00 0D 5D AD 80 01 00 1F 17 05 00 00 00 42 81 00 00 93 44 00 00 2C F3 00 C4 00 01 04 6C 00 00 00 00 00 00 00 00 00 00 00 00 01 86 64 6E 0F 00 0A 18 05 00 00 00 A2 28 00 00 E2 A1 00 00 15 BE 00 C4 00 01 04 6C 00 00 00 00 00 00 00 00 00 00 00 00 F4 B1 46 F0 0F 00 10 19 05 00 00 00 04 BB 00 00 A2 77 00 00 2A 5D 00 13 00 00 00 00 00 00 00 00 00 00 00 00 00 00 00 00 12 8E 45 20 01 00 5D 77 

08 01 00 2C 04 05 01 00 38 90 36 1C 29 F0 00 80 00 83 FF 56 27 77 77 BA 1D DD DD DE 37 77 77 6A 1D DE 00 D4 07 80 07 69 20 00 09 98 10 6F F0 9D 8A 77 

08 01 00 2C 05 02 01 00 38 90 36 1C 29 F0 00 80 00 83 FF 56 27 77 77 BA 1D DD DD DE 37 77 77 6A 1D DE 00 D4 07 80 07 69 20 00 3E 9E 3F 31 40 28 C9 77 

08 01 00 2C 04 05 01 00 38 90 46 17 29 F0 C1 8A 19 A8 44 2B 02 24 09 B1 00 C0 C0 E9 30 25 15 8C 15 55 55 4B 15 55 55 4B 15 55 55 4B 15 55 55 4B 6B 77 

08 01 00 2C 05 02 01 00 38 90 46 17 29 F1 A0 8B 11 B8 CC BE 02 58 05 9F 00 C0 C0 E9 30 28 15 BA 15 55 55 4B 15 55 55 4B 15 55 55 4B 15 55 55 4B 6C 77 

08 02 02 70 0F 02 FA 00 0A 00 00 00 09 00 00 07 D0 00 06 1A 7F 00 00 00 00 00 00 00 16 00 01 00 00 00 53 0B 00 00 9E 2B 00 00 17 D3 00 92 00 01 04 6A 00 00 00 00 00 00 00 00 00 00 00 00 F8 57 7E 00 0F 00 15 02 01 00 00 00 3F B4 00 00 86 A9 00 00 3A E4 00 92 00 01 04 6A 00 00 00 00 00 00 00 00 00 00 00 00 03 93 A1 1C 0F 00 0D 03 01 00 00 00 65 94 00 00 30 5B 00 00 31 DA 00 8F 00 01 04 6A 00 00 00 00 00 00 00 00 00 00 00 00 FB 03 FF B8 0F 00 05 04 01 00 00 00 34 2E 00 00 F6 FA 00 00 0B E6 00 EA 00 0A 2C 28 00 00 00 00 00 00 00 00 00 00 00 00 01 9F E1 32 0F 00 02 05 01 00 00 00 1D 2F 00 00 BB 42 00 00 0F 7C 00 ED 00 0A 2C 28 00 00 00 00 00 00 00 00 00 00 00 00 01 AE 26 D0 0F 00 03 06 01 00 00 00 0F 0C 00 00 D6 3B 00 00 05 5B 00 41 00 00 00 00 00 00 00 00 00 00 00 00 00 00 00 00 01 A1 89 AE 01 00 1A 07 01 00 00 00 E5 64 00 00 A9 79 00 00 22 B2 00 92 00 01 04 6A 00 00 00 00 00 00 00 00 00 00 00 00 07 2D 8A 80 0F 00 07 09 01 00 00 00 04 49 00 00 E0 20 00 00 54 38 00 03 00 00 00 00 00 00 00 00 00 00 00 00 00 00 00 00 02 AD 3D 0C 01 00 20 10 05 00 00 00 27 B1 00 00 96 B3 00 00 30 43 00 F6 00 01 04 6C 00 00 00 00 00 00 00 00 00 00 00 00 02 00 B3 88 0F 00 17 11 05 00 00 00 41 32 00 00 44 6A 00 00 46 F7 00 DF 00 00 00 02 00 00 00 00 00 00 00 00 00 00 00 00 F3 42 E2 C0 03 00 16 13 05 00 00 00 9E BF 00 00 F0 FD 00 00 05 9D 00 F6 00 01 04 6C 00 00 00 00 00 00 00 00 00 00 00 00 0A 34 20 50 0F 00 1A 15 05 00 00 00 37 F6 00 00 FB 51 00 00 23 44 00 F6 00 01 04 6C 00 00 00 00 00 00 00 00 00 00 00 00 0C BC 2A 40 0F 00 1F 17 05 00 00 00 46 0B 00 00 DD C6 00 00 2C F9 00 F6 00 01 04 6C 00 00 00 00 00 00 00 00 00 00 00 00 01 87 23 6C 0F 00 0A 18 05 00 00 00 97 FF 00 00 12 03 00 00 15 C3 00 F6 00 01 04 6C 00 00 00 00 00 00 00 00 00 00 00 00 F4 B1 79 40 0F 00 10 19 05 00 00 00 15 6F 00 00 F5 F4 00 00 2A 66 00 45 00 00 00 00 00 00 00 00 00 00 00 00 00 00 00 00 16 85 97 E0 01 00 20 77 

08 01 00 2C 04 05 01 00 38 90 56 18 29 F0 37 86 3F FF FF FF 3F FF FF FF 3F 00 00 80 00 00 00 00 00 00 00 00 00 00 00 00 00 00 00 00 00 00 00 00 14 77 

08 01 00 2C 05 02 01 00 38 90 56 18 29 F0 37 86 3F FF FF FF 3F FF FF FF 3F 00 00 80 00 00 00 00 00 00 00 00 00 00 00 00 00 00 00 00 00 00 00 00 12 77 

08 01 00 2C 04 05 01 00 38 90 16 11 29 FD 2C BB 3D F0 00 B0 01 DC 48 15 3D 30 55 5D 15 55 55 4B 15 55 55 4B 15 55 55 4B 15 55 55 4B 15 55 55 4B 6F 77 

08 01 00 2C 05 02 01 00 38 90 16 11 29 FD 38 B2 37 2C 00 89 01 D7 FC 2A 3C D3 55 DF 15 55 55 4B 15 55 55 4B 15 55 55 4B 15 55 55 4B 15 55 55 4B 7B 77 

08 02 02 70 0F 02 FA 00 0A 00 00 00 09 00 00 07 D0 00 06 1A 80 00 00 00 00 00 00 00 16 00 01 00 00 00 57 45 00 00 F7 52 00 00 17 DC 00 C4 00 01 04 6A 00 00 00 00 00 00 00 00 00 00 00 00 F8 57 43 F8 0F 00 15 02 01 00 00 00 3F B4 00 00 A3 C3 00 00 3A F1 00 C4 00 01 04 6A 00 00 00 00 00 00 00 00 00 00 00 00 03 94 07 90 0F 00 0D 03 01 00 00 00 63 D8 00 00 67 8E 00 00 31 E4 00 C1 00 01 04 6A 00 00 00 00 00 00 00 00 00 00 00 00 FB 03 C0 58 0F 00 05 04 01 00 00 00 33 26 00 00 6D 98 00 00 0B F3 00 86 00 0A 2C 2A 00 00 00 00 00 00 00 00 00 00 00 00 01 A0 63 12 0F 00 02 05 01 00 00 00 1B C3 00 00 36 E7 00 00 0F 89 00 89 00 0A 2C 2A 00 00 00 00 00 00 00 00 00 00 00 00 01 AC DE E2 0F 00 1A 07 01 00 00 00 DF 41 00 00 FB D5 00 00 22 C0 00 C4 00 01 04 6A 00 00 00 00 00 00 00 00 00 00 00 00 07 2B 6B E8 0F 00 07 09 01 00 00 00 07 75 00 00 44 EA 00 00 54 46 00 35 00 00 00 00 00 00 00 00 00 00 00 00 00 00 00 00 02 54 C7 14 01 00 20 10 05 00 00 00 2A 10 00 00 DA 66 00 00 30 49 01 28 00 01 04 6C 00 00 00 00 00 00 00 00 00 00 00 00 02 01 A4 4C 0F 00 17 11 05 00 00 00 47 1A 00 00 14 29 00 00 46 FB 01 11 00 00 00 02 00 00 00 00 00 00 00 00 00 00 00 00 F3 41 06 40 03 00 16 13 05 00 00 00 9D 67 00 00 97 B5 00 00 05 A5 01 28 00 01 04 6C 00 00 00 00 00 00 00 00 00 00 00 00 0A 34 99 C0 0F 00 1A 15 05 00 00 00 38 06 00 00 0F 8B 00 00 23 4D 01 28 00 01 04 6C 00 00 00 00 00 00 00 00 00 00 00 00 0C BD 02 C0 0F 00 03 16 05 00 00 00 28 14 00 00 63 F4 00 00 29 66 00 1D 00 00 00 00 00 00 00 00 00 00 00 00 00 00 00 00 0D 63 61 F0 01 00 1F 17 05 00 00 00 41 0D 00 00 16 63 00 00 2D 00 01 28 00 01 04 6C 00 00 00 00 00 00 00 00 00 00 00 00 01 86 CF 08 0F 00 0A 18 05 00 00 00 9A 93 00 00 22 B4 00 00 15 C7 01 28 00 01 04 6C 00 00 00 00 00 00 00 00 00 00 00 00 F4 B0 F3 30 0F 00 10 19 05 00 00 00 0A 66 00 00 6C 7E 00 00 2A 6F 00 11 00 00 00 00 00 00 00 00 00 00 00 00 00 00 00 00 12 5C 9E A0 01 00 0E 77 

08 01 00 2C 10 20 05 00 22 C0 46 26 20 8D AC D4 17 D3 A1 C3 24 02 54 77 3F 52 C0 1C 28 43 25 4D 31 72 8F EA 01 7E 89 5D 22 D6 62 4F 3D FF FF 80 BF 77 

08 01 00 2C 11 17 05 00 22 C0 46 26 20 8D AC D4 17 D3 A0 C8 1E C2 55 FB 3F 54 40 06 28 43 27 21 31 74 5F 9F 01 7E 4C D8 23 0A 65 94 3D FF FF EC 88 77 

08 01 00 2C 13 16 05 00 22 C0 46 26 20 8D AC D4 17 D3 A1 C3 24 02 54 77 3F 52 C0 1C 28 43 25 4D 31 72 8F EA 01 7E 89 5D 22 D6 62 4F 3D FF FF 80 8A 77 

08 01 00 2C 15 1A 05 00 22 C0 46 26 20 8D AC D4 17 D3 A0 C8 1E C2 55 FB 3F 54 40 06 28 43 27 21 31 74 5F CC 01 7E 4C 11 23 0A 66 3A 3D FF FF 60 3A 77 

08 01 00 2C 17 1F 05 00 22 C0 46 26 20 8D AC D4 17 D3 A1 C3 24 02 54 77 3F 52 C0 1C 28 43 25 4D 31 72 8F EA 01 7E 89 5D 22 D6 62 4F 3D FF FF 80 87 77 

08 01 00 2C 18 0A 05 00 22 C0 46 26 20 8D AC D4 17 D3 A1 C3 24 02 54 77 3F 52 C0 1C 28 43 25 4D 31 72 8F EA 01 7E 89 5D 22 D6 62 4F 3D FF FF 80 9D 77 

08 01 00 2C 04 05 01 00 38 90 26 13 29 FC 47 B7 3D 8A 18 93 20 00 00 90 00 01 FF 0B 3E 9F 00 2B 00 00 00 00 00 00 00 00 00 07 77 0A 1C 60 0E B1 D7 77 

08 01 00 2C 05 02 01 00 38 90 26 13 29 FC 47 B7 3D 8A 18 93 20 00 00 90 00 01 FF 0B 3E 9F 00 2B 00 00 00 00 00 00 00 00 00 07 77 0A 1C 60 0E B1 D1 77 

08 02 02 20 0D 02 FA 00 0A 00 00 00 09 00 00 07 D0 00 06 1A 81 00 00 00 00 00 00 00 16 00 01 00 00 00 5A BF 00 00 88 67 00 00 17 E6 00 F6 00 01 04 6A 00 00 00 00 00 00 00 00 00 00 00 00 F8 59 48 F8 0F 00 15 02 01 00 00 00 3D 7E 00 00 F7 2A 00 00 3A FE 00 F6 00 01 04 6A 00 00 00 00 00 00 00 00 00 00 00 00 03 93 72 C0 0F 00 0D 03 01 00 00 00 65 6D 00 00 D7 06 00 00 31 EE 00 F3 00 01 04 6A 00 00 00 00 00 00 00 00 00 00 00 00 FB 04 FB F0 0F 00 05 04 01 00 00 00 33 A8 00 00 13 BA 00 00 0C 00 00 22 00 0A 2C 2C 00 00 00 00 00 00 00 00 00 00 00 00 01 A0 BF B6 0F 00 02 05 01 00 00 00 1E 4E 00 00 DF 02 00 00 0F 95 00 25 00 0A 2C 2C 00 00 00 00 00 00 00 00 00 00 00 00 01 AC BD 8A 0F 00 1A 07 01 00 00 00 CD 9D 00 00 80 45 00 00 22 CF 00 F6 00 01 04 6A 00 00 00 00 00 00 00 00 00 00 00 00 07 2B F0 28 0F 00 20 10 05 00 00 00 2C 57 00 00 3C EE 00 00 30 50 00 2E 00 01 04 6D 00 00 00 00 00 00 00 00 00 00 00 00 02 01 A3 24 0F 00 17 11 05 00 00 00 40 D9 00 00 0B 00 00 00 46 FF 00 2D 00 01 04 6D 00 00 00 00 00 00 00 00 00 00 00 00 F3 43 01 10 0F 00 16 13 05 00 00 00 A1 37 00 00 58 2E 00 00 05 AD 00 2E 00 01 04 6D 00 00 00 00 00 00 00 00 00 00 00 00 0A 34 A5 00 0F 00 1A 15 05 00 00 00 35 BF 00 00 33 46 00 00 23 55 00 2E 00 01 04 6D 00 00 00 00 00 00 00 00 00 00 00 00 0C BC 22 D0 0F 00 1F 17 05 00 00 00 3E 83 00 00 65 B5 00 00 2D 06 00 2E 00 01 04 6D 00 00 00 00 00 00 00 00 00 00 00 00 01 87 7C 72 0F 00 0A 18 05 00 00 00 9E 83 00 00 4D 23 00 00 15 CB 00 2E 00 01 04 6D 00 00 00 00 00 00 00 00 00 00 00 00 F4 B0 2B 60 0F 00 10 19 05 00 00 00 09 96 00 00 CB C2 00 00 2A 78 00 43 00 00 00 00 00 00 00 00 00 00 00 00 00 00 00 00 16 6A 99 A0 01 00 2C 77 

08 01 00 2C 04 05 01 00 38 90 36 1C 29 FC 00 B9 00 0C 02 3F 07 77 77 2A 1D DD DD DE 37 77 77 6A 1D DE 00 D4 07 80 07 69 20 00 20 9A 18 18 18 7E 4B 77 

08 01 00 2C 05 02 01 00 38 90 36 1C 29 FC 00 B9 00 0C 02 3F 07 77 77 2A 1D DD DD DE 37 77 77 6A 1D DE 00 D4 07 80 07 69 20 00 20 9A 18 10 50 42 31 77 

08 01 00 2C 04 05 01 00 38 90 46 17 29 FC 30 B6 08 D7 D0 77 10 28 14 29 12 01 C0 A6 20 D0 35 10 15 55 55 4B 15 55 55 4B 15 55 55 4B 15 55 55 4B 52 77 

08 01 00 2C 05 02 01 00 38 90 46 17 29 FD 10 B3 09 28 37 A6 3E 0C 16 16 1A 84 40 0E 22 40 95 54 15 55 55 4B 15 55 55 4B 15 55 55 4B 15 55 55 4B 5C 77 

08 02 02 48 0E 02 FA 00 0A 00 00 00 09 00 00 07 D0 00 06 1A 82 00 00 00 00 00 00 00 16 00 01 00 00 00 5A 90 00 00 DD 91 00 00 17 EF 01 28 00 01 04 6A 00 00 00 00 00 00 00 00 00 00 00 00 F8 56 B2 D8 0F 00 15 02 01 00 00 00 3B 98 00 00 12 C4 00 00 3B 0C 01 28 00 01 04 6A 00 00 00 00 00 00 00 00 00 00 00 00 03 92 1D 1C 0F 00 0D 03 01 00 00 00 64 9D 00 00 14 D0 00 00 31 F9 01 25 00 01 04 6A 00 00 00 00 00 00 00 00 00 00 00 00 FB 04 93 C0 0F 00 05 04 01 00 00 00 32 D6 00 00 8A E6 00 00 0C 0C 00 EA 00 0A 2C 2D 00 00 00 00 00 00 00 00 00 00 00 00 01 9F 07 5E 0F 00 02 05 01 00 00 00 1D 26 00 00 5F F3 00 00 0F A2 00 ED 00 0A 2C 2D 00 00 00 00 00 00 00 00 00 00 00 00 01 AE 8B 14 0F 00 1A 07 01 00 00 00 D9 5A 00 00 D0 2F 00 00 22 DD 01 28 00 01 04 6A 00 00 00 00 00 00 00 00 00 00 00 00 07 2B AF D8 0F 00 20 10 05 00 00 00 2A D8 00 00 8A 84 00 00 30 56 00 60 00 01 04 6D 00 00 00 00 00 00 00 00 00 00 00 00 02 00 18 F0 0F 00 17 11 05 00 00 00 41 0F 00 00 D8 98 00 00 47 02 00 5F 00 01 04 6D 00 00 00 00 00 00 00 00 00 00 00 00 F3 41 52 00 0F 00 16 13 05 00 00 00 9F 16 00 00 FD CC 00 00 05 B4 00 60 00 01 04 6D 00 00 00 00 00 00 00 00 00 00 00 00 0A 32 4A C0 0F 00 1A 15 05 00 00 00 3A BD 00 00 46 B5 00 00 23 5D 00 60 00 01 04 6D 00 00 00 00 00 00 00 00 00 00 00 00 0C BB 09 90 0F 00 03 16 05 00 00 00 00 C8 00 00 06 E2 00 00 29 77 00 1D 00 00 00 00 00 00 00 00 00 00 00 00 00 00 00 00 0D 64 33 B0 01 00 1F 17 05 00 00 00 3E 99 00 00 9B 15 00 00 2D 0C 00 60 00 01 04 6D 00 00 00 00 00 00 00 00 00 00 00 00 01 86 0D 90 0F 00 0A 18 05 00 00 00 A3 8D 00 00 62 3B 00 00 15 CF 00 60 00 01 04 6D 00 00 00 00 00 00 00 00 00 00 00 00 F4 B0 45 00 0F 00 10 19 05 00 00 00 00 C8 00 00 20 A6 00 00 2A 81 00 11 00 00 00 00 00 00 00 00 00 00 00 00 00 00 00 00 10 4F 64 60 01 00 9B 77 

08 01 00 2C 00 16 01 00 38 90 26 13 29 F0 A7 8D 00 FD FD 74 28 45 76 D4 19 F4 01 CA 16 E7 4F 6E 04 24 40 2E 32 BD FF F2 02 AA 51 DC 13 F9 21 76 45 77 

08 01 00 2C 02 15 01 00 38 90 26 13 29 F0 A5 8B 27 FD FA DD 27 F2 2A EA 07 80 01 63 18 57 E6 F2 04 6E 10 A1 30 A2 FE DA 3B EA 51 7C 13 F9 79 7F 72 77 

08 01 00 2C 03 0D 01 00 38 90 26 13 29 F0 24 86 3F DF 94 3C 30 E9 EE 5D 2F 08 08 6B 03 B7 66 2C 03 F5 60 9B 05 0F E3 7D 06 0C AE AC 23 6F 41 0F C7 77 

08 01 00 2C 04 05 01 00 38 90 56 18 29 FC 38 BD 00 00 00 00 00 00 00 00 00 00 00 00 00 00 00 00 00 00 00 00 00 00 00 00 00 00 00 00 00 00 00 00 93 77 

08 01 00 2C 05 02 01 00 38 90 56 18 29 FC 38 BD 00 00 00 00 00 00 00 00 00 00 00 00 00 00 00 00 00 00 00 00 00 00 00 00 00 00 00 00 00 00 00 00 95 77 

08 01 00 2C 07 1A 01 00 38 90 26 13 29 F0 A4 88 2B 04 BC BF 10 AF CF 70 15 A4 01 0A 0B 94 C2 16 04 DB 20 58 2A 25 02 D0 2B DA 51 0C 13 FC 51 78 9C 77 

08 01 00 2C 04 05 01 00 38 90 16 11 2A 09 52 2B 3E BA DC E6 25 FC 27 AA 18 00 55 2D 15 55 55 4B 15 55 55 4B 15 55 55 4B 15 55 55 4B 15 55 55 4B 04 77 

08 01 00 2C 05 02 01 00 38 90 16 11 2A 09 6F 20 08 00 16 FF 0E 3B 7F F8 38 01 55 B2 15 55 55 4B 15 55 55 4B 15 55 55 4B 15 55 55 4B 15 55 55 4B 33 77 

08 02 02 20 0D 02 FA 00 0A 00 00 00 09 00 00 07 D0 00 06 1A 83 00 00 00 00 00 00 00 16 00 01 00 00 00 55 2F 00 00 61 86 00 00 17 F9 00 2E 00 01 04 6B 00 00 00 00 00 00 00 00 00 00 00 00 F8 58 17 10 0F 00 15 02 01 00 00 00 3E DB 00 00 5C CF 00 00 3B 19 00 2E 00 01 04 6B 00 00 00 00 00 00 00 00 00 00 00 00 03 90 F3 F4 0F 00 0D 03 01 00 00 00 6E 02 00 00 8B 6A 00 00 32 03 00 2B 00 01 04 6B 00 00 00 00 00 00 00 00 00 00 00 00 FB 03 84 48 0F 00 05 04 01 00 00 00 33 E1 00 00 31 37 00 00 0C 19 00 86 00 0A 2C 2F 00 00 00 00 00 00 00 00 00 00 00 00 01 A0 B1 46 0F 00 02 05 01 00 00 00 1F 05 00 00 05 C8 00 00 0F AF 00 89 00 0A 2C 2F 00 00 00 00 00 00 00 00 00 00 00 00 01 AD 8C B6 0F 00 1A 07 01 00 00 00 DC 87 00 00 57 4E 00 00 22 EC 00 2E 00 01 04 6B 00 00 00 00 00 00 00 00 00 00 00 00 07 2D 46 88 0F 00 20 10 05 00 00 00 28 A4 00 00 F2 50 00 00 30 5C 00 92 00 01 04 6D 00 00 00 00 00 00 00 00 00 00 00 00 02 01 12 D8 0F 00 17 11 05 00 00 00 3F 8D 00 00 C7 80 00 00 47 06 00 91 00 01 04 6D 00 00 00 00 00 00 00 00 00 00 00 00 F3 42 D2 30 0F 00 16 13 05 00 00 00 9C C3 00 00 BC 85 00 00 05 BC 00 92 00 01 04 6D 00 00 00 00 00 00 00 00 00 00 00 00 0A 33 D7 90 0F 00 1A 15 05 00 00 00 3C EB 00 00 71 35 00 00 23 65 00 92 00 01 04 6D 00 00 00 00 00 00 00 00 00 00 00 00 0C BC 7C 20 0F 00 1F 17 05 00 00 00 3D DE 00 00 EC BF 00 00 2D 12 00 92 00 01 04 6D 00 00 00 00 00 00 00 00 00 00 00 00 01 86 3C 64 0F 00 0A 18 05 00 00 00 97 F0 00 00 8F EB 00 00 15 D3 00 92 00 01 04 6D 00 00 00 00 00 00 00 00 00 00 00 00 F4 AF 75 80 0F 00 10 19 05 00 00 00 14 E8 00 00 32 A1 00 00 2A 8A 00 43 00 00 00 00 00 00 00 00 00 00 00 00 00 00 00 00 14 30 F3 A0 01 00 16 77 

08 01 00 2C 04 05 01 00 38 90 26 13 2A 08 67 24 3D 8A 18 93 20 00 00 90 00 00 00 00 00 00 00 00 00 00 00 00 00 00 00 00 00 07 77 0A 1C 1F FB 93 44 77 

08 01 00 2C 05 02 01 00 38 90 26 13 2A 08 67 24 3D 8A 18 93 60 00 00 90 00 00 00 00 00 00 00 00 00 00 00 00 00 00 00 00 00 07 77 0A 1C 1F FB 93 02 77 

08 02 02 20 0D 02 FA 00 0A 00 00 00 09 00 00 07 D0 00 06 1A 84 00 00 00 00 00 00 00 16 00 01 00 00 00 54 5E 00 00 B7 E8 00 00 18 02 00 60 00 01 04 6B 00 00 00 00 00 00 00 00 00 00 00 00 F8 56 88 08 0F 00 15 02 01 00 00 00 3D A8 00 00 77 1F 00 00 3B 26 00 60 00 01 04 6B 00 00 00 00 00 00 00 00 00 00 00 00 03 90 FC 74 0F 00 0D 03 01 00 00 00 65 B9 00 00 C6 0A 00 00 32 0D 00 5D 00 01 04 6B 00 00 00 00 00 00 00 00 00 00 00 00 FB 04 0A 08 0F 00 05 04 01 00 00 00 31 DF 00 00 A6 C0 00 00 0C 25 00 22 00 0A 2C 31 00 00 00 00 00 00 00 00 00 00 00 00 01 A0 5D C8 0F 00 02 05 01 00 00 00 1D DC 00 00 81 26 00 00 0F BB 00 25 00 0A 2C 31 00 00 00 00 00 00 00 00 00 00 00 00 01 AB 98 46 0F 00 1A 07 01 00 00 00 D6 73 00 00 A5 65 00 00 22 FA 00 60 00 01 04 6B 00 00 00 00 00 00 00 00 00 00 00 00 07 2B C8 58 0F 00 20 10 05 00 00 00 28 DC 00 00 3F AD 00 00 30 63 00 C4 00 01 04 6D 00 00 00 00 00 00 00 00 00 00 00 00 02 00 40 04 0F 00 17 11 05 00 00 00 42 93 00 00 9E 8C 00 00 47 0A 00 C3 00 01 04 6D 00 00 00 00 00 00 00 00 00 00 00 00 F3 41 62 F0 0F 00 16 13 05 00 00 00 97 36 00 00 65 90 00 00 05 C4 00 C4 00 01 04 6D 00 00 00 00 00 00 00 00 00 00 00 00 0A 30 39 B0 0F 00 1A 15 05 00 00 00 3A 85 00 00 87 B5 00 00 23 6D 00 C4 00 01 04 6D 00 00 00 00 00 00 00 00 00 00 00 00 0C BA 7D E0 0F 00 03 16 05 00 00 00 2B 1A 00 00 B0 36 00 00 29 87 00 1B 00 00 00 00 00 00 00 00 00 00 00 00 00 00 00 00 0D 6E 82 40 01 00 1F 17 05 00 00 00 41 AC 00 00 25 FA 00 00 2D 19 00 C4 00 01 04 6D 00 00 00 00 00 00 00 00 00 00 00 00 01 85 24 66 0F 00 0A 18 05 00 00 00 A5 4A 00 00 A2 4E 00 00 15 D7 00 C4 00 01 04 6D 00 00 00 00 00 00 00 00 00 00 00 00 F4 AE 13 20 0F 00 2D 77 

08 01 00 2C 04 05 01 00 38 90 36 1C 2A 08 00 20 00 C0 00 E0 0F 77 77 DA 1D DD DD DE 37 77 77 6A 1D DE 00 D4 07 80 07 69 20 00 20 9A 18 18 18 7E CC 77 

08 01 00 2C 05 02 01 00 38 90 36 1C 2A 08 00 20 00 C0 00 E0 0F 77 77 DA 1D DD DD DE 37 77 77 6A 1D DE 00 D4 07 80 07 69 20 00 20 9A 18 18 18 7E CA 77 

08 01 00 2C 04 05 01 00 38 90 46 17 2A 08 23 2F 3C 0C 0C 6E 03 03 02 D4 27 78 F0 86 30 20 95 84 15 55 55 4B 15 55 55 4B 15 55 55 4B 15 55 55 4B 5E 77 

08 01 00 2C 05 02 01 00 38 90 46 17 2A 08 25 25 04 0C 0C DE 03 03 02 D4 27 78 F0 86 30 20 95 84 15 55 55 4B 15 55 55 4B 15 55 55 4B 15 55 55 4B DC 77 

08 02 02 20 0D 02 FA 00 0A 00 00 00 09 00 00 07 D0 00 06 1A 85 00 00 00 00 00 00 00 16 00 01 00 00 00 59 3B 00 00 46 3B 00 00 18 0C 00 92 00 01 04 6B 00 00 00 00 00 00 00 00 00 00 00 00 F8 55 1C 48 0F 00 15 02 01 00 00 00 40 19 00 00 C6 F4 00 00 3B 33 00 92 00 01 04 6B 00 00 00 00 00 00 00 00 00 00 00 00 03 8F 6D 34 0F 00 0D 03 01 00 00 00 69 79 00 00 37 0D 00 00 32 18 00 8F 00 01 04 6B 00 00 00 00 00 00 00 00 00 00 00 00 FB 02 CA 38 0F 00 05 04 01 00 00 00 31 95 00 00 4E DA 00 00 0C 32 00 EA 00 0A 2C 32 00 00 00 00 00 00 00 00 00 00 00 00 01 9D 35 E0 0F 00 02 05 01 00 00 00 1D AC 00 00 2F AB 00 00 0F C8 00 ED 00 0A 2C 32 00 00 00 00 00 00 00 00 00 00 00 00 01 AD 7D C2 0F 00 1A 07 01 00 00 00 D2 85 00 00 2E 8B 00 00 23 09 00 92 00 01 04 6B 00 00 00 00 00 00 00 00 00 00 00 00 07 28 61 48 0F 00 20 10 05 00 00 00 27 65 00 00 99 3B 00 00 30 69 00 F6 00 01 04 6D 00 00 00 00 00 00 00 00 00 00 00 00 01 FF 07 EC 0F 00 17 11 05 00 00 00 42 73 00 00 91 13 00 00 47 0E 00 F5 00 01 04 6D 00 00 00 00 00 00 00 00 00 00 00 00 F3 3F A5 F0 0F 00 16 13 05 00 00 00 96 6E 00 00 24 CF 00 00 05 CC 00 F6 00 01 04 6D 00 00 00 00 00 00 00 00 00 00 00 00 0A 2F 84 00 0F 00 1A 15 05 00 00 00 3C A3 00 00 B8 53 00 00 23 75 00 F6 00 01 04 6D 00 00 00 00 00 00 00 00 00 00 00 00 0C B8 D8 30 0F 00 03 16 05 00 00 00 30 7E 00 00 05 B8 00 00 29 90 00 4D 00 00 00 00 00 00 00 00 00 00 00 00 00 00 00 00 0B ED 81 80 01 00 1F 17 05 00 00 00 3A 35 00 00 72 87 00 00 2D 1F 00 F6 00 01 04 6D 00 00 00 00 00 00 00 00 00 00 00 00 01 82 50 96 0F 00 0A 18 05 00 00 00 9F B5 00 00 D0 6F 00 00 15 DB 00 F6 00 01 04 6D 00 00 00 00 00 00 00 00 00 00 00 00 F4 AE 01 80 0F 00 BA 77 

08 01 00 2C 04 05 01 00 38 90 56 18 2A 08 3C 28 00 00 00 00 00 00 00 00 00 00 00 00 00 00 00 00 00 00 00 00 00 00 00 00 00 00 00 00 00 00 00 00 F5 77 

08 01 00 2C 05 02 01 00 38 90 56 18 2A 08 3C 28 00 00 00 00 00 00 00 00 00 00 00 00 00 00 00 00 00 00 00 00 00 00 00 00 00 00 00 00 00 00 00 00 F3 77 

08 01 00 2C 04 05 01 00 38 90 16 11 2A 15 95 72 23 0F B2 7C 2E C0 60 1D 2C 00 55 8D 15 55 55 4B 15 55 55 4B 15 55 55 4B 15 55 55 4B 15 55 55 4B 89 77 

08 01 00 2C 05 02 01 00 38 90 16 11 2A 15 92 7B 21 7E F2 14 2E B2 E0 0E 0C 00 55 1D 15 55 55 4B 55 55 55 4B 15 55 55 4B 15 55 55 4B 15 55 55 4B CB 77 

08 02 02 48 0E 02 FA 00 0A 00 00 00 09 00 00 07 D0 00 06 1A 86 00 00 00 00 00 00 00 16 00 01 00 00 00 5D 5C 00 00 9D 98 00 00 18 15 00 C4 00 01 04 6B 00 00 00 00 00 00 00 00 00 00 00 00 F8 55 DA 28 0F 00 15 02 01 00 00 00 3F BC 00 00 DB 34 00 00 3B 40 00 C4 00 01 04 6B 00 00 00 00 00 00 00 00 00 00 00 00 03 91 E8 F0 0F 00 0D 03 01 00 00 00 5F 4E 00 00 74 64 00 00 32 22 00 C1 00 01 04 6B 00 00 00 00 00 00 00 00 00 00 00 00 FB 05 D4 88 0F 00 05 04 01 00 00 00 30 67 00 00 C4 44 00 00 0C 3E 00 86 00 0A 2C 34 00 00 00 00 00 00 00 00 00 00 00 00 01 A0 11 04 0F 00 02 05 01 00 00 00 1E D6 00 00 A7 00 00 00 0F D4 00 89 00 0A 2C 34 00 00 00 00 00 00 00 00 00 00 00 00 01 B0 2F 46 0F 00 1A 07 01 00 00 00 D9 9A 00 00 7B BF 00 00 23 17 00 C4 00 01 04 6B 00 00 00 00 00 00 00 00 00 00 00 00 07 2B C6 08 0F 00 20 10 05 00 00 00 29 51 00 00 ED 99 00 00 30 6F 01 28 00 01 04 6D 00 00 00 00 00 00 00 00 00 00 00 00 02 00 25 24 0F 00 17 11 05 00 00 00 41 1D 00 00 61 9F 00 00 47 12 01 27 00 01 04 6D 00 00 00 00 00 00 00 00 00 00 00 00 F3 43 59 40 0F 00 16 13 05 00 00 00 A0 04 00 00 C9 BE 00 00 05 D3 01 28 00 01 04 6D 00 00 00 00 00 00 00 00 00 00 00 00 0A 33 54 F0 0F 00 1A 15 05 00 00 00 34 EE 00 00 C8 AE 00 00 23 7D 01 28 00 01 04 6D 00 00 00 00 00 00 00 00 00 00 00 00 0C BB D8 F0 0F 00 03 16 05 00 00 00 00 C8 00 00 56 9E 00 00 29 98 00 18 00 00 00 00 00 00 00 00 00 00 00 00 00 00 00 00 0D 74 8E 80 01 00 1F 17 05 00 00 00 3C 5D 00 00 A1 C1 00 00 2D 25 01 28 00 01 04 6D 00 00 00 00 00 00 00 00 00 00 00 00 01 86 1A 72 0F 00 0A 18 05 00 00 00 A1 C3 00 00 E2 68 00 00 15 DF 01 28 00 01 04 6D 00 00 00 00 00 00 00 00 00 00 00 00 F4 AF 9C 20 0F 00 10 19 05 00 00 00 10 77 00 00 BB F9 00 00 2A A4 00 0C 00 00 00 00 00 00 00 00 00 00 00 00 00 00 00 00 11 FF 65 20 01 00 DD 77 

08 01 00 2C 10 20 05 00 22 C0 46 26 20 8D CD A4 12 43 5A D0 24 01 B7 61 3F 52 C0 35 28 43 3A E4 26 58 A9 88 11 FF 62 A1 07 7D 50 95 37 3F F4 58 3A 77 

08 01 00 2C 11 17 05 00 22 C0 46 26 20 8D CD A4 12 43 58 95 1E C1 B6 61 3F 52 40 2A 28 43 3A 88 26 5A 7A 7D 12 03 B4 8C 07 AD 8D 5C 37 3F F4 B8 47 77 

08 01 00 2C 13 16 05 00 22 C0 46 26 20 8D CD A4 12 43 5A D0 24 01 B7 61 3F 52 C0 35 28 43 3A E4 26 58 A9 88 11 FF 62 A1 07 7D 50 95 37 3F F4 58 0F 77 

08 01 00 2C 15 1A 05 00 22 C0 46 26 20 8D CD A4 12 43 58 63 1E C1 B6 48 3F 52 40 3C 28 43 3A A1 26 5A 7A 6B 12 03 D1 0F 07 AD 70 AE 37 3F F5 6C 84 77 

08 01 00 2C 17 1F 05 00 22 C0 46 26 20 8D CD A4 12 43 5A D0 24 01 B7 61 3F 52 C0 35 28 43 3A E4 26 58 A9 88 11 FF 62 A1 07 7D 50 95 37 3F F4 58 02 77 

08 01 00 2C 18 0A 05 00 22 C0 46 26 20 8D CD A4 12 43 5A D0 24 01 B7 61 3F 52 C0 35 28 43 3A E4 26 58 A9 88 11 FF 62 A1 07 7D 50 95 37 3F F4 58 18 77 

08 01 00 2C 04 05 01 00 38 90 26 13 2A 14 87 7E 3D 8A 18 93 20 00 00 90 00 00 2A 07 2A AA AA B4 00 00 00 00 00 00 00 00 00 07 77 0A 1C 9F EC CF 9A 77 

08 01 00 2C 05 02 01 00 38 90 26 13 2A 14 87 7E 3D 8A 18 93 20 00 00 90 00 00 2A 07 2A AA AA B4 00 00 00 00 00 00 00 00 00 07 77 0A 1C 9F EC CF 9C 77 

08 02 02 48 0E 02 FA 00 0A 00 00 00 09 00 00 07 D0 00 06 1A 87 00 00 00 00 00 00 00 16 00 01 00 00 00 51 88 00 00 24 76 00 00 18 1F 00 F6 00 01 04 6B 00 00 00 00 00 00 00 00 00 00 00 00 F8 56 82 C0 0F 00 15 02 01 00 00 00 41 5C 00 00 30 91 00 00 3B 4E 00 F6 00 01 04 6B 00 00 00 00 00 00 00 00 00 00 00 00 03 90 E0 9C 0F 00 0D 03 01 00 00 00 65 25 00 00 E3 D2 00 00 32 2C 00 F3 00 01 04 6B 00 00 00 00 00 00 00 00 00 00 00 00 FB 07 07 B8 0F 00 05 04 01 00 00 00 31 DD 00 00 6D 30 00 00 0C 4B 00 22 00 0A 2C 36 00 00 00 00 00 00 00 00 00 00 00 00 01 A2 C3 22 0F 00 02 05 01 00 00 00 1C 9C 00 00 54 FA 00 00 0F E1 00 25 00 0A 2C 36 00 00 00 00 00 00 00 00 00 00 00 00 01 AF 64 56 0F 00 1A 07 01 00 00 00 DB FD 00 00 00 9D 00 00 23 26 00 F6 00 01 04 6B 00 00 00 00 00 00 00 00 00 00 00 00 07 2C 34 20 0F 00 20 10 05 00 00 00 27 21 00 00 4E E7 00 00 30 76 00 2E 00 01 04 6E 00 00 00 00 00 00 00 00 00 00 00 00 01 FF 7C 90 0F 00 17 11 05 00 00 00 3F 8C 00 00 52 D1 00 00 47 16 00 2D 00 01 04 6E 00 00 00 00 00 00 00 00 00 00 00 00 F3 43 63 80 0F 00 16 13 05 00 00 00 9B 14 00 00 8B FF 00 00 05 DB 00 2E 00 01 04 6E 00 00 00 00 00 00 00 00 00 00 00 00 0A 32 53 90 0F 00 1A 15 05 00 00 00 38 08 00 00 EF 3A 00 00 23 85 00 2E 00 01 04 6E 00 00 00 00 00 00 00 00 00 00 00 00 0C BB 08 00 0F 00 03 16 05 00 00 00 2A A3 00 00 AF FB 00 00 29 A0 00 4A 00 00 00 00 00 00 00 00 00 00 00 00 00 00 00 00 0B F9 AC 80 01 00 1F 17 05 00 00 00 40 D7 00 00 F6 5E 00 00 2D 2B 00 2E 00 01 04 6E 00 00 00 00 00 00 00 00 00 00 00 00 01 85 F8 82 0F 00 0A 18 05 00 00 00 A4 01 00 00 0F 61 00 00 15 E4 00 2E 00 01 04 6E 00 00 00 00 00 00 00 00 00 00 00 00 F4 AF C9 C0 0F 00 10 19 05 00 00 00 0E 73 00 00 13 48 00 00 2A AE 00 3E 00 00 00 00 00 00 00 00 00 00 00 00 00 00 00 00 15 CD AD C0 01 00 78 77 

08 01 00 2C 04 05 01 00 38 90 36 1C 2A 14 1F 7E 3F 13 FD E0 27 77 77 BA 1D DD DD DE 37 77 77 6A 1D DE 00 D4 07 80 07 69 20 00 0E 91 20 88 11 F6 C4 77 

08 01 00 2C 05 02 01 00 38 90 36 1C 2A 14 1F 7E 3F 13 FD E0 27 77 77 BA 1D DD DD DE 37 77 77 6A 1D DE 00 D4 07 80 07 69 20 00 0E 91 20 88 11 F6 C2 77 

08 01 00 2C 04 05 01 00 38 90 46 17 2A 15 C1 7C 24 0C 0C 4E 03 02 5B D1 00 C0 FE E7 20 B0 35 60 15 55 55 4B 15 55 55 4B 15 55 55 4B 15 55 55 4B A3 77 

08 01 00 2C 05 02 01 00 38 90 46 17 2A 15 C1 7C 24 0C 0C 4E 03 02 5B D1 00 C0 FE E7 20 B0 35 60 15 55 55 4B 15 55 55 4B 15 55 55 4B 15 55 55 4B A5 77 

08 02 02 20 0D 02 FA 00 0A 00 00 00 09 00 00 07 D0 00 06 1A 88 00 00 00 00 00 00 00 16 00 01 00 00 00 4F FF 00 00 7C 82 00 00 18 28 01 28 00 01 04 6B 00 00 00 00 00 00 00 00 00 00 00 00 F8 54 1B F8 0F 00 15 02 01 00 00 00 45 00 00 00 46 CF 00 00 3B 5B 01 28 00 01 04 6B 00 00 00 00 00 00 00 00 00 00 00 00 03 8F 4F 4C 0F 00 0D 03 01 00 00 00 64 23 00 00 21 57 00 00 32 37 01 25 00 01 04 6B 00 00 00 00 00 00 00 00 00 00 00 00 FB 06 05 08 0F 00 05 04 01 00 00 00 30 72 00 00 DC 8D 00 00 0C 57 00 EA 00 0A 2C 37 00 00 00 00 00 00 00 00 00 00 00 00 01 9F 49 BC 0F 00 02 05 01 00 00 00 1B F0 00 00 D2 1F 00 00 0F ED 00 ED 00 0A 2C 37 00 00 00 00 00 00 00 00 00 00 00 00 01 AE CD 72 0F 00 1A 07 01 00 00 00 D2 A2 00 00 52 EE 00 00 23 34 01 28 00 01 04 6B 00 00 00 00 00 00 00 00 00 00 00 00 07 2A C9 40 0F 00 20 10 05 00 00 00 27 A3 00 00 9B 86 00 00 30 7C 00 60 00 01 04 6E 00 00 00 00 00 00 00 00 00 00 00 00 01 FE CB CC 0F 00 17 11 05 00 00 00 3E C7 00 00 2D 43 00 00 47 1A 00 5F 00 01 04 6E 00 00 00 00 00 00 00 00 00 00 00 00 F3 41 FF E0 0F 00 16 13 05 00 00 00 AB B8 00 00 30 FA 00 00 05 E3 00 60 00 01 04 6E 00 00 00 00 00 00 00 00 00 00 00 00 0A 31 3E B0 0F 00 1A 15 05 00 00 00 36 12 00 00 02 E0 00 00 23 8E 00 60 00 01 04 6E 00 00 00 00 00 00 00 00 00 00 00 00 0C B8 9C 20 0F 00 03 16 05 00 00 00 00 C8 00 00 F4 B0 00 00 29 A8 00 16 00 00 00 00 00 00 00 00 00 00 00 00 00 00 00 00 0D 7E 3E 80 01 00 1F 17 05 00 00 00 44 53 00 00 26 34 00 00 2D 32 00 60 00 01 04 6E 00 00 00 00 00 00 00 00 00 00 00 00 01 85 85 E0 0F 00 0A 18 05 00 00 00 97 C6 00 00 24 1B 00 00 15 E8 00 60 00 01 04 6E 00 00 00 00 00 00 00 00 00 00 00 00 F4 AF 4E 90 0F 00 4D 77 

08 01 00 2C 00 16 01 00 38 90 36 1C 2A 0A 18 23 3C 4E 88 D1 04 D1 00 6F 01 3F FD 39 2D D5 FF A2 3A C0 F8 2D 2F B0 1F A7 16 DF E7 F1 36 26 D4 14 62 77 

08 01 00 2C 02 15 01 00 38 90 36 1C 2A 0A 18 23 3C 4E 87 D3 39 7F FF 3F 3E 2F FD D9 2E 0D FF C2 3C 01 0A 52 0F B0 3C 38 0E AF 12 C8 29 7E C2 EB FA 77 

08 01 00 2C 03 0D 01 00 38 90 36 1C 2A 0A 18 23 3C 51 32 86 09 B9 00 9F 02 3F FF EF 15 51 FF 4B 1A 3F 9C C7 09 10 B8 3A 29 B4 78 3A 06 30 8C 39 21 77 

08 01 00 2C 04 05 01 00 38 90 56 18 2A 14 40 7E 00 00 00 00 00 00 00 00 00 00 00 00 00 00 00 00 00 00 00 00 00 00 00 00 00 00 00 00 00 00 00 00 C3 77 

08 01 00 2C 05 02 01 00 38 90 56 18 2A 14 40 7E 00 00 00 00 00 00 00 00 00 00 00 00 00 00 00 00 00 00 00 00 00 00 00 00 00 00 00 00 80 00 00 00 45 77 

08 01 00 2C 07 1A 01 00 38 90 36 1C 2A 0A 18 23 3C 4D A4 DE 3C F0 80 1E 02 B7 FD 89 2C 9C 00 89 05 9F 10 4E 1A 4B 25 D7 15 18 03 C5 23 59 02 A9 7C 77 

08 01 00 2C 04 05 01 00 38 90 16 11 2A 21 CA DB 20 03 11 94 21 8F 02 5D 07 3F 55 A6 15 55 55 4B 15 55 55 4B 15 55 55 4B 15 55 55 4B 15 55 55 4B 52 77 

08 01 00 2C 05 02 01 00 38 90 16 11 2A 21 C4 DA 20 02 05 92 21 8F 01 58 3B 72 55 70 15 55 55 4B 15 55 55 4B 15 55 55 4B 15 55 55 4B 15 55 55 4B E9 77 

08 02 02 70 0F 02 FA 00 0A 00 00 00 09 00 00 07 D0 00 06 1A 89 00 00 00 00 00 00 00 16 00 01 00 00 00 4A 7D 00 00 07 E5 00 00 18 32 00 2E 00 01 04 6C 00 00 00 00 00 00 00 00 00 00 00 00 F8 54 92 60 0F 00 15 02 01 00 00 00 3F E5 00 00 97 28 00 00 3B 68 00 2E 00 01 04 6C 00 00 00 00 00 00 00 00 00 00 00 00 03 8D 3A 40 0F 00 0D 03 01 00 00 00 62 8C 00 00 93 4B 00 00 32 41 00 2B 00 01 04 6C 00 00 00 00 00 00 00 00 00 00 00 00 FB 04 2B 80 0F 00 05 04 01 00 00 00 33 64 00 00 8D DE 00 00 0C 64 00 86 00 0A 2C 39 00 00 00 00 00 00 00 00 00 00 00 00 01 9C EB 88 0F 00 02 05 01 00 00 00 1A EA 00 00 80 D2 00 00 0F FA 00 89 00 0A 2C 39 00 00 00 00 00 00 00 00 00 00 00 00 01 B0 00 B2 0F 00 03 06 01 00 00 00 13 9A 00 00 B5 59 00 00 05 D9 00 AF 00 00 00 01 00 00 00 00 00 00 00 00 00 00 00 00 01 76 FB 5A 01 00 1A 07 01 00 00 00 CB 9A 00 00 D6 CE 00 00 23 42 00 2E 00 01 04 6C 00 00 00 00 00 00 00 00 00 00 00 00 07 28 EA E8 0F 00 20 10 05 00 00 00 27 18 00 00 0A E0 00 00 30 83 00 92 00 01 04 6E 00 00 00 00 00 00 00 00 00 00 00 00 01 FE E8 4E 0F 00 17 11 05 00 00 00 3F EE 00 00 1B B6 00 00 47 1E 00 91 00 01 04 6E 00 00 00 00 00 00 00 00 00 00 00 00 F3 40 8D E0 0F 00 16 13 05 00 00 00 AD C9 00 00 F3 8E 00 00 05 EA 00 92 00 01 04 6E 00 00 00 00 00 00 00 00 00 00 00 00 0A 2D CB 20 0F 00 10 14 05 00 00 00 04 39 00 00 65 76 00 00 2A BF 00 09 00 00 00 00 00 00 00 00 00 00 00 00 00 00 00 00 10 E8 C7 C0 01 00 1A 15 05 00 00 00 39 D4 00 00 2C 34 00 00 23 96 00 92 00 01 04 6E 00 00 00 00 00 00 00 00 00 00 00 00 0C B8 4D 60 0F 00 03 16 05 00 00 00 31 2B 00 00 56 53 00 00 29 B1 00 48 00 00 00 00 00 00 00 00 00 00 00 00 00 00 00 00 0C 24 71 B0 01 00 1F 17 05 00 00 00 47 03 00 00 74 3A 00 00 2D 38 00 92 00 01 04 6E 00 00 00 00 00 00 00 00 00 00 00 00 01 83 DC 14 0F 00 0A 18 05 00 00 00 96 72 00 00 4B 21 00 00 15 EC 00 92 00 01 04 6E 00 00 00 00 00 00 00 00 00 00 00 00 F4 AC DA 30 0F 00 4D 77 

08 01 00 2C 04 05 01 00 38 90 26 13 2A 20 A7 DD 3D 8A 18 93 20 00 00 90 00 00 AA 09 2A AA AA B4 00 00 00 00 00 00 00 00 00 07 77 0A 1C BF E8 03 4B 77 

08 01 00 2C 05 02 01 00 38 90 26 13 2A 20 A7 DD 3D 8A 18 93 20 00 00 90 00 00 AA 09 2A AA AA B4 00 00 00 00 00 00 00 00 00 07 77 0A 1C BF E8 03 4D 77 

08 02 02 70 0F 02 FA 00 0A 00 00 00 09 00 00 07 D0 00 06 1A 8A 00 00 00 00 00 00 00 16 00 01 00 00 00 50 77 00 00 59 FF 00 00 18 3B 00 60 00 01 04 6C 00 00 00 00 00 00 00 00 00 00 00 00 F8 54 AE 58 0F 00 07 01 01 00 00 00 08 27 00 00 FC F2 00 00 54 CD 00 2C 00 00 00 00 00 00 00 00 00 00 00 00 00 00 00 00 03 07 84 4C 01 00 15 02 01 00 00 00 41 ED 00 00 B9 32 00 00 3B 75 00 60 00 01 04 6C 00 00 00 00 00 00 00 00 00 00 00 00 03 8F 85 9C 0F 00 0D 03 01 00 00 00 6F AA 00 00 D1 3B 00 00 32 4B 00 5D 00 01 04 6C 00 00 00 00 00 00 00 00 00 00 00 00 FB 06 5B E0 0F 00 05 04 01 00 00 00 32 08 00 00 F7 E9 00 00 0C 70 00 22 00 0A 2C 3B 00 00 00 00 00 00 00 00 00 00 00 00 01 9D 9F C0 0F 00 02 05 01 00 00 00 19 61 00 00 FC 28 00 00 00 0A 00 26 00 0A 2C 3B 00 00 00 00 00 00 00 00 00 00 00 00 01 AF 9F 84 0F 00 1A 07 01 00 00 00 CA 7D 00 00 23 C5 00 00 23 51 00 60 00 01 04 6C 00 00 00 00 00 00 00 00 00 00 00 00 07 29 00 28 0F 00 20 10 05 00 00 00 21 6F 00 00 48 E0 00 00 30 89 00 C4 00 01 04 6E 00 00 00 00 00 00 00 00 00 00 00 00 01 FE B1 14 0F 00 17 11 05 00 00 00 40 EF 00 00 F3 3C 00 00 47 21 00 C3 00 01 04 6E 00 00 00 00 00 00 00 00 00 00 00 00 F3 43 CB 00 0F 00 16 13 05 00 00 00 98 74 00 00 98 22 00 00 05 F2 00 C4 00 01 04 6E 00 00 00 00 00 00 00 00 00 00 00 00 0A 30 EF 60 0F 00 10 14 05 00 00 00 12 A9 00 00 0B BD 00 00 2A C8 00 3B 00 00 00 00 00 00 00 00 00 00 00 00 00 00 00 00 0C F7 01 70 01 00 1A 15 05 00 00 00 3D E8 00 00 39 2A 00 00 23 9E 00 C4 00 01 04 6E 00 00 00 00 00 00 00 00 00 00 00 00 0C B9 EB B0 0F 00 1F 17 05 00 00 00 49 07 00 00 A9 18 00 00 2D 3E 00 C4 00 01 04 6E 00 00 00 00 00 00 00 00 00 00 00 00 01 85 5C C0 0F 00 0A 18 05 00 00 00 9F 56 00 00 62 6B 00 00 15 F0 00 C4 00 01 04 6E 00 00 00 00 00 00 00 00 00 00 00 00 F4 AE 50 00 0F 00 03 19 05 00 00 00 00 C8 00 00 A2 7E 00 00 29 B9 00 14 00 00 00 00 00 00 00 00 00 00 00 00 00 00 00 00 0F 2A 6E 20 01 00 BF 77 

08 01 00 2C 04 05 01 00 38 90 36 1C 2A 20 7F DA 3C FF FE 2C 1F 77 77 0A 1D DD DD DE 37 15 02 10 26 21 7E C6 17 88 70 88 00 01 44 04 3E 01 AF 29 DF 77 

08 01 00 2C 05 02 01 00 38 90 36 1C 2A 20 7F DA 3C FF FE 2C 1F 77 77 0A 9D DD DD DE 37 15 02 10 26 21 7E C6 17 88 70 88 00 01 44 04 3E 01 AF 29 59 77 

08 01 00 2C 04 05 01 00 38 90 46 17 2A 21 9C D3 20 E8 CC 8E 02 0D 03 43 00 C0 C0 E9 30 21 B5 81 15 55 55 4B 15 55 55 4B 15 55 55 4B 15 55 55 4B 91 77 

08 01 00 2C 05 02 01 00 38 90 46 17 2A 21 9C D3 20 E8 CC 8E 02 0D 03 43 00 C0 C0 E9 30 21 B5 81 15 55 55 4B 15 55 55 4B 15 55 55 4B 15 55 55 4B 97 77 

08 02 02 48 0E 02 FA 00 0A 00 00 00 09 00 00 07 D0 00 06 1A 8B 00 00 00 00 00 00 00 16 00 01 00 00 00 54 8F 00 00 E0 4D 00 00 18 44 00 92 00 01 04 6C 00 00 00 00 00 00 00 00 00 00 00 00 F8 55 80 78 0F 00 15 02 01 00 00 00 42 1C 00 00 02 04 00 00 3B 83 00 92 00 01 04 6C 00 00 00 00 00 00 00 00 00 00 00 00 03 90 DB 88 0F 00 0D 03 01 00 00 00 6D 53 00 00 41 FB 00 00 32 56 00 8F 00 01 04 6C 00 00 00 00 00 00 00 00 00 00 00 00 FB 07 90 08 0F 00 05 04 01 00 00 00 31 8B 00 00 AA 09 00 00 0C 7D 00 EA 00 0A 2C 3C 00 00 00 00 00 00 00 00 00 00 00 00 01 A1 8B DC 0F 00 02 05 01 00 00 00 1B D2 00 00 A8 FC 00 00 00 17 00 EE 00 0A 2C 3C 00 00 00 00 00 00 00 00 00 00 00 00 01 AE A4 E0 0F 00 1A 07 01 00 00 00 D2 41 00 00 AA 7A 00 00 23 5F 00 92 00 01 04 6C 00 00 00 00 00 00 00 00 00 00 00 00 07 2B 1D C8 0F 00 20 10 05 00 00 00 24 17 00 00 AD FD 00 00 30 8F 00 F6 00 01 04 6E 00 00 00 00 00 00 00 00 00 00 00 00 01 FF 77 D4 0F 00 17 11 05 00 00 00 3D 0A 00 00 E3 10 00 00 47 25 00 F5 00 01 04 6E 00 00 00 00 00 00 00 00 00 00 00 00 F3 43 8F 10 0F 00 16 13 05 00 00 00 9E A8 00 00 57 F1 00 00 05 FA 00 F6 00 01 04 6E 00 00 00 00 00 00 00 00 00 00 00 00 0A 30 D3 40 0F 00 10 14 05 00 00 00 00 C8 00 00 42 72 00 00 2A D1 00 09 00 00 00 00 00 00 00 00 00 00 00 00 00 00 00 00 10 EA 53 00 01 00 1A 15 05 00 00 00 39 8F 00 00 6E 58 00 00 23 A6 00 F6 00 01 04 6E 00 00 00 00 00 00 00 00 00 00 00 00 0C BA 1D 30 0F 00 1F 17 05 00 00 00 47 29 00 00 F4 2B 00 00 2D 44 00 F6 00 01 04 6E 00 00 00 00 00 00 00 00 00 00 00 00 01 85 6F E6 0F 00 0A 18 05 00 00 00 99 53 00 00 8D 41 00 00 15 F4 00 F6 00 01 04 6E 00 00 00 00 00 00 00 00 00 00 00 00 F4 B0 4B 50 0F 00 03 19 05 00 00 00 0E 9A 00 00 56 84 00 00 29 C2 00 46 00 00 00 00 00 00 00 00 00 00 00 00 00 00 00 00 12 D9 92 E0 01 00 EC 77 

08 01 00 2C 04 05 01 00 38 90 56 18 2A 20 44 DB 00 00 00 00 00 00 00 00 00 00 00 00 00 00 00 00 00 00 00 00 00 00 00 00 00 00 00 00 00 00 00 00 56 77 

08 01 00 2C 05 02 01 00 38 90 56 18 2A 20 44 DB 00 00 00 00 00 00 00 00 00 00 00 00 00 00 00 00 00 00 00 00 00 00 00 00 00 00 00 00 00 00 00 00 50 77 

08 01 00 2C 04 05 01 00 38 90 16 11 2A 2E 06 EE 1A 1B EA 0C 1E C5 58 5F 00 5D 15 EC 15 55 55 4B 15 55 55 4B 15 55 55 4B 15 55 55 4B 15 55 55 4B A7 77 

08 01 00 2C 05 02 01 00 38 90 16 11 2A 2E 12 E7 34 20 C6 63 3E 97 C8 19 00 67 55 76 15 55 55 4B 15 55 55 4B 15 55 55 4B 15 55 55 4B 55 55 55 4B EE 77 

08 02 02 48 0E 02 FA 00 0A 00 00 00 09 00 00 07 D0 00 06 1A 8C 00 00 00 00 00 00 00 16 00 01 00 00 00 5A 7C 00 00 38 75 00 00 18 4E 00 C4 00 01 04 6C 00 00 00 00 00 00 00 00 00 00 00 00 F8 54 3A 60 0F 00 15 02 01 00 00 00 41 2F 00 00 1A A9 00 00 3B 90 00 C4 00 01 04 6C 00 00 00 00 00 00 00 00 00 00 00 00 03 90 1F 40 0F 00 0D 03 01 00 00 00 6A 7B 00 00 7F F1 00 00 32 60 00 C1 00 01 04 6C 00 00 00 00 00 00 00 00 00 00 00 00 FB 06 73 F0 0F 00 05 04 01 00 00 00 32 5C 00 00 19 DC 00 00 0C 8A 00 86 00 0A 2C 3E 00 00 00 00 00 00 00 00 00 00 00 00 01 A0 5B 16 0F 00 02 05 01 00 00 00 1D B8 00 00 22 29 00 00 00 24 00 8A 00 0A 2C 3E 00 00 00 00 00 00 00 00 00 00 00 00 01 AF E4 80 0F 00 1A 07 01 00 00 00 CD 44 00 00 F6 D4 00 00 23 6D 00 C4 00 01 04 6C 00 00 00 00 00 00 00 00 00 00 00 00 07 29 45 30 0F 00 20 10 05 00 00 00 29 17 00 00 F0 F2 00 00 30 95 01 28 00 01 04 6E 00 00 00 00 00 00 00 00 00 00 00 00 01 FE 7D 26 0F 00 17 11 05 00 00 00 3B DC 00 00 B5 E3 00 00 47 29 01 27 00 01 04 6E 00 00 00 00 00 00 00 00 00 00 00 00 F3 43 52 10 0F 00 16 13 05 00 00 00 9F F5 00 00 FC 95 00 00 06 01 01 28 00 01 04 6E 00 00 00 00 00 00 00 00 00 00 00 00 0A 2F D1 90 0F 00 10 14 05 00 00 00 09 E5 00 00 C5 AC 00 00 2A D9 00 3B 00 00 00 00 00 00 00 00 00 00 00 00 00 00 00 00 0C F7 50 F0 01 00 1A 15 05 00 00 00 3C 02 00 00 81 E6 00 00 23 AE 01 28 00 01 04 6E 00 00 00 00 00 00 00 00 00 00 00 00 0C B8 CF E0 0F 00 1F 17 05 00 00 00 44 9A 00 00 2F 20 00 00 2D 4B 01 28 00 01 04 6E 00 00 00 00 00 00 00 00 00 00 00 00 01 85 3D 5C 0F 00 0A 18 05 00 00 00 96 93 00 00 9F 49 00 00 15 F8 01 28 00 01 04 6E 00 00 00 00 00 00 00 00 00 00 00 00 F4 AD AD B0 0F 00 03 19 05 00 00 00 00 C8 00 00 47 E3 00 00 29 CA 00 13 00 00 00 00 00 00 00 00 00 00 00 00 00 00 00 00 0F 0E E5 00 01 00 5C 77 

08 01 00 2C 10 20 05 00 22 C0 46 26 20 8D E9 58 04 64 00 2E 15 F9 C2 5E 33 EB C8 56 37 88 3C CF 37 F3 C0 57 11 98 9C 2C 00 00 0C 35 0A E1 72 20 50 77 

08 01 00 2C 11 17 05 00 22 C0 46 26 20 8D E9 58 04 66 BF 63 01 F9 C2 60 33 EB C8 7F 37 88 3C D9 37 F3 FB 98 21 18 9C 17 00 00 18 B1 01 3F 79 54 C6 77 

08 01 00 2C 13 16 05 00 22 C0 46 26 20 8D E9 58 04 64 00 2E 15 F9 C2 5E 33 EB C8 56 37 88 3C CF 37 F3 F6 79 0D 98 9C 16 00 00 07 4B 26 F3 6B CC E5 77 

08 01 00 2C 15 1A 05 00 22 C0 46 26 20 8D E9 58 04 64 00 2E 15 F9 C2 5E 33 EB C8 56 37 88 3C CF 37 F3 C3 EF 0E 98 9C 27 00 00 0E B9 08 8A A0 F4 21 77 

08 01 00 2C 17 1F 05 00 22 C0 46 26 20 8D E9 58 04 64 00 2E 15 F9 C2 5E 33 EB C8 56 37 88 3C CF 37 F3 F9 02 03 D8 9C 2C 00 3F FA D2 3D F8 76 A0 D2 77 

08 01 00 2C 18 0A 05 00 22 C0 46 26 20 8D E9 58 04 64 00 2E 15 F9 C2 5E 33 EB C8 56 37 88 3C CF 37 F3 C1 5C 03 98 9C 08 00 3F E9 AE 32 05 28 84 2D 77 

08 01 00 2C 04 05 01 00 38 90 26 13 2A 2C C7 E9 3D 8A 18 93 20 00 00 90 00 00 AA 09 2A AA AA B4 00 00 00 00 00 00 00 00 00 07 77 0A 1D FF FB 13 51 77 

08 01 00 2C 05 02 01 00 38 90 26 13 2A 2C C7 E9 3D 8A 18 93 20 00 00 90 00 00 AA 09 2A AA AA B4 00 00 00 00 00 00 00 00 00 07 77 0A 1D FF FB 13 57 77 

08 02 02 48 0E 02 FA 00 0A 00 00 00 09 00 00 07 D0 00 06 1A 8D 00 00 00 00 00 00 00 16 00 01 00 00 00 53 29 00 00 C5 9F 00 00 18 57 00 F6 00 01 04 6C 00 00 00 00 00 00 00 00 00 00 00 00 F8 53 E3 F0 0F 00 15 02 01 00 00 00 3F F2 00 00 72 13 00 00 3B 9D 00 F6 00 01 04 6C 00 00 00 00 00 00 00 00 00 00 00 00 03 8E 44 04 0F 00 0D 03 01 00 00 00 66 75 00 00 EE C5 00 00 32 6A 00 F3 00 01 04 6C 00 00 00 00 00 00 00 00 00 00 00 00 FB 05 16 58 0F 00 05 04 01 00 00 00 31 5C 00 00 C6 91 00 00 0C 96 00 22 00 0A 2C 40 00 00 00 00 00 00 00 00 00 00 00 00 01 A5 4E 4C 0F 00 02 05 01 00 00 00 1B 76 00 00 CF C9 00 00 00 30 00 26 00 0A 2C 40 00 00 00 00 00 00 00 00 00 00 00 00 01 B1 4C A0 0F 00 1A 07 01 00 00 00 DD A6 00 00 7E 52 00 00 23 7C 00 F6 00 01 04 6C 00 00 00 00 00 00 00 00 00 00 00 00 07 2B 8B B8 0F 00 20 10 05 00 00 00 26 E1 00 00 58 C3 00 00 30 9C 00 2E 00 01 04 6F 00 00 00 00 00 00 00 00 00 00 00 00 01 FE 39 BA 0F 00 17 11 05 00 00 00 3B 3F 00 00 A6 63 00 00 47 2D 00 2D 00 01 04 6F 00 00 00 00 00 00 00 00 00 00 00 00 F3 43 C7 C0 0F 00 16 13 05 00 00 00 A5 E9 00 00 BF 91 00 00 06 09 00 2E 00 01 04 6F 00 00 00 00 00 00 00 00 00 00 00 00 0A 30 07 00 0F 00 10 14 05 00 00 00 00 C8 00 00 F3 C2 00 00 2A E2 00 07 00 00 00 00 00 00 00 00 00 00 00 00 00 00 00 00 11 0D D8 C0 01 00 1A 15 05 00 00 00 3A 5D 00 00 AC 32 00 00 23 B6 00 2E 00 01 04 6F 00 00 00 00 00 00 00 00 00 00 00 00 0C B8 A9 50 0F 00 1F 17 05 00 00 00 43 FF 00 00 81 E8 00 00 2D 51 00 2E 00 01 04 6F 00 00 00 00 00 00 00 00 00 00 00 00 01 85 17 26 0F 00 0A 18 05 00 00 00 9B 6F 00 00 CA DF 00 00 15 FC 00 2E 00 01 04 6F 00 00 00 00 00 00 00 00 00 00 00 00 F4 AE 25 10 0F 00 03 19 05 00 00 00 1A 86 00 00 F9 F9 00 00 29 D2 00 45 00 00 00 00 00 00 00 00 00 00 00 00 00 00 00 00 12 9E 4F 00 01 00 42 77 

08 01 00 2C 04 05 01 00 38 90 36 1C 2A 2D FF E2 3B 3F FD F9 3F 77 77 9A 1D DD DD DE 37 66 FF 00 25 EA 9B C8 39 00 00 10 00 01 60 02 18 18 18 7E C5 77 

08 01 00 2C 05 02 01 00 38 90 36 1C 2A 2D FF E2 3B 3F FD F9 3F 77 77 9A 1D DD DD DE 37 66 FF 00 25 EA 9B C8 39 00 00 10 00 01 60 02 18 18 18 7E C3 77 

08 01 00 2C 05 02 01 00 38 90 46 17 2A 2C 30 E6 09 47 3E E5 22 1D F8 BB 0F 78 40 E7 22 40 15 5A 15 55 55 4B 15 55 55 4B 15 55 55 4B 15 55 55 4B 1E 77 

08 01 00 2C 04 05 01 00 38 90 46 17 2A 2C 30 E6 09 47 3E E5 22 1D F8 BB 0F 78 40 E7 22 40 15 5A 15 55 55 4B 15 55 55 4B 15 55 55 4B 15 55 55 4B 18 77 

08 02 02 70 0F 02 FA 00 0A 00 00 00 09 00 00 07 D0 00 06 1A 8E 00 00 00 00 00 00 00 16 00 01 00 00 00 57 C4 00 00 18 C3 00 00 18 61 01 28 00 01 04 6C 00 00 00 00 00 00 00 00 00 00 00 00 F8 54 F0 08 0F 00 15 02 01 00 00 00 43 5E 00 00 89 28 00 00 3B AA 01 28 00 01 04 6C 00 00 00 00 00 00 00 00 00 00 00 00 03 8F 2B F4 0F 00 0D 03 01 00 00 00 66 79 00 00 30 C9 00 00 32 75 01 25 00 01 04 6C 00 00 00 00 00 00 00 00 00 00 00 00 FB 07 4A 60 0F 00 05 04 01 00 00 00 2E FA 00 00 35 90 00 00 0C A3 00 EA 00 0A 2C 41 00 00 00 00 00 00 00 00 00 00 00 00 01 A1 00 5A 0F 00 02 05 01 00 00 00 1C CE 00 00 42 DB 00 00 00 3D 00 EE 00 0A 2C 41 00 00 00 00 00 00 00 00 00 00 00 00 01 AF 7B 56 0F 00 07 06 01 00 00 00 14 C2 00 00 54 1F 00 00 55 04 00 29 00 00 00 00 00 00 00 00 00 00 00 00 00 00 00 00 04 A0 88 50 01 00 1A 07 01 00 00 00 DF A6 00 00 CD 09 00 00 23 8A 01 28 00 01 04 6C 00 00 00 00 00 00 00 00 00 00 00 00 07 2A 09 C0 0F 00 20 10 05 00 00 00 25 D0 00 00 9D C1 00 00 30 A2 00 60 00 01 04 6F 00 00 00 00 00 00 00 00 00 00 00 00 01 FE 11 D8 0F 00 17 11 05 00 00 00 38 51 00 00 84 1B 00 00 47 31 00 5F 00 01 04 6F 00 00 00 00 00 00 00 00 00 00 00 00 F3 42 E8 D0 0F 00 16 13 05 00 00 00 AA 2A 00 00 66 45 00 00 06 11 00 60 00 01 04 6F 00 00 00 00 00 00 00 00 00 00 00 00 0A 2F 91 10 0F 00 10 14 05 00 00 00 11 4D 00 00 95 32 00 00 2A EB 00 39 00 00 00 00 00 00 00 00 00 00 00 00 00 00 00 00 0D 18 EA 00 01 00 1A 15 05 00 00 00 3C 4D 00 00 BB 12 00 00 23 BE 00 60 00 01 04 6F 00 00 00 00 00 00 00 00 00 00 00 00 0C B8 A3 D0 0F 00 1F 17 05 00 00 00 42 8A 00 00 B5 93 00 00 2D 57 00 60 00 01 04 6F 00 00 00 00 00 00 00 00 00 00 00 00 01 84 62 A0 0F 00 0A 18 05 00 00 00 9A 68 00 00 E1 55 00 00 16 00 00 60 00 01 04 6F 00 00 00 00 00 00 00 00 00 00 00 00 F4 AE 1C 10 0F 00 03 19 05 00 00 00 0E C3 00 00 ED 1A 00 00 29 DA 00 11 00 00 00 00 00 00 00 00 00 00 00 00 00 00 00 00 0E DF 7C E0 01 00 2C 77 

08 01 00 2C 00 16 01 00 38 90 46 17 2A 20 3A D2 25 14 7F B3 00 83 44 59 1F 63 8E 6D 10 5B 70 3A 19 14 2F E1 3F 6A BA C1 10 C9 CB 08 0F 04 87 CE 61 77 

08 01 00 2C 02 15 01 00 38 90 46 17 2A 20 3A D2 25 14 7F B3 00 83 44 59 1F 63 8E 6D 10 5B 70 3A 19 14 2F E1 3F 6A BA C1 10 C9 CB 08 0F 04 87 CE 60 77 

08 01 00 2C 03 0D 01 00 38 90 46 17 2A 20 3A D2 25 14 7F B3 00 83 44 59 1F 63 8E 6D 10 5B 70 3A 19 14 2F E1 3F 6A BA C1 10 C9 CB 08 0F 04 85 C8 7D 77 

08 01 00 2C 04 05 01 00 38 90 56 18 2A 2C 48 E5 00 00 00 00 00 00 00 00 00 00 00 00 00 00 00 00 00 00 00 00 00 00 00 00 00 00 00 00 00 00 00 00 68 77 

08 01 00 2C 05 02 01 00 38 90 56 18 2A 2C 48 E5 00 00 00 00 00 00 00 00 00 00 00 00 00 00 00 00 00 00 00 00 00 00 00 00 00 00 00 00 00 00 00 00 6E 77 

08 01 00 2C 07 1A 01 00 38 90 46 17 2A 20 3A D2 25 14 7F B3 00 83 44 59 1F 63 8E 6D 10 5B 70 3A 19 14 2F E1 3F 6A BA C1 10 C9 CB 08 0F 04 87 CE 6A 77 

08 01 00 2C 04 05 01 00 38 90 16 11 2A 3A 5A 82 16 85 87 11 36 7C 28 F8 1A 14 55 34 15 55 55 4B 15 55 55 4B 15 55 55 4B 15 55 55 4B 15 55 55 4B EC 77 

08 01 00 2C 05 02 01 00 38 90 16 11 2A 3A 7A 88 16 41 86 FB 21 3D 51 A7 16 BA 55 80 15 55 55 4B 15 55 55 4B 15 55 55 4B 15 55 55 4B 15 55 55 4B 89 77 

08 02 02 48 0E 02 FA 00 0A 00 00 00 09 00 00 07 D0 00 06 1A 8F 00 00 00 00 00 00 00 16 00 01 00 00 00 53 D2 00 00 A2 72 00 00 18 6A 00 2E 00 01 04 6D 00 00 00 00 00 00 00 00 00 00 00 00 F8 51 E3 E8 0F 00 15 02 01 00 00 00 3E 84 00 00 D8 F2 00 00 3B B7 00 2E 00 01 04 6D 00 00 00 00 00 00 00 00 00 00 00 00 03 8A FB 4C 0F 00 0D 03 01 00 00 00 6A 8C 00 00 A3 DE 00 00 32 7F 00 2B 00 01 04 6D 00 00 00 00 00 00 00 00 00 00 00 00 FB 05 EF C8 0F 00 05 04 01 00 00 00 32 91 00 00 DF 0F 00 00 0C AF 00 86 00 0A 2C 43 00 00 00 00 00 00 00 00 00 00 00 00 01 A0 37 2C 0F 00 02 05 01 00 00 00 1B A7 00 00 F6 3C 00 00 00 49 00 8A 00 0A 2C 43 00 00 00 00 00 00 00 00 00 00 00 00 01 AD 3B 6A 0F 00 07 06 01 00 00 00 23 0D 00 00 FF F4 00 00 95 01 00 5A 00 00 00 00 00 00 00 00 00 00 00 00 00 00 00 00 04 9F A9 18 03 00 1A 07 01 00 00 00 E2 6D 00 00 4D FB 00 00 23 99 00 2E 00 01 04 6D 00 00 00 00 00 00 00 00 00 00 00 00 07 29 26 78 0F 00 20 10 05 00 00 00 2C C7 00 00 FA DF 00 00 30 A8 00 92 00 01 04 6F 00 00 00 00 00 00 00 00 00 00 00 00 01 FA 9E 62 0F 00 17 11 05 00 00 00 38 C7 00 00 6E 18 00 00 47 35 00 91 00 01 04 6F 00 00 00 00 00 00 00 00 00 00 00 00 F3 40 DF 40 0F 00 16 13 05 00 00 00 9D BB 00 00 24 00 00 00 06 19 00 92 00 01 04 6F 00 00 00 00 00 00 00 00 00 00 00 00 0A 2D BA 70 0F 00 1A 15 05 00 00 00 3D C0 00 00 E6 E7 00 00 23 C6 00 92 00 01 04 6F 00 00 00 00 00 00 00 00 00 00 00 00 0C B5 D8 90 0F 00 1F 17 05 00 00 00 41 23 00 00 05 86 00 00 2D 5E 00 92 00 01 04 6F 00 00 00 00 00 00 00 00 00 00 00 00 01 82 96 CC 0F 00 0A 18 05 00 00 00 98 A2 00 00 0A 05 00 00 16 05 00 92 00 01 04 6F 00 00 00 00 00 00 00 00 00 00 00 00 F4 AC AC F0 0F 00 03 19 05 00 00 00 0D 0D 00 00 BB 65 00 00 29 E3 00 43 00 00 00 00 00 00 00 00 00 00 00 00 00 00 00 00 12 82 85 80 01 00 D7 77 

08 01 00 2C 04 05 01 00 38 90 26 13 2A 38 27 83 3D 8A 18 93 20 00 00 90 00 00 01 03 2F E0 00 70 00 00 00 00 00 00 00 00 00 07 77 0A 1C 00 04 CC 91 77 

08 01 00 2C 05 02 01 00 38 90 26 13 2A 38 27 83 3D 8A 18 93 20 00 00 90 00 01 01 0C 0F E0 00 E0 00 00 00 00 00 00 00 00 00 07 77 0A 1C 00 04 CC 29 77 

08 02 02 70 0F 02 FA 00 0A 00 00 00 09 00 00 07 D0 00 06 1A 90 00 00 00 00 00 00 00 16 00 01 00 00 00 50 ED 00 00 F8 AC 00 00 18 73 00 60 00 01 04 6D 00 00 00 00 00 00 00 00 00 00 00 00 F8 53 C8 D0 0F 00 15 02 01 00 00 00 43 13 00 00 F0 96 00 00 3B C4 00 60 00 01 04 6D 00 00 00 00 00 00 00 00 00 00 00 00 03 8D 2F 74 0F 00 0D 03 01 00 00 00 67 ED 00 00 DD 46 00 00 32 89 00 5D 00 01 04 6D 00 00 00 00 00 00 00 00 00 00 00 00 FB 08 C5 50 0F 00 05 04 01 00 00 00 2F 8B 00 00 54 F7 00 00 0C BC 00 22 00 0A 2C 45 00 00 00 00 00 00 00 00 00 00 00 00 01 9F DF FA 0F 00 02 05 01 00 00 00 1B 5D 00 00 74 8B 00 00 00 56 00 26 00 0A 2C 45 00 00 00 00 00 00 00 00 00 00 00 00 01 B3 FC A2 0F 00 07 06 01 00 00 00 28 19 00 00 78 A0 00 00 95 0F 00 8C 00 00 00 00 00 00 00 00 00 00 00 00 00 00 00 00 04 A1 F1 18 03 00 1A 07 01 00 00 00 C6 CF 00 00 9E 39 00 00 23 A7 00 60 00 01 04 6D 00 00 00 00 00 00 00 00 00 00 00 00 07 29 BA C0 0F 00 20 10 05 00 00 00 2B 9D 00 00 4A 27 00 00 30 AF 00 C4 00 01 04 6F 00 00 00 00 00 00 00 00 00 00 00 00 01 FE 61 B2 0F 00 17 11 05 00 00 00 3A F0 00 00 46 D0 00 00 47 39 00 C3 00 01 04 6F 00 00 00 00 00 00 00 00 00 00 00 00 F3 45 23 30 0F 00 16 13 05 00 00 00 B0 49 00 00 CB 61 00 00 06 20 00 C4 00 01 04 6F 00 00 00 00 00 00 00 00 00 00 00 00 0A 2F C7 50 0F 00 1A 15 05 00 00 00 3F EA 00 00 FF 23 00 00 23 CE 00 C4 00 01 04 6F 00 00 00 00 00 00 00 00 00 00 00 00 0C B8 FA 80 0F 00 03 16 05 00 00 00 03 D1 00 00 8E E8 00 00 29 EB 00 11 00 00 00 00 00 00 00 00 00 00 00 00 00 00 00 00 0D 94 CC 80 01 00 1F 17 05 00 00 00 40 96 00 00 3B 3C 00 00 2D 64 00 C4 00 01 04 6F 00 00 00 00 00 00 00 00 00 00 00 00 01 84 51 DE 0F 00 0A 18 05 00 00 00 9D 0A 00 00 20 30 00 00 16 09 00 C4 00 01 04 6F 00 00 00 00 00 00 00 00 00 00 00 00 F4 AE E7 20 0F 00 10 19 05 00 00 00 00 C8 00 00 7A 8C 00 00 2A FD 00 05 00 00 00 00 00 00 00 00 00 00 00 00 00 00 00 00 0F 90 BC C0 01 00 CF 77 

08 01 00 2C 04 05 01 00 38 90 36 1C 2A 38 00 80 00 43 FF B6 27 77 77 BA 1D DD DD DE 37 77 77 6A 1D DE 00 D4 07 80 07 69 20 00 20 9A 18 18 18 7E 3E 77 

08 01 00 2C 05 02 01 00 38 90 36 1C 2A 38 00 80 00 43 FF B6 27 77 77 BA 1D DD DD DE 37 77 77 6A 1D DE 00 D4 07 80 07 69 20 00 20 9A 18 18 18 7E 38 77 

08 01 00 2C 04 05 01 00 38 90 46 17 2A 38 24 86 04 0C 0F DB 27 E1 02 89 12 6A 61 E3 10 20 55 1D 15 55 55 4B 15 55 55 4B 95 55 55 4B 15 55 55 4B FF 77 

08 01 00 2C 05 02 01 00 38 90 46 17 2A 38 24 86 44 0C 0F DB 27 E1 02 89 12 6A 61 E3 10 20 55 1D 15 55 55 4B 15 55 55 4B 15 55 55 4B 15 55 55 4B 39 77 

08 02 02 70 0F 02 FA 00 0A 00 00 00 09 00 00 07 D0 00 06 1A 91 00 00 00 00 00 00 00 16 00 01 00 00 00 55 A0 00 00 82 DD 00 00 18 7D 00 92 00 01 04 6D 00 00 00 00 00 00 00 00 00 00 00 00 F8 51 C0 C8 0F 00 15 02 01 00 00 00 46 58 00 00 3B 7F 00 00 3B D2 00 92 00 01 04 6D 00 00 00 00 00 00 00 00 00 00 00 00 03 8C 61 74 0F 00 0D 03 01 00 00 00 70 8E 00 00 50 64 00 00 32 94 00 8F 00 01 04 6D 00 00 00 00 00 00 00 00 00 00 00 00 FB 06 99 C8 0F 00 05 04 01 00 00 00 30 4F 00 00 FF C0 00 00 0C C8 00 EA 00 0A 2C 46 00 00 00 00 00 00 00 00 00 00 00 00 01 A0 1D 8C 0F 00 02 05 01 00 00 00 1B 06 00 00 1B 9D 00 00 00 63 00 EE 00 0A 2C 46 00 00 00 00 00 00 00 00 00 00 00 00 01 AE 1A 86 0F 00 07 06 01 00 00 00 24 E1 00 00 25 94 00 00 95 1D 00 BE 00 00 00 00 00 00 00 00 00 00 00 00 00 00 00 00 04 9F 9C 18 03 00 1A 07 01 00 00 00 D7 4E 00 00 24 CC 00 00 23 B6 00 92 00 01 04 6D 00 00 00 00 00 00 00 00 00 00 00 00 07 28 37 00 0F 00 20 10 05 00 00 00 2A 9F 00 00 B0 66 00 00 30 B5 00 F6 00 01 04 6F 00 00 00 00 00 00 00 00 00 00 00 00 01 FD 43 12 0F 00 17 11 05 00 00 00 3A F0 00 00 34 16 00 00 47 3D 00 F5 00 01 04 6F 00 00 00 00 00 00 00 00 00 00 00 00 F3 43 79 F0 0F 00 16 13 05 00 00 00 A2 73 00 00 8B 34 00 00 06 28 00 F6 00 01 04 6F 00 00 00 00 00 00 00 00 00 00 00 00 0A 2C D7 20 0F 00 1A 15 05 00 00 00 3B 56 00 00 26 02 00 00 23 D7 00 F6 00 01 04 6F 00 00 00 00 00 00 00 00 00 00 00 00 0C B7 76 40 0F 00 03 16 05 00 00 00 2A DD 00 00 EA F4 00 00 29 F3 00 43 00 00 00 00 00 00 00 00 00 00 00 00 00 00 00 00 0C 48 7D 20 01 00 1F 17 05 00 00 00 3F 27 00 00 8E 4D 00 00 2D 6A 00 F6 00 01 04 6F 00 00 00 00 00 00 00 00 00 00 00 00 01 83 04 E6 0F 00 0A 18 05 00 00 00 A1 2A 00 00 4B DA 00 00 16 0D 00 F6 00 01 04 6F 00 00 00 00 00 00 00 00 00 00 00 00 F4 AD 25 F0 0F 00 10 19 05 00 00 00 10 FB 00 00 9E DB 00 00 2B 06 00 37 00 00 00 00 00 00 00 00 00 00 00 00 00 00 00 00 12 E9 43 C0 01 00 2D 77 

08 01 00 2C 04 05 01 00 38 90 56 18 2A 38 4C 80 00 00 00 00 00 00 00 00 00 00 00 00 00 00 00 00 00 00 00 00 00 00 00 00 00 00 00 00 00 00 00 00 1D 77 

08 01 00 2C 05 02 01 00 38 90 56 18 2A 38 4C 80 00 00 00 00 00 00 00 00 00 00 00 00 00 00 00 00 00 00 00 00 00 00 00 00 00 00 00 00 00 00 00 00 1B 77 

08 01 00 2C 04 05 01 00 38 90 16 11 2A 46 96 A5 04 E2 AA C4 2A AA AA B4 2A AA AA B4 2A AA AA B4 2A AA AA B4 2A AA AA B4 2A AA AA B4 2A AA AA B4 C3 77 

08 01 00 2C 05 02 01 00 38 90 16 11 2A 46 B0 A5 44 58 AA 09 2A AA AA B4 2A AA AA B4 2A AA AA B4 2A AA AA B4 2A AA AA B4 2A AA AA B4 2A AA AA B4 D4 77 

08 02 02 98 10 02 FA 00 0A 00 00 00 09 00 00 07 D0 00 06 1A 92 00 00 00 00 00 00 00 16 00 01 00 00 00 51 EA 00 00 DE 12 00 00 18 86 00 C4 00 01 04 6D 00 00 00 00 00 00 00 00 00 00 00 00 F8 52 99 B0 0F 00 15 02 01 00 00 00 40 CC 00 00 4F EA 00 00 3B DF 00 C4 00 01 04 6D 00 00 00 00 00 00 00 00 00 00 00 00 03 8D B1 6C 0F 00 0D 03 01 00 00 00 6C FD 00 00 8F EB 00 00 32 9E 00 C1 00 01 04 6D 00 00 00 00 00 00 00 00 00 00 00 00 FB 07 7D 30 0F 00 05 04 01 00 00 00 2D 1D 00 00 76 93 00 00 0C D5 00 86 00 0A 2C 48 00 00 00 00 00 00 00 00 00 00 00 00 01 A0 54 72 0F 00 02 05 01 00 00 00 1B 05 00 00 98 58 00 00 00 6F 00 8A 00 0A 2C 48 00 00 00 00 00 00 00 00 00 00 00 00 01 B1 DD D4 0F 00 07 06 01 00 00 00 25 B0 00 00 9B 17 00 00 95 2A 00 F0 00 00 00 00 00 00 00 00 00 00 00 00 00 00 00 00 04 A0 2D B0 03 00 1A 07 01 00 00 00 DB 57 00 00 76 44 00 00 23 C4 00 C4 00 01 04 6D 00 00 00 00 00 00 00 00 00 00 00 00 07 28 36 A0 0F 00 03 08 01 00 00 00 03 D2 00 00 63 92 00 00 06 4B 00 87 00 00 00 01 00 00 00 00 00 00 00 00 00 00 00 00 05 12 94 00 01 00 20 10 05 00 00 00 2B 4A 00 00 F3 75 00 00 30 BB 01 28 00 01 04 6F 00 00 00 00 00 00 00 00 00 00 00 00 01 FD 0D 4C 0F 00 17 11 05 00 00 00 39 80 00 00 0E 73 00 00 47 41 01 27 00 01 04 6F 00 00 00 00 00 00 00 00 00 00 00 00 F3 45 64 F0 0F 00 16 13 05 00 00 00 AF 97 00 00 2D 8F 00 00 06 30 01 28 00 01 04 6F 00 00 00 00 00 00 00 00 00 00 00 00 0A 2E F5 30 0F 00 1A 15 05 00 00 00 37 EB 00 00 33 C9 00 00 23 DF 01 28 00 01 04 6F 00 00 00 00 00 00 00 00 00 00 00 00 0C B7 25 30 0F 00 03 16 05 00 00 00 28 83 00 00 3C 70 00 00 29 FC 00 11 00 00 00 00 00 00 00 00 00 00 00 00 00 00 00 00 0D 97 A2 60 01 00 1F 17 05 00 00 00 39 B2 00 00 BF 33 00 00 2D 70 01 28 00 01 04 6F 00 00 00 00 00 00 00 00 00 00 00 00 01 82 8E 58 0F 00 0A 18 05 00 00 00 AD 1E 00 00 5E 9C 00 00 16 11 01 28 00 01 04 6F 00 00 00 00 00 00 00 00 00 00 00 00 F4 AD 88 10 0F 00 10 19 05 00 00 00 16 0A 00 00 76 02 00 00 2B 0F 00 05 00 00 00 00 00 00 00 00 00 00 00 00 00 00 00 00 11 83 9A 60 01 00 90 77 

08 01 00 2C 10 20 05 00 22 C0 46 26 20 8E 0A D4 11 BF F6 5B 0D 32 B5 1A 11 6D A9 3C 3F E8 C0 B4 06 99 C7 D3 03 9F 28 78 03 79 DD 86 18 9C 1F 0C CA 77 

08 01 00 2C 11 17 05 00 22 C0 46 26 20 8E 0A D4 21 3E CC 7A 0C 83 5B 8A 1A 9E 6F 57 3E FF 00 10 1E BB B5 B9 04 8B 28 4E 03 45 D6 D5 18 9C 1F 60 B0 77 

08 01 00 2C 13 16 05 00 22 C0 46 26 20 8E 0A D4 0D BF 14 9F 0D F3 24 46 1D 05 66 BC 3F 34 40 C5 20 09 0E E6 04 9E 28 54 03 88 54 D5 18 9C 1F 60 E8 77 

08 01 00 2C 15 1A 05 00 22 C0 46 26 20 8E 0A D4 0E 82 41 79 0C F2 41 9F 0C 3D E3 21 02 06 80 86 1E 22 10 1D 03 F1 28 6F 03 54 61 B7 18 9C 1F EC CA 77 

08 01 00 2C 17 1F 05 00 22 C0 46 26 20 8E 0A D4 03 C0 A4 EC 0C 1B CD BC 10 18 AF 92 00 B3 81 00 39 F8 80 F9 04 B7 68 6D 03 44 21 45 18 9C 19 AC 2C 77 

08 01 00 2C 18 0A 05 00 22 C0 46 26 20 8E 0A D4 03 BE DD AA 0C 38 C3 44 33 DD 8B BB 3F 03 80 A7 3D 05 88 62 04 82 28 7E 03 56 AF FD 18 9C 1F 60 82 77 

08 01 00 2C 04 05 01 00 38 90 26 13 2A 44 47 A7 3D 8A 18 93 20 00 00 90 00 01 FF 0B 3E 9F 00 2B 00 00 00 00 00 00 00 00 00 07 77 0A 1C 60 0E B1 7C 77 

08 01 00 2C 05 02 01 00 38 90 26 13 2A 44 47 A7 3D 8A 18 93 20 00 00 90 00 01 FF 0B 3E 9F 00 2B 00 00 00 00 00 00 00 00 00 07 77 0A 1C 60 0E B1 7A 77 

08 02 02 70 0F 02 FA 00 0A 00 00 00 09 00 00 07 D0 00 06 1A 93 00 00 00 00 00 00 00 16 00 01 00 00 00 59 36 00 00 60 FF 00 00 18 90 00 F6 00 01 04 6D 00 00 00 00 00 00 00 00 00 00 00 00 F8 51 EB 38 0F 00 15 02 01 00 00 00 43 F6 00 00 9F 5C 00 00 3B EC 00 F6 00 01 04 6D 00 00 00 00 00 00 00 00 00 00 00 00 03 8B 1A 7C 0F 00 0D 03 01 00 00 00 72 38 00 00 01 7E 00 00 32 A9 00 F3 00 01 04 6D 00 00 00 00 00 00 00 00 00 00 00 00 FB 07 1F 68 0F 00 05 04 01 00 00 00 2E CE 00 00 20 96 00 00 0C E2 00 22 00 0A 2C 4A 00 00 00 00 00 00 00 00 00 00 00 00 01 A1 DA AC 0F 00 02 05 01 00 00 00 19 9C 00 00 48 3A 00 00 00 7C 00 26 00 0A 2C 4A 00 00 00 00 00 00 00 00 00 00 00 00 01 AF 18 9C 0F 00 07 06 01 00 00 00 27 34 00 00 45 BC 00 00 95 38 01 22 00 00 00 00 00 00 00 00 00 00 00 00 00 00 00 00 04 9F B4 B0 03 00 1A 07 01 00 00 00 CB F3 00 00 F6 42 00 00 23 D2 00 F6 00 01 04 6D 00 00 00 00 00 00 00 00 00 00 00 00 07 27 24 C8 0F 00 20 10 05 00 00 00 2B BB 00 00 50 26 00 00 30 C2 00 2E 00 01 04 70 00 00 00 00 00 00 00 00 00 00 00 00 01 FC E0 06 0F 00 17 11 05 00 00 00 3B 95 00 00 FA 07 00 00 47 44 00 2D 00 01 04 70 00 00 00 00 00 00 00 00 00 00 00 00 F3 43 72 80 0F 00 16 13 05 00 00 00 AB 36 00 00 F0 C6 00 00 06 37 00 2E 00 01 04 70 00 00 00 00 00 00 00 00 00 00 00 00 0A 2D C7 10 0F 00 1A 15 05 00 00 00 3B 64 00 00 65 CE 00 00 23 E7 00 2E 00 01 04 70 00 00 00 00 00 00 00 00 00 00 00 00 0C B6 20 90 0F 00 03 16 05 00 00 00 36 8F 00 00 91 69 00 00 2A 04 00 43 00 00 00 00 00 00 00 00 00 00 00 00 00 00 00 00 0C 61 1E B0 01 00 1F 17 05 00 00 00 3A 09 00 00 13 B5 00 00 2D 77 00 2E 00 01 04 70 00 00 00 00 00 00 00 00 00 00 00 00 01 82 1E B6 0F 00 0A 18 05 00 00 00 A2 1F 00 00 8E 09 00 00 16 15 00 2E 00 01 04 70 00 00 00 00 00 00 00 00 00 00 00 00 F4 AC 45 40 0F 00 10 19 05 00 00 00 1A E9 00 00 96 EB 00 00 2B 18 00 37 00 00 00 00 00 00 00 00 00 00 00 00 00 00 00 00 14 E8 15 A0 01 00 F7 77 

08 01 00 2C 04 05 01 00 38 90 36 1C 2A 44 00 A9 00 0C 02 3F 07 77 77 2A 1D DD DD DE 37 77 77 6A 1D DE 00 D4 07 80 07 69 20 00 01 93 2F C8 10 85 DC 77 

08 01 00 2C 05 02 01 00 38 90 36 1C 2A 44 00 A9 00 0C 02 3F 07 77 77 2A 1D DD DD DE 37 77 77 6A 1D DE 00 D4 07 80 07 69 20 00 01 93 2F C8 10 85 DA 77 

08 01 00 2C 04 05 01 00 38 90 46 17 2A 45 1F A1 04 0C 0C DE 03 03 FD D0 00 C0 C0 E9 30 30 35 E0 15 55 55 4B 15 55 55 4B 15 55 55 4B 15 55 55 4B C6 77 

08 01 00 2C 05 02 01 00 38 90 46 17 2A 45 1F A1 04 0C 0C DE 03 03 FD D0 00 C0 C0 E9 30 30 35 E0 15 55 55 4B 15 55 55 4B 15 55 55 4B 15 55 55 4B C0 77 

08 02 02 70 0F 02 FA 00 0A 00 00 00 09 00 00 07 D0 00 06 1A 94 00 00 00 00 00 00 00 16 00 01 00 00 00 53 A0 00 00 B7 9B 00 00 18 99 01 28 00 01 04 6D 00 00 00 00 00 00 00 00 00 00 00 00 F8 51 69 28 0F 00 15 02 01 00 00 00 43 65 00 00 B7 36 00 00 3B F9 01 28 00 01 04 6D 00 00 00 00 00 00 00 00 00 00 00 00 03 8B 62 04 0F 00 0D 03 01 00 00 00 70 0A 00 00 41 94 00 00 32 B3 01 25 00 01 04 6D 00 00 00 00 00 00 00 00 00 00 00 00 FB 07 16 30 0F 00 05 04 01 00 00 00 32 73 00 00 90 4C 00 00 0C EE 00 EA 00 0A 2C 4B 00 00 00 00 00 00 00 00 00 00 00 00 01 A1 C5 B6 0F 00 02 05 01 00 00 00 1C 08 00 00 B9 60 00 00 00 88 00 EE 00 0A 2C 4B 00 00 00 00 00 00 00 00 00 00 00 00 01 AE 15 34 0F 00 07 06 01 00 00 00 27 E0 00 00 BA AF 00 00 95 45 00 28 00 00 00 01 00 00 00 00 00 00 00 00 00 00 00 00 04 9F 6A 28 03 00 1A 07 01 00 00 00 CD A6 00 00 4A F4 00 00 23 E1 01 28 00 01 04 6D 00 00 00 00 00 00 00 00 00 00 00 00 07 26 89 28 0F 00 20 10 05 00 00 00 32 DF 00 00 9C 1E 00 00 30 C8 00 60 00 01 04 70 00 00 00 00 00 00 00 00 00 00 00 00 01 FA C6 34 0F 00 17 11 05 00 00 00 3D 61 00 00 D0 74 00 00 47 48 00 5F 00 01 04 70 00 00 00 00 00 00 00 00 00 00 00 00 F3 43 0F 70 0F 00 16 13 05 00 00 00 9B F1 00 00 96 56 00 00 06 3F 00 60 00 01 04 70 00 00 00 00 00 00 00 00 00 00 00 00 0A 2C D2 40 0F 00 1A 15 05 00 00 00 3A 12 00 00 79 7C 00 00 23 EF 00 60 00 01 04 70 00 00 00 00 00 00 00 00 00 00 00 00 0C B5 AA 90 0F 00 03 16 05 00 00 00 00 C8 00 00 E5 5B 00 00 2A 0C 00 12 00 00 00 00 00 00 00 00 00 00 00 00 00 00 00 00 0D 94 58 C0 01 00 1F 17 05 00 00 00 37 AA 00 00 42 07 00 00 2D 7D 00 60 00 01 04 70 00 00 00 00 00 00 00 00 00 00 00 00 01 81 FB 66 0F 00 0A 18 05 00 00 00 A1 28 00 00 9F 3A 00 00 16 19 00 60 00 01 04 70 00 00 00 00 00 00 00 00 00 00 00 00 F4 AB DD C0 0F 00 10 19 05 00 00 00 00 C8 00 00 29 A3 00 00 2B 21 00 06 00 00 00 00 00 00 00 00 00 00 00 00 00 00 00 00 11 92 FB C0 01 00 A1 77 

08 01 00 2C 00 16 01 00 38 90 56 18 2A 38 3A 82 25 14 92 B4 00 14 64 68 09 EC F9 47 20 1C F8 C4 1B 32 45 55 3F 65 06 FC 32 1B 8D 68 3A B4 65 3B AF 77 

08 01 00 2C 02 15 01 00 38 90 56 18 2A 38 39 87 15 55 55 4B 15 55 55 4B 15 55 55 4B 15 55 55 4B 15 55 55 4B 15 55 55 4B 15 55 55 4B 15 55 54 48 7B 77 

08 01 00 2C 03 0D 01 00 38 90 56 18 2A 38 38 84 00 00 00 00 00 00 00 00 00 00 00 00 00 00 00 00 00 00 00 00 00 00 00 00 00 00 00 00 00 00 00 00 62 77 

08 01 00 2C 04 05 01 00 38 90 56 18 2A 44 50 AB 00 00 00 00 00 00 00 00 00 00 00 00 00 00 00 00 00 00 00 00 00 00 00 00 00 00 00 00 00 00 00 00 56 77 

08 01 00 2C 05 02 01 00 38 90 56 18 2A 44 50 AB 00 00 00 00 00 00 00 00 00 00 00 00 00 00 00 00 00 00 00 00 00 00 00 00 00 00 00 00 00 00 00 00 50 77 

08 01 00 2C 07 1A 01 00 38 90 56 18 2A 38 38 84 15 55 55 4B 15 55 55 4B 15 55 55 4B 15 55 55 4B 15 55 55 4B 15 55 55 4B 15 55 55 4B 15 55 54 48 73 77 

08 01 00 2C 04 05 01 00 38 90 16 11 2A 50 40 C7 00 5F 4C EB 0C 7B FD 30 3A 30 15 6A 15 55 55 4B 15 55 55 4B 15 55 55 4B 15 55 55 4B 15 55 55 4B 1E 77 

08 01 00 2C 05 02 01 00 38 90 16 11 2A 50 40 C7 00 5F 4C EB 0C 78 0E 31 37 40 15 CA 15 55 55 4B 15 55 55 4B 15 55 55 4B 15 55 55 4B 15 55 55 4B 34 77 

08 02 02 70 0F 02 FA 00 0A 00 00 00 09 00 00 07 D0 00 06 1A 95 00 00 00 00 00 00 00 16 00 01 00 00 00 56 11 00 00 3B D2 00 00 18 A3 00 2E 00 01 04 6E 00 00 00 00 00 00 00 00 00 00 00 00 F8 52 29 50 0F 00 15 02 01 00 00 00 44 FB 00 00 0B ED 00 00 3C 07 00 2E 00 01 04 6E 00 00 00 00 00 00 00 00 00 00 00 00 03 89 7F 24 0F 00 0D 03 01 00 00 00 6E F1 00 00 AF 59 00 00 32 BD 00 2B 00 01 04 6E 00 00 00 00 00 00 00 00 00 00 00 00 FB 06 4D 28 0F 00 05 04 01 00 00 00 2E FC 00 00 38 79 00 00 0C FB 00 86 00 0A 2C 4D 00 00 00 00 00 00 00 00 00 00 00 00 01 9E AB 88 0F 00 02 05 01 00 00 00 1C 92 00 00 68 FF 00 00 00 95 00 8A 00 0A 2C 4D 00 00 00 00 00 00 00 00 00 00 00 00 01 B0 C4 70 0F 00 07 06 01 00 00 00 26 C3 00 00 66 36 00 00 95 53 00 5A 00 00 00 01 00 00 00 00 00 00 00 00 00 00 00 00 04 9F 36 48 03 00 1A 07 01 00 00 00 D0 EE 00 00 C9 09 00 00 23 EF 00 2E 00 01 04 6E 00 00 00 00 00 00 00 00 00 00 00 00 07 25 7F C0 0F 00 20 10 05 00 00 00 2E A2 00 00 01 70 00 00 30 CF 00 92 00 01 04 70 00 00 00 00 00 00 00 00 00 00 00 00 01 F9 39 50 0F 00 17 11 05 00 00 00 3A EB 00 00 C9 EA 00 00 47 4C 00 91 00 01 04 70 00 00 00 00 00 00 00 00 00 00 00 00 F3 43 9D C0 0F 00 16 13 05 00 00 00 9F A0 00 00 55 53 00 00 06 47 00 92 00 01 04 70 00 00 00 00 00 00 00 00 00 00 00 00 0A 2C B5 40 0F 00 1A 15 05 00 00 00 33 E5 00 00 A8 AD 00 00 23 F7 00 92 00 01 04 70 00 00 00 00 00 00 00 00 00 00 00 00 0C B4 C4 40 0F 00 03 16 05 00 00 00 2C 9E 00 00 36 DB 00 00 2A 15 00 44 00 00 00 00 00 00 00 00 00 00 00 00 00 00 00 00 0C 3D 0F 60 01 00 1F 17 05 00 00 00 3A 2F 00 00 8D 7C 00 00 2D 83 00 92 00 01 04 70 00 00 00 00 00 00 00 00 00 00 00 00 01 82 48 DC 0F 00 0A 18 05 00 00 00 96 99 00 00 CF D7 00 00 16 1D 00 92 00 01 04 70 00 00 00 00 00 00 00 00 00 00 00 00 F4 AB C2 90 0F 00 10 19 05 00 00 00 0C 22 00 00 60 12 00 00 2B 2A 00 38 00 00 00 00 00 00 00 00 00 00 00 00 00 00 00 00 14 EB 8B 00 01 00 FD 77 

08 01 00 2C 04 05 01 00 38 90 26 13 2A 50 67 C4 3D 8A 18 93 20 00 00 90 00 00 00 00 00 00 00 00 00 00 00 00 00 00 00 00 00 07 77 0A 1C 1F FB 93 FC 77 

08 01 00 2C 05 02 01 00 38 90 26 13 2A 50 67 C4 3D 8A 18 93 60 00 00 90 00 00 00 00 00 00 00 00 00 00 00 00 00 00 00 00 00 07 77 0A 1C 1F FB 93 BA 77 

08 02 02 48 0E 02 FA 00 0A 00 00 00 09 00 00 07 D0 00 06 1A 96 00 00 00 00 00 00 00 16 00 01 00 00 00 55 CC 00 00 9B 05 00 00 18 AC 00 60 00 01 04 6E 00 00 00 00 00 00 00 00 00 00 00 00 F8 51 65 20 0F 00 15 02 01 00 00 00 45 84 00 00 25 94 00 00 3C 14 00 60 00 01 04 6E 00 00 00 00 00 00 00 00 00 00 00 00 03 8A 0F 18 0F 00 0D 03 01 00 00 00 70 F0 00 00 EE 78 00 00 32 C7 00 5D 00 01 04 6E 00 00 00 00 00 00 00 00 00 00 00 00 FB 09 99 88 0F 00 05 04 01 00 00 00 31 53 00 00 B3 39 00 00 0D 07 00 22 00 0A 2C 4F 00 00 00 00 00 00 00 00 00 00 00 00 01 9E 18 36 0F 00 02 05 01 00 00 00 1B F2 00 00 E2 BF 00 00 00 A1 00 26 00 0A 2C 4F 00 00 00 00 00 00 00 00 00 00 00 00 01 B0 34 04 0F 00 07 06 01 00 00 00 24 D8 00 00 DE 36 00 00 95 60 00 8C 00 00 00 01 00 00 00 00 00 00 00 00 00 00 00 00 04 A0 19 30 03 00 1A 07 01 00 00 00 D4 F7 00 00 16 83 00 00 23 FE 00 60 00 01 04 6E 00 00 00 00 00 00 00 00 00 00 00 00 07 28 20 80 0F 00 20 10 05 00 00 00 2F C7 00 00 47 9A 00 00 30 D5 00 C4 00 01 04 70 00 00 00 00 00 00 00 00 00 00 00 00 01 F9 F4 36 0F 00 17 11 05 00 00 00 3B ED 00 00 98 90 00 00 47 50 00 C3 00 01 04 70 00 00 00 00 00 00 00 00 00 00 00 00 F3 45 3E 80 0F 00 16 13 05 00 00 00 A3 4A 00 00 FD C8 00 00 06 4E 00 C4 00 01 04 70 00 00 00 00 00 00 00 00 00 00 00 00 0A 2B C1 E0 0F 00 1A 15 05 00 00 00 32 85 00 00 BA 1C 00 00 23 FF 00 C4 00 01 04 70 00 00 00 00 00 00 00 00 00 00 00 00 0C B4 F0 C0 0F 00 03 16 05 00 00 00 29 D9 00 00 82 E6 00 00 2A 1D 00 12 00 00 00 00 00 00 00 00 00 00 00 00 00 00 00 00 0D 91 51 A0 01 00 1F 17 05 00 00 00 35 36 00 00 C6 40 00 00 2D 89 00 C4 00 01 04 70 00 00 00 00 00 00 00 00 00 00 00 00 01 82 1F 52 0F 00 0A 18 05 00 00 00 9C 1D 00 00 E2 F2 00 00 16 21 00 C4 00 01 04 70 00 00 00 00 00 00 00 00 00 00 00 00 F4 AB F1 60 0F 00 0C 77 

08 01 00 2C 04 05 01 00 38 90 36 1C 2A 50 00 C0 00 C0 00 E0 0F 77 77 DA 1D DD DD DE 37 77 77 6A 1D DE 00 D4 07 80 07 69 20 00 0D 94 1E B1 18 41 C7 77 

08 01 00 2C 05 02 01 00 38 90 36 1C 2A 50 00 C0 00 C0 00 E0 0F 77 77 DA 1D DD DD DE 37 77 77 6A 1D DE 00 D4 87 80 07 69 20 00 0D 94 1E B1 18 41 41 77 

08 01 00 2C 04 05 01 00 38 90 46 17 2A 50 21 C9 18 6A 44 66 02 11 ED 18 00 C0 C0 E9 20 A4 55 04 15 55 55 4B 15 55 55 4B 15 55 55 4B 15 55 55 4B C4 77 

08 01 00 2C 05 02 01 00 38 90 46 17 AA 50 21 C9 18 6A 44 66 02 11 ED 18 00 C0 C0 E9 20 A4 55 04 15 55 55 4B 15 55 55 4B 15 55 55 4B 15 55 55 4B 42 77 

08 02 02 98 10 02 FA 00 0A 00 00 00 09 00 00 07 D0 00 06 1A 97 00 00 00 00 00 00 00 16 00 01 00 00 00 51 25 00 00 24 20 00 00 18 B6 00 92 00 01 04 6E 00 00 00 00 00 00 00 00 00 00 00 00 F8 51 86 50 0F 00 15 02 01 00 00 00 48 C2 00 00 6A 44 00 00 3C 21 00 92 00 01 04 6E 00 00 00 00 00 00 00 00 00 00 00 00 03 8A 8B 88 0F 00 0D 03 01 00 00 00 6F 2C 00 00 61 EB 00 00 32 D2 00 8F 00 01 04 6E 00 00 00 00 00 00 00 00 00 00 00 00 FB 07 E6 A0 0F 00 05 04 01 00 00 00 30 4D 00 00 5A 2E 00 00 0D 14 00 EA 00 0A 2C 50 00 00 00 00 00 00 00 00 00 00 00 00 01 A1 EC C8 0F 00 02 05 01 00 00 00 1B 97 00 00 93 43 00 00 00 AE 00 EE 00 0A 2C 50 00 00 00 00 00 00 00 00 00 00 00 00 01 AF 4D E6 0F 00 07 06 01 00 00 00 26 46 00 00 85 C3 00 00 95 6E 00 BE 00 00 00 01 00 00 00 00 00 00 00 00 00 00 00 00 04 A0 34 B8 03 00 1A 07 01 00 00 00 EA D5 00 00 9B CD 00 00 24 0C 00 92 00 01 04 6E 00 00 00 00 00 00 00 00 00 00 00 00 07 27 44 38 0F 00 03 08 01 00 00 00 03 D7 00 00 FA 58 00 00 06 89 00 87 00 00 00 01 00 00 00 00 00 00 00 00 00 00 00 00 03 0A 75 90 01 00 20 10 05 00 00 00 34 44 00 00 A8 46 00 00 30 DB 00 F6 00 01 04 70 00 00 00 00 00 00 00 00 00 00 00 00 01 FB B5 76 0F 00 17 11 05 00 00 00 3D 39 00 00 8E DD 00 00 47 54 00 F5 00 01 04 70 00 00 00 00 00 00 00 00 00 00 00 00 F3 44 E4 20 0F 00 16 13 05 00 00 00 9E 33 00 00 BB A4 00 00 06 56 00 F6 00 01 04 70 00 00 00 00 00 00 00 00 00 00 00 00 0A 2B A6 E0 0F 00 10 14 05 00 00 00 03 F0 00 00 D2 DE 00 00 2B 3B 00 06 00 00 00 00 00 00 00 00 00 00 00 00 00 00 00 00 11 1B B3 A0 01 00 1A 15 05 00 00 00 35 6C 00 00 E3 38 00 00 24 07 00 F6 00 01 04 70 00 00 00 00 00 00 00 00 00 00 00 00 0C B4 AC 90 0F 00 03 16 05 00 00 00 37 96 00 00 E0 21 00 00 2A 25 00 44 00 00 00 00 00 00 00 00 00 00 00 00 00 00 00 00 0C 53 48 A0 01 00 1F 17 05 00 00 00 37 C4 00 00 13 9E 00 00 2D 90 00 F6 00 01 04 70 00 00 00 00 00 00 00 00 00 00 00 00 01 81 F7 1C 0F 00 0A 18 05 00 00 00 92 6E 00 00 0C 23 00 00 16 26 00 F6 00 01 04 70 00 00 00 00 00 00 00 00 00 00 00 00 F4 AD 50 D0 0F 00 95 77 

08 01 00 2C 04 05 01 00 38 90 56 18 2A 50 54 CE 00 00 00 00 00 00 00 00 00 00 00 00 00 00 00 00 00 00 00 00 00 00 00 00 00 00 00 00 00 00 00 00 23 77 

08 01 00 2C 05 02 01 00 38 90 56 18 2A 50 54 CE 00 00 00 00 00 00 00 00 00 00 00 00 00 00 00 00 00 00 00 00 00 00 00 00 00 00 00 00 00 00 00 00 25 77 

08 01 00 2C 04 05 01 00 38 90 16 11 2A 5C 81 F4 30 7F 80 65 2D 03 C0 2B 26 E2 55 20 15 55 55 4B 15 55 55 4B 15 55 55 4B 15 55 55 4B 15 55 55 4B 09 77 

08 01 00 2C 05 02 01 00 38 90 16 11 2A 5C 81 F4 30 7F 80 65 2D 03 C0 2B 26 E2 55 20 15 55 55 4B 15 55 55 4B 15 55 55 4B 15 55 55 4B 15 55 55 4B 0F 77 

08 02 02 70 0F 02 FA 00 0A 00 00 00 09 00 00 07 D0 00 06 1A 98 00 00 00 00 00 00 00 16 00 01 00 00 00 4F 57 00 00 79 AA 00 00 18 BF 00 C4 00 01 04 6E 00 00 00 00 00 00 00 00 00 00 00 00 F8 50 8A 40 0F 00 15 02 01 00 00 00 43 38 00 00 81 A5 00 00 3C 2E 00 C4 00 01 04 6E 00 00 00 00 00 00 00 00 00 00 00 00 03 89 69 44 0F 00 0D 03 01 00 00 00 6C 3C 00 00 A0 E5 00 00 32 DC 00 C1 00 01 04 6E 00 00 00 00 00 00 00 00 00 00 00 00 FB 09 51 F8 0F 00 05 04 01 00 00 00 34 5E 00 00 CD 4F 00 00 0D 20 00 86 00 0A 2C 52 00 00 00 00 00 00 00 00 00 00 00 00 01 A3 4A 00 0F 00 02 05 01 00 00 00 1E 9D 00 00 09 CB 00 00 00 BB 00 8A 00 0A 2C 52 00 00 00 00 00 00 00 00 00 00 00 00 01 B3 5F 3E 0F 00 07 06 01 00 00 00 28 D6 00 00 FB 67 00 00 95 7B 00 F0 00 00 00 01 00 00 00 00 00 00 00 00 00 00 00 00 04 9F D1 30 03 00 1A 07 01 00 00 00 DF 30 00 00 E9 CC 00 00 24 1A 00 C4 00 01 04 6E 00 00 00 00 00 00 00 00 00 00 00 00 07 28 1E 28 0F 00 20 10 05 00 00 00 2E 9E 00 00 EF F4 00 00 30 E1 01 28 00 01 04 70 00 00 00 00 00 00 00 00 00 00 00 00 01 FA 39 C6 0F 00 17 11 05 00 00 00 42 4D 00 00 63 57 00 00 47 58 01 27 00 01 04 70 00 00 00 00 00 00 00 00 00 00 00 00 F3 45 3A 70 0F 00 16 13 05 00 00 00 A3 F9 00 00 5D 4E 00 00 06 5E 01 28 00 01 04 70 00 00 00 00 00 00 00 00 00 00 00 00 0A 2B 89 60 0F 00 10 14 05 00 00 00 12 BC 00 00 74 87 00 00 2B 44 00 38 00 00 00 00 00 00 00 00 00 00 00 00 00 00 00 00 0D 26 37 B0 01 00 1A 15 05 00 00 00 3B 0C 00 00 F2 63 00 00 24 0F 01 28 00 01 04 70 00 00 00 00 00 00 00 00 00 00 00 00 0C B5 16 70 0F 00 1F 17 05 00 00 00 39 2D 00 00 46 9F 00 00 2D 96 01 28 00 01 04 70 00 00 00 00 00 00 00 00 00 00 00 00 01 81 67 86 0F 00 0A 18 05 00 00 00 85 28 00 00 1E 31 00 00 16 2A 01 28 00 01 04 70 00 00 00 00 00 00 00 00 00 00 00 00 F4 AC 75 E0 0F 00 03 19 05 00 00 00 09 8A 00 00 26 B2 00 00 2A 2E 00 12 00 00 00 00 00 00 00 00 00 00 00 00 00 00 00 00 0E D6 6F 40 01 00 45 77 

08 01 00 2C 10 20 05 00 22 C0 46 26 20 8E 2B 5C 00 13 26 6F 33 6C D3 F2 00 05 09 98 3F 8D 91 79 07 C0 27 12 2F 0F 40 9D 3F E9 D3 16 11 BF 0F C0 DC 77 

08 01 00 2C 17 1F 05 00 22 C0 46 26 20 8E 2B 5C 3F EC 31 74 36 7C 90 D6 00 12 C9 91 3F 14 9B 56 06 5F 81 79 3E 4C B3 B7 3F EA 5E EB 03 FB 53 54 0D 77 

08 01 00 2C 04 05 01 00 38 90 26 13 2A 5C 87 FE 3D 8A 18 93 20 00 00 90 00 00 2A 07 2A AA AA B4 00 00 00 00 00 00 00 00 00 07 77 0A 1C 9F EC CF 52 77 

08 01 00 2C 05 02 01 00 38 90 26 13 2A 5C 87 FE 3D 8A 18 93 20 00 00 90 00 00 2A 07 2A AA AA B4 00 00 00 00 00 00 00 00 00 07 77 0A 1C 9F EC CF 54 77 

08 01 00 2C 11 17 05 00 22 C0 46 26 20 8E 2B 5C 00 0E DB B6 1C C0 C5 ED 3F F6 89 FA 0B 5D 06 8C 06 9B 11 52 07 52 78 98 3F EA 2F C5 21 01 FD F8 FD 77 

08 01 00 2C 13 16 05 00 22 C0 46 26 20 8E 2B 5C 3F FD 9A F1 35 2C EB 4D 00 0D 49 6E 3D C4 38 A0 05 FE F4 F3 02 D6 46 46 3F E9 C4 DC 0D 82 7A D4 E4 77 

08 01 00 2C 15 1A 05 00 22 C0 46 26 20 8E 2B 5C 00 09 BB 53 3E 67 90 66 00 00 09 9E 22 45 25 D0 07 0C 02 1B 1B C0 81 78 3F E9 6B E4 0E 80 A4 54 28 77 

08 01 00 2C 18 0A 05 00 22 C0 46 26 20 8E 2B 5C 00 07 DB EA 15 F5 A0 3A 3F FF 09 D5 18 A4 46 08 06 B3 64 FC 3A FC 8C 49 3F EA 22 ED 03 81 72 D0 DF 77 

08 02 02 48 0E 02 FA 00 0A 00 00 00 09 00 00 07 D0 00 06 1A 99 00 00 00 00 00 00 00 16 00 01 00 00 00 4F BB 00 00 FC FF 00 00 18 C8 00 F6 00 01 04 6E 00 00 00 00 00 00 00 00 00 00 00 00 F8 4F 0F 80 0F 00 15 02 01 00 00 00 46 73 00 00 D4 80 00 00 3C 3B 00 F6 00 01 04 6E 00 00 00 00 00 00 00 00 00 00 00 00 03 87 C9 30 0F 00 0D 03 01 00 00 00 70 F5 00 00 10 51 00 00 32 E7 00 F3 00 01 04 6E 00 00 00 00 00 00 00 00 00 00 00 00 FB 08 6F 48 0F 00 05 04 01 00 00 00 30 88 00 00 78 76 00 00 0D 2D 00 22 00 0A 2C 54 00 00 00 00 00 00 00 00 00 00 00 00 01 9F 46 38 0F 00 02 05 01 00 00 00 1C D4 00 00 B8 99 00 00 00 C7 00 26 00 0A 2C 54 00 00 00 00 00 00 00 00 00 00 00 00 01 AE 9E 4A 0F 00 07 06 01 00 00 00 26 D8 00 00 A6 F2 00 00 95 89 01 22 00 00 00 01 00 00 00 00 00 00 00 00 00 00 00 00 04 9E DB 78 03 00 1A 07 01 00 00 00 DD B7 00 00 71 44 00 00 24 29 00 F6 00 01 04 6E 00 00 00 00 00 00 00 00 00 00 00 00 07 25 49 68 0F 00 20 10 05 00 00 00 2A 4D 00 00 56 70 00 00 30 E8 00 2E 00 01 04 71 00 00 00 00 00 00 00 00 00 00 00 00 01 FB 28 4A 0F 00 17 11 05 00 00 00 3D 92 00 00 50 C0 00 00 47 5C 00 2D 00 01 04 71 00 00 00 00 00 00 00 00 00 00 00 00 F3 42 8B 30 0F 00 16 13 05 00 00 00 9D 85 00 00 1F 5A 00 00 06 66 00 2E 00 01 04 71 00 00 00 00 00 00 00 00 00 00 00 00 0A 29 01 30 0F 00 1A 15 05 00 00 00 37 15 00 00 21 9D 00 00 24 18 00 2E 00 01 04 71 00 00 00 00 00 00 00 00 00 00 00 00 0C B2 43 90 0F 00 1F 17 05 00 00 00 3A 9B 00 00 9A D1 00 00 2D 9C 00 2E 00 01 04 71 00 00 00 00 00 00 00 00 00 00 00 00 01 80 7A C8 0F 00 0A 18 05 00 00 00 92 77 00 00 4A E2 00 00 16 2E 00 2E 00 01 04 71 00 00 00 00 00 00 00 00 00 00 00 00 F4 AB 09 90 0F 00 03 19 05 00 00 00 11 C8 00 00 C6 CE 00 00 2A 36 00 44 00 00 00 00 00 00 00 00 00 00 00 00 00 00 00 00 12 1C 93 60 01 00 B4 77 

08 01 00 2C 04 05 01 00 38 90 36 1C 2A 5C 1F FE 3F 13 FD E0 27 77 77 BA 1D DD DD DE 37 77 77 6A 1D DE 00 D4 07 80 07 69 20 00 20 9A 18 1F DF 75 CB 77 

08 01 00 2C 05 02 01 00 38 90 36 1C 2A 5C 1F FE 3F 13 FD E0 27 77 77 BA 1D DD DD DE 37 77 77 6A 1D DE 00 D4 07 80 07 69 20 00 20 9A 18 1F DF 75 CD 77 

08 01 00 2C 04 05 01 00 38 90 46 17 2A 5D 10 F3 0C 0F 48 27 15 02 22 91 0F 83 40 95 22 80 55 BD 15 55 55 4B 15 55 55 4B 15 55 55 4B 15 55 55 4B 93 77 

08 01 00 2C 05 02 01 00 38 90 46 17 2A 5D 10 F3 0C 0F 48 27 15 02 22 91 0F 83 40 95 22 80 55 BD 15 55 55 4B 15 55 55 4B 15 55 55 4B 15 55 55 4B 95 77 

08 02 02 70 0F 02 FA 00 0A 00 00 00 09 00 00 07 D0 00 06 1A 9A 00 00 00 00 00 00 00 16 00 01 00 00 00 50 19 00 00 53 94 00 00 18 D2 01 28 00 01 04 6E 00 00 00 00 00 00 00 00 00 00 00 00 F8 50 59 78 0F 00 15 02 01 00 00 00 46 F7 00 00 ED D8 00 00 3C 48 01 28 00 01 04 6E 00 00 00 00 00 00 00 00 00 00 00 00 03 89 66 2C 0F 00 0D 03 01 00 00 00 6F 01 00 00 4F 33 00 00 32 F1 01 25 00 01 04 6E 00 00 00 00 00 00 00 00 00 00 00 00 FB 08 B6 E8 0F 00 05 04 01 00 00 00 2F 60 00 00 ED 59 00 00 0D 39 00 EA 00 0A 2C 55 00 00 00 00 00 00 00 00 00 00 00 00 01 A0 D3 A8 0F 00 02 05 01 00 00 00 1C 44 00 00 38 59 00 00 00 D4 00 EE 00 0A 2C 55 00 00 00 00 00 00 00 00 00 00 00 00 01 B0 2E 0C 0F 00 07 06 01 00 00 00 27 F0 00 00 1E 4A 00 00 95 97 00 28 00 00 00 02 00 00 00 00 00 00 00 00 00 00 00 00 04 A0 8F B0 03 00 1A 07 01 00 00 00 E4 49 00 00 BE 55 00 00 24 37 01 28 00 01 04 6E 00 00 00 00 00 00 00 00 00 00 00 00 07 26 96 E8 0F 00 20 10 05 00 00 00 2F CA 00 00 9F 11 00 00 30 EE 00 60 00 01 04 71 00 00 00 00 00 00 00 00 00 00 00 00 01 F9 44 60 0F 00 17 11 05 00 00 00 3F 8D 00 00 28 26 00 00 47 60 00 5F 00 01 04 71 00 00 00 00 00 00 00 00 00 00 00 00 F3 44 78 E0 0F 00 16 13 05 00 00 00 96 FC 00 00 C2 82 00 00 06 6D 00 60 00 01 04 71 00 00 00 00 00 00 00 00 00 00 00 00 0A 2A D1 40 0F 00 1A 15 05 00 00 00 38 65 00 00 2B 97 00 00 24 20 00 60 00 01 04 71 00 00 00 00 00 00 00 00 00 00 00 00 0C B3 1D 90 0F 00 03 16 05 00 00 00 0D 91 00 00 CD 45 00 00 2A 3E 00 12 00 00 00 00 00 00 00 00 00 00 00 00 00 00 00 00 0D 90 50 A0 01 00 1F 17 05 00 00 00 38 CC 00 00 D2 36 00 00 2D A2 00 60 00 01 04 71 00 00 00 00 00 00 00 00 00 00 00 00 01 81 E6 AC 0F 00 0A 18 05 00 00 00 92 14 00 00 5D DF 00 00 16 32 00 60 00 01 04 71 00 00 00 00 00 00 00 00 00 00 00 00 F4 AB A3 A0 0F 00 10 19 05 00 00 00 00 C8 00 00 91 5A 00 00 2B 56 00 06 00 00 00 00 00 00 00 00 00 00 00 00 00 00 00 00 0F 9D 4B 70 01 00 6B 77 

08 01 00 2C 00 16 01 00 38 90 16 11 2A 50 10 C5 05 F4 C3 05 07 8A 12 5E 21 07 07 32 3E 02 D0 21 0F 02 6E C1 08 00 4D F3 35 20 A0 C4 00 B6 61 FA 52 77 

08 01 00 2C 02 15 01 00 38 90 16 11 2A 50 10 C5 05 F4 C3 05 07 89 12 5C 11 07 07 72 3E 02 D0 21 0F 02 6E C1 08 00 54 FE 19 B5 7F 7C 3E 37 61 85 28 77 

08 01 00 2C 03 0D 01 00 38 90 16 11 2A 50 00 C0 05 F4 C3 05 07 BA 40 FA 18 07 07 22 3E 02 D0 21 0F 02 6E C1 08 00 26 F0 3A B3 00 32 0A AB 81 2F 30 77 

08 01 00 2C 04 05 01 00 38 90 56 18 2A 5C 58 F0 00 00 00 00 00 00 00 00 00 00 00 00 00 00 00 00 00 00 00 00 00 00 00 00 00 00 00 00 00 00 00 00 1D 77 

08 01 00 2C 05 02 01 00 38 90 56 18 2A 5C 58 F0 00 00 00 00 00 00 00 00 00 00 00 00 00 00 00 00 00 00 00 00 00 00 00 00 00 00 00 00 00 00 00 00 1B 77 

08 01 00 2C 07 1A 01 00 38 90 16 11 2A 50 10 C5 05 F4 C3 05 07 BD 3F FB 13 07 07 02 3E 02 D0 21 0F 02 6E C1 08 00 33 FA 35 85 80 58 07 E9 C1 25 AD 77 

08 01 00 2C 04 05 01 00 38 90 16 11 2A 68 C0 59 00 00 00 00 00 0F 95 3F 22 D7 D5 68 15 55 55 4B 15 55 55 4B 15 55 55 4B 15 55 55 4B 15 55 55 4B E2 77 

08 01 00 2C 05 02 01 00 38 90 16 11 2A 68 C0 59 00 00 00 00 00 03 63 0A 18 67 D5 58 15 55 55 4B 15 55 55 4B 15 55 55 4B 15 55 55 4B 15 55 55 4B 91 77 

08 02 02 98 10 02 FA 00 0A 00 00 00 09 00 00 07 D0 00 06 1A 9B 00 00 00 00 00 00 00 16 00 01 00 00 00 4B 48 00 00 DD DA 00 00 18 DB 00 2E 00 01 04 6F 00 00 00 00 00 00 00 00 00 00 00 00 F8 52 D4 80 0F 00 15 02 01 00 00 00 41 5C 00 00 38 63 00 00 3C 56 00 2E 00 01 04 6F 00 00 00 00 00 00 00 00 00 00 00 00 03 88 64 84 0F 00 0D 03 01 00 00 00 6D 44 00 00 C4 60 00 00 32 FB 00 2B 00 01 04 6F 00 00 00 00 00 00 00 00 00 00 00 00 FB 09 2F D0 0F 00 05 04 01 00 00 00 2F C7 00 00 96 9E 00 00 0D 46 00 86 00 0A 2C 57 00 00 00 00 00 00 00 00 00 00 00 00 01 9F 5B 22 0F 00 02 05 01 00 00 00 1D EB 00 00 DE EB 00 00 00 E0 00 8A 00 0A 2C 57 00 00 00 00 00 00 00 00 00 00 00 00 01 AF 5A 76 0F 00 07 06 01 00 00 00 28 2A 00 00 C7 E0 00 00 95 A4 00 5A 00 00 00 02 00 00 00 00 00 00 00 00 00 00 00 00 04 A0 19 78 03 00 1A 07 01 00 00 00 E3 FE 00 00 42 B2 00 00 24 46 00 2E 00 01 04 6F 00 00 00 00 00 00 00 00 00 00 00 00 07 27 08 D0 0F 00 03 08 01 00 00 00 06 3C 00 00 48 5D 00 00 06 BC 00 87 00 00 00 01 00 00 00 00 00 00 00 00 00 00 00 00 02 E8 EE 04 01 00 20 10 05 00 00 00 32 69 00 00 FA CD 00 00 30 F4 00 92 00 01 04 71 00 00 00 00 00 00 00 00 00 00 00 00 01 FC 1A F2 0F 00 17 11 05 00 00 00 3F 07 00 00 19 79 00 00 47 64 00 91 00 01 04 71 00 00 00 00 00 00 00 00 00 00 00 00 F3 46 4E 40 0F 00 16 13 05 00 00 00 A8 8F 00 00 83 39 00 00 06 75 00 92 00 01 04 71 00 00 00 00 00 00 00 00 00 00 00 00 0A 2A B3 C0 0F 00 1A 15 05 00 00 00 35 B7 00 00 57 5D 00 00 24 28 00 92 00 01 04 71 00 00 00 00 00 00 00 00 00 00 00 00 0C B3 DB 40 0F 00 03 16 05 00 00 00 35 A0 00 00 22 AE 00 00 2A 47 00 44 00 00 00 00 00 00 00 00 00 00 00 00 00 00 00 00 0C 53 A2 60 01 00 1F 17 05 00 00 00 37 68 00 00 1D E0 00 00 2D A9 00 92 00 01 04 71 00 00 00 00 00 00 00 00 00 00 00 00 01 82 48 18 0F 00 0A 18 05 00 00 00 9A 2B 00 00 8D 11 00 00 16 36 00 92 00 01 04 71 00 00 00 00 00 00 00 00 00 00 00 00 F4 AB 7B 50 0F 00 10 19 05 00 00 00 13 1F 00 00 86 9F 00 00 2B 5F 00 38 00 00 00 00 00 00 00 00 00 00 00 00 00 00 00 00 12 62 3B C0 01 00 A3 77 

08 01 00 2C 04 05 01 00 38 90 26 13 2A 68 A7 5D 3D 8A 18 93 20 00 00 90 00 00 AA 09 2A AA AA B4 00 00 00 00 00 00 00 00 00 07 77 0A 1C BF E8 03 83 77 

08 01 00 2C 05 02 01 00 38 90 26 13 2A 68 A7 5D 3D 8A 18 93 20 00 00 90 00 00 AA 09 2A AA AA B4 00 00 00 00 00 00 00 00 00 07 77 0A 1C BF E8 03 85 77 

08 01 00 2C 06 07 01 00 38 90 16 11 2A 50 00 C0 05 F4 C3 05 07 89 70 57 08 07 07 F2 3E 02 D0 21 0F 02 6E C1 08 00 05 FF 0B 45 5F 96 2E 1F E1 AB 35 77 

08 02 02 70 0F 02 FA 00 0A 00 00 00 09 00 00 07 D0 00 06 1A 9C 00 00 00 00 00 00 00 16 00 01 00 00 00 50 33 00 00 36 B0 00 00 18 E5 00 60 00 01 04 6F 00 00 00 00 00 00 00 00 00 00 00 00 F8 51 1E 40 0F 00 15 02 01 00 00 00 41 5C 00 00 4E DB 00 00 3C 63 00 60 00 01 04 6F 00 00 00 00 00 00 00 00 00 00 00 00 03 89 7B 90 0F 00 0D 03 01 00 00 00 6F 1D 00 00 00 6C 00 00 33 06 00 5D 00 01 04 6F 00 00 00 00 00 00 00 00 00 00 00 00 FB 0D BF 38 0F 00 05 04 01 00 00 00 30 D9 00 00 08 5E 00 00 0D 53 00 22 00 0A 2C 59 00 00 00 00 00 00 00 00 00 00 00 00 01 A3 F5 34 0F 00 02 05 01 00 00 00 1C 04 00 00 57 40 00 00 00 ED 00 26 00 0A 2C 59 00 00 00 00 00 00 00 00 00 00 00 00 01 B3 C1 20 0F 00 07 06 01 00 00 00 28 24 00 00 41 67 00 00 95 B2 00 8C 00 00 00 02 00 00 00 00 00 00 00 00 00 00 00 00 04 A2 17 58 03 00 1A 07 01 00 00 00 E8 30 00 00 94 81 00 00 24 54 00 60 00 01 04 6F 00 00 00 00 00 00 00 00 00 00 00 00 07 28 06 70 0F 00 20 10 05 00 00 00 35 35 00 00 48 B8 00 00 30 FB 00 C4 00 01 04 71 00 00 00 00 00 00 00 00 00 00 00 00 01 FB C4 66 0F 00 17 11 05 00 00 00 3C 5F 00 00 FA 0B 00 00 47 67 00 C3 00 01 04 71 00 00 00 00 00 00 00 00 00 00 00 00 F3 45 98 70 0F 00 16 13 05 00 00 00 AC 0D 00 00 27 C0 00 00 06 7D 00 C4 00 01 04 71 00 00 00 00 00 00 00 00 00 00 00 00 0A 2C 90 D0 0F 00 1A 15 05 00 00 00 37 1E 00 00 68 9B 00 00 24 30 00 C4 00 01 04 71 00 00 00 00 00 00 00 00 00 00 00 00 0C B3 DE C0 0F 00 03 16 05 00 00 00 00 C8 00 00 6B 32 00 00 2A 4F 00 13 00 00 00 00 00 00 00 00 00 00 00 00 00 00 00 00 0D 88 4A 10 01 00 1F 17 05 00 00 00 39 7F 00 00 47 2C 00 00 2D AF 00 C4 00 01 04 71 00 00 00 00 00 00 00 00 00 00 00 00 01 83 85 C4 0F 00 0A 18 05 00 00 00 96 2B 00 00 9E C6 00 00 16 3A 00 C4 00 01 04 71 00 00 00 00 00 00 00 00 00 00 00 00 F4 AB 72 F0 0F 00 10 19 05 00 00 00 2E 21 00 00 51 7D 00 00 2B 68 00 07 00 00 00 00 00 00 00 00 00 00 00 00 00 00 00 00 11 9A BB 20 01 00 FA 77 

08 01 00 2C 04 05 01 00 38 90 36 1C 2A 68 7F 5A 3C FF FE 2C 1F 77 77 0A 1D DD DD DE 37 1B 02 24 28 3D 7C F9 1F 8F E8 73 00 01 60 02 18 18 1F 77 9D 77 

08 01 00 2C 05 02 01 00 38 90 36 1C 2A 68 7F 5A 3C FF FE 2C 1F 77 77 0A 1D DD DD DE 37 1B 02 24 28 3D 7C F9 1F 8F E8 73 00 01 60 02 18 18 1F 77 9B 77 

08 01 00 2C 04 05 01 00 38 90 46 17 2A 69 C4 5A 2C 0C 0F BB 3A 03 03 C7 00 C0 C0 E9 30 30 35 E0 15 55 55 4B 15 55 55 4B 15 55 55 4B 15 55 55 4B 54 77 

08 01 00 2C 05 02 01 00 38 90 46 17 2A 69 C4 5A 2C 0C 0F BB 3A 03 03 C7 80 C0 C0 E9 30 30 35 E0 15 55 55 4B 15 55 55 4B 15 55 55 4B 15 55 55 4B D2 77 

08 02 02 98 10 02 FA 00 0A 00 00 00 09 00 00 07 D0 00 06 1A 9D 00 00 00 00 00 00 00 16 00 01 00 00 00 4B B8 00 00 BA D7 00 00 18 EE 00 92 00 01 04 6F 00 00 00 00 00 00 00 00 00 00 00 00 F8 50 C0 20 0F 00 15 02 01 00 00 00 40 C7 00 00 A3 CD 00 00 3C 70 00 92 00 01 04 6F 00 00 00 00 00 00 00 00 00 00 00 00 03 87 CC 04 0F 00 0D 03 01 00 00 00 6E BD 00 00 71 B3 00 00 33 10 00 8F 00 01 04 6F 00 00 00 00 00 00 00 00 00 00 00 00 FB 0A 2C 28 0F 00 05 04 01 00 00 00 2D 45 00 00 B6 91 00 00 0D 5F 00 EA 00 0A 2C 5A 00 00 00 00 00 00 00 00 00 00 00 00 01 A3 23 24 0F 00 02 05 01 00 00 00 1B C7 00 00 07 56 00 00 00 FA 00 EE 00 0A 2C 5A 00 00 00 00 00 00 00 00 00 00 00 00 01 AF AC 7A 0F 00 07 06 01 00 00 00 27 13 00 00 EC 8E 00 00 95 BF 00 BE 00 00 00 02 00 00 00 00 00 00 00 00 00 00 00 00 04 9E D3 08 03 00 1A 07 01 00 00 00 E9 25 00 00 18 C3 00 00 24 63 00 92 00 01 04 6F 00 00 00 00 00 00 00 00 00 00 00 00 07 26 E8 E8 0F 00 03 08 01 00 00 00 11 02 00 00 72 9B 00 00 06 D5 00 91 00 00 00 01 00 00 00 00 00 00 00 00 00 00 00 00 02 DE D5 9C 01 00 20 10 05 00 00 00 34 DD 00 00 A9 7B 00 00 31 01 00 F6 00 01 04 71 00 00 00 00 00 00 00 00 00 00 00 00 01 FA 9D 30 0F 00 17 11 05 00 00 00 3A AC 00 00 E1 FE 00 00 47 6B 00 F5 00 01 04 71 00 00 00 00 00 00 00 00 00 00 00 00 F3 45 6C 60 0F 00 16 13 05 00 00 00 A7 7B 00 00 E6 93 00 00 06 84 00 F6 00 01 04 71 00 00 00 00 00 00 00 00 00 00 00 00 0A 2C 1A D0 0F 00 1A 15 05 00 00 00 36 4B 00 00 92 7C 00 00 24 38 00 F6 00 01 04 71 00 00 00 00 00 00 00 00 00 00 00 00 0C B2 AA 40 0F 00 03 16 05 00 00 00 2E 7C 00 00 C4 8E 00 00 2A 57 00 45 00 00 00 00 00 00 00 00 00 00 00 00 00 00 00 00 0C 74 EA 50 01 00 1F 17 05 00 00 00 36 0E 00 00 9F 1B 00 00 2D B5 00 F6 00 01 04 71 00 00 00 00 00 00 00 00 00 00 00 00 01 82 97 D0 0F 00 0A 18 05 00 00 00 96 D1 00 00 CB 1A 00 00 16 3E 00 F6 00 01 04 71 00 00 00 00 00 00 00 00 00 00 00 00 F4 AC CF 50 0F 00 10 19 05 00 00 00 21 D5 00 00 6B 91 00 00 2B 71 00 39 00 00 00 00 00 00 00 00 00 00 00 00 00 00 00 00 14 8D 07 80 01 00 22 77 

08 01 00 2C 04 05 01 00 38 90 56 18 2A 68 5F 50 3F FD 3F FB 3F 00 00 80 00 00 1F 07 3F FC 00 F9 07 DF 98 8B 26 1C 04 55 1B 0C 40 CE 25 A0 95 44 78 77 

08 01 00 2C 05 02 01 00 38 90 56 18 2A 68 5F 50 3F FD 3F FB 3F 00 00 80 00 00 1F 07 3F FC 00 F9 07 DF 98 8B 26 1C 04 55 1B 0C 40 CE 25 A0 95 44 7E 77 

08 01 00 2C 04 05 01 00 38 90 16 11 2A 75 2C 0B 3D F0 00 B0 01 DC 48 15 3D 30 55 5D 15 55 55 4B 15 55 55 4B 15 55 55 4B 15 55 55 4B 15 55 55 4B 54 77 

08 01 00 2C 05 02 01 00 78 90 16 11 2A 75 38 02 37 2C 00 89 01 D7 FC 2A 3C D3 55 DF 15 55 55 4B 15 55 55 4B 15 55 55 4B 15 55 55 4B 15 55 55 4B 00 77 

08 02 02 70 0F 02 FA 00 0A 00 00 00 09 00 00 07 D0 00 06 1A 9E 00 00 00 00 00 00 00 16 00 01 00 00 00 53 EC 00 00 0F 77 00 00 18 F8 00 C4 00 01 04 6F 00 00 00 00 00 00 00 00 00 00 00 00 F8 50 F7 C0 0F 00 15 02 01 00 00 00 3F 38 00 00 BB EB 00 00 3C 7D 00 C4 00 01 04 6F 00 00 00 00 00 00 00 00 00 00 00 00 03 88 95 AC 0F 00 0D 03 01 00 00 00 71 BD 00 00 B7 EB 00 00 33 1A 00 C1 00 01 04 6F 00 00 00 00 00 00 00 00 00 00 00 00 FB 0A 1B 20 0F 00 05 04 01 00 00 00 2E 11 00 00 2D D5 00 00 0D 6C 00 86 00 0A 2C 5C 00 00 00 00 00 00 00 00 00 00 00 00 01 A4 70 70 0F 00 02 05 01 00 00 00 1C 43 00 00 82 32 00 00 01 06 00 8A 00 0A 2C 5C 00 00 00 00 00 00 00 00 00 00 00 00 01 B0 B7 18 0F 00 07 06 01 00 00 00 26 1E 00 00 60 B5 00 00 95 CD 00 F0 00 00 00 02 00 00 00 00 00 00 00 00 00 00 00 00 04 A0 A8 00 03 00 1A 07 01 00 00 00 D4 D5 00 00 66 B3 00 00 24 71 00 C4 00 01 04 6F 00 00 00 00 00 00 00 00 00 00 00 00 07 26 8B B8 0F 00 20 10 05 00 00 00 2F D7 00 00 04 50 00 00 31 08 01 28 00 01 04 71 00 00 00 00 00 00 00 00 00 00 00 00 01 FB B0 D2 0F 00 17 11 05 00 00 00 37 AE 00 00 BF 8F 00 00 47 6F 01 27 00 01 04 71 00 00 00 00 00 00 00 00 00 00 00 00 F3 46 92 80 0F 00 16 13 05 00 00 00 B7 9E 00 00 8B A0 00 00 06 8C 01 28 00 01 04 71 00 00 00 00 00 00 00 00 00 00 00 00 0A 2A 24 90 0F 00 1A 15 05 00 00 00 3D 5E 00 00 A0 43 00 00 24 40 01 28 00 01 04 71 00 00 00 00 00 00 00 00 00 00 00 00 0C B5 1A 80 0F 00 03 16 05 00 00 00 00 C8 00 00 10 38 00 00 2A 60 00 14 00 00 00 00 00 00 00 00 00 00 00 00 00 00 00 00 0D 8A 86 20 01 00 1F 17 05 00 00 00 36 81 00 00 D4 A3 00 00 2D BB 01 28 00 01 04 71 00 00 00 00 00 00 00 00 00 00 00 00 01 82 C9 D8 0F 00 0A 18 05 00 00 00 98 90 00 00 DD 93 00 00 16 42 01 28 00 01 04 71 00 00 00 00 00 00 00 00 00 00 00 00 F4 AB D8 40 0F 00 10 19 05 00 00 00 00 C8 00 00 14 44 00 00 2B 7A 00 08 00 00 00 00 00 00 00 00 00 00 00 00 00 00 00 00 11 AB 57 00 01 00 E2 77 

08 01 00 2C 10 20 05 00 22 C0 46 26 20 8E 4C E0 18 08 66 DA 24 02 61 A4 3F 54 40 39 28 43 5F EB 26 6F 7F E2 27 2B C5 04 0A 56 AB 02 0A C0 15 6C 4D 77 

08 01 00 2C 11 17 05 00 22 C0 46 26 20 8E 4C E0 18 08 68 0F 1E C2 60 F7 3F 53 80 2C 28 43 5E F6 26 71 4D B2 27 2C E3 23 0A 8B 77 7B 0A C0 15 8C 24 77 

08 01 00 2C 13 16 05 00 22 C0 46 26 20 8E 4C E0 18 08 66 DA 24 02 61 A4 3F 54 40 39 28 43 5F EB 26 6F 7F E2 27 2B C5 04 0A 56 AB 02 0A C0 15 6C 78 77 

08 01 00 2C 15 1A 05 00 22 C0 46 26 20 8E 4C E0 18 08 67 D1 1E C2 60 DE 3F 53 80 3A 28 43 5E DF 26 71 4D A4 27 2C E2 A4 0A 8B 77 B2 0A C0 15 6C 53 77 

08 01 00 2C 17 1F 05 00 22 C0 46 26 20 8E 4C E0 18 08 66 DA 24 02 61 A4 3F 54 40 39 28 43 5F EB 26 6F 7F E2 27 2B C5 04 0A 56 AB 02 0A C0 15 6C 75 77 

08 01 00 2C 18 0A 05 00 22 C0 46 26 20 8E 4C E0 18 08 66 DA 24 02 61 A4 3F 54 40 39 28 43 5F EB 26 6F 7F E2 27 2B C5 04 0A 56 AB 02 0A C0 15 6C 6F 77 

08 01 00 2C 04 05 01 00 38 90 26 13 2A 74 C7 09 3D 8A 18 93 20 00 00 90 00 00 AA 09 2A AA AA B4 00 00 00 00 00 00 00 00 00 07 77 0A 1D FF FB 13 E9 77 

08 01 00 2C 05 02 01 00 38 90 26 13 2A 74 C7 09 3D 8A 18 93 20 00 00 90 00 00 AA 09 2A AA AA B4 40 00 00 00 00 00 00 00 00 07 77 0A 1D FF FB 13 AF 77 

08 02 02 70 0F 02 FA 00 0A 00 00 00 09 00 00 07 D0 00 06 1A 9F 00 00 00 00 00 00 00 16 00 01 00 00 00 4D 5A 00 00 97 98 00 00 19 01 00 F6 00 01 04 6F 00 00 00 00 00 00 00 00 00 00 00 00 F8 4F E8 C8 0F 00 15 02 01 00 00 00 41 DF 00 00 07 3A 00 00 3C 8B 00 F6 00 01 04 6F 00 00 00 00 00 00 00 00 00 00 00 00 03 85 76 10 0F 00 0D 03 01 00 00 00 6E 68 00 00 28 0D 00 00 33 25 00 F3 00 01 04 6F 00 00 00 00 00 00 00 00 00 00 00 00 FB 09 84 20 0F 00 05 04 01 00 00 00 30 21 00 00 DA 4B 00 00 0D 78 00 22 00 0A 2C 5E 00 00 00 00 00 00 00 00 00 00 00 00 01 9F CF DE 0F 00 02 05 01 00 00 00 1B F2 00 00 31 96 00 00 01 13 00 26 00 0A 2C 5E 00 00 00 00 00 00 00 00 00 00 00 00 01 AF AE 88 0F 00 07 06 01 00 00 00 27 18 00 00 0B EE 00 00 95 DB 01 22 00 00 00 02 00 00 00 00 00 00 00 00 00 00 00 00 04 9E A9 28 03 00 1A 07 01 00 00 00 C9 B9 00 00 E8 E2 00 00 24 7F 00 F6 00 01 04 6F 00 00 00 00 00 00 00 00 00 00 00 00 07 25 3E 88 0F 00 20 10 05 00 00 00 31 C4 00 00 5D 90 00 00 31 0E 00 2E 00 01 04 72 00 00 00 00 00 00 00 00 00 00 00 00 01 F7 DF 1E 0F 00 17 11 05 00 00 00 39 2E 00 00 AC 1A 00 00 47 73 00 2D 00 01 04 72 00 00 00 00 00 00 00 00 00 00 00 00 F3 45 47 70 0F 00 16 13 05 00 00 00 AB 16 00 00 4D 42 00 00 06 94 00 2E 00 01 04 72 00 00 00 00 00 00 00 00 00 00 00 00 0A 29 97 70 0F 00 1A 15 05 00 00 00 36 C6 00 00 CF A5 00 00 24 48 00 2E 00 01 04 72 00 00 00 00 00 00 00 00 00 00 00 00 0C B1 B8 30 0F 00 03 16 05 00 00 00 39 11 00 00 6C B2 00 00 2A 68 00 46 00 00 00 00 00 00 00 00 00 00 00 00 00 00 00 00 0C 77 5D C0 01 00 1F 17 05 00 00 00 33 3A 00 00 1C A0 00 00 2D C2 00 2E 00 01 04 72 00 00 00 00 00 00 00 00 00 00 00 00 01 81 80 A8 0F 00 0A 18 05 00 00 00 87 BD 00 00 05 D4 00 00 16 47 00 2E 00 01 04 72 00 00 00 00 00 00 00 00 00 00 00 00 F4 AA 76 90 0F 00 10 19 05 00 00 00 0C 07 00 00 3E 43 00 00 2B 83 00 3A 00 00 00 00 00 00 00 00 00 00 00 00 00 00 00 00 14 84 9A A0 01 00 EB 77 

08 01 00 2C 04 05 01 00 38 90 36 1C 2A 75 FF 02 3B 3F FD F9 3F 77 77 9A 1D DD DD DE 37 6E 78 37 05 E6 78 67 08 80 00 A0 00 01 60 02 18 18 18 7E A4 77 

08 01 00 2C 05 02 01 00 38 90 36 1C 2A 75 FF 02 3B 3F FD F9 3F 77 77 9A 1D DD DD DE 37 6E 78 37 05 E6 78 67 08 80 00 A0 00 01 60 02 18 18 18 7E A2 77 

08 01 00 2C 04 05 01 00 38 90 46 17 2A 74 30 06 0C 0C 0C 2E 03 03 03 D7 00 C0 C0 E9 30 30 35 E0 15 55 55 4B 15 55 55 4B 15 55 55 4B 15 55 55 4B 7E 77 

08 01 00 2C 05 02 01 00 38 90 46 17 2A 74 30 06 0C 0C 0C 2E 03 03 03 D7 00 C0 C0 E9 30 30 35 E0 15 55 55 4B 15 55 55 4B 15 55 55 4B 15 55 55 4B 78 77 

08 02 02 70 0F 02 FA 00 0A 00 00 00 09 00 00 07 D0 00 06 1A A0 00 00 00 00 00 00 00 16 00 01 00 00 00 54 29 00 00 EC D7 00 00 19 0A 01 28 00 01 04 6F 00 00 00 00 00 00 00 00 00 00 00 00 F8 50 83 80 0F 00 15 02 01 00 00 00 41 FF 00 00 1B B3 00 00 3C 98 01 28 00 01 04 6F 00 00 00 00 00 00 00 00 00 00 00 00 03 87 C1 90 0F 00 0D 03 01 00 00 00 6C 82 00 00 66 81 00 00 33 2F 01 25 00 01 04 6F 00 00 00 00 00 00 00 00 00 00 00 00 FB 0C 7E E0 0F 00 05 04 01 00 00 00 2F 14 00 00 4E BA 00 00 0D 85 00 EA 00 0A 2C 5F 00 00 00 00 00 00 00 00 00 00 00 00 01 A3 F6 86 0F 00 02 05 01 00 00 00 1C 40 00 00 AC 87 00 00 01 1F 00 EE 00 0A 2C 5F 00 00 00 00 00 00 00 00 00 00 00 00 01 B7 2D 90 0F 00 07 06 01 00 00 00 28 52 00 00 83 39 00 00 95 E8 00 28 00 00 00 03 00 00 00 00 00 00 00 00 00 00 00 00 04 A1 79 B0 03 00 1A 07 01 00 00 00 D3 C7 00 00 3A 3B 00 00 24 8E 01 28 00 01 04 6F 00 00 00 00 00 00 00 00 00 00 00 00 07 26 B4 D8 0F 00 20 10 05 00 00 00 34 83 00 00 A5 50 00 00 31 14 00 60 00 01 04 72 00 00 00 00 00 00 00 00 00 00 00 00 01 FC 28 B2 0F 00 17 11 05 00 00 00 39 65 00 00 84 8F 00 00 47 77 00 5F 00 01 04 72 00 00 00 00 00 00 00 00 00 00 00 00 F3 47 78 D0 0F 00 16 13 05 00 00 00 A5 E1 00 00 EE 95 00 00 06 9B 00 60 00 01 04 72 00 00 00 00 00 00 00 00 00 00 00 00 0A 2A 87 D0 0F 00 1A 15 05 00 00 00 37 A3 00 00 E1 9D 00 00 24 50 00 60 00 01 04 72 00 00 00 00 00 00 00 00 00 00 00 00 0C B3 DF 70 0F 00 03 16 05 00 00 00 31 47 00 00 B2 68 00 00 2A 70 00 14 00 00 00 00 00 00 00 00 00 00 00 00 00 00 00 00 0D 8D EB D0 01 00 1F 17 05 00 00 00 2E F6 00 00 59 B6 00 00 2D C8 00 60 00 01 04 72 00 00 00 00 00 00 00 00 00 00 00 00 01 82 93 16 0F 00 0A 18 05 00 00 00 93 B0 00 00 19 5F 00 00 16 4B 00 60 00 01 04 72 00 00 00 00 00 00 00 00 00 00 00 00 F4 AC 62 C0 0F 00 10 19 05 00 00 00 00 C8 00 00 F4 3C 00 00 2B 8B 00 08 00 00 00 00 00 00 00 00 00 00 00 00 00 00 00 00 11 A7 D3 C0 01 00 86 77 

08 01 00 2C 00 16 01 00 38 90 26 13 2A 68 A7 5D 00 FD FD 74 28 45 76 D4 19 F4 01 CA 16 E7 4F 6E 04 24 40 2E 32 BD FF F2 02 AA 51 DC 13 F9 21 76 0E 77 

08 01 00 2C 02 15 01 00 38 90 26 13 2A 68 A5 5B 27 FD FA DD 27 F2 2A EA 07 80 01 63 18 57 E6 F2 04 6E 10 A1 30 A2 FE DA 3B EA 51 7C 13 F9 79 7F 39 77 

08 01 00 2C 05 02 01 00 38 90 56 18 2A 74 62 02 01 81 81 F2 20 4F E0 18 18 10 50 42 1E 06 06 BE 01 FE 81 D9 20 60 60 ED 1B FF 10 8E 13 C6 05 EB 0E 77 

08 01 00 2C 06 07 01 00 78 90 26 13 EA 68 38 54 06 20 E1 50 06 E4 47 B7 35 58 10 E5 31 CC F6 35 06 50 AF 46 19 7B 1D A3 0A AC AE 2C 1D BB 29 A0 5D 77 

08 01 00 2C 07 1A 01 00 38 90 26 13 2A 68 A4 58 2B 04 BC BF 10 AF CF 70 15 A4 01 0A 0B 94 C2 16 04 DB 20 58 2A 25 02 D0 2B DA 51 0C 13 FC 51 78 D7 77 

08 01 00 2C 03 0D 01 00 38 90 26 13 2A 68 24 56 3F DF 94 3C 30 E9 EE 5D 2F 08 08 6B 03 B7 66 2C 03 F5 60 9B 05 0F E3 7D 06 0C AE AC 23 6F 41 0F 8C 77 

08 01 00 2C 04 05 01 00 38 90 56 18 2A 74 62 02 01 81 81 F2 20 4F E0 18 18 10 50 42 1E 06 06 BE 01 FE 81 D9 20 60 60 ED 1B FF 10 8E 13 C6 05 EB 08 77 

08 01 00 2C 04 05 01 00 38 90 16 11 2A 81 52 4B 3E BA DC E6 25 FC 27 AA 18 00 55 2D 15 55 55 4B 15 55 55 4B 15 55 55 4B 15 55 55 4B 15 55 55 4B EC 77 

08 01 00 2C 05 02 01 00 38 90 16 11 2A 81 6F 40 08 00 16 FF 0E 3B 7F F8 38 01 55 B2 15 55 55 4B 15 55 55 4B 15 55 55 4B 15 55 55 4B 15 55 55 4B DB 77 

08 02 02 70 0F 02 FA 00 0A 00 00 00 09 00 00 07 D0 00 06 1A A1 00 00 00 00 00 00 00 16 00 01 00 00 00 52 8A 00 00 78 CE 00 00 19 14 00 2E 00 01 04 70 00 00 00 00 00 00 00 00 00 00 00 00 F8 4F 63 D8 0F 00 15 02 01 00 00 00 3D DA 00 00 6C C2 00 00 3C A5 00 2E 00 01 04 70 00 00 00 00 00 00 00 00 00 00 00 00 03 84 A9 98 0F 00 0D 03 01 00 00 00 6D 3C 00 00 DA 23 00 00 33 39 00 2B 00 01 04 70 00 00 00 00 00 00 00 00 00 00 00 00 FB 09 F6 C8 0F 00 05 04 01 00 00 00 32 19 00 00 F0 6F 00 00 0D 91 00 86 00 0A 2C 61 00 00 00 00 00 00 00 00 00 00 00 00 01 A1 0A C6 0F 00 02 05 01 00 00 00 1C 65 00 00 67 41 00 00 01 2C 00 8A 00 0A 2C 61 00 00 00 00 00 00 00 00 00 00 00 00 01 AF 69 A8 0F 00 07 06 01 00 00 00 27 D7 00 00 2E 32 00 00 95 F6 00 2B 00 01 04 70 00 00 00 00 00 00 00 00 00 00 00 00 04 9F BA E8 0F 00 1A 07 01 00 00 00 D9 E7 00 00 BC 20 00 00 24 9C 00 2E 00 01 04 70 00 00 00 00 00 00 00 00 00 00 00 00 07 24 6A 60 0F 00 20 10 05 00 00 00 32 3C 00 00 02 2C 00 00 31 1B 00 92 00 01 04 72 00 00 00 00 00 00 00 00 00 00 00 00 01 F8 AA 46 0F 00 17 11 05 00 00 00 3A 34 00 00 7A D6 00 00 47 7B 00 91 00 01 04 72 00 00 00 00 00 00 00 00 00 00 00 00 F3 44 41 60 0F 00 16 13 05 00 00 00 A6 40 00 00 B1 3E 00 00 06 A3 00 92 00 01 04 72 00 00 00 00 00 00 00 00 00 00 00 00 0A 28 C3 A0 0F 00 1A 15 05 00 00 00 3B A4 00 00 08 1E 00 00 24 59 00 92 00 01 04 72 00 00 00 00 00 00 00 00 00 00 00 00 0C B1 B8 30 0F 00 03 16 05 00 00 00 3B 06 00 00 10 09 00 00 2A 79 00 46 00 00 00 00 00 00 00 00 00 00 00 00 00 00 00 00 0C 9E 83 40 01 00 1F 17 05 00 00 00 31 DB 00 00 AA 7C 00 00 2D CE 00 92 00 01 04 72 00 00 00 00 00 00 00 00 00 00 00 00 01 80 C1 F4 0F 00 0A 18 05 00 00 00 98 B8 00 00 48 A7 00 00 16 4F 00 92 00 01 04 72 00 00 00 00 00 00 00 00 00 00 00 00 F4 A9 A2 90 0F 00 10 19 05 00 00 00 15 4F 00 00 F2 14 00 00 2B 94 00 3A 00 00 00 00 00 00 00 00 00 00 00 00 00 00 00 00 14 71 5C C0 01 00 B1 77 

08 01 00 2C 04 05 01 00 38 90 26 13 2A 80 27 43 3D 8A 18 93 20 00 00 90 00 00 01 03 2F E0 00 70 00 00 00 00 00 00 00 00 00 07 77 0A 1C 00 04 CC E9 77 

08 01 00 2C 05 02 01 00 38 90 26 13 2A 80 27 43 3D 8A 18 93 20 00 00 90 00 01 01 0C 0F E0 00 E0 00 00 00 00 00 00 00 00 00 07 77 0A 1C 00 04 CC 51 77 

08 01 00 2C 04 05 01 00 38 90 36 1C 2A 80 00 40 00 43 FF B6 27 77 77 BA 1D DD DD DE 37 77 77 6A 1D DE 00 D4 07 80 07 69 20 00 09 98 10 7F F0 FD 69 77 

08 01 00 2C 05 02 01 00 38 90 36 1C 2A 80 00 40 00 43 FF B6 27 77 77 BA 1D DD DD DE 37 77 77 6A 1D DE 00 D4 07 80 07 69 20 00 3E 9E 3F 51 40 58 4A 77 

08 02 02 70 0F 02 FA 00 0A 00 00 00 09 00 00 07 D0 00 06 1A A2 00 00 00 00 00 00 00 16 00 01 00 00 00 54 EC 00 00 C8 CC 00 00 19 1D 00 60 00 01 04 70 00 00 00 00 00 00 00 00 00 00 00 00 F8 4C C2 00 0F 00 15 02 01 00 00 00 3F 57 00 00 7C 20 00 00 3C B2 00 60 00 01 04 70 00 00 00 00 00 00 00 00 00 00 00 00 03 83 7B B4 0F 00 0D 03 01 00 00 00 6E 81 00 00 15 04 00 00 33 44 00 5D 00 01 04 70 00 00 00 00 00 00 00 00 00 00 00 00 FB 08 52 70 0F 00 05 04 01 00 00 00 31 90 00 00 69 B1 00 00 0D 9E 00 22 00 0A 2C 63 00 00 00 00 00 00 00 00 00 00 00 00 01 A3 9F 54 0F 00 02 05 01 00 00 00 1A 3C 00 00 DB A8 00 00 01 38 00 26 00 0A 2C 63 00 00 00 00 00 00 00 00 00 00 00 00 01 AE D2 D0 0F 00 07 06 01 00 00 00 28 E4 00 00 A5 50 00 00 96 03 00 5D 00 01 04 70 00 00 00 00 00 00 00 00 00 00 00 00 04 9E 8B B8 0F 00 1A 07 01 00 00 00 CE 98 00 00 0A E0 00 00 24 AB 00 60 00 01 04 70 00 00 00 00 00 00 00 00 00 00 00 00 07 21 FD B0 0F 00 20 10 05 00 00 00 2F 3F 00 00 52 29 00 00 31 21 00 C4 00 01 04 72 00 00 00 00 00 00 00 00 00 00 00 00 01 F7 74 8E 0F 00 17 11 05 00 00 00 38 29 00 00 4A 79 00 00 47 7F 00 C3 00 01 04 72 00 00 00 00 00 00 00 00 00 00 00 00 F3 45 2E 50 0F 00 16 13 05 00 00 00 A0 A8 00 00 56 08 00 00 06 AB 00 C4 00 01 04 72 00 00 00 00 00 00 00 00 00 00 00 00 0A 27 67 D0 0F 00 1A 15 05 00 00 00 40 CD 00 00 12 1B 00 00 24 61 00 C4 00 01 04 72 00 00 00 00 00 00 00 00 00 00 00 00 0C B0 14 20 0F 00 03 16 05 00 00 00 00 C8 00 00 59 AD 00 00 2A 81 00 14 00 00 00 00 00 00 00 00 00 00 00 00 00 00 00 00 0D 8B 55 80 01 00 1F 17 05 00 00 00 30 46 00 00 D9 7A 00 00 2D D4 00 C4 00 01 04 72 00 00 00 00 00 00 00 00 00 00 00 00 01 80 12 32 0F 00 0A 18 05 00 00 00 90 F5 00 00 5B 92 00 00 16 53 00 C4 00 01 04 72 00 00 00 00 00 00 00 00 00 00 00 00 F4 A7 ED 20 0F 00 10 19 05 00 00 00 09 DC 00 00 A2 5D 00 00 2B 9D 00 08 00 00 00 00 00 00 00 00 00 00 00 00 00 00 00 00 11 A3 DA 00 01 00 F5 77 

08 01 00 2C 04 05 01 00 38 90 46 17 2A 80 C1 4A 21 A0 4C A0 02 24 09 B1 00 C0 C0 E9 30 25 15 8C 15 55 55 4B 15 55 55 4B 15 55 55 4B 15 55 55 4B 6B 77 

08 01 00 2C 05 02 01 00 38 90 46 17 2A 81 A0 4B 19 B0 D4 70 02 5A 07 94 00 C0 C0 E9 30 28 15 BA 15 55 55 4B 15 55 55 4B 15 55 55 4B 15 55 55 4B 02 77 

08 02 02 70 0F 02 FA 00 0A 00 00 00 09 00 00 07 D0 00 06 1A A3 00 00 00 00 00 00 00 16 00 01 00 00 00 4D D1 00 00 57 93 00 00 19 27 00 92 00 01 04 70 00 00 00 00 00 00 00 00 00 00 00 00 F8 4F E0 98 0F 00 15 02 01 00 00 00 3F 57 00 00 D5 44 00 00 3C BF 00 92 00 01 04 70 00 00 00 00 00 00 00 00 00 00 00 00 03 88 3C FC 0F 00 0D 03 01 00 00 00 72 49 00 00 8D 04 00 00 33 4E 00 8F 00 01 04 70 00 00 00 00 00 00 00 00 00 00 00 00 FB 0B E0 F8 0F 00 05 04 01 00 00 00 31 1E 00 00 17 3E 00 00 0D AB 00 EA 00 0A 2C 64 00 00 00 00 00 00 00 00 00 00 00 00 01 A5 8A 62 0F 00 02 05 01 00 00 00 1A 6D 00 00 8B 0B 00 00 01 45 00 EE 00 0A 2C 64 00 00 00 00 00 00 00 00 00 00 00 00 01 B5 F2 56 0F 00 07 06 01 00 00 00 25 ED 00 00 4E CA 00 00 96 11 00 8F 00 01 04 70 00 00 00 00 00 00 00 00 00 00 00 00 04 A1 37 58 0F 00 1A 07 01 00 00 00 CF 2E 00 00 8C 2A 00 00 24 B9 00 92 00 01 04 70 00 00 00 00 00 00 00 00 00 00 00 00 07 27 4D F8 0F 00 20 10 05 00 00 00 2F FE 00 00 AE FF 00 00 31 27 00 F6 00 01 04 72 00 00 00 00 00 00 00 00 00 00 00 00 01 F9 1E 64 0F 00 17 11 05 00 00 00 36 10 00 00 3F A4 00 00 47 83 00 F5 00 01 04 72 00 00 00 00 00 00 00 00 00 00 00 00 F3 48 89 90 0F 00 16 13 05 00 00 00 93 80 00 00 14 45 00 00 06 B3 00 F6 00 01 04 72 00 00 00 00 00 00 00 00 00 00 00 00 0A 29 9A E0 0F 00 1A 15 05 00 00 00 43 5A 00 00 3F 1C 00 00 24 69 00 F6 00 01 04 72 00 00 00 00 00 00 00 00 00 00 00 00 0C B1 D1 70 0F 00 03 16 05 00 00 00 38 B4 00 00 B9 9D 00 00 2A 89 00 46 00 00 00 00 00 00 00 00 00 00 00 00 00 00 00 00 0C E2 69 20 01 00 1F 17 05 00 00 00 35 D3 00 00 20 39 00 00 2D DB 00 F6 00 01 04 72 00 00 00 00 00 00 00 00 00 00 00 00 01 82 0D 2A 0F 00 0A 18 05 00 00 00 8D E1 00 00 84 FD 00 00 16 57 00 F6 00 01 04 72 00 00 00 00 00 00 00 00 00 00 00 00 F4 AD 4A 70 0F 00 10 19 05 00 00 00 21 B8 00 00 C3 B3 00 00 2B A6 00 3A 00 00 00 00 00 00 00 00 00 00 00 00 00 00 00 00 14 61 88 E0 01 00 A2 77 

08 01 00 2C 04 05 01 00 38 90 56 18 2A 80 64 41 1F 0C 81 24 02 3F 60 E6 18 18 18 7E 04 3E 06 7E 01 F8 07 D9 20 60 60 ED 1F D8 18 AE 06 06 05 9B 60 77 

08 01 00 2C 05 02 01 00 38 90 56 18 2A 80 64 41 1F 0C 81 24 02 3F 60 E6 18 18 18 7E 04 3E 06 7E 01 F8 07 D9 20 60 60 ED 1F D8 18 AE 86 06 05 9B E6 77 

08 01 00 2C 04 05 01 00 38 90 16 11 2A 8D 95 72 23 0F B2 7C 2E C0 60 1D 2C 00 55 8D 15 55 55 4B 15 55 55 4B 15 55 55 4B 15 55 55 4B 15 55 55 4B 11 77 

08 01 00 2C 05 02 01 00 38 90 16 11 2A 8D 92 7B 21 7E F2 14 2E B2 E0 0E 0C 00 55 1D 15 55 55 4B 15 55 55 4B 15 55 55 4B 15 55 55 4B 15 55 55 4B 13 77 

08 02 02 98 10 02 FA 00 0A 00 00 00 09 00 00 07 D0 00 06 1A A4 00 00 00 00 00 00 00 16 00 01 00 00 00 51 7A 00 00 A4 C5 00 00 19 30 00 C4 00 01 04 70 00 00 00 00 00 00 00 00 00 00 00 00 F8 50 13 C8 0F 00 15 02 01 00 00 00 3F B4 00 00 E8 32 00 00 3C CC 00 C4 00 01 04 70 00 00 00 00 00 00 00 00 00 00 00 00 03 85 DB AC 0F 00 0D 03 01 00 00 00 74 57 00 00 CC 31 00 00 33 58 00 C1 00 01 04 70 00 00 00 00 00 00 00 00 00 00 00 00 FB 0A E2 B0 0F 00 05 04 01 00 00 00 2E 53 00 00 86 72 00 00 0D B7 00 86 00 0A 2C 66 00 00 00 00 00 00 00 00 00 00 00 00 01 A6 5B D4 0F 00 02 05 01 00 00 00 1B 8E 00 00 02 B5 00 00 01 52 00 8A 00 0A 2C 66 00 00 00 00 00 00 00 00 00 00 00 00 01 AF 33 D8 0F 00 07 06 01 00 00 00 27 A5 00 00 C6 70 00 00 96 1E 00 C1 00 01 04 70 00 00 00 00 00 00 00 00 00 00 00 00 04 A0 F9 90 0F 00 1A 07 01 00 00 00 C5 EF 00 00 DD 1C 00 00 24 C7 00 C4 00 01 04 70 00 00 00 00 00 00 00 00 00 00 00 00 07 24 5E D8 0F 00 03 08 01 00 00 00 06 D0 00 00 74 EB 00 00 07 2D 00 A5 00 00 00 01 00 00 00 00 00 00 00 00 00 00 00 00 02 DC D7 FC 01 00 20 10 05 00 00 00 2E 87 00 00 F4 B0 00 00 31 2D 01 28 00 01 04 72 00 00 00 00 00 00 00 00 00 00 00 00 01 F8 9F 36 0F 00 17 11 05 00 00 00 34 D4 00 00 15 DD 00 00 47 87 01 27 00 01 04 72 00 00 00 00 00 00 00 00 00 00 00 00 F3 47 80 50 0F 00 16 13 05 00 00 00 9C B6 00 00 BA 0F 00 00 06 BA 01 28 00 01 04 72 00 00 00 00 00 00 00 00 00 00 00 00 0A 28 E9 40 0F 00 1A 15 05 00 00 00 4D 79 00 00 52 67 00 00 24 71 01 28 00 01 04 72 00 00 00 00 00 00 00 00 00 00 00 00 0C B0 2C D0 0F 00 03 16 05 00 00 00 33 A6 00 00 FC CC 00 00 2A 91 00 14 00 00 00 00 00 00 00 00 00 00 00 00 00 00 00 00 0D A0 D2 50 01 00 1F 17 05 00 00 00 35 5A 00 00 5C DB 00 00 2D E1 01 28 00 01 04 72 00 00 00 00 00 00 00 00 00 00 00 00 01 80 9B 42 0F 00 0A 18 05 00 00 00 8E 19 00 00 9A 0D 00 00 16 5B 01 28 00 01 04 72 00 00 00 00 00 00 00 00 00 00 00 00 F4 AA 74 B0 0F 00 10 19 05 00 00 00 00 C8 00 00 7B 2A 00 00 2B AF 00 08 00 00 00 00 00 00 00 00 00 00 00 00 00 00 00 00 11 9F 70 E0 01 00 0F 77 

08 01 00 2C 10 20 05 00 22 C0 46 26 20 8E 6D 68 12 8B D4 6F 24 03 F2 4A 3F 59 40 27 28 43 40 D8 1B D2 2C 5E 24 F9 6E 28 18 B9 D5 69 31 FF EF BC D6 77 

08 01 00 2C 11 17 05 00 22 C0 46 26 20 8E 6D 68 12 8B D2 F0 1E C3 F1 D0 3F 58 C0 2F 28 43 3F 4F 1B D3 EC B8 24 FA 0F 84 18 ED F4 F7 32 3F E8 F8 F9 77 

08 01 00 2C 13 16 05 00 22 C0 46 26 20 8E 6D 68 12 8B D4 6F 24 03 F2 4A 3F 59 40 27 28 43 40 D8 1B D2 2C 5E 24 F9 6E 28 18 B9 D5 69 31 FF EF BC E3 77 

08 01 00 2C 15 1A 05 00 22 C0 46 26 20 8E 6D 68 12 8B D2 F0 1E C3 F1 83 3F 58 C0 10 28 43 3F 86 1B D3 EC AE 24 FA 0F 5B 18 ED F0 E4 32 3F E8 94 E7 77 

08 01 00 2C 17 1F 05 00 22 C0 46 26 20 8E 6D 68 12 8B D4 6F 24 03 F2 4A 3F 59 40 27 28 43 40 D8 1B D2 2C 5E 24 F9 6E 28 18 B9 D5 69 31 FF EF BC EE 77 

08 01 00 2C 18 0A 05 00 22 C0 46 26 20 8E 6D 68 12 8B D4 6F 24 03 F2 4A 3F 59 40 27 28 43 40 D8 1B D2 2C 5E 24 F9 6E 28 18 B9 D5 69 31 FF EF BC F4 77 

08 01 00 2C 04 05 01 00 38 90 26 13 2A 8C 47 77 3D 8A 18 93 20 00 00 90 00 01 FF 0B 3E 9F 00 2B 00 00 00 00 00 00 00 00 00 07 77 0A 1C 60 0E B1 64 77 

08 01 00 2C 05 02 01 00 38 90 26 13 2A 8C 47 77 3D 8A 18 93 20 00 00 90 00 01 FF 0B 3E 9F 00 2B 00 00 00 00 00 00 00 00 00 07 77 0A 1C 60 0E B1 62 77 

08 02 02 70 0F 02 FA 00 0A 00 00 00 09 00 00 07 D0 00 06 1A A5 00 00 00 00 00 00 00 16 00 01 00 00 00 4F ED 00 00 30 18 00 00 19 3A 00 F6 00 01 04 70 00 00 00 00 00 00 00 00 00 00 00 00 F8 4E B1 80 0F 00 15 02 01 00 00 00 3D 46 00 00 30 E8 00 00 3C DA 00 F6 00 01 04 70 00 00 00 00 00 00 00 00 00 00 00 00 03 84 BE AC 0F 00 0D 03 01 00 00 00 7A AB 00 00 43 2E 00 00 33 63 00 F3 00 01 04 70 00 00 00 00 00 00 00 00 00 00 00 00 FB 0B 05 60 0F 00 05 04 01 00 00 00 32 F6 00 00 38 2F 00 00 0D C4 00 22 00 0A 2C 68 00 00 00 00 00 00 00 00 00 00 00 00 01 A1 38 34 0F 00 02 05 01 00 00 00 1C B4 00 00 B1 A5 00 00 01 5E 00 26 00 0A 2C 68 00 00 00 00 00 00 00 00 00 00 00 00 01 B0 B3 8C 0F 00 07 06 01 00 00 00 28 26 00 00 69 23 00 00 96 2C 00 F3 00 01 04 70 00 00 00 00 00 00 00 00 00 00 00 00 04 9F 94 A8 0F 00 1A 07 01 00 00 00 C1 84 00 00 62 A7 00 00 24 D6 00 F6 00 01 04 70 00 00 00 00 00 00 00 00 00 00 00 00 07 24 E5 68 0F 00 20 10 05 00 00 00 31 54 00 00 52 35 00 00 31 34 00 2E 00 01 04 73 00 00 00 00 00 00 00 00 00 00 00 00 01 F8 B4 12 0F 00 17 11 05 00 00 00 33 51 00 00 07 BD 00 00 47 8B 00 2D 00 01 04 73 00 00 00 00 00 00 00 00 00 00 00 00 F3 46 35 40 0F 00 16 13 05 00 00 00 9C ED 00 00 79 11 00 00 06 C2 00 2E 00 01 04 73 00 00 00 00 00 00 00 00 00 00 00 00 0A 27 79 40 0F 00 1A 15 05 00 00 00 44 37 00 00 7A BC 00 00 24 79 00 2E 00 01 04 73 00 00 00 00 00 00 00 00 00 00 00 00 0C B1 66 90 0F 00 03 16 05 00 00 00 3D 3F 00 00 59 A6 00 00 2A 9A 00 46 00 00 00 00 00 00 00 00 00 00 00 00 00 00 00 00 0D 3E CD 60 01 00 1F 17 05 00 00 00 35 8F 00 00 AA 28 00 00 2D E7 00 2E 00 01 04 73 00 00 00 00 00 00 00 00 00 00 00 00 01 80 75 32 0F 00 0A 18 05 00 00 00 92 6B 00 00 C1 52 00 00 16 5F 00 2E 00 01 04 73 00 00 00 00 00 00 00 00 00 00 00 00 F4 A9 D0 10 0F 00 10 19 05 00 00 00 0C 51 00 00 8F C2 00 00 2B B8 00 3A 00 00 00 00 00 00 00 00 00 00 00 00 00 00 00 00 14 40 A4 80 01 00 AE 77 

08 01 00 2C 04 05 01 00 38 90 36 1C 2A 8C 00 79 00 0C 02 3F 07 77 77 2A 1D DD DD DE 37 77 77 6A 1D DE 00 D4 07 80 07 69 20 00 20 9A 18 18 18 7E F8 77 

08 01 00 2C 05 02 01 00 38 90 36 1C 2A 8C 00 79 00 0C 02 3F 07 77 77 2A 1D DD DD DE 37 77 77 6A 1D DE 00 D4 07 80 07 69 20 00 20 9A 18 10 50 42 82 77 

08 01 00 2C 04 05 01 00 38 90 46 17 2A 8C 30 76 08 D7 E0 78 0E 28 16 9F 12 01 C0 A6 20 D0 35 10 15 55 55 4B 15 55 55 4B 15 55 55 4B 15 55 55 4B 74 77 

08 01 00 2C 05 02 01 00 38 90 46 17 2A 8C F0 7F 09 28 3F AD 3E 0C 18 17 1A 04 C0 50 22 40 95 54 15 55 55 4B 15 55 55 4B 15 55 55 4B 15 55 55 4B 50 77 

08 02 02 98 10 02 FA 00 0A 00 00 00 09 00 00 07 D0 00 06 1A A6 00 00 00 00 00 00 00 16 00 01 00 00 00 4F 52 00 00 86 C5 00 00 19 43 01 28 00 01 04 70 00 00 00 00 00 00 00 00 00 00 00 00 F8 4F B8 78 0F 00 15 02 01 00 00 00 40 38 00 00 46 D7 00 00 3C E7 01 28 00 01 04 70 00 00 00 00 00 00 00 00 00 00 00 00 03 85 E3 E4 0F 00 0D 03 01 00 00 00 74 0B 00 00 7F 72 00 00 33 6D 01 25 00 01 04 70 00 00 00 00 00 00 00 00 00 00 00 00 FB 0C 16 58 0F 00 05 04 01 00 00 00 31 07 00 00 AC 7D 00 00 0D D0 00 EA 00 0A 2C 69 00 00 00 00 00 00 00 00 00 00 00 00 01 A9 CF 96 0F 00 02 05 01 00 00 00 1B 50 00 00 28 B6 00 00 01 6B 00 EE 00 0A 2C 69 00 00 00 00 00 00 00 00 00 00 00 00 01 B5 3A D8 0F 00 07 06 01 00 00 00 29 BB 00 00 E5 B2 00 00 96 39 01 25 00 01 04 70 00 00 00 00 00 00 00 00 00 00 00 00 04 A1 68 48 0F 00 1A 07 01 00 00 00 C2 FA 00 00 AF 84 00 00 24 E4 01 28 00 01 04 70 00 00 00 00 00 00 00 00 00 00 00 00 07 26 9B 78 0F 00 03 08 01 00 00 00 0D DD 00 00 9E C4 00 00 07 46 00 AF 00 00 00 01 00 00 00 00 00 00 00 00 00 00 00 00 02 D2 19 C4 01 00 20 10 05 00 00 00 31 EA 00 00 9B 10 00 00 31 3A 00 60 00 01 04 73 00 00 00 00 00 00 00 00 00 00 00 00 01 F8 62 7E 0F 00 17 11 05 00 00 00 35 D9 00 00 D9 AA 00 00 47 8E 00 5F 00 01 04 73 00 00 00 00 00 00 00 00 00 00 00 00 F3 49 05 E0 0F 00 16 13 05 00 00 00 A0 35 00 00 1C 60 00 00 06 CA 00 60 00 01 04 73 00 00 00 00 00 00 00 00 00 00 00 00 0A 27 75 90 0F 00 1A 15 05 00 00 00 48 1F 00 00 8E 97 00 00 24 81 00 60 00 01 04 73 00 00 00 00 00 00 00 00 00 00 00 00 0C B1 DA 10 0F 00 03 16 05 00 00 00 00 C8 00 00 A3 FA 00 00 2A A2 00 15 00 00 00 00 00 00 00 00 00 00 00 00 00 00 00 00 0D C1 CB 00 01 00 1F 17 05 00 00 00 37 82 00 00 D8 E1 00 00 2D ED 00 60 00 01 04 73 00 00 00 00 00 00 00 00 00 00 00 00 01 81 2F 8C 0F 00 0A 18 05 00 00 00 9B 2B 00 00 CF 83 00 00 16 63 00 60 00 01 04 73 00 00 00 00 00 00 00 00 00 00 00 00 F4 AA 55 E0 0F 00 10 19 05 00 00 00 00 C8 00 00 40 81 00 00 2B C1 00 09 00 00 00 00 00 00 00 00 00 00 00 00 00 00 00 00 11 AA EE E0 01 00 25 77 

08 01 00 2C 00 16 01 00 38 90 36 1C 2A 82 18 43 3C 4E 88 D1 04 D1 00 6F 01 3F FD 39 2D D5 FF A2 3A C0 F8 2D 2F B0 1F A7 16 DF E7 F1 36 26 D4 14 8A 77 

08 01 00 2C 02 15 01 00 38 90 36 1C 2A 82 18 43 3C 4E 87 D3 39 7F FF 3F 3E 2F FD D9 2E 0D FF C2 3C 01 0A 52 0F B0 3C 38 0E AF 12 C8 29 7E C2 EB 12 77 

08 01 00 2C 03 0D 01 00 38 90 36 1C 2A 82 18 43 3C 51 32 86 09 B9 00 9F 02 3F FF EF 15 51 FF 4B 1A 3F 9C C7 09 10 B8 3A 29 B4 78 3A 06 30 8C 39 C9 77 

08 01 00 2C 04 05 01 00 38 90 56 18 2A 8C 6B 7A 24 F5 24 30 02 60 48 0C 20 F8 11 E6 07 E6 06 1E 01 81 06 F5 20 60 60 ED 10 1E E8 8C 06 06 05 9B 0B 77 

08 01 00 2C 05 02 01 00 38 90 56 18 2A 8C 6B 7A 24 F5 24 30 02 60 48 0C 20 F8 11 E6 07 E6 06 1E 01 81 06 F5 20 60 60 ED 10 1E E8 8C 06 06 05 9B 0D 77 

08 01 00 2C 06 07 01 00 38 90 36 1C 2A 82 18 43 3C 49 1C DD 00 92 FF 39 37 77 FF 6F 12 11 FF CB 31 40 48 5C 1E 33 37 14 11 34 B6 D2 2E 19 C0 A6 28 77 

08 01 00 2C 07 1A 01 00 38 90 36 1C 2A 82 18 43 3C 4D A4 DE 3C F0 80 1E 02 B7 FD 89 2C 9C 00 89 05 9F 10 4E 1A 4B 25 D7 15 18 03 C5 23 59 02 A9 94 77 

08 01 00 2C 04 05 01 00 38 90 16 11 2A 99 CA 1B 20 03 11 94 21 8F 02 5D 07 3F 55 A6 15 55 55 4B 15 55 55 4B 15 55 55 4B 15 55 55 4B 15 55 55 4B 2A 77 

08 01 00 2C 05 02 01 00 38 90 16 11 2A 99 C4 1A 20 02 05 92 21 8F 01 58 3B 72 55 70 15 55 55 4B 15 55 55 4B 15 55 55 4B 15 55 55 4B 15 55 55 4B 91 77 

08 02 02 70 0F 02 FA 00 0A 00 00 00 09 00 00 07 D0 00 06 1A A7 00 00 00 00 00 00 00 16 00 01 00 00 00 4B E9 00 00 0D 49 00 00 19 4D 00 2E 00 01 04 71 00 00 00 00 00 00 00 00 00 00 00 00 F8 4E EC 98 0F 00 15 02 01 00 00 00 3C 75 00 00 9F 59 00 00 3C F4 00 2E 00 01 04 71 00 00 00 00 00 00 00 00 00 00 00 00 03 84 52 48 0F 00 0D 03 01 00 00 00 72 E5 00 00 F2 6C 00 00 33 77 00 2B 00 01 04 71 00 00 00 00 00 00 00 00 00 00 00 00 FB 0B C7 08 0F 00 05 04 01 00 00 00 2E 6C 00 00 55 B3 00 00 0D DD 00 86 00 0A 2C 6B 00 00 00 00 00 00 00 00 00 00 00 00 01 A2 B3 BC 0F 00 02 05 01 00 00 00 1B 8C 00 00 D8 B9 00 00 01 77 00 8A 00 0A 2C 6B 00 00 00 00 00 00 00 00 00 00 00 00 01 B2 EF A6 0F 00 07 06 01 00 00 00 27 E6 00 00 8F 2B 00 00 96 47 00 2B 00 01 04 71 00 00 00 00 00 00 00 00 00 00 00 00 04 9F FB D0 0F 00 1A 07 01 00 00 00 C4 81 00 00 32 17 00 00 24 F3 00 2E 00 01 04 71 00 00 00 00 00 00 00 00 00 00 00 00 07 24 37 F8 0F 00 20 10 05 00 00 00 34 8A 00 00 FE 50 00 00 31 40 00 92 00 01 04 73 00 00 00 00 00 00 00 00 00 00 00 00 01 F9 B7 0E 0F 00 17 11 05 00 00 00 35 E2 00 00 CD 35 00 00 47 92 00 91 00 01 04 73 00 00 00 00 00 00 00 00 00 00 00 00 F3 47 E6 60 0F 00 16 13 05 00 00 00 89 7A 00 00 DE 3B 00 00 06 D1 00 92 00 01 04 73 00 00 00 00 00 00 00 00 00 00 00 00 0A 25 F9 C0 0F 00 1A 15 05 00 00 00 3F E8 00 00 B8 2C 00 00 24 89 00 92 00 01 04 73 00 00 00 00 00 00 00 00 00 00 00 00 0C B1 21 20 0F 00 03 16 05 00 00 00 41 9D 00 00 FD F6 00 00 2A AA 00 47 00 00 00 00 00 00 00 00 00 00 00 00 00 00 00 00 0D 88 E9 50 01 00 1F 17 05 00 00 00 37 BA 00 00 2C 13 00 00 2D F4 00 92 00 01 04 73 00 00 00 00 00 00 00 00 00 00 00 00 01 80 CD C2 0F 00 0A 18 05 00 00 00 8E 3A 00 00 04 99 00 00 16 68 00 92 00 01 04 73 00 00 00 00 00 00 00 00 00 00 00 00 F4 A9 D6 F0 0F 00 10 19 05 00 00 00 1B 38 00 00 4D 4C 00 00 2B CA 00 3B 00 00 00 00 00 00 00 00 00 00 00 00 00 00 00 00 14 36 D1 20 01 00 12 77 

08 01 00 2C 04 05 01 00 38 90 26 13 2A 98 67 14 3D 8A 18 93 20 00 00 90 00 00 00 00 00 00 00 00 00 00 00 00 00 00 00 00 00 07 77 0A 1C 1F FB 93 E4 77 

08 01 00 2C 05 02 01 00 38 90 26 13 2A 98 67 14 3D 8A 18 93 20 00 00 90 00 00 00 00 00 00 00 00 00 00 00 00 00 00 00 00 00 07 77 0A 1C 1F FB 93 E2 77 

08 02 02 98 10 02 FA 00 0A 00 00 00 09 00 00 07 D0 00 06 1A A8 00 00 00 00 00 00 00 16 00 01 00 00 00 4B E9 00 00 5C 71 00 00 19 56 00 60 00 01 04 71 00 00 00 00 00 00 00 00 00 00 00 00 F8 4C B0 10 0F 00 15 02 01 00 00 00 3E 27 00 00 B1 C7 00 00 3D 01 00 60 00 01 04 71 00 00 00 00 00 00 00 00 00 00 00 00 03 82 55 44 0F 00 0D 03 01 00 00 00 6E E2 00 00 2F 98 00 00 33 82 00 5D 00 01 04 71 00 00 00 00 00 00 00 00 00 00 00 00 FB 0B 19 D0 0F 00 05 04 01 00 00 00 2C C0 00 00 CD 08 00 00 0D E9 00 22 00 0A 2C 6D 00 00 00 00 00 00 00 00 00 00 00 00 01 A1 C8 5C 0F 00 02 05 01 00 00 00 1E 8C 00 00 51 8A 00 00 01 84 00 26 00 0A 2C 6D 00 00 00 00 00 00 00 00 00 00 00 00 01 B0 5B CC 0F 00 07 06 01 00 00 00 25 9F 00 00 06 90 00 00 96 55 00 5D 00 01 04 71 00 00 00 00 00 00 00 00 00 00 00 00 04 9E CA 40 0F 00 1A 07 01 00 00 00 CB 8A 00 00 80 DB 00 00 25 01 00 60 00 01 04 71 00 00 00 00 00 00 00 00 00 00 00 00 07 23 60 E0 0F 00 03 08 01 00 00 00 0F 03 00 00 C7 A1 00 00 07 5F 00 B9 00 00 00 01 00 00 00 00 00 00 00 00 00 00 00 00 02 C0 8D 24 01 00 20 10 05 00 00 00 34 5D 00 00 47 32 00 00 31 47 00 C4 00 01 04 73 00 00 00 00 00 00 00 00 00 00 00 00 01 F6 C3 C8 0F 00 17 11 05 00 00 00 38 54 00 00 AA EF 00 00 47 96 00 C3 00 01 04 73 00 00 00 00 00 00 00 00 00 00 00 00 F3 46 70 00 0F 00 16 13 05 00 00 00 8F 35 00 00 7D FB 00 00 06 D9 00 C4 00 01 04 73 00 00 00 00 00 00 00 00 00 00 00 00 0A 26 04 10 0F 00 10 14 05 00 00 00 03 C0 00 00 0D FA 00 00 2B D3 00 0B 00 00 00 00 00 00 00 00 00 00 00 00 00 00 00 00 10 C4 13 A0 01 00 1A 15 05 00 00 00 44 7B 00 00 CA 56 00 00 24 91 00 C4 00 01 04 73 00 00 00 00 00 00 00 00 00 00 00 00 0C AE 5A 90 0F 00 03 16 05 00 00 00 42 39 00 00 44 84 00 00 46 AC 00 78 00 00 00 00 00 00 00 00 00 00 00 00 00 00 00 00 0D 6C 1D A0 03 00 1F 17 05 00 00 00 37 3B 00 00 60 2D 00 00 2D FA 00 C4 00 01 04 73 00 00 00 00 00 00 00 00 00 00 00 00 01 7F 2E B6 0F 00 0A 18 05 00 00 00 91 96 00 00 16 B6 00 00 16 6C 00 C4 00 01 04 73 00 00 00 00 00 00 00 00 00 00 00 00 F4 A9 D6 60 0F 00 04 77 

08 01 00 2C 04 05 01 00 38 90 36 1C 2A 98 00 10 00 C0 00 E0 0F 77 77 DA 1D DD DD DE 37 77 77 6A 1D DE 00 D4 07 80 07 69 20 00 20 9A 18 18 18 7E 6C 77 

08 01 00 2C 05 02 01 00 38 90 36 1C 2A 98 00 10 00 C0 00 E0 0F 77 77 DA 1D DD DD DE 37 77 77 6A 1D DE 00 D4 07 80 07 69 20 00 20 9A 18 18 18 7E 6A 77 

08 01 00 2C 04 05 01 00 38 90 46 17 2A 98 23 1F 3C 0C 0C 6E 03 03 02 D4 26 F9 F0 79 30 20 95 84 15 55 55 4B 15 55 55 4B 15 55 55 4B 15 55 55 4B 81 77 

08 01 00 2C 05 02 01 00 38 90 46 17 2A 98 25 15 04 0C 0C DE 03 03 02 D4 26 F9 F0 79 30 20 95 84 15 55 55 4B 15 55 55 4B 15 55 55 4B 15 55 55 4B 03 77 

08 02 02 70 0F 02 FA 00 0A 00 00 00 09 00 00 07 D0 00 06 1A A9 00 00 00 00 00 00 00 16 00 01 00 00 00 51 03 00 00 E9 3B 00 00 19 5F 00 92 00 01 04 71 00 00 00 00 00 00 00 00 00 00 00 00 F8 4D A3 30 0F 00 15 02 01 00 00 00 3E 18 00 00 FF E2 00 00 3D 0E 00 92 00 01 04 71 00 00 00 00 00 00 00 00 00 00 00 00 03 83 34 90 0F 00 0D 03 01 00 00 00 74 CD 00 00 A7 D6 00 00 33 8C 00 8F 00 01 04 71 00 00 00 00 00 00 00 00 00 00 00 00 FB 0C 8C D8 0F 00 05 04 01 00 00 00 30 AF 00 00 72 0C 00 00 0D F6 00 EA 00 0A 2C 6E 00 00 00 00 00 00 00 00 00 00 00 00 01 A5 4D EA 0F 00 02 05 01 00 00 00 1E 8C 00 00 03 68 00 00 01 91 00 EE 00 0A 2C 6E 00 00 00 00 00 00 00 00 00 00 00 00 01 B3 D4 FC 0F 00 07 06 01 00 00 00 26 F1 00 00 B0 05 00 00 96 62 00 8F 00 01 04 71 00 00 00 00 00 00 00 00 00 00 00 00 04 9F FD 48 0F 00 1A 07 01 00 00 00 C5 7A 00 00 FF CF 00 00 25 0F 00 92 00 01 04 71 00 00 00 00 00 00 00 00 00 00 00 00 07 24 38 C8 0F 00 20 10 05 00 00 00 33 65 00 00 B6 0F 00 00 31 4D 00 F6 00 01 04 73 00 00 00 00 00 00 00 00 00 00 00 00 01 F6 A4 3C 0F 00 17 11 05 00 00 00 36 98 00 00 95 97 00 00 47 9A 00 F5 00 01 04 73 00 00 00 00 00 00 00 00 00 00 00 00 F3 47 8C B0 0F 00 16 13 05 00 00 00 8F BF 00 00 3B 49 00 00 06 E1 00 F6 00 01 04 73 00 00 00 00 00 00 00 00 00 00 00 00 0A 26 BA 50 0F 00 10 14 05 00 00 00 17 C6 00 00 B2 67 00 00 2B DB 00 3D 00 00 00 00 00 00 00 00 00 00 00 00 00 00 00 00 0C DE 7C 20 01 00 1A 15 05 00 00 00 45 BC 00 00 F6 A2 00 00 24 99 00 F6 00 01 04 73 00 00 00 00 00 00 00 00 00 00 00 00 0C B0 0E 60 0F 00 03 16 05 00 00 00 40 84 00 00 9F 1F 00 00 46 B4 00 AA 00 00 00 00 00 00 00 00 00 00 00 00 00 00 00 00 0D 6D 83 10 03 00 1F 17 05 00 00 00 36 AE 00 00 B1 18 00 00 2E 00 00 F6 00 01 04 73 00 00 00 00 00 00 00 00 00 00 00 00 01 80 C6 96 0F 00 0A 18 05 00 00 00 8B ED 00 00 3D 3C 00 00 16 70 00 F6 00 01 04 73 00 00 00 00 00 00 00 00 00 00 00 00 F4 A9 E2 90 0F 00 F1 77 

08 01 00 2C 04 05 01 00 38 90 56 18 2A 98 6F 1F 30 81 81 12 20 60 7B E6 2D DE 90 9F 12 04 54 A7 02 81 03 2A 3E A0 60 BD 18 18 11 76 12 06 05 AB D3 77 

08 01 00 2C 05 02 01 00 38 90 56 18 2A 98 6F 1F 30 81 81 12 20 60 7B E6 2D DE 90 9F 12 04 54 A7 02 81 03 2A 3E A0 60 BD 18 18 11 76 12 06 05 AB D5 77 

08 01 00 2C 04 05 01 00 38 90 16 11 2A A6 06 8E 1A 1B EA 0C 1E C5 58 5F 00 5D 15 EC 15 55 55 4B 15 55 55 4B 15 55 55 4B 15 55 55 4B 15 55 55 4B 4F 77 

08 01 00 2C 05 02 01 00 38 90 16 11 2A A6 12 87 34 20 C6 63 3E 97 C8 19 00 67 55 76 15 55 55 4B 15 55 55 4B 15 55 55 4B 55 55 55 4B 15 55 55 4B 06 77 

08 02 02 70 0F 02 FA 00 0A 00 00 00 09 00 00 07 D0 00 06 1A AA 00 00 00 00 00 00 00 16 00 01 00 00 00 4C 04 00 00 37 21 00 00 19 69 00 C4 00 01 04 71 00 00 00 00 00 00 00 00 00 00 00 00 F8 4D 00 48 0F 00 15 02 01 00 00 00 3E 18 00 00 11 F4 00 00 3D 1C 00 C4 00 01 04 71 00 00 00 00 00 00 00 00 00 00 00 00 03 82 5C 70 0F 00 0D 03 01 00 00 00 72 25 00 00 E5 88 00 00 33 96 00 C1 00 01 04 71 00 00 00 00 00 00 00 00 00 00 00 00 FB 0C 85 C8 0F 00 05 04 01 00 00 00 2D EA 00 00 ED C7 00 00 0E 02 00 86 00 0A 2C 70 00 00 00 00 00 00 00 00 00 00 00 00 01 A7 CD A2 0F 00 02 05 01 00 00 00 1C B0 00 00 81 2D 00 00 01 9D 00 8A 00 0A 2C 70 00 00 00 00 00 00 00 00 00 00 00 00 01 B0 07 CC 0F 00 07 06 01 00 00 00 25 D9 00 00 27 B8 00 00 96 70 00 C1 00 01 04 71 00 00 00 00 00 00 00 00 00 00 00 00 04 9F BD F0 0F 00 1A 07 01 00 00 00 C6 01 00 00 4F 75 00 00 25 1E 00 C4 00 01 04 71 00 00 00 00 00 00 00 00 00 00 00 00 07 23 C6 30 0F 00 20 10 05 00 00 00 30 A5 00 00 F7 8E 00 00 31 53 01 28 00 01 04 73 00 00 00 00 00 00 00 00 00 00 00 00 01 F6 95 6C 0F 00 17 11 05 00 00 00 36 DA 00 00 6D 7D 00 00 47 9E 01 27 00 01 04 73 00 00 00 00 00 00 00 00 00 00 00 00 F3 48 0C 70 0F 00 16 13 05 00 00 00 9F E4 00 00 DC 40 00 00 06 E8 01 28 00 01 04 73 00 00 00 00 00 00 00 00 00 00 00 00 0A 24 83 70 0F 00 10 14 05 00 00 00 0B 5A 00 00 D7 74 00 00 2B E4 00 0D 00 00 00 00 00 00 00 00 00 00 00 00 00 00 00 00 10 A5 E8 E0 01 00 1A 15 05 00 00 00 3A 83 00 00 07 C4 00 00 24 A2 01 28 00 01 04 73 00 00 00 00 00 00 00 00 00 00 00 00 0C AF 13 F0 0F 00 03 16 05 00 00 00 42 A5 00 00 EA E3 00 00 46 BC 00 DC 00 00 00 00 00 00 00 00 00 00 00 00 00 00 00 00 0D 6D 00 A0 03 00 1F 17 05 00 00 00 35 D1 00 00 E6 3B 00 00 2E 06 01 28 00 01 04 73 00 00 00 00 00 00 00 00 00 00 00 00 01 7F AA 44 0F 00 0A 18 05 00 00 00 8E 7C 00 00 51 13 00 00 16 74 01 28 00 01 04 73 00 00 00 00 00 00 00 00 00 00 00 00 F4 A8 9C 90 0F 00 CC 77 

08 01 00 2C 04 05 01 00 38 90 26 13 2A A4 87 8E 3D 8A 18 93 20 00 00 90 00 00 2A 07 2A AA AA B4 00 00 00 00 00 00 00 00 00 07 77 0A 1C 9F EC CF DA 77 

08 01 00 2C 05 02 01 00 38 90 26 13 2A A4 87 8E 3D 8A 18 93 20 00 00 90 00 00 2A 07 2A AA AA B4 00 00 00 00 00 00 00 00 80 07 77 0A 1C 9F EC CF 5C 77 

08 01 00 2C 10 20 05 00 22 C0 46 26 20 8E 89 20 04 64 00 2E 15 F9 C2 5E 33 EB C8 56 37 88 3C CF 37 F3 C0 57 11 98 9C 2C 00 00 0C 35 0A E1 72 20 4B 77 

08 01 00 2C 11 17 05 00 22 C0 46 26 20 8E 89 20 04 66 BF 63 01 F9 C2 60 33 EB C8 7F 37 88 3C D9 37 F3 FB 98 21 18 9C 17 00 00 18 B1 01 3F 79 54 DD 77 

08 01 00 2C 13 16 05 00 22 C0 46 26 20 8E 89 20 04 64 00 2E 15 F9 C2 5E 33 EB C8 56 37 88 3C CF 37 F3 F6 79 0D 98 9C 16 00 00 07 4B 26 F3 6B CC FE 77 

08 01 00 2C 15 1A 05 00 22 C0 46 26 20 8E 89 20 04 64 00 2E 15 F9 C2 5E 33 EB C8 56 37 88 3C CF 37 F3 C3 EF 0E 98 9C 27 00 00 0E B9 08 8A A0 F4 3A 77 

08 01 00 2C 17 1F 05 00 22 C0 46 26 20 8E 89 20 04 64 00 2E 15 F9 C2 5E 33 EB C8 56 37 88 3C CF 37 F3 F9 02 03 D8 9C 2C 00 3F FA D2 3D F8 76 A0 C9 77 

08 01 00 2C 18 0A 05 00 22 C0 46 26 20 8E 89 20 04 64 00 2E 15 F9 C2 5E 33 EB C8 56 37 88 3C CF 37 F3 C1 5C 03 98 9C 08 00 3F E9 AE 32 05 28 84 36 77 

08 01 00 2C 04 05 01 00 38 90 36 1C 2A A4 1F 8E 3F 13 FD E0 27 77 77 BA 1D DD DD DE 37 77 77 6A 1D DE 00 D4 07 80 07 69 20 00 0E 91 20 88 11 F6 84 77 

08 01 00 2C 05 02 01 00 38 90 36 1C 2A A4 1F 8E 3F 13 FD E0 27 77 77 BA 1D DD DD DE 37 77 77 6A 1D DE 00 D4 07 80 07 69 20 00 0E 91 20 88 11 F6 82 77 

08 02 02 70 0F 02 FA 00 0A 00 00 00 09 00 00 07 D0 00 06 1A AB 00 00 00 00 00 00 00 16 00 01 00 00 00 4A D5 00 00 C4 86 00 00 19 72 00 F6 00 01 04 71 00 00 00 00 00 00 00 00 00 00 00 00 F8 4C 33 78 0F 00 15 02 01 00 00 00 3F 70 00 00 5E 35 00 00 3D 29 00 F6 00 01 04 71 00 00 00 00 00 00 00 00 00 00 00 00 03 81 8B 54 0F 00 0D 03 01 00 00 00 7A D1 00 00 58 0A 00 00 33 A1 00 F3 00 01 04 71 00 00 00 00 00 00 00 00 00 00 00 00 FB 0C 14 48 0F 00 05 04 01 00 00 00 2D 73 00 00 92 6D 00 00 0E 0F 00 22 00 0A 2C 72 00 00 00 00 00 00 00 00 00 00 00 00 01 A2 F1 1A 0F 00 02 05 01 00 00 00 1B 4A 00 00 35 FC 00 00 01 AA 00 26 00 0A 2C 72 00 00 00 00 00 00 00 00 00 00 00 00 01 B2 67 D8 0F 00 07 06 01 00 00 00 27 8B 00 00 D1 8C 00 00 96 7D 00 F3 00 01 04 71 00 00 00 00 00 00 00 00 00 00 00 00 04 9F 22 C0 0F 00 1A 07 01 00 00 00 CD 16 00 00 D1 CD 00 00 25 2C 00 F6 00 01 04 71 00 00 00 00 00 00 00 00 00 00 00 00 07 23 00 48 0F 00 20 10 05 00 00 00 35 52 00 00 5A B2 00 00 31 5A 00 2E 00 01 04 74 00 00 00 00 00 00 00 00 00 00 00 00 01 F4 B0 4C 0F 00 17 11 05 00 00 00 37 E3 00 00 63 1B 00 00 47 A2 00 2D 00 01 04 74 00 00 00 00 00 00 00 00 00 00 00 00 F3 46 17 70 0F 00 16 13 05 00 00 00 9F 8E 00 00 A0 7E 00 00 06 F0 00 2E 00 01 04 74 00 00 00 00 00 00 00 00 00 00 00 00 0A 24 30 B0 0F 00 10 14 05 00 00 00 0E FF 00 00 6F 75 00 00 2B ED 00 3F 00 00 00 00 00 00 00 00 00 00 00 00 00 00 00 00 0C D5 85 50 01 00 1A 15 05 00 00 00 3F 5B 00 00 2D 12 00 00 24 AA 00 2E 00 01 04 74 00 00 00 00 00 00 00 00 00 00 00 00 0C AE DF 10 0F 00 03 16 05 00 00 00 45 D8 00 00 48 5C 00 00 46 C5 01 0E 00 00 00 00 00 00 00 00 00 00 00 00 00 00 00 00 0D 6B 3A 60 03 00 1F 17 05 00 00 00 3A 0C 00 00 35 12 00 00 2E 0D 00 2E 00 01 04 74 00 00 00 00 00 00 00 00 00 00 00 00 01 7E AA 34 0F 00 0A 18 05 00 00 00 84 8F 00 00 7D 14 00 00 16 78 00 2E 00 01 04 74 00 00 00 00 00 00 00 00 00 00 00 00 F4 A8 72 50 0F 00 6A 77 

08 01 00 2C 04 05 01 00 38 90 46 17 2A A5 C1 8C 24 0C 0C 4E 03 02 59 D7 00 C0 FF E4 00 B0 35 F0 15 55 55 4B 15 55 55 4B 15 55 55 4B 15 55 55 4B 55 77 

08 01 00 2C 05 02 01 00 38 90 46 17 2A A5 C1 8C 24 0C 0C 4E 03 02 59 D7 00 C0 FF E4 00 B0 35 F0 15 55 55 4B 15 55 55 4B 15 55 55 4B 15 55 55 4B 53 77 

08 02 02 70 0F 02 FA 00 0A 00 00 00 09 00 00 07 D0 00 06 1A AC 00 00 00 00 00 00 00 16 00 01 00 00 00 4B D0 00 00 14 7A 00 00 19 7C 01 28 00 01 04 71 00 00 00 00 00 00 00 00 00 00 00 00 F8 4A 28 E8 0F 00 15 02 01 00 00 00 3B 91 00 00 75 BC 00 00 3D 36 01 28 00 01 04 71 00 00 00 00 00 00 00 00 00 00 00 00 03 80 4B 5C 0F 00 0D 03 01 00 00 00 78 60 00 00 97 1E 00 00 33 AB 01 25 00 01 04 71 00 00 00 00 00 00 00 00 00 00 00 00 FB 0A D7 80 0F 00 05 04 01 00 00 00 2D 4B 00 00 04 65 00 00 0E 1C 00 EA 00 0A 2C 73 00 00 00 00 00 00 00 00 00 00 00 00 01 A1 EA 26 0F 00 02 05 01 00 00 00 1C D2 00 00 AA E4 00 00 01 B6 00 EE 00 0A 2C 73 00 00 00 00 00 00 00 00 00 00 00 00 01 B0 B7 42 0F 00 07 06 01 00 00 00 24 E7 00 00 49 C1 00 00 96 8B 01 25 00 01 04 71 00 00 00 00 00 00 00 00 00 00 00 00 04 9D 96 10 0F 00 1A 07 01 00 00 00 CB 0C 00 00 20 D7 00 00 25 3B 01 28 00 01 04 71 00 00 00 00 00 00 00 00 00 00 00 00 07 21 07 18 0F 00 20 10 05 00 00 00 31 60 00 00 A4 78 00 00 31 60 00 60 00 01 04 74 00 00 00 00 00 00 00 00 00 00 00 00 01 F3 9A 84 0F 00 17 11 05 00 00 00 39 ED 00 00 38 94 00 00 47 A6 00 5F 00 01 04 74 00 00 00 00 00 00 00 00 00 00 00 00 F3 45 8B 70 0F 00 16 13 05 00 00 00 9A CF 00 00 41 CA 00 00 06 F8 00 60 00 01 04 74 00 00 00 00 00 00 00 00 00 00 00 00 0A 22 EB D0 0F 00 10 14 05 00 00 00 00 C8 00 00 9F 64 00 00 2B F6 00 0E 00 00 00 00 00 00 00 00 00 00 00 00 00 00 00 00 10 97 56 00 01 00 1A 15 05 00 00 00 42 BC 00 00 3D 80 00 00 24 B2 00 60 00 01 04 74 00 00 00 00 00 00 00 00 00 00 00 00 0C AB 45 40 0F 00 03 16 05 00 00 00 42 5D 00 00 89 CD 00 00 46 CD 00 14 00 00 00 01 00 00 00 00 00 00 00 00 00 00 00 00 0D 6A A3 70 03 00 1F 17 05 00 00 00 3A 6E 00 00 69 68 00 00 2E 13 00 60 00 01 04 74 00 00 00 00 00 00 00 00 00 00 00 00 01 7D 21 42 0F 00 0A 18 05 00 00 00 88 BE 00 00 92 3B 00 00 16 7C 00 60 00 01 04 74 00 00 00 00 00 00 00 00 00 00 00 00 F4 A5 DF 70 0F 00 DA 77 

08 01 00 2C 00 16 01 00 38 90 46 17 2A 98 3C 18 00 00 00 00 00 00 00 00 00 00 00 00 00 00 00 00 00 00 00 00 00 00 00 00 00 00 00 00 00 00 03 05 5B 77 

08 01 00 2C 02 15 01 00 38 90 46 17 2A 98 3C 18 00 00 00 00 00 00 00 00 00 00 00 00 00 00 00 00 00 00 00 00 00 00 00 00 00 00 00 00 00 00 03 05 5A 77 

08 01 00 2C 03 0D 01 00 38 90 46 17 2A 98 3C 18 00 00 00 00 00 00 00 00 00 00 00 00 00 00 00 00 00 00 00 00 00 00 00 00 00 00 00 00 00 00 00 00 45 77 

08 01 00 2C 04 05 01 00 38 90 56 18 2A A4 73 84 0E BE 81 A9 20 60 77 E1 18 18 18 7E 06 04 64 98 28 17 15 01 3A BB 03 07 18 1F 61 75 0A 06 05 8B 53 77 

08 01 00 2C 05 02 01 00 38 90 56 18 2A A4 73 84 0E BE 81 A9 20 60 77 E1 98 18 18 7E 06 04 64 98 28 17 15 01 3A BB 03 07 18 1F 61 75 0A 06 05 8B D5 77 

08 01 00 2C 06 07 01 00 38 90 46 17 2A 98 3C 18 00 00 00 00 00 00 00 00 00 00 00 00 00 00 00 00 00 00 00 00 00 00 00 00 00 00 00 00 00 00 00 00 4A 77 

08 01 00 2C 07 1A 01 00 38 90 46 17 2A 98 3C 18 00 00 00 00 00 00 00 00 00 00 00 00 00 00 00 00 00 00 00 00 00 00 00 00 00 00 00 00 00 00 03 05 50 77 

08 01 00 2C 04 05 01 00 38 90 16 11 2A B2 5A E2 16 85 87 11 36 7C 28 F8 1A 14 55 34 15 55 55 4B 15 55 55 4B 15 55 55 4B 15 55 55 4B 15 55 55 4B 04 77 

08 01 00 2C 05 02 01 00 38 90 16 11 2A B2 7A E8 16 41 86 FB 21 3D 51 A7 16 BA 55 80 15 55 55 4B 15 55 55 4B 15 55 55 4B 15 55 55 4B 15 55 55 4B 61 77 

08 02 02 70 0F 02 FA 00 0A 00 00 00 09 00 00 07 D0 00 06 1A AD 00 00 00 00 00 00 00 16 00 01 00 00 00 4B 27 00 00 A4 9A 00 00 19 85 00 2E 00 01 04 72 00 00 00 00 00 00 00 00 00 00 00 00 F8 4B E5 E0 0F 00 15 02 01 00 00 00 3C 22 00 00 B6 8C 00 00 3D 43 00 2E 00 01 04 72 00 00 00 00 00 00 00 00 00 00 00 00 03 81 68 CC 0F 00 0D 03 01 00 00 00 79 9F 00 00 0D A3 00 00 33 B6 00 2B 00 01 04 72 00 00 00 00 00 00 00 00 00 00 00 00 FB 0C 93 40 0F 00 05 04 01 00 00 00 2E 22 00 00 B0 E0 00 00 0E 28 00 86 00 0A 2C 75 00 00 00 00 00 00 00 00 00 00 00 00 01 A5 35 7A 0F 00 02 05 01 00 00 00 1B 17 00 00 5B 43 00 00 01 C3 00 8A 00 0A 2C 75 00 00 00 00 00 00 00 00 00 00 00 00 01 B4 3A 56 0F 00 07 06 01 00 00 00 26 11 00 00 F4 61 00 00 96 98 00 2B 00 01 04 72 00 00 00 00 00 00 00 00 00 00 00 00 04 9F DA 80 0F 00 1A 07 01 00 00 00 C6 3C 00 00 A0 B7 00 00 25 49 00 2E 00 01 04 72 00 00 00 00 00 00 00 00 00 00 00 00 07 22 E3 28 0F 00 20 10 05 00 00 00 34 DA 00 00 07 3F 00 00 31 67 00 92 00 01 04 74 00 00 00 00 00 00 00 00 00 00 00 00 01 F4 AB 56 0F 00 17 11 05 00 00 00 38 2E 00 00 2E B2 00 00 47 AA 00 91 00 01 04 74 00 00 00 00 00 00 00 00 00 00 00 00 F3 46 AE D0 0F 00 16 13 05 00 00 00 95 D9 00 00 FF 9E 00 00 06 FF 00 92 00 01 04 74 00 00 00 00 00 00 00 00 00 00 00 00 0A 26 A0 E0 0F 00 10 14 05 00 00 00 16 01 00 00 28 2C 00 00 2B FF 00 40 00 00 00 00 00 00 00 00 00 00 00 00 00 00 00 00 0C B8 D6 50 01 00 1A 15 05 00 00 00 47 38 00 00 69 01 00 00 24 BA 00 92 00 01 04 74 00 00 00 00 00 00 00 00 00 00 00 00 0C AD 2F 00 0F 00 03 16 05 00 00 00 3E E6 00 00 E8 4F 00 00 46 D5 00 46 00 00 00 01 00 00 00 00 00 00 00 00 00 00 00 00 0D 6E 91 B0 03 00 1F 17 05 00 00 00 35 A8 00 00 B6 B7 00 00 2E 19 00 92 00 01 04 74 00 00 00 00 00 00 00 00 00 00 00 00 01 80 90 BC 0F 00 0A 18 05 00 00 00 84 F1 00 00 B9 9B 00 00 16 80 00 92 00 01 04 74 00 00 00 00 00 00 00 00 00 00 00 00 F4 A8 79 60 0F 00 A6 77 

08 01 00 2C 04 05 01 00 38 90 26 13 2A B0 A7 ED 3D 8A 18 93 20 00 00 90 00 00 AA 09 2A AA AA B4 00 00 00 00 00 00 00 00 00 07 77 0A 1C BF E8 03 EB 77 

08 01 00 2C 05 02 01 00 38 90 26 13 2A B0 A7 ED 3D 8A 18 93 20 00 00 90 00 00 AA 09 2A AA AA B4 00 00 00 00 00 00 00 00 00 07 77 0A 1C BF E8 03 ED 77 

08 02 02 70 0F 02 FA 00 0A 00 00 00 09 00 00 07 D0 00 06 1A AE 00 00 00 00 00 00 00 16 00 01 00 00 00 4A 0D 00 00 F6 24 00 00 19 8E 00 60 00 01 04 72 00 00 00 00 00 00 00 00 00 00 00 00 F8 4C 26 58 0F 00 15 02 01 00 00 00 3F 66 00 00 CB 94 00 00 3D 50 00 60 00 01 04 72 00 00 00 00 00 00 00 00 00 00 00 00 03 80 A5 30 0F 00 0D 03 01 00 00 00 81 17 00 00 49 5E 00 00 33 C0 00 5D 00 01 04 72 00 00 00 00 00 00 00 00 00 00 00 00 FB 0D 10 B0 0F 00 05 04 01 00 00 00 36 69 00 00 27 CF 00 00 0E 35 00 22 00 0A 2C 77 00 00 00 00 00 00 00 00 00 00 00 00 01 A3 9C 28 0F 00 02 05 01 00 00 00 1D 0F 00 00 CF D6 00 00 01 CF 00 26 00 0A 2C 77 00 00 00 00 00 00 00 00 00 00 00 00 01 B1 89 36 0F 00 07 06 01 00 00 00 25 96 00 00 69 4A 00 00 96 A6 00 5D 00 01 04 72 00 00 00 00 00 00 00 00 00 00 00 00 04 9F 35 48 0F 00 1A 07 01 00 00 00 C2 B4 00 00 F1 71 00 00 25 57 00 60 00 01 04 72 00 00 00 00 00 00 00 00 00 00 00 00 07 22 BE 58 0F 00 20 10 05 00 00 00 3F 4B 00 00 4C AF 00 00 31 6D 00 C4 00 01 04 74 00 00 00 00 00 00 00 00 00 00 00 00 01 F4 C6 BA 0F 00 17 11 05 00 00 00 37 9F 00 00 02 2A 00 00 47 AE 00 C3 00 01 04 74 00 00 00 00 00 00 00 00 00 00 00 00 F3 46 E3 20 0F 00 16 13 05 00 00 00 8A 92 00 00 A7 0F 00 00 07 07 00 C4 00 01 04 74 00 00 00 00 00 00 00 00 00 00 00 00 0A 24 BE 60 0F 00 10 14 05 00 00 00 00 C8 00 00 60 60 00 00 28 09 00 0F 00 00 00 00 00 00 00 00 00 00 00 00 00 00 00 00 10 89 57 00 01 00 1A 15 05 00 00 00 45 6B 00 00 79 12 00 00 24 C2 00 C4 00 01 04 74 00 00 00 00 00 00 00 00 00 00 00 00 0C AC A7 D0 0F 00 03 16 05 00 00 00 44 63 00 00 31 84 00 00 46 DE 00 78 00 00 00 01 00 00 00 00 00 00 00 00 00 00 00 00 0D 6B 8D E0 03 00 1F 17 05 00 00 00 33 C9 00 00 EE DA 00 00 2E 1F 00 C4 00 01 04 74 00 00 00 00 00 00 00 00 00 00 00 00 01 7D F0 40 0F 00 0A 18 05 00 00 00 81 4F 00 00 CF 84 00 00 16 84 00 C4 00 01 04 74 00 00 00 00 00 00 00 00 00 00 00 00 F4 A7 DF 80 0F 00 02 77 

08 01 00 2C 04 05 01 00 38 90 36 1C 2A B0 7F EA 3C FF FE 2C 1F 77 77 0A 1D DD DD DE 37 12 7B 1B 08 3D 80 68 17 88 70 88 00 01 44 04 3E 21 AF E9 88 77 

08 01 00 2C 05 02 01 00 38 90 36 1C 2A B0 7F EA 3C FF FE 2C 1F 77 77 0A 1D DD DD DE 37 12 7B 1B 08 3D 80 68 17 88 70 88 00 01 44 04 3E 21 AF E9 8E 77 

08 01 00 2C 04 05 01 00 38 90 46 17 2A B1 9C E3 28 E8 D4 70 02 0D 03 43 00 C0 C0 E9 30 21 B5 81 15 55 55 4B 15 55 55 4B 15 55 55 4B 15 55 55 4B DF 77 

08 01 00 2C 05 02 01 00 38 90 46 17 2A B1 9C E3 28 E8 D4 70 02 0D 03 43 00 C0 C0 E9 30 21 B5 81 15 55 55 4B 15 55 55 4B 15 55 55 4B 15 55 55 4B D9 77 

08 02 02 70 0F 02 FA 00 0A 00 00 00 09 00 00 07 D0 00 06 1A AF 00 00 00 00 00 00 00 16 00 01 00 00 00 48 2C 00 00 81 FA 00 00 19 98 00 92 00 01 04 72 00 00 00 00 00 00 00 00 00 00 00 00 F8 4C 3D 58 0F 00 15 02 01 00 00 00 3F 66 00 00 1F 40 00 00 3D 5E 00 92 00 01 04 72 00 00 00 00 00 00 00 00 00 00 00 00 03 81 85 84 0F 00 0D 03 01 00 00 00 7A 56 00 00 BE 34 00 00 33 CA 00 8F 00 01 04 72 00 00 00 00 00 00 00 00 00 00 00 00 FB 0D 7E D0 0F 00 05 04 01 00 00 00 33 57 00 00 D0 41 00 00 0E 41 00 EA 00 0A 2C 78 00 00 00 00 00 00 00 00 00 00 00 00 01 A4 E7 72 0F 00 02 05 01 00 00 00 1C CD 00 00 7D C6 00 00 01 DC 00 EE 00 0A 2C 78 00 00 00 00 00 00 00 00 00 00 00 00 01 B3 9B 88 0F 00 07 06 01 00 00 00 26 1A 00 00 15 6A 00 00 96 B4 00 8F 00 01 04 72 00 00 00 00 00 00 00 00 00 00 00 00 04 9F 6A 90 0F 00 1A 07 01 00 00 00 C9 33 00 00 71 1A 00 00 25 66 00 92 00 01 04 72 00 00 00 00 00 00 00 00 00 00 00 00 07 23 12 90 0F 00 20 10 05 00 00 00 38 95 00 00 B3 DB 00 00 31 73 00 F6 00 01 04 74 00 00 00 00 00 00 00 00 00 00 00 00 01 F6 60 B8 0F 00 17 11 05 00 00 00 3A 67 00 00 F3 58 00 00 47 B1 00 F5 00 01 04 74 00 00 00 00 00 00 00 00 00 00 00 00 F3 48 52 70 0F 00 16 13 05 00 00 00 89 ED 00 00 64 0D 00 00 07 0F 00 F6 00 01 04 74 00 00 00 00 00 00 00 00 00 00 00 00 0A 24 ED E0 0F 00 10 14 05 00 00 00 15 D2 00 00 0D 42 00 00 28 12 00 41 00 00 00 00 00 00 00 00 00 00 00 00 00 00 00 00 0C A1 44 80 01 00 1A 15 05 00 00 00 43 C8 00 00 A4 1C 00 00 24 CA 00 F6 00 01 04 74 00 00 00 00 00 00 00 00 00 00 00 00 0C AD D8 30 0F 00 03 16 05 00 00 00 46 4B 00 00 8F 9D 00 00 46 E6 00 AA 00 00 00 01 00 00 00 00 00 00 00 00 00 00 00 00 0D 6D 85 A0 03 00 1F 17 05 00 00 00 32 AA 00 00 40 30 00 00 2E 26 00 F6 00 01 04 74 00 00 00 00 00 00 00 00 00 00 00 00 01 7D C9 1C 0F 00 0A 18 05 00 00 00 7B 72 00 00 FA 1A 00 00 16 88 00 F6 00 01 04 74 00 00 00 00 00 00 00 00 00 00 00 00 F4 A8 1A 20 0F 00 72 77 

08 01 00 2C 04 05 01 00 38 90 56 18 2A B0 76 E2 01 81 21 F6 20 60 60 ED 18 18 18 7E 06 06 06 9E 01 81 81 F2 20 41 7E 26 2D 81 0F 7D 2C AC 25 2C 34 77 

08 01 00 2C 05 02 01 00 38 90 56 18 2A B0 76 E2 01 81 21 F6 20 60 60 ED 18 18 18 7E 06 06 06 9E 01 81 81 F2 20 41 7E 26 2D 81 0F 7D 2C AC 25 2C 32 77 

08 01 00 2C 04 05 01 00 38 90 16 11 2A BE 96 D5 04 E2 AA C4 2A AA AA B4 2A AA AA B4 2A AA AA B4 2A AA AA B4 2A AA AA B4 2A AA AA B4 2A AA AA B4 4B 77 

08 01 00 2C 05 02 01 00 38 D0 16 11 2A BE B0 D5 04 58 AA 09 2A AA AA B4 2A AA AA B4 2A AA AA B4 2A AA AA B4 2A AA AA B4 2A AA AA B4 2A AA AA B4 5C 77 

08 02 02 70 0F 02 FA 00 0A 00 00 00 09 00 00 07 D0 00 06 1A B0 00 00 00 00 00 00 00 16 00 01 00 00 00 48 2C 00 00 D2 F6 00 00 19 A1 00 C4 00 01 04 72 00 00 00 00 00 00 00 00 00 00 00 00 F8 4C FB A0 0F 00 15 02 01 00 00 00 3C 86 00 00 33 70 00 00 3D 6B 00 C4 00 01 04 72 00 00 00 00 00 00 00 00 00 00 00 00 03 81 5B 90 0F 00 0D 03 01 00 00 00 75 B1 00 00 01 63 00 00 33 D5 00 C1 00 01 04 72 00 00 00 00 00 00 00 00 00 00 00 00 FB 0F 18 18 0F 00 05 04 01 00 00 00 30 34 00 00 41 AD 00 00 0E 4E 00 86 00 0A 2C 7A 00 00 00 00 00 00 00 00 00 00 00 00 01 A5 6C 6A 0F 00 02 05 01 00 00 00 1D 65 00 00 F7 1F 00 00 01 E8 00 8A 00 0A 2C 7A 00 00 00 00 00 00 00 00 00 00 00 00 01 B5 3C 6E 0F 00 07 06 01 00 00 00 25 6E 00 00 8A 00 00 00 96 C1 00 C1 00 01 04 72 00 00 00 00 00 00 00 00 00 00 00 00 04 A1 10 38 0F 00 1A 07 01 00 00 00 D0 20 00 00 C0 44 00 00 25 74 00 C4 00 01 04 72 00 00 00 00 00 00 00 00 00 00 00 00 07 24 20 48 0F 00 20 10 05 00 00 00 39 2C 00 00 F8 33 00 00 31 79 01 28 00 01 04 74 00 00 00 00 00 00 00 00 00 00 00 00 01 F7 02 70 0F 00 17 11 05 00 00 00 39 E0 00 00 D1 59 00 00 47 B5 01 27 00 01 04 74 00 00 00 00 00 00 00 00 00 00 00 00 F3 49 65 20 0F 00 16 13 05 00 00 00 92 AD 00 00 07 DA 00 00 07 17 01 28 00 01 04 74 00 00 00 00 00 00 00 00 00 00 00 00 0A 27 98 60 0F 00 10 14 05 00 00 00 06 C0 00 00 3A EB 00 00 28 1B 00 10 00 00 00 00 00 00 00 00 00 00 00 00 00 00 00 00 10 6F C7 00 01 00 1A 15 05 00 00 00 45 85 00 00 B0 E2 00 00 24 D2 01 28 00 01 04 74 00 00 00 00 00 00 00 00 00 00 00 00 0C AF 72 10 0F 00 03 16 05 00 00 00 43 B3 00 00 D5 D3 00 00 46 EE 00 DC 00 00 00 01 00 00 00 00 00 00 00 00 00 00 00 00 0D 6D E5 30 03 00 1F 17 05 00 00 00 31 2E 00 00 6C 4C 00 00 2E 2C 01 28 00 01 04 74 00 00 00 00 00 00 00 00 00 00 00 00 01 80 6B 80 0F 00 0A 18 05 00 00 00 7E FC 00 00 08 D1 00 00 16 8D 01 28 00 01 04 74 00 00 00 00 00 00 00 00 00 00 00 00 F4 A9 3D 10 0F 00 5D 77 

08 01 00 2C 10 20 05 00 22 C0 46 26 20 8E AA 48 11 BF F6 5B 0D 32 B5 1A 11 6D A9 3C 3F E8 C0 B4 06 99 C7 D3 03 9F 28 78 03 79 DD 86 18 9C 1F 0C F6 77 

08 01 00 2C 11 17 05 00 22 C0 46 26 20 8E AA 48 21 3E CC 7A 0C 83 5B 8A 1A 9E 6F 57 3E FF 00 10 1E BB B5 B9 04 8B 28 4E 03 45 D6 D5 18 9C 1F 60 8C 77 

08 01 00 2C 13 16 05 00 22 C0 46 26 20 8E AA 48 0D BF 14 9F 0D F3 24 46 1D 05 66 BC 3F 34 40 C5 20 09 0E E6 04 9E 28 54 03 88 54 D5 18 9C 1F 60 D4 77 

08 01 00 2C 15 1A 05 00 22 C0 46 26 20 8E AA 48 0E 82 41 79 0C F2 41 9F 0C 3D E3 21 02 06 80 86 1E 22 10 1D 03 F1 28 6F 03 54 61 B7 18 9C 1F EC F6 77 

08 01 00 2C 17 1F 05 00 22 C0 46 26 20 8E AA 48 03 C0 A4 EC 0C 1B CD BC 10 18 AF 92 00 B3 81 00 39 F8 80 F9 04 B7 68 6D 03 44 21 45 18 9C 19 AC 10 77 

08 01 00 2C 18 0A 05 00 22 C0 46 26 20 8E AA 48 03 BE DD AA 0C 38 C3 44 33 DD 8B BB 3F 03 80 A7 3D 05 88 62 04 82 28 7E 03 56 AF FD 18 9C 1F 60 BE 77 

08 01 00 2C 04 05 01 00 38 90 26 13 2A BC C7 D9 3D 8A 18 93 20 00 00 90 00 00 AA 09 2A AA AA B4 00 00 00 00 00 00 00 00 00 07 77 0A 1D FF FB 13 F1 77 

08 01 00 2C 05 02 01 00 38 90 26 13 2A BC C7 D9 3D 8A 18 93 20 00 00 90 00 00 AA 09 2A AA AA B4 00 00 00 00 00 00 00 00 00 07 77 0A 1D FF FB 13 F7 77 

08 02 02 70 0F 02 FA 00 0A 00 00 00 09 00 00 07 D0 00 06 1A B1 00 00 00 00 00 00 00 16 00 01 00 00 00 48 2C 00 00 58 96 00 00 19 AB 00 F6 00 01 04 72 00 00 00 00 00 00 00 00 00 00 00 00 F8 4A 23 00 0F 00 15 02 01 00 00 00 3E 53 00 00 7A B5 00 00 3D 78 00 F6 00 01 04 72 00 00 00 00 00 00 00 00 00 00 00 00 03 7E FF CC 0F 00 0D 03 01 00 00 00 74 01 00 00 75 0F 00 00 33 DF 00 F3 00 01 04 72 00 00 00 00 00 00 00 00 00 00 00 00 FB 0E 8F F0 0F 00 05 04 01 00 00 00 31 AB 00 00 F3 C8 00 00 0E 5A 00 22 00 0A 2C 7C 00 00 00 00 00 00 00 00 00 00 00 00 01 A7 2A 94 0F 00 02 05 01 00 00 00 1C 58 00 00 B0 5F 00 00 01 F5 00 26 00 0A 2C 7C 00 00 00 00 00 00 00 00 00 00 00 00 01 B6 27 F8 0F 00 07 06 01 00 00 00 25 71 00 00 38 4B 00 00 96 CF 00 F3 00 01 04 72 00 00 00 00 00 00 00 00 00 00 00 00 04 A0 12 F0 0F 00 1A 07 01 00 00 00 C8 5A 00 00 41 9C 00 00 25 83 00 F6 00 01 04 72 00 00 00 00 00 00 00 00 00 00 00 00 07 22 5D F0 0F 00 20 10 05 00 00 00 34 BD 00 00 4F 78 00 00 31 80 00 2E 00 01 04 75 00 00 00 00 00 00 00 00 00 00 00 00 01 F6 50 F4 0F 00 17 11 05 00 00 00 35 D6 00 00 BF 8E 00 00 47 B9 00 2D 00 01 04 75 00 00 00 00 00 00 00 00 00 00 00 00 F3 49 97 80 0F 00 16 13 05 00 00 00 89 D8 00 00 C5 BA 00 00 07 1E 00 2E 00 01 04 75 00 00 00 00 00 00 00 00 00 00 00 00 0A 25 B3 80 0F 00 10 14 05 00 00 00 10 79 00 00 DC 56 00 00 28 23 00 42 00 00 00 00 00 00 00 00 00 00 00 00 00 00 00 00 0C 99 8F 40 01 00 1A 15 05 00 00 00 3E 65 00 00 E0 B0 00 00 24 DA 00 2E 00 01 04 75 00 00 00 00 00 00 00 00 00 00 00 00 0C AD 8D 00 0F 00 03 16 05 00 00 00 40 DD 00 00 38 65 00 00 46 F7 01 0E 00 00 00 01 00 00 00 00 00 00 00 00 00 00 00 00 0D 6D 71 10 03 00 1F 17 05 00 00 00 2E 48 00 00 B9 89 00 00 2E 32 00 2E 00 01 04 75 00 00 00 00 00 00 00 00 00 00 00 00 01 7F 2D 04 0F 00 0A 18 05 00 00 00 8B 9A 00 00 38 16 00 00 16 91 00 2E 00 01 04 75 00 00 00 00 00 00 00 00 00 00 00 00 F4 A9 42 40 0F 00 CF 77 

08 01 00 2C 04 05 01 00 38 90 36 1C 2A BD FF D2 3B 3F FD F9 3F 77 77 9A 1D DD DD DE 37 65 F0 00 27 E4 9A 8F 01 00 00 A0 00 01 60 02 18 18 18 7E AB 77 

08 01 00 2C 05 02 01 00 38 90 36 1C 2A BD FF D2 3B 3F FD F9 3F 77 77 9A 1D DD DD DE 37 65 F0 00 27 E4 9A 8F 01 00 00 A0 00 01 60 02 18 18 18 7E AD 77 

08 01 00 2C 04 05 01 00 38 90 46 17 2A BC 30 D6 09 47 46 E6 22 1D FA BD 0E F8 C0 19 22 40 15 5A 15 55 55 4B 15 55 55 4B 15 55 55 4B 15 55 55 4B 38 77 

08 01 00 2C 05 02 01 00 38 90 46 17 2A BC 30 D6 09 47 46 E6 22 1D FA BD 0E F8 C0 19 22 40 15 5A 15 55 55 4B 15 55 55 4B 15 55 55 4B 15 55 55 4B 3E 77 

08 02 02 70 0F 02 FA 00 0A 00 00 00 09 00 00 07 D0 00 06 1A B2 00 00 00 00 00 00 00 16 00 01 00 00 00 4A 00 00 00 AB 1E 00 00 19 B4 01 28 00 01 04 72 00 00 00 00 00 00 00 00 00 00 00 00 F8 4B 38 E0 0F 00 15 02 01 00 00 00 41 BD 00 00 88 AE 00 00 3D 85 01 28 00 01 04 72 00 00 00 00 00 00 00 00 00 00 00 00 03 7F C3 24 0F 00 0D 03 01 00 00 00 75 3C 00 00 B5 17 00 00 33 E9 01 25 00 01 04 72 00 00 00 00 00 00 00 00 00 00 00 00 FB 0D C2 48 0F 00 05 04 01 00 00 00 35 25 00 00 6C B6 00 00 0E 67 00 EA 00 0A 2C 7D 00 00 00 00 00 00 00 00 00 00 00 00 01 A4 F9 A4 0F 00 02 05 01 00 00 00 1C 5A 00 00 24 E3 00 00 02 02 00 EE 00 0A 2C 7D 00 00 00 00 00 00 00 00 00 00 00 00 01 B3 1F 94 0F 00 07 06 01 00 00 00 23 E6 00 00 B3 94 00 00 96 DC 01 25 00 01 04 72 00 00 00 00 00 00 00 00 00 00 00 00 04 9F 03 F0 0F 00 1A 07 01 00 00 00 BF 2C 00 00 92 EC 00 00 25 91 01 28 00 01 04 72 00 00 00 00 00 00 00 00 00 00 00 00 07 22 06 48 0F 00 20 10 05 00 00 00 30 9C 00 00 AE F9 00 00 31 86 00 60 00 01 04 75 00 00 00 00 00 00 00 00 00 00 00 00 01 F3 C7 48 0F 00 17 11 05 00 00 00 38 8F 00 00 90 AB 00 00 47 BD 00 5F 00 01 04 75 00 00 00 00 00 00 00 00 00 00 00 00 F3 48 16 A0 0F 00 16 13 05 00 00 00 87 49 00 00 6E 4A 00 00 07 26 00 60 00 01 04 75 00 00 00 00 00 00 00 00 00 00 00 00 0A 23 70 E0 0F 00 10 14 05 00 00 00 00 C8 00 00 ED 60 00 00 28 2C 00 11 00 00 00 00 00 00 00 00 00 00 00 00 00 00 00 00 0E 70 37 50 01 00 1A 15 05 00 00 00 3C F8 00 00 EB C3 00 00 24 E2 00 60 00 01 04 75 00 00 00 00 00 00 00 00 00 00 00 00 0C AB 56 F0 0F 00 03 16 05 00 00 00 40 C8 00 00 6E 97 00 00 46 FF 00 14 00 00 00 02 00 00 00 00 00 00 00 00 00 00 00 00 0D 6A B8 A0 03 00 1F 17 05 00 00 00 35 26 00 00 E9 CC 00 00 2E 38 00 60 00 01 04 75 00 00 00 00 00 00 00 00 00 00 00 00 01 7E 4A 1C 0F 00 0A 18 05 00 00 00 8F 25 00 00 46 53 00 00 16 95 00 60 00 01 04 75 00 00 00 00 00 00 00 00 00 00 00 00 F4 A8 39 A0 0F 00 29 77 

08 01 00 2C 00 16 01 00 38 90 56 18 2A B0 3E EE 25 14 88 BC 00 2D 19 FB 09 EC 9C 45 20 24 E0 5A 1B 4A 45 75 3F 65 02 F0 2A 28 C2 EF 3F 8A D9 E9 B5 77 

08 01 00 2C 02 15 01 00 38 90 56 18 2A B0 3D EB 15 55 55 4B 15 55 55 4B 15 55 55 4B 15 55 55 4B 15 55 55 4B 15 55 55 4B 15 55 55 4B 15 55 54 48 9B 77 

08 01 00 2C 07 1A 01 00 38 90 56 18 2A B0 3C E8 15 55 55 4B 15 55 55 4B 15 55 55 4B 15 55 55 4B 15 55 55 4B 15 55 55 4B 15 55 55 4B 15 55 54 48 93 77 

08 01 00 2C 03 0D 01 00 38 90 56 18 2A B0 3C E8 00 00 00 00 00 00 00 00 00 00 00 00 00 00 00 00 00 00 00 00 00 00 00 00 00 00 00 00 00 00 00 00 82 77 

08 01 00 2C 04 05 01 00 38 90 56 18 2A BC 7A DC 01 09 F5 96 20 60 60 ED 18 11 78 4C 06 07 63 93 0C 81 81 42 20 46 20 2E 18 18 18 7E 04 8C 11 8F CF 77 

08 01 00 2C 05 02 01 00 38 90 56 18 2A BC 7A DC 01 09 F5 96 20 60 60 ED 18 11 78 4C 06 07 63 93 0C 81 81 42 20 46 20 2E 18 18 18 7E 04 8C 11 8F C9 77 

08 01 00 2C 06 07 01 00 38 90 56 18 2A B0 3C E8 00 00 00 00 00 00 00 00 00 00 00 00 00 00 00 00 00 00 00 00 00 00 00 00 00 00 00 00 00 00 00 00 8D 77 

08 01 00 2C 05 02 01 00 38 90 16 11 2A C8 40 C7 00 5F 4C EB 0C 78 0E 31 37 40 15 CA 15 55 55 4B 15 55 55 4B 15 55 55 4B 15 55 55 4B 15 55 55 4B AC 77 

08 02 02 70 0F 02 FA 00 0A 00 00 00 09 00 00 07 D0 00 06 1A B3 00 00 00 00 00 00 00 16 00 01 00 00 00 4A 00 00 00 2F 56 00 00 19 BE 00 2E 00 01 04 73 00 00 00 00 00 00 00 00 00 00 00 00 F8 4A 18 40 0F 00 15 02 01 00 00 00 40 2C 00 00 D7 DA 00 00 3D 92 00 2E 00 01 04 73 00 00 00 00 00 00 00 00 00 00 00 00 03 7E CA 40 0F 00 0D 03 01 00 00 00 74 A3 00 00 25 23 00 00 33 F4 00 2B 00 01 04 73 00 00 00 00 00 00 00 00 00 00 00 00 FB 0E D7 88 0F 00 05 04 01 00 00 00 33 3B 00 00 10 78 00 00 0E 74 00 86 00 0A 2C 7F 00 00 00 00 00 00 00 00 00 00 00 00 01 A2 EA D0 0F 00 02 05 01 00 00 00 1C FC 00 00 D7 2D 00 00 02 0E 00 8A 00 0A 2C 7F 00 00 00 00 00 00 00 00 00 00 00 00 01 B1 E9 E0 0F 00 07 06 01 00 00 00 23 FC 00 00 54 0F 00 00 96 EA 00 2B 00 01 04 73 00 00 00 00 00 00 00 00 00 00 00 00 04 9E 94 60 0F 00 1A 07 01 00 00 00 B5 8D 00 00 11 65 00 00 25 A0 00 2E 00 01 04 73 00 00 00 00 00 00 00 00 00 00 00 00 07 21 CF B8 0F 00 20 10 05 00 00 00 2E C9 00 00 0A 8B 00 00 31 8D 00 92 00 01 04 75 00 00 00 00 00 00 00 00 00 00 00 00 01 F3 BD AE 0F 00 17 11 05 00 00 00 3A A4 00 00 81 9F 00 00 47 C1 00 91 00 01 04 75 00 00 00 00 00 00 00 00 00 00 00 00 F3 47 E4 A0 0F 00 16 13 05 00 00 00 91 EE 00 00 28 00 00 00 07 2E 00 92 00 01 04 75 00 00 00 00 00 00 00 00 00 00 00 00 0A 22 87 70 0F 00 10 14 05 00 00 00 06 2E 00 00 49 DC 00 00 28 35 00 43 00 00 00 00 00 00 00 00 00 00 00 00 00 00 00 00 0A B7 60 C0 01 00 1A 15 05 00 00 00 3B F3 00 00 1A E4 00 00 24 EB 00 92 00 01 04 75 00 00 00 00 00 00 00 00 00 00 00 00 0C AB 13 D0 0F 00 03 16 05 00 00 00 3C 39 00 00 D1 04 00 00 47 07 00 46 00 00 00 02 00 00 00 00 00 00 00 00 00 00 00 00 0D 69 A5 30 03 00 1F 17 05 00 00 00 37 10 00 00 3D AC 00 00 2E 3F 00 92 00 01 04 75 00 00 00 00 00 00 00 00 00 00 00 00 01 7F 36 C6 0F 00 0A 18 05 00 00 00 8C D7 00 00 74 26 00 00 16 99 00 92 00 01 04 75 00 00 00 00 00 00 00 00 00 00 00 00 F4 A8 42 80 0F 00 4F 77 

08 01 00 2C 04 05 01 00 38 90 16 11 2A C8 40 C7 00 5F 4C EB 0C 7B FD 30 3A 30 15 6A 15 55 55 4B 15 55 55 4B 15 55 55 4B 15 55 55 4B 15 55 55 4B 86 77 

08 01 00 2C 04 05 01 00 38 90 26 13 2A C8 27 C3 3D 8A 18 93 20 00 00 90 00 00 01 03 2F E0 00 70 00 00 00 00 00 00 00 00 00 07 77 0A 1C 00 04 CC 21 77 

08 01 00 2C 05 02 01 00 38 90 26 13 2A C8 27 C3 3D 8A 18 93 20 00 00 90 40 01 01 0C 0F E0 00 E0 00 00 00 00 00 00 00 00 00 07 77 0A 1C 00 04 CC D9 77 

08 01 00 2C 04 05 01 00 38 90 36 1C 2A C8 00 C0 00 43 FF B6 27 77 77 BA 1D DD DD DE 37 77 77 6A 1D DE 00 D4 07 80 07 69 20 00 20 9A 18 18 18 7E 8E 77 

08 01 00 2C 05 02 01 00 38 90 36 1C 2A C8 00 C0 00 43 FF B6 27 77 77 BA 1D DD DD DE 37 77 77 6A 1D DE 00 D4 07 80 07 69 20 00 20 9A 18 18 18 7E 88 77 

08 02 02 48 0E 02 FA 00 0A 00 00 00 09 00 00 07 D0 00 06 1A B4 00 00 00 00 00 00 00 16 00 01 00 00 00 4D 91 00 00 85 98 00 00 19 C7 00 60 00 01 04 73 00 00 00 00 00 00 00 00 00 00 00 00 F8 49 C5 88 0F 00 15 02 01 00 00 00 3F 59 00 00 EB CF 00 00 3D 9F 00 60 00 01 04 73 00 00 00 00 00 00 00 00 00 00 00 00 03 7E CC F0 0F 00 0D 03 01 00 00 00 72 6B 00 00 69 D8 00 00 33 FE 00 5D 00 01 04 73 00 00 00 00 00 00 00 00 00 00 00 00 FB 0D 7B 40 0F 00 05 04 01 00 00 00 32 4B 00 00 8A 3B 00 00 0E 80 00 22 00 0A 2C 81 00 00 00 00 00 00 00 00 00 00 00 00 01 A5 B4 86 0F 00 02 05 01 00 00 00 1C A3 00 00 52 CC 00 00 02 1B 00 26 00 0A 2C 81 00 00 00 00 00 00 00 00 00 00 00 00 01 B3 82 C2 0F 00 07 06 01 00 00 00 24 BD 00 00 D0 11 00 00 96 F7 00 5D 00 01 04 73 00 00 00 00 00 00 00 00 00 00 00 00 04 9E C9 28 0F 00 1A 07 01 00 00 00 D1 04 00 00 63 6F 00 00 25 AE 00 60 00 01 04 73 00 00 00 00 00 00 00 00 00 00 00 00 07 23 1E 50 0F 00 20 10 05 00 00 00 30 6D 00 00 51 81 00 00 31 93 00 C4 00 01 04 75 00 00 00 00 00 00 00 00 00 00 00 00 01 F4 84 DA 0F 00 17 11 05 00 00 00 3D 57 00 00 54 5D 00 00 47 C5 00 C3 00 01 04 75 00 00 00 00 00 00 00 00 00 00 00 00 F3 49 36 30 0F 00 16 13 05 00 00 00 8E 40 00 00 C9 A9 00 00 07 35 00 C4 00 01 04 75 00 00 00 00 00 00 00 00 00 00 00 00 0A 22 BC D0 0F 00 1A 15 05 00 00 00 35 CD 00 00 2A 49 00 00 24 F3 00 C4 00 01 04 75 00 00 00 00 00 00 00 00 00 00 00 00 0C AC D0 30 0F 00 03 16 05 00 00 00 3D EA 00 00 17 C2 00 00 47 10 00 78 00 00 00 02 00 00 00 00 00 00 00 00 00 00 00 00 0D 6A 89 60 03 00 1F 17 05 00 00 00 39 81 00 00 6D 80 00 00 2E 45 00 C4 00 01 04 75 00 00 00 00 00 00 00 00 00 00 00 00 01 7D 18 7E 0F 00 0A 18 05 00 00 00 8B 5F 00 00 89 F8 00 00 16 9D 00 C4 00 01 04 75 00 00 00 00 00 00 00 00 00 00 00 00 F4 A8 5B 10 0F 00 CA 77 

08 01 00 2C 04 05 01 00 38 90 46 17 2A C8 24 C6 04 0C 0F DB 27 E1 02 89 12 6A E1 ED 10 20 55 1D 15 55 55 4B 15 55 55 4B 15 55 55 4B 15 55 55 4B 41 77 

08 01 00 2C 05 02 01 00 38 90 46 17 2A C8 24 C6 04 0C 0F DB 27 E1 02 89 12 6A E1 ED 10 20 55 1D 15 55 55 4B 15 55 55 4B 15 55 55 4B 15 55 55 4B 47 77 

08 02 02 98 10 02 FA 00 0A 00 00 00 09 00 00 07 D0 00 06 1A B5 00 00 00 00 00 00 00 16 00 01 00 00 00 4C 5E 00 00 05 78 00 00 19 D1 00 92 00 01 04 73 00 00 00 00 00 00 00 00 00 00 00 00 F8 49 71 80 0F 00 0A 01 01 00 00 00 0A 3F 00 00 95 19 00 00 50 91 00 32 00 00 00 00 00 00 00 00 00 00 00 00 00 00 00 00 05 EE A6 D0 01 00 15 02 01 00 00 00 3E 07 00 00 38 07 00 00 3D AD 00 92 00 01 04 73 00 00 00 00 00 00 00 00 00 00 00 00 03 7E 59 14 0F 00 0D 03 01 00 00 00 76 08 00 00 DE C1 00 00 34 08 00 8F 00 01 04 73 00 00 00 00 00 00 00 00 00 00 00 00 FB 0E 13 20 0F 00 05 04 01 00 00 00 32 BA 00 00 32 1E 00 00 0E 8D 00 EA 00 0A 2C 82 00 00 00 00 00 00 00 00 00 00 00 00 01 A7 3A 56 0F 00 02 05 01 00 00 00 1C DD 00 00 04 9C 00 00 02 28 00 EE 00 0A 2C 82 00 00 00 00 00 00 00 00 00 00 00 00 01 B3 F1 82 0F 00 07 06 01 00 00 00 23 F8 00 00 73 CA 00 00 97 05 00 8F 00 01 04 73 00 00 00 00 00 00 00 00 00 00 00 00 04 9E 93 98 0F 00 1A 07 01 00 00 00 C0 3E 00 00 E5 2D 00 00 25 BC 00 92 00 01 04 73 00 00 00 00 00 00 00 00 00 00 00 00 07 21 31 00 0F 00 20 10 05 00 00 00 2B 07 00 00 B8 3F 00 00 31 99 00 F6 00 01 04 75 00 00 00 00 00 00 00 00 00 00 00 00 01 F2 CD 0E 0F 00 17 11 05 00 00 00 3B CE 00 00 4C F3 00 00 47 C9 00 F5 00 01 04 75 00 00 00 00 00 00 00 00 00 00 00 00 F3 47 B8 90 0F 00 16 13 05 00 00 00 92 F7 00 00 89 30 00 00 07 3D 00 F6 00 01 04 75 00 00 00 00 00 00 00 00 00 00 00 00 0A 21 30 E0 0F 00 10 14 05 00 00 00 00 C8 00 00 B3 B4 00 00 28 47 00 12 00 00 00 00 00 00 00 00 00 00 00 00 00 00 00 00 10 59 8E E0 01 00 1A 15 05 00 00 00 3D 98 00 00 4F F4 00 00 24 FB 00 F6 00 01 04 75 00 00 00 00 00 00 00 00 00 00 00 00 0C AA 9D 60 0F 00 03 16 05 00 00 00 3A 1D 00 00 78 58 00 00 47 18 00 AA 00 00 00 02 00 00 00 00 00 00 00 00 00 00 00 00 0D 6B 91 40 03 00 1F 17 05 00 00 00 3B 87 00 00 BC 8B 00 00 2E 4B 00 F6 00 01 04 75 00 00 00 00 00 00 00 00 00 00 00 00 01 7C D4 58 0F 00 0A 18 05 00 00 00 8A 43 00 00 AF F7 00 00 16 A1 00 F6 00 01 04 75 00 00 00 00 00 00 00 00 00 00 00 00 F4 A5 EA 90 0F 00 64 77 

08 01 00 2C 04 05 01 00 38 90 56 18 2A C8 7F CA 0D 22 00 7D 0F 07 A0 CF 14 40 C8 82 06 06 06 9E 01 1B 81 FF 20 7B BC B4 28 18 18 3E 04 7E 05 CB B2 77 

08 01 00 2C 05 02 01 00 38 90 56 18 2A C8 7F CA 0D 22 00 7D 0F 07 A0 CF 14 40 C8 82 06 06 06 9E 01 1B 81 FF 20 7B BC B4 28 18 18 3E 04 7E 05 CB B4 77 

08 01 00 2C 04 05 01 00 38 90 16 11 2A D4 81 94 30 7F 80 65 2D 03 C0 2B 26 E2 55 20 15 55 55 4B 15 55 55 4B 15 55 55 4B 15 55 55 4B 15 55 55 4B E1 77 

08 01 00 2C 05 02 01 00 38 90 16 11 2A D4 81 94 30 7F 80 65 2D 03 C0 2B 26 E2 55 20 15 55 55 4B 15 55 55 4B 15 55 55 4B 15 55 55 4B 15 55 55 4B E7 77 

08 02 02 98 10 02 FA 00 0A 00 00 00 09 00 00 07 D0 00 06 1A B6 00 00 00 00 00 00 00 16 00 01 00 00 00 4C 80 00 00 58 B3 00 00 19 DA 00 C4 00 01 04 73 00 00 00 00 00 00 00 00 00 00 00 00 F8 48 6F D0 0F 00 0A 01 01 00 00 00 14 B6 00 00 59 F1 00 00 78 95 00 63 00 00 00 00 00 00 00 00 00 00 00 00 00 00 00 00 06 1D 9B 80 03 00 15 02 01 00 00 00 3F 1A 00 00 4C EB 00 00 3D BA 00 C4 00 01 04 73 00 00 00 00 00 00 00 00 00 00 00 00 03 7D 51 B8 0F 00 0D 03 01 00 00 00 6D 7F 00 00 1E 7F 00 00 34 13 00 C1 00 01 04 73 00 00 00 00 00 00 00 00 00 00 00 00 FB 0D A5 98 0F 00 05 04 01 00 00 00 33 46 00 00 AA D9 00 00 0E 99 00 86 00 0A 2C 84 00 00 00 00 00 00 00 00 00 00 00 00 01 A3 2D D8 0F 00 02 05 01 00 00 00 1F 76 00 00 73 D3 00 00 02 34 00 8A 00 0A 2C 84 00 00 00 00 00 00 00 00 00 00 00 00 01 B3 8B BA 0F 00 07 06 01 00 00 00 23 74 00 00 ED 26 00 00 97 12 00 C1 00 01 04 73 00 00 00 00 00 00 00 00 00 00 00 00 04 9E CA B8 0F 00 1A 07 01 00 00 00 BE 51 00 00 30 34 00 00 25 CB 00 C4 00 01 04 73 00 00 00 00 00 00 00 00 00 00 00 00 07 21 F8 90 0F 00 20 10 05 00 00 00 30 FD 00 00 00 1A 00 00 31 A0 01 28 00 01 04 75 00 00 00 00 00 00 00 00 00 00 00 00 01 F2 B3 12 0F 00 17 11 05 00 00 00 3A F8 00 00 25 84 00 00 47 CD 01 27 00 01 04 75 00 00 00 00 00 00 00 00 00 00 00 00 F3 48 3A 30 0F 00 16 13 05 00 00 00 7E 06 00 00 2C E2 00 00 07 45 01 28 00 01 04 75 00 00 00 00 00 00 00 00 00 00 00 00 0A 1F 2B 80 0F 00 10 14 05 00 00 00 0F 29 00 00 2C 83 00 00 28 50 00 44 00 00 00 00 00 00 00 00 00 00 00 00 00 00 00 00 0C 8E 60 40 01 00 1A 15 05 00 00 00 40 AF 00 00 5C C5 00 00 25 03 01 28 00 01 04 75 00 00 00 00 00 00 00 00 00 00 00 00 0C AA 63 10 0F 00 1F 17 05 00 00 00 36 90 00 00 F2 B9 00 00 2E 51 01 28 00 01 04 75 00 00 00 00 00 00 00 00 00 00 00 00 01 7D E1 1A 0F 00 0A 18 05 00 00 00 82 AE 00 00 C3 30 00 00 16 A5 01 28 00 01 04 75 00 00 00 00 00 00 00 00 00 00 00 00 F4 A7 40 80 0F 00 03 19 05 00 00 00 0F 66 00 00 C0 F2 00 00 2B 27 00 1E 00 00 00 00 00 00 00 00 00 00 00 00 00 00 00 00 0F 3B 32 D0 01 00 1E 77 

08 01 00 2C 10 20 05 00 22 C0 46 26 20 8E CB 38 00 13 26 6F 33 6C D3 F2 00 05 09 98 3F 8D 91 79 07 C0 27 12 2F 0F 40 9D 3F E9 D3 16 11 BF 0F C0 58 77 

08 01 00 2C 11 17 05 00 22 C0 46 26 20 8E CB 38 00 0E DB B6 1C C0 C5 ED 3F F6 89 FA 0B 5D 06 8C 06 9B 11 52 07 52 78 98 3F EA 2F C5 21 01 FD F8 79 77 

08 01 00 2C 13 16 05 00 22 C0 46 26 20 8E CB 38 3F FD 9A F1 35 2C EB 4D 00 0D 49 6E 3D C4 38 A0 05 FE F4 F3 02 D6 46 46 3F E9 C4 DC 0D 82 7A D4 60 77 

08 01 00 2C 15 1A 05 00 22 C0 46 26 20 8E CB 38 00 09 BB 53 3E 67 90 66 00 00 09 9E 22 45 25 D0 07 0C 02 1B 1B C0 81 78 3F E9 6B E4 0E 80 A4 54 AC 77 

08 01 00 2C 17 1F 05 00 22 C0 46 26 20 8E CB 38 3F EC 31 74 36 7C 90 D6 00 12 C9 91 3F 14 9B 56 06 5F 81 79 3E 4C B3 B7 3F EA 5E EB 03 FB 53 54 89 77 

08 01 00 2C 18 0A 05 00 22 C0 46 26 20 8E CB 38 00 07 DB EA 15 F5 A0 3A 3F FF 09 D5 18 A4 46 08 06 B3 64 FC 3A FC 8C 49 3F EA 22 ED 03 81 72 D0 5B 77 

08 01 00 2C 04 05 01 00 38 90 26 13 2A D4 47 97 3D 8A 18 93 20 00 00 90 00 01 FF 0B 3E 9F 00 2B 00 00 00 00 00 00 00 00 00 07 77 0A 1C 60 0E B1 DC 77 

08 01 00 2C 05 02 01 00 38 90 26 13 2A D4 47 97 3D 8A 18 93 20 00 00 90 00 01 FF 0B 3E 9F 00 2B 00 00 00 00 00 00 00 00 00 07 77 0A 1C 60 0E B1 DA 77 

08 02 02 48 0E 02 FA 00 0A 00 00 00 09 00 00 07 D0 00 06 1A B7 00 00 00 00 00 00 00 16 00 01 00 00 00 4C 10 00 00 E0 2D 00 00 19 E3 00 F6 00 01 04 73 00 00 00 00 00 00 00 00 00 00 00 00 F8 4A ED B0 0F 00 0A 01 01 00 00 00 15 4F 00 00 62 40 00 00 78 A3 00 95 00 00 00 00 00 00 00 00 00 00 00 00 00 00 00 00 06 22 1E 18 03 00 15 02 01 00 00 00 42 80 00 00 8C 92 00 00 3D C7 00 F6 00 01 04 73 00 00 00 00 00 00 00 00 00 00 00 00 03 7D 2A F8 0F 00 0D 03 01 00 00 00 73 A1 00 00 95 19 00 00 34 1D 00 F3 00 01 04 73 00 00 00 00 00 00 00 00 00 00 00 00 FB 0F C4 E8 0F 00 05 04 01 00 00 00 32 CA 00 00 52 18 00 00 0E A6 00 22 00 0A 2C 86 00 00 00 00 00 00 00 00 00 00 00 00 01 A4 E2 02 0F 00 02 05 01 00 00 00 1E F2 00 00 29 3A 00 00 02 41 00 26 00 0A 2C 86 00 00 00 00 00 00 00 00 00 00 00 00 01 B7 33 BE 0F 00 07 06 01 00 00 00 26 C1 00 00 94 11 00 00 97 20 00 F3 00 01 04 73 00 00 00 00 00 00 00 00 00 00 00 00 04 A0 33 28 0F 00 1A 07 01 00 00 00 CC 40 00 00 B4 9B 00 00 25 D9 00 F6 00 01 04 73 00 00 00 00 00 00 00 00 00 00 00 00 07 20 FC E8 0F 00 20 10 05 00 00 00 2B E5 00 00 5B 99 00 00 31 A6 00 2E 00 01 04 76 00 00 00 00 00 00 00 00 00 00 00 00 01 F3 A8 9C 0F 00 17 11 05 00 00 00 3C CD 00 00 15 43 00 00 47 D1 00 2D 00 01 04 76 00 00 00 00 00 00 00 00 00 00 00 00 F3 49 3B 60 0F 00 16 13 05 00 00 00 8A E5 00 00 E9 63 00 00 07 4C 00 2E 00 01 04 76 00 00 00 00 00 00 00 00 00 00 00 00 0A 21 F3 F0 0F 00 1A 15 05 00 00 00 40 BB 00 00 89 4C 00 00 25 0B 00 2E 00 01 04 76 00 00 00 00 00 00 00 00 00 00 00 00 0C AB 2B B0 0F 00 1F 17 05 00 00 00 38 44 00 00 3E D2 00 00 2E 58 00 2E 00 01 04 76 00 00 00 00 00 00 00 00 00 00 00 00 01 7E C7 38 0F 00 0A 18 05 00 00 00 8B 07 00 00 EE D3 00 00 16 A9 00 2E 00 01 04 76 00 00 00 00 00 00 00 00 00 00 00 00 F4 A7 E1 60 0F 00 8C 77 

08 01 00 2C 04 05 01 00 38 90 36 1C 2A D4 00 99 00 0C 02 3F 07 77 77 2A 1D DD DD DE 37 77 77 6A 1D DE 00 D4 07 80 07 69 20 00 01 93 2F D8 10 E5 0C 77 

08 01 00 2C 05 02 01 00 38 90 36 1C 2A D4 00 99 00 0C 02 3F 07 77 77 2A 1D DD DD DE 37 77 77 6A 1D DE 00 D4 07 80 07 69 20 00 01 93 2F D8 10 E5 0A 77 

08 01 00 2C 04 05 01 00 38 90 46 17 2A D5 1F 91 04 0C 0C DE 03 03 FD D0 00 C0 C0 E9 30 30 35 E0 15 55 55 4B 15 55 55 4B 15 55 55 4B 15 55 55 4B 66 77 

08 01 00 2C 05 02 01 00 38 90 46 17 2A D5 1F 91 04 0C 0C DE 03 03 FD D0 00 C0 C0 E9 30 30 35 E0 15 55 55 4B 15 55 55 4B 15 55 55 4B 15 55 55 4B 60 77 

08 02 02 98 10 02 FA 00 0A 00 00 00 09 00 00 07 D0 00 06 1A B8 00 00 00 00 00 00 00 16 00 01 00 00 00 4A 3F 00 00 3A 33 00 00 19 ED 01 28 00 01 04 73 00 00 00 00 00 00 00 00 00 00 00 00 F8 49 09 28 0F 00 0A 01 01 00 00 00 15 E8 00 00 30 35 00 00 78 B1 00 C7 00 00 00 00 00 00 00 00 00 00 00 00 00 00 00 00 06 1E 7C 28 03 00 15 02 01 00 00 00 44 39 00 00 AC C9 00 00 3D D4 01 28 00 01 04 73 00 00 00 00 00 00 00 00 00 00 00 00 03 7D 11 24 0F 00 0D 03 01 00 00 00 6A E0 00 00 D5 F0 00 00 34 27 01 25 00 01 04 73 00 00 00 00 00 00 00 00 00 00 00 00 FB 0E 85 E8 0F 00 05 04 01 00 00 00 32 4D 00 00 CC 6E 00 00 0E B2 00 EA 00 0A 2C 87 00 00 00 00 00 00 00 00 00 00 00 00 01 A5 6F FC 0F 00 02 05 01 00 00 00 1E 0C 00 00 A4 D5 00 00 02 4D 00 EE 00 0A 2C 87 00 00 00 00 00 00 00 00 00 00 00 00 01 B2 A6 7C 0F 00 07 06 01 00 00 00 26 4C 00 00 0A 4C 00 00 97 2E 01 25 00 01 04 73 00 00 00 00 00 00 00 00 00 00 00 00 04 9F CD F8 0F 00 1A 07 01 00 00 00 BC F6 00 00 00 27 00 00 25 E8 01 28 00 01 04 73 00 00 00 00 00 00 00 00 00 00 00 00 07 1E DF D8 0F 00 20 10 05 00 00 00 2E 03 00 00 9D 8E 00 00 31 AC 00 60 00 01 04 76 00 00 00 00 00 00 00 00 00 00 00 00 01 F3 18 EC 0F 00 17 11 05 00 00 00 38 3A 00 00 EB DD 00 00 47 D4 00 5F 00 01 04 76 00 00 00 00 00 00 00 00 00 00 00 00 F3 48 31 80 0F 00 16 13 05 00 00 00 88 E1 00 00 8E EA 00 00 07 54 00 60 00 01 04 76 00 00 00 00 00 00 00 00 00 00 00 00 0A 20 A7 50 0F 00 1A 15 05 00 00 00 46 53 00 00 97 8D 00 00 25 13 00 60 00 01 04 76 00 00 00 00 00 00 00 00 00 00 00 00 0C A9 E2 30 0F 00 03 16 05 00 00 00 13 E7 00 00 5F 3A 00 00 2B 38 00 20 00 00 00 00 00 00 00 00 00 00 00 00 00 00 00 00 0D E7 4A 50 01 00 1F 17 05 00 00 00 34 E4 00 00 76 D6 00 00 2E 5E 00 60 00 01 04 76 00 00 00 00 00 00 00 00 00 00 00 00 01 7B C1 6A 0F 00 0A 18 05 00 00 00 92 3D 00 00 02 1A 00 00 16 AE 00 60 00 01 04 76 00 00 00 00 00 00 00 00 00 00 00 00 F4 A5 80 90 0F 00 10 19 05 00 00 00 00 C8 00 00 52 7B 00 00 28 62 00 14 00 00 00 00 00 00 00 00 00 00 00 00 00 00 00 00 12 11 0C 40 01 00 16 77 

08 01 00 2C 00 16 01 00 38 90 16 11 2A C8 10 C5 05 F4 C3 05 07 8A 12 5E 21 07 07 32 3E 02 D0 21 0F 02 6E C1 08 00 4D F3 35 20 A0 C4 00 B6 61 FA CA 77 

08 01 00 2C 02 15 01 00 38 90 16 11 2A C8 10 C5 05 F4 C3 05 07 89 12 5C 11 07 07 72 3E 02 D0 21 0F 02 6E C1 08 00 54 FE 19 B5 7F 7C 3E 37 61 85 B0 77 

08 01 00 2C 03 0D 01 00 38 90 16 11 2A C8 00 C0 05 F4 C3 05 07 BA 40 FA 18 07 07 22 3E 02 D0 21 0F 02 6E C1 08 00 26 F0 3A B3 00 32 0A AB 81 2F A8 77 

08 01 00 2C 04 05 01 00 38 90 56 18 2A D4 80 97 00 00 00 00 00 00 00 00 00 00 00 00 00 00 00 00 00 00 00 00 00 00 00 00 00 00 00 00 00 00 00 00 2A 77 

08 01 00 2C 05 02 01 00 38 90 56 18 2A D4 80 97 00 00 00 00 00 00 00 00 00 00 00 00 00 00 00 00 00 00 00 00 00 00 00 00 00 00 00 00 00 00 00 00 2C 77 

08 01 00 2C 06 07 01 00 38 90 16 11 2A C8 00 C0 05 F4 C3 05 07 89 70 57 08 07 07 F2 3E 02 D0 21 0F 02 6E C1 08 00 05 FF 0B 45 5F 96 2E 1F E1 AB AD 77 

08 01 00 2C 07 1A 01 00 38 90 16 11 2A C8 10 C5 05 F4 C3 05 07 BD 3F FB 13 07 07 02 3E 02 D0 21 0F 02 6E C1 08 00 33 FA 35 85 80 58 07 E9 C1 25 35 77 

08 01 00 2C 04 05 01 00 38 90 16 11 2A E0 C0 39 00 00 00 00 00 0F 95 3F 22 D7 D5 68 15 55 55 4B 15 55 55 4B 15 55 55 4B 15 55 55 4B 15 55 55 4B 0A 77 

08 01 00 2C 05 02 01 00 38 90 16 11 2A E0 C0 39 00 00 00 00 00 03 63 0A 18 67 D5 58 15 55 55 4B 15 55 55 4B 15 55 55 4B 15 55 55 4B 15 55 55 4B 79 77 

08 02 02 98 10 02 FA 00 0A 00 00 00 09 00 00 07 D0 00 06 1A B9 00 00 00 00 00 00 00 16 00 01 00 00 00 48 DE 00 00 BF 4A 00 00 19 F6 00 2E 00 01 04 74 00 00 00 00 00 00 00 00 00 00 00 00 F8 46 8B E0 0F 00 0A 01 01 00 00 00 14 A8 00 00 3B 66 00 00 78 BF 00 F9 00 00 00 00 00 00 00 00 00 00 00 00 00 00 00 00 06 1E F1 38 03 00 15 02 01 00 00 00 3E 32 00 00 EF CB 00 00 3D E1 00 2E 00 01 04 74 00 00 00 00 00 00 00 00 00 00 00 00 03 7C 51 E8 0F 00 0D 03 01 00 00 00 68 8C 00 00 4D 55 00 00 34 32 00 2B 00 01 04 74 00 00 00 00 00 00 00 00 00 00 00 00 FB 0F BD D8 0F 00 05 04 01 00 00 00 33 BF 00 00 77 EA 00 00 0E BF 00 86 00 0A 2C 89 00 00 00 00 00 00 00 00 00 00 00 00 01 A2 11 D4 0F 00 02 05 01 00 00 00 1D 23 00 00 52 ED 00 00 02 5A 00 8A 00 0A 2C 89 00 00 00 00 00 00 00 00 00 00 00 00 01 B3 D6 64 0F 00 07 06 01 00 00 00 26 77 00 00 B3 B3 00 00 97 3B 00 2B 00 01 04 74 00 00 00 00 00 00 00 00 00 00 00 00 04 9E CA 30 0F 00 1A 07 01 00 00 00 BA 70 00 00 7D E2 00 00 25 F6 00 2E 00 01 04 74 00 00 00 00 00 00 00 00 00 00 00 00 07 1F 1C A0 0F 00 20 10 05 00 00 00 2E 97 00 00 FE 95 00 00 31 B2 00 92 00 01 04 76 00 00 00 00 00 00 00 00 00 00 00 00 01 F1 EF 76 0F 00 17 11 05 00 00 00 41 83 00 00 D8 DF 00 00 47 D8 00 91 00 01 04 76 00 00 00 00 00 00 00 00 00 00 00 00 F3 47 9D 10 0F 00 16 13 05 00 00 00 95 6F 00 00 47 DD 00 00 07 5C 00 92 00 01 04 76 00 00 00 00 00 00 00 00 00 00 00 00 0A 20 6B C0 0F 00 1A 15 05 00 00 00 44 80 00 00 C0 C4 00 00 25 1B 00 92 00 01 04 76 00 00 00 00 00 00 00 00 00 00 00 00 0C A9 44 20 0F 00 03 16 05 00 00 00 38 FA 00 00 BC 0E 00 00 47 39 00 51 00 00 00 00 00 00 00 00 00 00 00 00 00 00 00 00 0D E6 F8 20 03 00 1F 17 05 00 00 00 38 CE 00 00 C4 6C 00 00 2E 64 00 92 00 01 04 76 00 00 00 00 00 00 00 00 00 00 00 00 01 7A C5 88 0F 00 0A 18 05 00 00 00 8C B0 00 00 2F AB 00 00 16 B2 00 92 00 01 04 76 00 00 00 00 00 00 00 00 00 00 00 00 F4 A6 64 20 0F 00 10 19 05 00 00 00 20 53 00 00 65 D3 00 00 28 6B 00 46 00 00 00 00 00 00 00 00 00 00 00 00 00 00 00 00 14 47 34 60 01 00 80 77 

08 01 00 2C 04 05 01 00 38 90 26 13 2A E0 67 34 3D 8A 18 93 20 00 00 90 00 00 00 00 00 00 00 00 00 00 00 00 00 00 00 00 00 07 77 0A 1C 1F FB 93 BC 77 

08 01 00 2C 05 02 01 00 38 90 26 13 2A E0 67 34 3D 8A 18 93 20 00 00 90 00 00 00 00 00 00 00 00 00 00 00 00 00 00 00 00 00 07 77 0A 1C 1F FB 93 BA 77 

08 02 02 98 10 02 FA 00 0A 00 00 00 09 00 00 07 D0 00 06 1A BA 00 00 00 00 00 00 00 16 00 01 00 00 00 4D 24 00 00 17 73 00 00 1A 00 00 60 00 01 04 74 00 00 00 00 00 00 00 00 00 00 00 00 F8 4A 59 C0 0F 00 0A 01 01 00 00 00 14 51 00 00 00 B2 00 00 78 CD 01 2B 00 00 00 00 00 00 00 00 00 00 00 00 00 00 00 00 06 21 93 28 03 00 15 02 01 00 00 00 40 CF 00 00 07 13 00 00 3D EF 00 60 00 01 04 74 00 00 00 00 00 00 00 00 00 00 00 00 03 7C 08 04 0F 00 0D 03 01 00 00 00 66 9F 00 00 89 5F 00 00 34 3C 00 5D 00 01 04 74 00 00 00 00 00 00 00 00 00 00 00 00 FB 0E 81 F0 0F 00 05 04 01 00 00 00 31 85 00 00 EC E0 00 00 0E CB 00 22 00 0A 2C 8B 00 00 00 00 00 00 00 00 00 00 00 00 01 A4 CA 34 0F 00 02 05 01 00 00 00 20 AA 00 00 CC CE 00 00 02 66 00 26 00 0A 2C 8B 00 00 00 00 00 00 00 00 00 00 00 00 01 B5 29 90 0F 00 07 06 01 00 00 00 25 62 00 00 2C AF 00 00 97 49 00 5D 00 01 04 74 00 00 00 00 00 00 00 00 00 00 00 00 04 9F 95 E8 0F 00 1A 07 01 00 00 00 BF FD 00 00 CB F1 00 00 26 04 00 60 00 01 04 74 00 00 00 00 00 00 00 00 00 00 00 00 07 1F A6 28 0F 00 20 10 05 00 00 00 2F 1C 00 00 41 DC 00 00 31 B9 00 C4 00 01 04 76 00 00 00 00 00 00 00 00 00 00 00 00 01 F1 E5 D2 0F 00 17 11 05 00 00 00 40 BF 00 00 B4 9A 00 00 47 DC 00 C3 00 01 04 76 00 00 00 00 00 00 00 00 00 00 00 00 F3 49 EE 30 0F 00 16 13 05 00 00 00 84 7A 00 00 F2 0E 00 00 07 63 00 C4 00 01 04 76 00 00 00 00 00 00 00 00 00 00 00 00 0A 20 C9 70 0F 00 10 14 05 00 00 00 03 E1 00 00 16 7E 00 00 28 74 00 17 00 00 00 00 00 00 00 00 00 00 00 00 00 00 00 00 0F DE F9 70 01 00 1A 15 05 00 00 00 45 D0 00 00 D0 F9 00 00 25 23 00 C4 00 01 04 76 00 00 00 00 00 00 00 00 00 00 00 00 0C A9 CF A0 0F 00 03 16 05 00 00 00 3C ED 00 00 01 11 00 00 47 42 00 83 00 00 00 00 00 00 00 00 00 00 00 00 00 00 00 00 0D E8 6F 10 03 00 1F 17 05 00 00 00 34 A8 00 00 F8 67 00 00 2E 6A 00 C4 00 01 04 76 00 00 00 00 00 00 00 00 00 00 00 00 01 7B FC 8C 0F 00 0A 18 05 00 00 00 7F 51 00 00 3E 07 00 00 16 B6 00 C4 00 01 04 76 00 00 00 00 00 00 00 00 00 00 00 00 F4 A6 27 00 0F 00 18 77 

08 01 00 2C 04 05 01 00 38 90 36 1C 2A E0 00 30 00 C0 00 E0 0F 77 77 DA 1D DD DD DE 37 77 77 6A 1D DE 00 D4 07 80 07 69 20 00 0D 94 1E C1 18 51 E7 77 

08 01 00 2C 05 02 01 00 38 90 36 1C 2A E0 00 30 00 C0 00 E0 0F 77 77 DA 1D DD DD DE 37 77 77 6A 1D DE 00 D4 07 80 07 69 20 00 0D 94 1E C1 18 51 E1 77 

08 01 00 2C 04 05 01 00 38 90 46 17 2A E0 21 39 20 62 44 E6 02 13 EB 1F 00 C0 C0 E9 20 A4 35 09 15 55 55 4B 15 55 55 4B 15 55 55 4B 15 55 55 4B 5A 77 

08 01 00 2C 05 02 01 00 38 90 46 17 2A E0 21 39 20 62 44 E6 02 13 EB 1F 00 C0 C0 E9 20 A4 35 09 15 55 55 4B 15 55 55 4B 15 55 55 4B 15 55 55 4B 5C 77 

08 02 02 98 10 02 FA 00 0A 00 00 00 09 00 00 07 D0 00 06 1A BB 00 00 00 00 00 00 00 16 00 01 00 00 00 4D 24 00 00 9B FC 00 00 1A 09 00 92 00 01 04 74 00 00 00 00 00 00 00 00 00 00 00 00 F8 47 A2 60 0F 00 0A 01 01 00 00 00 13 87 00 00 00 D0 00 00 78 DB 00 31 00 00 00 01 00 00 00 00 00 00 00 00 00 00 00 00 06 22 AC F8 03 00 15 02 01 00 00 00 42 22 00 00 4F DD 00 00 3D FC 00 92 00 01 04 74 00 00 00 00 00 00 00 00 00 00 00 00 03 7B 05 48 0F 00 0D 03 01 00 00 00 68 1F 00 00 FE F8 00 00 34 46 00 8F 00 01 04 74 00 00 00 00 00 00 00 00 00 00 00 00 FB 0F 3A F0 0F 00 05 04 01 00 00 00 2F 52 00 00 94 E7 00 00 0E D8 00 EA 00 0A 2C 8C 00 00 00 00 00 00 00 00 00 00 00 00 01 A4 EA 72 0F 00 02 05 01 00 00 00 1F 19 00 00 81 29 00 00 02 73 00 EE 00 0A 2C 8C 00 00 00 00 00 00 00 00 00 00 00 00 01 B3 28 F2 0F 00 07 06 01 00 00 00 25 66 00 00 D7 CE 00 00 97 56 00 8F 00 01 04 74 00 00 00 00 00 00 00 00 00 00 00 00 04 9D 7D D8 0F 00 1A 07 01 00 00 00 BB 07 00 00 4E 2C 00 00 26 13 00 92 00 01 04 74 00 00 00 00 00 00 00 00 00 00 00 00 07 1F FE D0 0F 00 20 10 05 00 00 00 2F 06 00 00 A7 2F 00 00 31 BF 00 F6 00 01 04 76 00 00 00 00 00 00 00 00 00 00 00 00 01 F1 B7 98 0F 00 17 11 05 00 00 00 3F 8A 00 00 AB 1C 00 00 47 E0 00 F5 00 01 04 76 00 00 00 00 00 00 00 00 00 00 00 00 F3 48 26 A0 0F 00 16 13 05 00 00 00 8A 6C 00 00 B0 1F 00 00 07 6B 00 F6 00 01 04 76 00 00 00 00 00 00 00 00 00 00 00 00 0A 1F 5D B0 0F 00 10 14 05 00 00 00 19 39 00 00 9C D0 00 00 28 7C 00 49 00 00 00 00 00 00 00 00 00 00 00 00 00 00 00 00 0C 49 94 D0 01 00 1A 15 05 00 00 00 49 15 00 00 FA BC 00 00 25 2B 00 F6 00 01 04 76 00 00 00 00 00 00 00 00 00 00 00 00 0C A7 EC C0 0F 00 03 16 05 00 00 00 40 20 00 00 60 3F 00 00 47 4A 00 B5 00 00 00 00 00 00 00 00 00 00 00 00 00 00 00 00 0D E6 6D D0 03 00 1F 17 05 00 00 00 34 11 00 00 44 44 00 00 2E 71 00 F6 00 01 04 76 00 00 00 00 00 00 00 00 00 00 00 00 01 7B 34 D4 0F 00 0A 18 05 00 00 00 7D 4A 00 00 67 B7 00 00 16 BA 00 F6 00 01 04 76 00 00 00 00 00 00 00 00 00 00 00 00 F4 A5 89 50 0F 00 B8 77 

08 01 00 2C 04 05 01 00 38 90 56 18 2A E0 84 32 00 00 00 00 00 00 00 00 00 00 00 00 00 00 00 00 00 00 00 00 00 00 00 00 00 00 00 00 00 00 00 00 BF 77 

08 01 00 2C 05 02 01 00 38 90 56 18 AA E0 84 32 00 00 00 00 00 00 00 00 00 00 00 00 00 00 00 00 00 00 00 00 00 00 00 00 00 00 00 00 00 00 00 00 39 77 

08 02 02 98 10 02 FA 00 0A 00 00 00 09 00 00 07 D0 00 06 1A BC 00 00 00 00 00 00 00 16 00 01 00 00 00 4D AD 00 00 EA 34 00 00 1A 12 00 C4 00 01 04 74 00 00 00 00 00 00 00 00 00 00 00 00 F8 48 55 C8 0F 00 0A 01 01 00 00 00 13 EA 00 00 D7 61 00 00 78 E8 00 63 00 00 00 01 00 00 00 00 00 00 00 00 00 00 00 00 06 21 1A A8 03 00 15 02 01 00 00 00 40 D0 00 00 5D C2 00 00 3E 09 00 C4 00 01 04 74 00 00 00 00 00 00 00 00 00 00 00 00 03 7B 2F 4C 0F 00 0D 03 01 00 00 00 6A EE 00 00 3F 78 00 00 34 51 00 C1 00 01 04 74 00 00 00 00 00 00 00 00 00 00 00 00 FB 10 03 90 0F 00 05 04 01 00 00 00 30 39 00 00 09 13 00 00 0E E5 00 86 00 0A 2C 8E 00 00 00 00 00 00 00 00 00 00 00 00 01 A5 E3 4E 0F 00 02 05 01 00 00 00 1D 8B 00 00 FC 82 00 00 02 7F 00 8A 00 0A 2C 8E 00 00 00 00 00 00 00 00 00 00 00 00 01 B5 B3 B8 0F 00 07 06 01 00 00 00 27 0A 00 00 4E 22 00 00 97 64 00 C1 00 01 04 74 00 00 00 00 00 00 00 00 00 00 00 00 04 9E 53 78 0F 00 1A 07 01 00 00 00 C7 B4 00 00 9C 47 00 00 26 21 00 C4 00 01 04 74 00 00 00 00 00 00 00 00 00 00 00 00 07 1E 66 80 0F 00 20 10 05 00 00 00 30 81 00 00 EE AF 00 00 31 C5 01 28 00 01 04 76 00 00 00 00 00 00 00 00 00 00 00 00 01 F1 FA 72 0F 00 17 11 05 00 00 00 42 18 00 00 7E 9B 00 00 47 E4 01 27 00 01 04 76 00 00 00 00 00 00 00 00 00 00 00 00 F3 49 E4 60 0F 00 16 13 05 00 00 00 87 1E 00 00 50 81 00 00 07 73 01 28 00 01 04 76 00 00 00 00 00 00 00 00 00 00 00 00 0A 1F A4 80 0F 00 10 14 05 00 00 00 0B B3 00 00 D8 36 00 00 28 85 00 1A 00 00 00 00 00 00 00 00 00 00 00 00 00 00 00 00 0F 9F 02 70 01 00 1A 15 05 00 00 00 43 DF 00 00 05 1B 00 00 25 34 01 28 00 01 04 76 00 00 00 00 00 00 00 00 00 00 00 00 0C A6 C0 A0 0F 00 03 16 05 00 00 00 3E F8 00 00 A3 E0 00 00 47 52 00 E7 00 00 00 00 00 00 00 00 00 00 00 00 00 00 00 00 0D E6 3B 60 03 00 1F 17 05 00 00 00 38 06 00 00 78 86 00 00 2E 77 01 28 00 01 04 76 00 00 00 00 00 00 00 00 00 00 00 00 01 7B 11 1A 0F 00 0A 18 05 00 00 00 87 5A 00 00 74 D3 00 00 16 BE 01 28 00 01 04 76 00 00 00 00 00 00 00 00 00 00 00 00 F4 A6 0C 00 0F 00 71 77 

08 01 00 2C 04 05 01 00 38 90 16 11 2A ED 2C 0B 3D F0 00 B0 01 DC 48 15 3D 30 55 5D 15 55 55 4B 15 55 55 4B 15 55 55 4B 15 55 55 4B 15 55 55 4B CC 77 

08 01 00 2C 05 02 01 00 38 90 16 11 2A ED 38 02 37 2C 00 89 01 D7 FC 2A 3C D3 55 DF 15 55 55 4B 15 55 55 4B 15 55 55 4B 15 55 55 4B 15 55 55 4B D8 77 

08 01 00 2C 04 05 01 00 38 90 26 13 2A EC 87 0E 3D 8A 18 93 20 00 00 90 00 00 2A 07 2A AA AA B4 00 00 00 00 00 00 00 00 00 07 77 0A 1C 9F EC CF 12 77 

08 01 00 2C 05 02 01 00 38 90 26 13 2A EC 87 0E 3D 8A 18 93 20 00 00 90 00 00 2A 07 2A AA AA B4 00 00 00 00 00 00 00 00 00 07 77 0A 1C 9F EC CF 14 77 

08 01 00 2C 10 20 05 00 22 C0 46 26 20 8E EC 7C 1E 41 F3 17 2C A3 2B F8 21 A0 EC F4 36 CC B6 F4 02 D8 00 2A 06 6C 01 12 00 73 EB C6 0A BA 92 34 AB 77 

08 01 00 2C 11 17 05 00 22 C0 46 26 20 8E EC 7C 1E 41 F3 17 2C A3 2B F8 21 A0 EC F4 36 CC B6 F4 02 D8 00 2A 06 6C 01 12 00 73 EB C6 2A AA AA 30 91 77 

08 01 00 2C 13 16 05 00 22 C0 46 26 20 8E EC 7C 1E 41 F3 17 2C A3 2B F8 21 A0 EC F4 36 CC B6 F4 02 D8 00 2A 06 6C 01 12 00 73 EB C6 0C 00 F8 E4 98 77 

08 01 00 2C 15 1A 05 00 22 C0 46 26 20 8E EC 7C 1E 41 F3 17 2C A3 2B F8 21 A0 EC F4 36 CC B6 F4 02 D8 00 2A 06 6C 01 12 00 73 EB C6 0A BA 92 34 94 77 

08 01 00 2C 17 1F 05 00 22 C0 46 26 20 8E EC 7C 1E 41 F3 17 2C A3 2B F8 21 A0 EC F4 36 CC B6 F4 02 D8 00 2A 06 6C 01 12 00 73 EB C6 18 63 07 E8 11 77 

08 01 00 2C 18 0A 05 00 22 C0 46 26 20 8E EC 7C 1E 41 F3 17 2C A3 2B F8 21 A0 EC F4 36 CC B6 F4 02 D8 00 2A 06 6C 01 12 00 73 EB C6 39 A9 D0 FC 23 77 

08 01 00 2C 04 05 01 00 38 90 36 1C 2A EC 1F 0E 3F 13 FD E0 27 77 77 BA 1D DD DD DE 37 77 77 6A 1D DE 00 D4 07 80 07 69 20 00 20 9A 18 1F DF 75 8B 77 

08 01 00 2C 05 02 01 00 38 90 36 1C 2A EC 1F 0E 3F 13 FD E0 27 77 77 BA 1D DD DD DE 37 77 77 6A 1D DE 00 D4 07 80 07 69 20 00 20 9A 18 1F DF 75 8D 77 

08 02 02 98 10 02 FA 00 0A 00 00 00 09 00 00 07 D0 00 06 1A BD 00 00 00 00 00 00 00 16 00 01 00 00 00 4D 9F 00 00 6A 99 00 00 1A 1C 00 F6 00 01 04 74 00 00 00 00 00 00 00 00 00 00 00 00 F8 48 3A 80 0F 00 0A 01 01 00 00 00 14 40 00 00 D6 84 00 00 78 F6 00 95 00 00 00 01 00 00 00 00 00 00 00 00 00 00 00 00 06 20 14 28 03 00 15 02 01 00 00 00 41 75 00 00 AC F2 00 00 3E 16 00 F6 00 01 04 74 00 00 00 00 00 00 00 00 00 00 00 00 03 7B 07 90 0F 00 0D 03 01 00 00 00 69 FA 00 00 B5 73 00 00 34 5B 00 F3 00 01 04 74 00 00 00 00 00 00 00 00 00 00 00 00 FB 11 4A 98 0F 00 05 04 01 00 00 00 35 B9 00 00 B9 F3 00 00 0E F1 00 22 00 0A 2C 90 00 00 00 00 00 00 00 00 00 00 00 00 01 A5 A8 62 0F 00 02 05 01 00 00 00 1C B5 00 00 AB 1A 00 00 02 8C 00 26 00 0A 2C 90 00 00 00 00 00 00 00 00 00 00 00 00 01 B3 D6 48 0F 00 07 06 01 00 00 00 28 92 00 00 FD 85 00 00 97 71 00 F3 00 01 04 74 00 00 00 00 00 00 00 00 00 00 00 00 04 A0 DE 78 0F 00 1A 07 01 00 00 00 C2 ED 00 00 1E 54 00 00 26 30 00 F6 00 01 04 74 00 00 00 00 00 00 00 00 00 00 00 00 07 20 8A 18 0F 00 20 10 05 00 00 00 2C A0 00 00 49 D7 00 00 31 CC 00 2E 00 01 04 77 00 00 00 00 00 00 00 00 00 00 00 00 01 F3 35 34 0F 00 17 11 05 00 00 00 41 F9 00 00 6D BB 00 00 47 E8 00 2D 00 01 04 77 00 00 00 00 00 00 00 00 00 00 00 00 F3 4B 97 60 0F 00 16 13 05 00 00 00 93 54 00 00 0F D5 00 00 07 7B 00 2E 00 01 04 77 00 00 00 00 00 00 00 00 00 00 00 00 0A 20 C3 B0 0F 00 10 14 05 00 00 00 0C F7 00 00 53 E6 00 00 28 8E 00 4C 00 00 00 00 00 00 00 00 00 00 00 00 00 00 00 00 0C 1C 01 90 01 00 1A 15 05 00 00 00 41 0C 00 00 39 34 00 00 25 3C 00 2E 00 01 04 77 00 00 00 00 00 00 00 00 00 00 00 00 0C AA 74 50 0F 00 03 16 05 00 00 00 3F 0E 00 00 02 AF 00 00 47 5B 01 19 00 00 00 00 00 00 00 00 00 00 00 00 00 00 00 00 0D E7 8E 60 03 00 1F 17 05 00 00 00 34 D2 00 00 C3 EB 00 00 2E 7D 00 2E 00 01 04 77 00 00 00 00 00 00 00 00 00 00 00 00 01 7C 2C 86 0F 00 0A 18 05 00 00 00 89 7D 00 00 A4 47 00 00 16 C2 00 2E 00 01 04 77 00 00 00 00 00 00 00 00 00 00 00 00 F4 A6 E2 D0 0F 00 02 77 

08 01 00 2C 04 05 01 00 38 90 46 17 2A ED 10 03 0C 0F 50 29 17 02 22 E1 0F 83 40 95 22 80 55 BD 15 55 55 4B 15 55 55 4B 15 55 55 4B 15 55 55 4B B7 77 

08 01 00 2C 05 02 01 00 38 90 46 17 2A ED 10 03 0C 0F 50 29 17 02 22 E1 0F 83 40 95 22 80 55 BD 15 55 55 4B 15 55 55 4B 15 55 55 4B 15 55 55 4B B1 77 

08 02 02 98 10 02 FA 00 0A 00 00 00 09 00 00 07 D0 00 06 1A BE 00 00 00 00 00 00 00 16 00 01 00 00 00 49 E1 00 00 C1 A2 00 00 1A 25 01 28 00 01 04 74 00 00 00 00 00 00 00 00 00 00 00 00 F8 47 7B 60 0F 00 0A 01 01 00 00 00 13 69 00 00 9A 57 00 00 79 04 00 C7 00 00 00 01 00 00 00 00 00 00 00 00 00 00 00 00 06 1F C9 B0 03 00 15 02 01 00 00 00 43 3F 00 00 B8 4F 00 00 3E 23 01 28 00 01 04 74 00 00 00 00 00 00 00 00 00 00 00 00 03 79 1E F4 0F 00 0D 03 01 00 00 00 65 F4 00 00 F5 29 00 00 34 65 01 25 00 01 04 74 00 00 00 00 00 00 00 00 00 00 00 00 FB 0E 2D 68 0F 00 05 04 01 00 00 00 32 2E 00 00 2E DC 00 00 0E FE 00 EA 00 0A 2C 91 00 00 00 00 00 00 00 00 00 00 00 00 01 A5 59 F2 0F 00 02 05 01 00 00 00 1E 49 00 00 1E EC 00 00 02 99 00 EE 00 0A 2C 91 00 00 00 00 00 00 00 00 00 00 00 00 01 B2 A5 1C 0F 00 07 06 01 00 00 00 24 E8 00 00 71 64 00 00 97 7F 01 25 00 01 04 74 00 00 00 00 00 00 00 00 00 00 00 00 04 9D F2 B8 0F 00 1A 07 01 00 00 00 C6 52 00 00 67 07 00 00 26 3E 01 28 00 01 04 74 00 00 00 00 00 00 00 00 00 00 00 00 07 1F 2A 50 0F 00 20 10 05 00 00 00 2E A7 00 00 86 72 00 00 31 D2 00 60 00 01 04 77 00 00 00 00 00 00 00 00 00 00 00 00 01 F0 D5 EC 0F 00 17 11 05 00 00 00 44 04 00 00 44 9E 00 00 47 EC 00 5F 00 01 04 77 00 00 00 00 00 00 00 00 00 00 00 00 F3 49 2C 70 0F 00 16 13 05 00 00 00 8B 7D 00 00 B1 0D 00 00 07 82 00 60 00 01 04 77 00 00 00 00 00 00 00 00 00 00 00 00 0A 1E A6 40 0F 00 10 14 05 00 00 00 00 C8 00 00 A6 9E 00 00 28 97 00 1D 00 00 00 00 00 00 00 00 00 00 00 00 00 00 00 00 0F 61 4F 90 01 00 1A 15 05 00 00 00 40 04 00 00 45 3C 00 00 25 44 00 60 00 01 04 77 00 00 00 00 00 00 00 00 00 00 00 00 0C A7 DF 00 0F 00 03 16 05 00 00 00 42 3F 00 00 45 45 00 00 47 63 00 1F 00 00 00 01 00 00 00 00 00 00 00 00 00 00 00 00 0D E6 30 90 03 00 1F 17 05 00 00 00 3B 6B 00 00 F7 2E 00 00 2E 83 00 60 00 01 04 77 00 00 00 00 00 00 00 00 00 00 00 00 01 7A F1 3A 0F 00 0A 18 05 00 00 00 8C 3B 00 00 C0 86 00 00 16 C6 00 60 00 01 04 77 00 00 00 00 00 00 00 00 00 00 00 00 F4 A4 56 60 0F 00 3D 77 

08 01 00 2C 00 16 01 00 38 90 26 13 2A E0 A7 3D 00 FD FD 74 28 45 76 D4 19 F4 01 CA 16 E7 4F 6E 04 24 40 2E 32 BD FF F2 02 AA 51 DC 13 F9 21 76 E6 77 

08 01 00 2C 02 15 01 00 38 90 26 13 2A E0 A5 3B 27 FD FA DD 27 F2 2A EA 07 80 01 63 18 57 E6 F2 04 6E 10 A1 30 A2 FE DA 3B EA 51 7C 13 F9 79 7F D1 77 

08 01 00 2C 03 0D 01 00 38 90 26 13 2A E0 24 36 3F DF 94 3C 30 E9 EE 5D 2F 08 08 6B 03 B7 66 2C 03 F5 60 9B 05 0F E3 7D 06 0C AE AC 23 6F 41 0F 64 77 

08 01 00 2C 04 05 01 00 38 90 56 18 2A EC 88 0C 00 00 00 00 00 00 00 00 00 00 00 00 00 00 00 00 00 00 00 00 00 00 00 00 00 00 00 00 00 00 00 00 81 77 

08 01 00 2C 05 02 01 00 38 90 56 18 2A EC 88 0C 00 00 00 00 00 00 00 00 00 00 00 00 00 00 00 00 00 00 00 00 00 00 00 00 00 00 00 00 00 00 00 00 87 77 

08 01 00 2C 06 07 01 00 38 90 26 13 2A E0 38 34 06 20 E1 50 06 E4 47 B7 35 58 10 E5 31 CC F6 35 06 50 AF 46 19 7B 1D A3 0A AC AE 2C 1D BB 29 A0 35 77 

08 01 00 2C 07 1A 01 00 38 90 26 13 2A E0 A4 38 2B 04 BC BF 10 AF CF 70 15 A4 01 0A 0B 94 C2 16 04 DB 20 58 2A 25 02 D0 2B DA 51 0C 13 FC 51 78 3F 77 

08 01 00 2C 04 05 01 00 38 90 16 11 2A F9 52 6B 3E BA DC E6 25 FC 27 AA 18 00 55 2D 15 55 55 4B 15 55 55 4B 15 55 55 4B 15 55 55 4B 15 55 55 4B B4 77 

08 01 00 2C 05 02 01 00 38 90 16 11 2A F9 6F 60 08 00 16 FF 0E 3B 7F F8 38 01 55 B2 15 55 55 4B 15 55 55 4B 15 55 55 4B 15 55 55 4B 15 55 55 4B 83 77 

08 02 02 70 0F 02 FA 00 0A 00 00 00 09 00 00 07 D0 00 06 1A BF 00 00 00 00 00 00 00 16 00 01 00 00 00 48 C9 00 00 49 0C 00 00 1A 2F 00 2E 00 01 04 75 00 00 00 00 00 00 00 00 00 00 00 00 F8 48 A3 78 0F 00 0A 01 01 00 00 00 14 A6 00 00 AA 31 00 00 79 12 00 F9 00 00 00 01 00 00 00 00 00 00 00 00 00 00 00 00 06 23 23 50 03 00 15 02 01 00 00 00 43 3F 00 00 04 42 00 00 3E 31 00 2E 00 01 04 75 00 00 00 00 00 00 00 00 00 00 00 00 03 7B 37 74 0F 00 0D 03 01 00 00 00 69 82 00 00 68 F1 00 00 34 70 00 2B 00 01 04 75 00 00 00 00 00 00 00 00 00 00 00 00 FB 10 9D E8 0F 00 05 04 01 00 00 00 32 76 00 00 D4 80 00 00 0F 0A 00 86 00 0A 2C 93 00 00 00 00 00 00 00 00 00 00 00 00 01 A5 5C 9C 0F 00 02 05 01 00 00 00 1F D5 00 00 CF 35 00 00 02 A5 00 8A 00 0A 2C 93 00 00 00 00 00 00 00 00 00 00 00 00 01 B4 48 56 0F 00 07 06 01 00 00 00 27 A5 00 00 11 DD 00 00 97 8D 00 2B 00 01 04 75 00 00 00 00 00 00 00 00 00 00 00 00 04 A0 26 38 0F 00 1A 07 01 00 00 00 D3 89 00 00 E8 BC 00 00 26 4C 00 2E 00 01 04 75 00 00 00 00 00 00 00 00 00 00 00 00 07 20 D1 88 0F 00 20 10 05 00 00 00 33 49 00 00 EE F6 00 00 31 D8 00 92 00 01 04 77 00 00 00 00 00 00 00 00 00 00 00 00 01 F1 49 36 0F 00 17 11 05 00 00 00 46 66 00 00 36 C0 00 00 47 F0 00 91 00 01 04 77 00 00 00 00 00 00 00 00 00 00 00 00 F3 4A 6C 20 0F 00 16 13 05 00 00 00 7F FD 00 00 6F 63 00 00 07 8A 00 92 00 01 04 77 00 00 00 00 00 00 00 00 00 00 00 00 0A 1F D2 10 0F 00 1A 15 05 00 00 00 40 7E 00 00 6C DA 00 00 25 4C 00 92 00 01 04 77 00 00 00 00 00 00 00 00 00 00 00 00 0C A9 66 80 0F 00 03 16 05 00 00 00 41 A5 00 00 A4 C4 00 00 47 6B 00 51 00 00 00 01 00 00 00 00 00 00 00 00 00 00 00 00 0D E7 53 B0 03 00 1F 17 05 00 00 00 3E A0 00 00 42 F0 00 00 2E 8A 00 92 00 01 04 77 00 00 00 00 00 00 00 00 00 00 00 00 01 7C 55 3E 0F 00 0A 18 05 00 00 00 7D E9 00 00 E5 15 00 00 16 CA 00 92 00 01 04 77 00 00 00 00 00 00 00 00 00 00 00 00 F4 A7 61 10 0F 00 F4 77 

08 01 00 2C 04 05 01 00 38 90 26 13 2A F8 AF 66 3D 8A 18 93 20 00 00 90 00 00 AA 09 2A AA AA B4 00 00 00 00 00 00 00 00 00 07 77 0A 1C BF E8 03 20 77 

08 01 00 2C 05 02 01 00 38 90 26 13 2A F8 AF 66 3D 8A 18 93 20 00 00 90 00 00 AA 09 2A AA AA B4 00 00 00 00 00 00 00 00 00 07 77 0A 1C BF E8 03 26 77
[truncated: 1,502,349 more chars]
