# Supplementary material for: A GNSS receiver positioning algorithm based on weighting the statistical properties of discontinuous signals at lower rotation speeds
Source: PLoS One. 2025 Dec 5;20(12):e0336707. doi: 10.1371/journal.pone.0336707 (PMC12680169; doi:10.1371/journal.pone.0336707)
Supplement: S1 Data — S1 File. 90°_20240717110227_003.dat. Data from robustness validation experiments. S2 File. NavSolveKalman.c. Weighted Kalman Filter Algorithm in C Code. S3 File. NavSolveKalman.h. Weighted Kalman Filter Algorithm in C Code. S4 File. Chebshev.c. Chebyshev Polynomial C Code. S5 File. Chebshev.h. Chebyshev Polynomial C Code. S6 File. Antenna Gain Data.xls. Antenna gain data. S7 File. Antenna.m. Antenna gain pattern map MATLAB code. S8 File. WeightSet.m. Weight Fitting Matlab Code. S9 File. aNavData-New-high-4spr.csv. Elevation data obtained using the paper methods at a rotational speed of 1/4 r/s. S10 File. aNavData-New-high-12spr.csv. Elevation data obtained using the paper methods at a rotational speed of 1/12 r/s. S11 File. aNavData-New-high-18spr.csv. Elevation data obtained using the paper methods at a rotational speed of 1/18 r/s. S12 File. aNavData-Tradition-high-4spr.csv. Elevation data obtained using traditional methods at a rotational speed of 1/4 r/s. S13 File. aNavData-Tradition-high-12spr.csv. Elevation data obtained using traditional methods at a rotational speed of 1/12 r/s. S14 File. aNavData-Tradition-high-18spr.csv. Elevation data obtained using traditional methods at a rotational speed of 1/18 r/s. S15 File. aReplayData_RC_4spr.dat. Positioning data acquired at a rotational speed of 1/4 revolutions per second. S16 File. aReplayData_RC_12spr.dat. Positioning data acquired at a rotational speed of 1/12 revolutions per second. S17 File. aReplayData_RC_18spr.dat. Positioning data acquired at a rotational speed of 1/18 revolutions per second. S18 File. func_XYZtoBLH.m. Matlab code for converting positioning data from three-dimensional coordinates to latitude and longitude. S19 File. Nav_CalcBlhHoriErr.m. Latitude and Longitude High-Speed Rotation Horizontal Error MATLAB Code. S20 File. ShuiP.m. Horizontal error output results Matlab code. S21 File. filtering_baseline.m. Robustness Verification Experiment Code. S22 File. satnum.m. Matlab code for PDOP valu [file pone.0336707.s001.zip › Supporting Information/S18.m]

function [lat,long,h]=func_XYZtoBLH(xu,yu,zu)

%*********************************
% ** %¾­Î³¶È×ø±ê×ª»¯ÎªµØÐÄµØ¹Ì×ø±ê 
% **********************************

% 	F64 tempZi0 = 0.0;
% 	F64 tempZi = 0.0;
% 	F64 tempZiZ = 0.0;
% 	F64 NaddH = 0.0;
% 	F64 sinLat = 20.0;
% 	F64 curvaRadN = 0.0;		/*Ã®ÓÏÈ¦ÇúÂÊ°ë¾¶*/
% 	S32 i = 0;
EARFIRSTECCEN2 = 6.6943800e-3 ;
EARSEMI_MAJOR_RAD = 6378137.0;

	tempZi = -EARFIRSTECCEN2*zu;
	for i=1:10
		tempZi0 = tempZi;
		tempZiZ = zu - tempZi;
		NaddH = sqrt((xu^2+yu^2)+(tempZiZ*tempZiZ));

		sinLat = tempZiZ/NaddH;
		curvaRadN = EARSEMI_MAJOR_RAD/(sqrt(1.0-(EARFIRSTECCEN2*(sinLat*sinLat))));
		tempZi = -(curvaRadN*EARFIRSTECCEN2)*sinLat;

    end
	lat = asin(tempZiZ/NaddH);
	h = NaddH - curvaRadN;
	long = atan(yu/xu);
	
% 	/*¾­¶È·¶Î§(-PI)~(PI)*/
	if (xu<0.0) && (yu>0.0)
		long = long + pi;
    end
	if(xu<0.0) && (yu<0.0)
		long = long - pi;
    end
end
