# Supplementary material for: A GNSS receiver positioning algorithm based on weighting the statistical properties of discontinuous signals at lower rotation speeds
Source: PLoS One. 2025 Dec 5;20(12):e0336707. doi: 10.1371/journal.pone.0336707 (PMC12680169; doi:10.1371/journal.pone.0336707)
Supplement: S1 Data — S1 File. 90°_20240717110227_003.dat. Data from robustness validation experiments. S2 File. NavSolveKalman.c. Weighted Kalman Filter Algorithm in C Code. S3 File. NavSolveKalman.h. Weighted Kalman Filter Algorithm in C Code. S4 File. Chebshev.c. Chebyshev Polynomial C Code. S5 File. Chebshev.h. Chebyshev Polynomial C Code. S6 File. Antenna Gain Data.xls. Antenna gain data. S7 File. Antenna.m. Antenna gain pattern map MATLAB code. S8 File. WeightSet.m. Weight Fitting Matlab Code. S9 File. aNavData-New-high-4spr.csv. Elevation data obtained using the paper methods at a rotational speed of 1/4 r/s. S10 File. aNavData-New-high-12spr.csv. Elevation data obtained using the paper methods at a rotational speed of 1/12 r/s. S11 File. aNavData-New-high-18spr.csv. Elevation data obtained using the paper methods at a rotational speed of 1/18 r/s. S12 File. aNavData-Tradition-high-4spr.csv. Elevation data obtained using traditional methods at a rotational speed of 1/4 r/s. S13 File. aNavData-Tradition-high-12spr.csv. Elevation data obtained using traditional methods at a rotational speed of 1/12 r/s. S14 File. aNavData-Tradition-high-18spr.csv. Elevation data obtained using traditional methods at a rotational speed of 1/18 r/s. S15 File. aReplayData_RC_4spr.dat. Positioning data acquired at a rotational speed of 1/4 revolutions per second. S16 File. aReplayData_RC_12spr.dat. Positioning data acquired at a rotational speed of 1/12 revolutions per second. S17 File. aReplayData_RC_18spr.dat. Positioning data acquired at a rotational speed of 1/18 revolutions per second. S18 File. func_XYZtoBLH.m. Matlab code for converting positioning data from three-dimensional coordinates to latitude and longitude. S19 File. Nav_CalcBlhHoriErr.m. Latitude and Longitude High-Speed Rotation Horizontal Error MATLAB Code. S20 File. ShuiP.m. Horizontal error output results Matlab code. S21 File. filtering_baseline.m. Robustness Verification Experiment Code. S22 File. satnum.m. Matlab code for PDOP valu [file pone.0336707.s001.zip › Supporting Information/S19.m]

function pBlhErr = Nav_CalcBlhHoriErr(pStdBlh,pUsrBlh)
%UNTITLED2 ´Ë´¦ÏÔÊ¾ÓÐ¹Ø´Ëº¯ÊýµÄÕªÒª
%   ´Ë´¦ÏÔÊ¾ÏêÏ¸ËµÃ÷
	%´ÓECEFµ½ECIµÄÎó²î×ª»»¾ØÕó
	lat = pStdBlh(1,1);
	lon = pStdBlh(1,2);

	errMatrix(1,1) = -cos(lon)*sin(lat);
	errMatrix(1,2)= -sin(lon)*sin(lat);
	errMatrix(1,3) = cos(lat);

	errMatrix(2,1) = -sin(lon);
	errMatrix(2,2) = cos(lon);
	errMatrix(2,3) = 0.0;

	errMatrix(3,1)= cos(lon)*cos(lat);
	errMatrix(3,2) = sin(lon)*cos(lat);
	errMatrix(3,3) = sin(lat);
    usrPos=Nav_BlhToXyz(pUsrBlh);
    stdPos=Nav_BlhToXyz(pStdBlh);
    for j=1:3
		errXyz(1,j) = usrPos(1,j) - stdPos(1,j);
    end
    
    %Îó²î×ª»»×ø±ê 
	pBlhErr(1,1) = errMatrix(1,1)*errXyz(1,1) + errMatrix(1,2)*errXyz(1,2) + errMatrix(1,3)*errXyz(1,3);
	pBlhErr(1,2) = errMatrix(2,1)*errXyz(1,1) + errMatrix(2,2)*errXyz(1,2) + errMatrix(2,3)*errXyz(1,3);
	pBlhErr(1,3) = pUsrBlh(1,3) - pStdBlh(1,3);
end
