# Supplementary material for: A GNSS receiver positioning algorithm based on weighting the statistical properties of discontinuous signals at lower rotation speeds
Source: PLoS One. 2025 Dec 5;20(12):e0336707. doi: 10.1371/journal.pone.0336707 (PMC12680169; doi:10.1371/journal.pone.0336707)
Supplement: S1 Data — S1 File. 90°_20240717110227_003.dat. Data from robustness validation experiments. S2 File. NavSolveKalman.c. Weighted Kalman Filter Algorithm in C Code. S3 File. NavSolveKalman.h. Weighted Kalman Filter Algorithm in C Code. S4 File. Chebshev.c. Chebyshev Polynomial C Code. S5 File. Chebshev.h. Chebyshev Polynomial C Code. S6 File. Antenna Gain Data.xls. Antenna gain data. S7 File. Antenna.m. Antenna gain pattern map MATLAB code. S8 File. WeightSet.m. Weight Fitting Matlab Code. S9 File. aNavData-New-high-4spr.csv. Elevation data obtained using the paper methods at a rotational speed of 1/4 r/s. S10 File. aNavData-New-high-12spr.csv. Elevation data obtained using the paper methods at a rotational speed of 1/12 r/s. S11 File. aNavData-New-high-18spr.csv. Elevation data obtained using the paper methods at a rotational speed of 1/18 r/s. S12 File. aNavData-Tradition-high-4spr.csv. Elevation data obtained using traditional methods at a rotational speed of 1/4 r/s. S13 File. aNavData-Tradition-high-12spr.csv. Elevation data obtained using traditional methods at a rotational speed of 1/12 r/s. S14 File. aNavData-Tradition-high-18spr.csv. Elevation data obtained using traditional methods at a rotational speed of 1/18 r/s. S15 File. aReplayData_RC_4spr.dat. Positioning data acquired at a rotational speed of 1/4 revolutions per second. S16 File. aReplayData_RC_12spr.dat. Positioning data acquired at a rotational speed of 1/12 revolutions per second. S17 File. aReplayData_RC_18spr.dat. Positioning data acquired at a rotational speed of 1/18 revolutions per second. S18 File. func_XYZtoBLH.m. Matlab code for converting positioning data from three-dimensional coordinates to latitude and longitude. S19 File. Nav_CalcBlhHoriErr.m. Latitude and Longitude High-Speed Rotation Horizontal Error MATLAB Code. S20 File. ShuiP.m. Horizontal error output results Matlab code. S21 File. filtering_baseline.m. Robustness Verification Experiment Code. S22 File. satnum.m. Matlab code for PDOP valu [file pone.0336707.s001.zip › Supporting Information/S2.c]

#include "NavSolveKalman.h"

BOOL g_bSTOP = TRUE;
U8 g_OutputNum = MAX_OUTPUTNUM;

BOOL Mx_Mul(F64* matrixMul, const F64* matrixA, S32 rowA, S32 columnA, const F64* matrixB, S32 rowB, S32 columnB)
{
	F64 sum;
	S32 i, j, k;

	if ((matrixMul == NULL) ||
		(matrixA == NULL) ||
		(matrixB == NULL) ||
		(columnA != rowB) ||
		(rowA <= 0 || columnA <= 0) ||
		(rowB <= 0 || columnB <= 0)
		)

	{
		return FALSE;
	}


	for (i = 0; i < rowA; i++)
	{
		for (j = 0; j < columnB; j++)
		{
			sum = 0.0;
			for (k = 0; k < rowB; k++)
			{
				sum += (matrixA[i * columnA + k]) * (matrixB[k * columnB + j]);
			}
			matrixMul[i * columnB + j] = sum;
		}
	}
	return TRUE;
}

BOOL Mx_LUBksb(const F64* matrixOrig, S32 dim, const U32* index, F64* rightB)
{
	S32 i = 0, j = 0, ip = 0, ii = 1000;
	S32 count = 0;
	F64 sum = 0.0;
	U32 dimCol = dim;

	if ((matrixOrig == NULL) ||
		(index == NULL) ||
		(rightB == NULL) ||
		(dim <= 0)
		)
	{
		return FALSE;
	}

	for (i = 0; i < dim; i++)
	{
		ip = index[i];
		sum = rightB[ip];
		rightB[ip] = rightB[i];
		if (ii != 1000)
		{
			for (j = (U32)ii; j <= (i - 1); j++)
			{
				sum -= matrixOrig[LC(i, j)] * rightB[j];
			}
		}
		else if (sum)
		{
			ii = i;
		}
		rightB[i] = sum;
	}
	for (count = (S32)(dim - 1); count >= 0; count--)
	{
		if (matrixOrig[LC(count, count)] == 0)
		{
			return FALSE;
		}
		else
		{
			sum = rightB[count];
			if (count != (S32)(dim - 1))
			{
				for (j = (U32)(count + 1); j < dim; j++)
				{
					sum -= matrixOrig[LC(count, j)] * rightB[j];
				}
			}
			rightB[count] = sum / matrixOrig[LC(count, count)];
		}
	}
	return TRUE;
}

BOOL Mx_LU(F64* matrixOrig, S32 dim, U32* index)
{
	S32 i = 0, j = 0, k = 0, imax = 0;
	F64 big = 0.0, dum = 0.0, sum = 0.0, temp1 = 0.0;
	F64 vv[OBS_DIM];
	S32 dimCol = dim;	


	if ((matrixOrig == NULL) ||
		(index == NULL) ||
		(dim <= 0) ||
		(dim > OBS_DIM)
		)
	{
		return FALSE;
	}

	memset(vv, 0, OBS_DIM * sizeof(F64));

	for (i = 0; i < dim; i++)
	{
		big = 0.0;
		for (j = 0; j < dim; j++)
		{
			if ((temp1 = fabs(matrixOrig[LC(i, j)])) > big)
			{
				big = temp1;
			}
		}
		if (big == 0.0)
		{
			return FALSE;
		}
		vv[i] = 1.0 / big;
	}

	for (j = 0; j < dim; j++)
	{
		for (i = 0; i < j; i++)
		{
			sum = matrixOrig[LC(i, j)];
			for (k = 0; k < i; k++)
			{
				sum -= matrixOrig[LC(i, k)] * matrixOrig[LC(k, j)];
			}
			matrixOrig[LC(i, j)] = sum;
		}
		big = 0.0;
		for (i = j; i < dim; i++)
		{
			sum = matrixOrig[LC(i, j)];
			for (k = 0; k < j; k++)
			{
				sum -= matrixOrig[LC(i, k)] * matrixOrig[LC(k, j)];
			}
			matrixOrig[LC(i, j)] = sum;
			if ((dum = vv[i] * fabs(sum)) >= big)
			{
				big = dum;
				imax = i;
			}
		}
		if (j != imax)
		{
			for (k = 0; k < dim; k++)
			{
				dum = matrixOrig[LC(imax, k)];
				matrixOrig[LC(imax, k)] = matrixOrig[LC(j, k)];
				matrixOrig[LC(j, k)] = dum;
			}
			vv[imax] = vv[j];
		}
		index[j] = imax;
		if (matrixOrig[LC(j, j)] == 0.0)
		{
			matrixOrig[LC(j, j)] = TINY;
		}
		if (j != dim)
		{
			dum = 1.0 / matrixOrig[LC(j, j)];
			for (i = j + 1; i < dim; i++)
			{
				matrixOrig[LC(i, j)] *= dum;
			}
		}
	}

	return TRUE;
}

BOOL Mx_Inv(F64* matrixInv, F64* matrixOrig, S32 dim)
{
	S32 i = 0, j = 0, k = 0;
	F64 col[OBS_DIM] = { 0 };
	U32 index[OBS_DIM] = { 0 };

	S32 dimCol = dim;

	if ((matrixOrig == NULL) ||
		(matrixInv == NULL) ||
		(dim > OBS_DIM) ||
		(dim <= 0))
	{
		return FALSE;
	}


	if (!Mx_LU(matrixOrig, dim, index))
	{
		return FALSE;
	}


	for (j = 0; j < dim; j++)
	{
		for (i = 0; i < dim; i++)
		{
			col[i] = 0.0;
		}
		col[j] = 1.0;

		if (Mx_LUBksb(matrixOrig, dim, index, col) != TRUE)
		{
			return FALSE;
		}
		for (k = 0; k < dim; k++)
		{
			matrixInv[LC(k, j)] = col[k];
		}
	}

	return TRUE;
}

BOOL Mx_MatrixISub(F64* matrixSub, S32 row)
{
	S32 i = 0;

	if ((matrixSub == NULL) ||
		(row <= 0))
	{
		return FALSE;
	}

	for (i = 0; i < row * row; i++)
	{
		matrixSub[i] = -matrixSub[i];
	}

	for (i = 0; i < row; i++)
	{
		matrixSub[i * row + i] = 1.0 + matrixSub[i * row + i];
	}

	return TRUE;
}

BOOL Mx_Trans(F64* matrixTrans, const F64* matrixOrig, S32 rowOrig, S32 columnOrig)
{
	S32 i = 0, j = 0;


	if ((matrixTrans == NULL) ||
		(matrixOrig == NULL) ||
		(rowOrig <= 0) ||
		(columnOrig <= 0)
		)
	{
		return FALSE;
	}

	for (i = 0; i < columnOrig; i++)
	{
		for (j = 0; j < rowOrig; j++)
		{
			matrixTrans[i * rowOrig + j] = matrixOrig[j * columnOrig + i];
		}
	}

	return TRUE;
}

static BOOL CalaVelAndA(F64 deltaT, F64* Queue, F64* Vel, F64* Acc)
{
	U8 i;
	F64 mH[STARTNUM * 2] = { 0.0 };
	F64 mH_T[STARTNUM * 2] = { 0.0 };
	F64 mHHT[2 * 2] = { 0.0 };
	F64 InvmHHT[2 * 2] = { 0.0 };
	F64 TEMP[STARTNUM * 2] = { 0.0 };
	F64 mY[STARTNUM] = { 0.0 };
	F64 mX[2] = { 0.0 };
	VERIFY_RET((Queue != NULL) && (Vel != NULL) && (Acc != NULL));
	for (i = 0; i < (STARTNUM - 1); i++)
	{
		mH[i * 2] = deltaT * (i + 1);
		mH[i * 2 + 1] = 0.5 * mH[i * 2] * mH[i * 2];
	}
	for (i = 0; i < (STARTNUM - 1); i++)
	{
		mY[i] = Queue[i + 1] - Queue[0];
	}

	VERIFY_LOG_RETVAL(Mx_Trans(mH_T, mH, STARTNUM - 1, 2), FALSE);
	VERIFY_LOG_RETVAL(Mx_Mul(mHHT, mH_T, 2, STARTNUM - 1, mH, STARTNUM - 1, 2), FALSE);
	VERIFY_LOG_RETVAL(Mx_Inv(InvmHHT, mHHT, 2), FALSE);
	VERIFY_LOG_RETVAL(Mx_Mul(TEMP, InvmHHT, 2, 2, mH_T, 2, STARTNUM - 1), FALSE);
	VERIFY_LOG_RETVAL(Mx_Mul(mX, TEMP, 2, STARTNUM - 1, mY, STARTNUM - 1, 1), FALSE);


	*Vel = mX[0];
	if ((fabs(mX[0]) < 10) && (fabs(mX[1]) < 0.00001))			
	{
		*Acc = 0;			
	}
	else
	{
		*Acc = mX[1];
	}


	return TRUE;
}

static BOOL GetPosDataAndCalVA(SBd2_SolveResult* pSolve, U8 Freq, F64 deltaT, F64* mX)
{
	S32 iCount;
	VERIFY_RET((pSolve != NULL) && (mX != NULL) && (Freq <= GNSS_SYS_NUM));

	iCount = pSolve->bufDataNum[Freq];
	VERIFY_RET(iCount <= STARTNUM);


	if (iCount < STARTNUM)
	{
		pSolve->bufPosData[Freq][0][iCount] = pSolve->usrPosXyzt[Freq][0]; 
		pSolve->bufPosData[Freq][1][iCount] = pSolve->usrPosXyzt[Freq][1]; 
		pSolve->bufPosData[Freq][2][iCount] = pSolve->usrPosXyzt[Freq][2]; 
		pSolve->bufPosData[Freq][3][iCount] = pSolve->usrPosXyzt[Freq][3]; 
		pSolve->bufVelData[Freq][0][iCount] = pSolve->usrVelXyzf[Freq][0]; 
		pSolve->bufVelData[Freq][1][iCount] = pSolve->usrVelXyzf[Freq][1]; 
		pSolve->bufVelData[Freq][2][iCount] = pSolve->usrVelXyzf[Freq][2]; 
		pSolve->bufDataNum[Freq]++;
	}


	if (pSolve->bufDataNum[Freq] == STARTNUM)				
	{
		F64 Temp1[6] = { 0.0 };

		mX[0] = pSolve->usrPosXyzt[Freq][0];
		mX[3] = pSolve->usrPosXyzt[Freq][1];
		mX[6] = pSolve->usrPosXyzt[Freq][2];


		VERIFY_RET(CalaVelAndA(deltaT, pSolve->bufPosData[Freq][0], &mX[1], &mX[2]));
		VERIFY_RET(CalaVelAndA(deltaT, pSolve->bufPosData[Freq][1], &mX[4], &mX[5]));
		VERIFY_RET(CalaVelAndA(deltaT, pSolve->bufPosData[Freq][2], &mX[7], &mX[8]));

		VERIFY_RET(CalaVelAndA(deltaT, pSolve->bufPosData[Freq][3], &mX[9], &mX[10]));

		VERIFY_RET(CalaVelAndA(deltaT, pSolve->bufVelData[Freq][0], &Temp1[0], &Temp1[1]));	
		VERIFY_RET(CalaVelAndA(deltaT, pSolve->bufVelData[Freq][1], &Temp1[2], &Temp1[3]));	
		VERIFY_RET(CalaVelAndA(deltaT, pSolve->bufVelData[Freq][2], &Temp1[4], &Temp1[5]));	
		mX[2] = Temp1[0];
		mX[5] = Temp1[2];
		mX[8] = Temp1[4];

		pSolve->bufDataNum[Freq] = 0;				
		memset(pSolve->bufPosData[Freq], 0, sizeof(pSolve->bufPosData[Freq])); 
		return TRUE;
	}


	return FALSE;
}

static BOOL KalmanResetMatrixP(F64* pPv, const U8 mDim)
{

	S32 j = 0;
	VERIFY_LOG_RETVAL(
		(pPv != NULL),
		FALSE
	);
	memset(pPv, 0, sizeof(F64) * mDim * mDim);
	for (j = 0; j < (S32)mDim; j++)
	{
		pPv[j * mDim + j] = 10.0;
	}
	return TRUE;
}

BOOL Mx_DivideScalar(F64* matrixDiv, const F64* matrixA, S32 eleNum, F64 scalarB)
{
	S32 i;

	if ((matrixDiv == NULL) ||
		(matrixA == NULL) ||
		(eleNum <= 0) ||
		(fabs(scalarB) < TINY)
		)

	{
		return FALSE;
	}


	for (i = 0; i < eleNum; i++)
	{
		matrixDiv[i] = (matrixA[i]) / scalarB;
	}
	return TRUE;
}


BOOL Mx_MulScalar(F64* matrixDiv, const F64* matrixA, S32 eleNum, F64 scalarB)
{
	S32 i;

	if ((matrixDiv == NULL) ||
		(matrixA == NULL) ||
		(eleNum <= 0) ||
		(fabs(scalarB) < TINY)
		)

	{
		return FALSE;
	}


	for (i = 0; i < eleNum; i++)
	{
		matrixDiv[i] = (matrixA[i]) * scalarB;
	}
	return TRUE;
}

BOOL Mx_Add(F64* matrixAdded, F64* matrixA, F64* matrixB, S32 row, S32 column)
{
	S32 i = 0;


	if ((matrixAdded == NULL) ||
		(matrixA == NULL) ||
		(matrixB == NULL) ||
		(row <= 0 || column <= 0))
	{
		return FALSE;
	}

	for (i = 0; i < row * column; i++)
	{
		matrixAdded[i] = matrixA[i] + matrixB[i];
	}
	return TRUE;
}

static BOOL KalmanObsPrangeProcess(F64* Pv, U8 mDim, F64* H_Matrix, F64 prangeWeight,
	F64* X_pre, F64 obsPrange, F64* QfTemp, F64* P_new, F64* kafang, S32* nErrObs, S32 nErrObsIndex, S32 KalmanDeep, BOOL bStop)
{
	F64 sigma2 = 0.0;
	F64 sigma = 0.0;
	F64 tempVector[DIM_K] = { 0 };
	F64 tempNum = 0.0;
	F64 deltaObs = 0.0;
	F64 kVector[DIM_K] = { 0 };
	F64 thrd = 0.0;
	F64 minTh = 0.0;

	VERIFY_RET((Pv != NULL) &&
		(H_Matrix != NULL) &&
		(X_pre != NULL) &&
		(QfTemp != NULL) &&
		(P_new != NULL) &&
		(nErrObs != NULL)
	);

	VERIFY_RET(Mx_Mul(kVector, Pv, mDim, mDim, H_Matrix, mDim, 1));
	VERIFY_RET(Mx_Mul(&tempNum, H_Matrix, 1, mDim, kVector, mDim, 1));

	sigma2 = tempNum + prangeWeight;
	if (sigma2 < TINY_VALUE)
	{
		KalmanResetMatrixP(Pv, mDim);
		VERIFY_RET(Mx_Mul(kVector, Pv, mDim, mDim, H_Matrix, mDim, 1));
		VERIFY_RET(Mx_Mul(&tempNum, H_Matrix, 1, mDim, kVector, mDim, 1));
		sigma2 = tempNum + prangeWeight;
	}
	sigma = sqrt(sigma2);
	VERIFY_RET(Mx_DivideScalar(kVector, kVector, mDim, sigma2));
	VERIFY_RET(Mx_Mul(&tempNum, H_Matrix, 1, mDim, X_pre, mDim, 1));
	deltaObs = obsPrange - tempNum;
	thrd = fabs(deltaObs) / sigma;

	if (bStop == TRUE)
	{
		minTh = 5000;
	}
	else
	{
		minTh = 5;
	}

	if ((thrd > minTh) && (KalmanDeep > 20))
	{
		*nErrObs = *nErrObs + 1;
	}
	else
	{
		VERIFY_RET(Mx_MulScalar(tempVector, kVector, mDim, deltaObs));
		VERIFY_RET(Mx_Add(X_pre, X_pre, tempVector, mDim, 1));

		VERIFY_RET(Mx_Mul(QfTemp, kVector, mDim, 1, H_Matrix, 1, mDim));
		VERIFY_RET(Mx_MatrixISub(QfTemp, mDim));
		VERIFY_RET(Mx_Mul(P_new, QfTemp, mDim, mDim, Pv, mDim, mDim));
		memcpy(Pv, P_new, sizeof(F64) * mDim * mDim);
	}
	return TRUE;
}


BOOL Mx_MulMatrixBT(F64* matrixMul, const F64* matrixA, S32 rowA, S32 columnA, const F64* matrixB, S32 rowB, S32 columnB)
{
	F64 sum;
	S32 i, j, k;

	if ((matrixMul == NULL) ||
		(matrixA == NULL) ||
		(matrixB == NULL) ||
		(columnA != columnB) ||
		(rowA <= 0 || columnA <= 0) ||
		(rowB <= 0 || columnB <= 0)
		)

	{
		return FALSE;
	}

	for (i = 0; i < rowA; i++)
	{
		for (j = 0; j < rowB; j++)
		{
			sum = 0.0;
			for (k = 0; k < columnB; k++)
			{
				sum += (matrixA[i * columnA + k]) * (matrixB[j * columnB + k]);
			}
			matrixMul[i * rowB + j] = sum;
		}
	}
	return TRUE;
}

static BOOL NavTransPrangeH2DopplerH(F64* pHMatrix)
{
	VERIFY_RET(pHMatrix != NULL);
	pHMatrix[1] = pHMatrix[0];
	pHMatrix[4] = pHMatrix[3];
	pHMatrix[7] = pHMatrix[6];
	pHMatrix[10] = pHMatrix[9];
	pHMatrix[12] = pHMatrix[11];
	pHMatrix[0] = 0;
	pHMatrix[3] = 0;
	pHMatrix[6] = 0;
	pHMatrix[9] = 0;
	pHMatrix[11] = 0;

	return TRUE;
}

static BOOL KalmanObsDopplerProcess(F64* Pv, U8 mDim, F64* H_Matrix, const F64 dopplerWeight,
	F64* X_pre, F64 obsDoppler, F64* QfTemp, F64* P_new, S32* nErrObs, S32 nErrObsIndex, S32 KalmanDeep, BOOL bStop)
{
	F64 sigma2 = 0.0;
	F64 sigma = 0.0;
	F64 tempVector[DIM_K];
	F64 tempNum = 0.0;
	F64 deltaObs = 0.0;
	F64 kVector[DIM_K];
	F64 thrd = 0.0;
	F64 P_newT[DIM_K * DIM_K];
	F64 minTh;

	VERIFY_RET((Pv != NULL) &&
		(H_Matrix != NULL) &&
		(X_pre != NULL) &&
		(QfTemp != NULL) &&
		(P_new != NULL) &&
		(nErrObs != NULL)
	);


	VERIFY_RET(Mx_Mul(kVector, Pv, mDim, mDim, H_Matrix, mDim, 1));
	VERIFY_RET(Mx_Mul(&tempNum, H_Matrix, 1, mDim, kVector, mDim, 1));

	sigma2 = tempNum + dopplerWeight;
	if (sigma2 < TINY_VALUE)
	{
		KalmanResetMatrixP(Pv, mDim);
		VERIFY_RET(Mx_Mul(kVector, Pv, mDim, mDim, H_Matrix, mDim, 1));
		VERIFY_RET(Mx_Mul(&tempNum, H_Matrix, 1, mDim, kVector, mDim, 1));
		sigma2 = tempNum + dopplerWeight;
	}
	sigma = sqrt(sigma2);
	VERIFY_RET(Mx_DivideScalar(kVector, kVector, mDim, sigma2));
	VERIFY_RET(Mx_Mul(&tempNum, H_Matrix, 1, mDim, X_pre, mDim, 1));
	deltaObs = obsDoppler - tempNum;
	thrd = fabs(deltaObs) / sigma;

	if (bStop == TRUE)
	{
		minTh = 5000;
	}
	else
	{
		minTh = 5;
	}

	if ((thrd > minTh) && (KalmanDeep > 20))
	{
		*nErrObs = *nErrObs + 1;
	}
	else
	{
		VERIFY_RET(Mx_MulScalar(tempVector, kVector, mDim, deltaObs));
		VERIFY_RET(Mx_Add(X_pre, X_pre, tempVector, mDim, 1));
		VERIFY_RET(Mx_Mul(QfTemp, kVector, mDim, 1, H_Matrix, 1, mDim));
		VERIFY_RET(Mx_MatrixISub(QfTemp, mDim));
		VERIFY_RET(Mx_Mul(P_new, QfTemp, mDim, mDim, Pv, mDim, mDim));

		Mx_Trans(P_newT, P_new, mDim, mDim);
		Mx_Add(P_new, P_new, P_newT, mDim, mDim);
		Mx_DivideScalar(Pv, P_new, mDim * mDim, 2);
	}

	return TRUE;
}

static BOOL Nav_SolveWeightsKalmanCA(F64 pSatPosXyz[][3], F64* pDoppler,
	F64* pPrCor, F64 pSatVelXyz[][3],
	F64 deltaT, S32 s32SatNum,
	F64* pUsrInfoK, F64* Pv, BOOL* pBInitKalman, U32* KalmanDeep, U8* pUsedFreq, F64* pWeight)
{
	F64 Phi[DIM_K * DIM_K] = { 0.0 };
	F64 Q[DIM_K * DIM_K] = { 0.0 };

	S32 satNo = 0, i = 0;
	F64 tdx = 0.0, tdy = 0.0, tdz = 0.0, Ri = 0.0;

	F64 H_Matrix[DIM_K] = { 0.0 };

	F64 obsPrange = 0.0;	
	F64 obsDoppler = 0.0;	

	F64 X_pre[DIM_K * 1] = { 0.0 };
	F64 P_new[DIM_K * DIM_K] = { 0.0 };
	F64 QfTemp[DIM_K * DIM_K] = { 0.0 };

	F64 pPrePos[3] = { 0.0 };	

	U8 mDim = DIM_K;

	U8 frqSymBol = 0, frqNum = 0;

	S32 nErrObs = 0;
	S32 nErrDp = 0;
	F64 Temp = 0;
	F64 normVel = 0.0;

	F64  m_Q_POS = 30;					
	F64  m_Q_VEL = 0;				
	F64  m_Q_ACC = 120;				
	F64  m_PR_RATE = 1;

	BOOL bStopMode = TRUE;

	VERIFY_RET(
		(pUsrInfoK != NULL) &&
		(Pv != NULL) &&
		(s32SatNum >= 0));

	frqNum = 2;

	if (frqNum > 2)	
	{
		return TRUE;
	}

	mDim = frqNum * 2 + 9;


	for (i = 0; i < mDim; i++)
	{
		Phi[i * mDim + i] = 1.0;
	}

	Phi[0 * mDim + 1] = deltaT;
	Phi[0 * mDim + 2] = 0.5 * deltaT * deltaT;
	Phi[1 * mDim + 2] = deltaT;
	Phi[3 * mDim + 4] = deltaT;
	Phi[3 * mDim + 5] = 0.5 * deltaT * deltaT;
	Phi[4 * mDim + 5] = deltaT;
	Phi[6 * mDim + 7] = deltaT;
	Phi[6 * mDim + 8] = 0.5 * deltaT * deltaT;
	Phi[7 * mDim + 8] = deltaT;
	Phi[9 * mDim + 10] = deltaT;
	Phi[11 * mDim + 12] = deltaT;	

	VERIFY_RET(Mx_Mul(X_pre, Phi, mDim, mDim, pUsrInfoK, mDim, 1));

	pPrePos[0] = X_pre[0];
	pPrePos[1] = X_pre[3];
	pPrePos[2] = X_pre[6];

	VERIFY_RET(Mx_Mul(QfTemp, Phi, mDim, mDim, Pv, mDim, mDim));
	VERIFY_RET(Mx_MulMatrixBT(Pv, QfTemp, mDim, mDim, Phi, mDim, mDim));

	normVel = sqrt(pUsrInfoK[1] * pUsrInfoK[1] + pUsrInfoK[4] * pUsrInfoK[4] + pUsrInfoK[7] * pUsrInfoK[7]);
	if (normVel < 2)
	{
		m_Q_POS = 0.0;
		m_Q_VEL = 0.0;
		m_Q_ACC = 0.0;
		m_PR_RATE = 5;

		bStopMode = TRUE;
	}
	else
	{
		m_Q_POS = 30;
		m_Q_VEL = 0;
		m_Q_ACC = 120;
		m_PR_RATE = 1;

		if (g_bSTOP == TRUE)
		{
			g_bSTOP = FALSE;
			*KalmanDeep = 0;
		}
		bStopMode = FALSE;

	}

	if (*KalmanDeep < 3)
	{
		m_Q_POS = 1000000;					
		m_Q_VEL = 1000000;				
		m_Q_ACC = 1000000;				
		m_PR_RATE = 0.5;
	}


	Q[0 * mDim + 0] = m_Q_POS;
	Q[3 * mDim + 3] = m_Q_POS;
	Q[6 * mDim + 6] = m_Q_POS;
	Q[1 * mDim + 1] = m_Q_VEL;
	Q[4 * mDim + 4] = m_Q_VEL;
	Q[7 * mDim + 7] = m_Q_VEL;
	Q[2 * mDim + 2] = m_Q_ACC;
	Q[5 * mDim + 5] = m_Q_ACC;
	Q[8 * mDim + 8] = m_Q_ACC;
	Q[9 * mDim + 9] = 10000000;	
	Q[10 * mDim + 10] = 1;
	Q[11 * mDim + 11] = Q[9 * mDim + 9];
	Q[12 * mDim + 12] = Q[10 * mDim + 10];


	if (0)
	{

		F64 normPos = sqrt(pPrePos[0] * pPrePos[0] + pPrePos[1] * pPrePos[1] + pPrePos[2] * pPrePos[2]);
		for (i = 0; i < 3; i++)
		{
			F64 AccMid = pPrePos[i] / normPos * (-9.8);
			F64 AccBias = fabs(AccMid - pPrePos[i]);
			if (AccBias > 2)
			{
				if (*KalmanDeep < 2)
				{
					Q[(3 * i + 2) * mDim + (3 * i + 2)] = 0.000001;
				}
				else
				{
					Q[(3 * i + 2) * mDim + (3 * i + 2)] = (4 - PI) / PI * pow(AccBias, 8);
				}
			}
			else
			{
				Q[(3 * i + 2) * mDim + (3 * i + 2)] = (4 - PI) / PI * pow(AccBias, 0.125);
			}
		}
	}

	VERIFY_RET(Mx_Add(Pv, Pv, Q, mDim, mDim));

	for (satNo = 0; satNo < s32SatNum; satNo++)
	{
		F64 Weight = 0.0;
		F64 pWeightDopper = 0.0;
		S32 count = 0;

		memset(H_Matrix, 0, sizeof(H_Matrix));

		tdx = pSatPosXyz[satNo][0] - pPrePos[0];
		tdy = pSatPosXyz[satNo][1] - pPrePos[1];
		tdz = pSatPosXyz[satNo][2] - pPrePos[2];

		Ri = sqrt(((tdx * tdx) + (tdy * tdy)) + (tdz * tdz));

		H_Matrix[0] = -tdx / Ri;
		H_Matrix[3] = -tdy / Ri;
		H_Matrix[6] = -tdz / Ri;

		if (frqNum == 1)
		{
			H_Matrix[9] = 1.0;
		}
		else if (frqNum == 2)
		{
			if (pUsedFreq[satNo] == eFrqB1)
			{
				H_Matrix[9] = 1.0;
			}
			else
			{
				H_Matrix[11] = 1.0;
			}
		}

		obsPrange = pPrCor[satNo]
			+ H_Matrix[0] * pSatPosXyz[satNo][0]
			+ H_Matrix[3] * pSatPosXyz[satNo][1]
			+ H_Matrix[6] * pSatPosXyz[satNo][2];

		obsDoppler = pDoppler[satNo]
			+ H_Matrix[0] * pSatVelXyz[satNo][0]
			+ H_Matrix[3] * pSatVelXyz[satNo][1]
			+ H_Matrix[6] * pSatVelXyz[satNo][2];

		Weight = pWeight[count];	
		count++;
		if (Weight == 3)
		{
		 	Weight = 80;
		}
		if (Weight==4)
		{
			Weight = 100;
		}

		VERIFY_RET(KalmanObsPrangeProcess(Pv, mDim, H_Matrix, Weight, X_pre, obsPrange, Q, P_new, &Temp, &nErrObs, satNo, *KalmanDeep, bStopMode));

		VERIFY_RET(NavTransPrangeH2DopplerH(H_Matrix));
		pWeightDopper = m_PR_RATE;		
		VERIFY_RET(KalmanObsDopplerProcess(Pv, mDim, H_Matrix, pWeightDopper, X_pre, obsDoppler, Q, P_new, &nErrDp, satNo, *KalmanDeep, bStopMode));
	}

	if ((nErrObs >= (S32)((s32SatNum + 1) / 2))			
		&& (s32SatNum > 0)		
		&& (*KalmanDeep > 10))  		
	{
		*pBInitKalman = TRUE;
	}

	memcpy(pUsrInfoK, X_pre, sizeof(F64) * mDim * 1);

	(*KalmanDeep)++;

	return TRUE;
}

BOOL Nav_XyzToBlh(const F64* pXyz, F64* pBlh)
{
	F64 tempZi0 = 0.0;
	F64 tempZi = 0.0;
	F64 tempZiZ = 0.0;
	F64 NaddH = 0.0;
	F64 sinLat = 20.0;
	F64 curvaRadN = 0.0;	
	S32 i = 0;

	if (pXyz == NULL ||
		pBlh == NULL)
	{
		return FALSE;
	}
	tempZi = -EARFIRSTECCEN2 * pXyz[2];
	for (i = 0; i < 10; i++)
	{
		tempZi0 = tempZi;
		tempZiZ = pXyz[2] - tempZi;
		NaddH = sqrt(((pXyz[0] * pXyz[0]) + (pXyz[1] * pXyz[1])) + (tempZiZ * tempZiZ));
		if (NaddH < 1.0)
		{
			return FALSE;
		}
		sinLat = tempZiZ / NaddH;
		curvaRadN = EARSEMI_MAJOR_RAD / (sqrt(1.0 - (EARFIRSTECCEN2 * (sinLat * sinLat))));
		tempZi = -(curvaRadN * EARFIRSTECCEN2) * sinLat;
		if ((fabs(tempZi - tempZi0)) < 0.00000000000001)
		{
			break;
		}
	}

	pBlh[0] = asin(tempZiZ / NaddH);
	pBlh[2] = NaddH - curvaRadN;
	if (fabs(pXyz[0]) < TINY)
	{
		pBlh[1] = atan(pXyz[1] / TINY);
	}
	else
	{
		pBlh[1] = atan(pXyz[1] / pXyz[0]);
	}

	if ((pXyz[0] < 0.0) && (pXyz[1] > 0.0))
	{
		pBlh[1] += PI;
	}
	if ((pXyz[0] < 0.0) && (pXyz[1] < 0.0))
	{
		pBlh[1] -= PI;
	}

	return TRUE;
}

BOOL NavBd2_PrKalman(SBd2_SolveResult* pSolve, SBd2_TempResult* pTempSolve, U32 nSelFreq, U32 measureCount, F64 f64RecvSecTime, F64 f64PreRecvSecTime)
{
	F64 deltaT;
	U8 i = 0, mDim = DIM_K;

	VERIFY_LOG_RETVAL(
		(pSolve != NULL) &&
		(nSelFreq < GNSS_SYS_NUM),
		FALSE
	);


	if (nSelFreq != eFrqAll)
	{
		return TRUE;
	}


	deltaT = f64RecvSecTime - f64PreRecvSecTime;
	if ((deltaT < 0)
		&& (f64RecvSecTime >= 0)
		&& (f64PreRecvSecTime >= (WEEKLONG / 2))
		)
	{
		deltaT += WEEKLONG;
	}

	if ((deltaT > 5) && (fabs(f64PreRecvSecTime) > 0.01))
	{
		pSolve->bNeedInitKalman[nSelFreq] = TRUE;
		return TRUE;
	}

	if (pSolve->bNeedInitKalman[nSelFreq])					
	{
		if (pSolve->bValidSolveLms[nSelFreq] == 0)
		{
			pSolve->bufDataNum[nSelFreq] = 0;	
			memset(pSolve->bufPosData[nSelFreq], 0, sizeof(pSolve->bufPosData[nSelFreq]));	
		}
		else
		{
			F64 mPva[DIM_K] = { 0 };

			if (GetPosDataAndCalVA(pSolve, nSelFreq, deltaT, mPva) == TRUE)			
			{
				memset(pSolve->usrInfoK[nSelFreq], 0, sizeof(pSolve->usrInfoK[nSelFreq]));
				pSolve->usrInfoK[nSelFreq][0] = pSolve->usrPosXyzt[nSelFreq][0];	
				pSolve->usrInfoK[nSelFreq][3] = pSolve->usrPosXyzt[nSelFreq][1];	
				pSolve->usrInfoK[nSelFreq][6] = pSolve->usrPosXyzt[nSelFreq][2];	
				pSolve->usrInfoK[nSelFreq][9] = pSolve->usrPosXyzt[nSelFreq][3];	
				pSolve->usrInfoK[nSelFreq][11] = pSolve->usrPosXyzt[nSelFreq][4];	
				pSolve->usrInfoK[nSelFreq][1] = pSolve->usrVelXyzf[nSelFreq][0];
				pSolve->usrInfoK[nSelFreq][4] = pSolve->usrVelXyzf[nSelFreq][1];
				pSolve->usrInfoK[nSelFreq][7] = pSolve->usrVelXyzf[nSelFreq][2];
				pSolve->usrInfoK[nSelFreq][10] = pSolve->usrVelXyzf[nSelFreq][3];	
				pSolve->usrInfoK[nSelFreq][12] = pSolve->usrVelXyzf[nSelFreq][4];	

				pSolve->usrInfoK[nSelFreq][2] = mPva[2];
				pSolve->usrInfoK[nSelFreq][5] = mPva[5];
				pSolve->usrInfoK[nSelFreq][8] = mPva[8];

				memset(pSolve->Pv[nSelFreq], 0, sizeof(pSolve->Pv[nSelFreq]));						
				for (i = 0; i < mDim; i++)
				{
					pSolve->Pv[nSelFreq][i * mDim + i] = 100.0;			
				}

				pSolve->bNeedInitKalman[nSelFreq] = FALSE;
				pSolve->KalManDeep[nSelFreq] = 0;
				return TRUE;
			}
			else 
			{
				memset(pSolve->usrInfoK[nSelFreq], 0, sizeof(F64) * mDim);
				pSolve->usrInfoK[nSelFreq][0] = pSolve->usrPosXyzt[nSelFreq][0];
				pSolve->usrInfoK[nSelFreq][3] = pSolve->usrPosXyzt[nSelFreq][1];
				pSolve->usrInfoK[nSelFreq][6] = pSolve->usrPosXyzt[nSelFreq][2];
				pSolve->usrInfoK[nSelFreq][9] = pSolve->usrPosXyzt[nSelFreq][3];

				pSolve->usrInfoK[nSelFreq][1] = pSolve->usrVelXyzf[nSelFreq][0];
				pSolve->usrInfoK[nSelFreq][4] = pSolve->usrVelXyzf[nSelFreq][1];
				pSolve->usrInfoK[nSelFreq][7] = pSolve->usrVelXyzf[nSelFreq][2];
				pSolve->usrInfoK[nSelFreq][10] = pSolve->usrVelXyzf[nSelFreq][3];

				return TRUE;
			}
		}
	}

	if (FALSE == pSolve->bUseKalman)
	{
		return TRUE;
	}

	if (measureCount < 4)
	{
		g_OutputNum--;
		if (g_OutputNum == 0)
		{
			g_OutputNum = MAX_OUTPUTNUM;
			pSolve->bNeedInitKalman[nSelFreq] = TRUE;
			return TRUE;
		}
	}
	else
	{
		g_OutputNum = MAX_OUTPUTNUM;
	}

	if (fabs(pSolve->usrInfoK[nSelFreq][9] - pSolve->usrPosXyzt[nSelFreq][3]) > MIN_SET_TIC * 0.5 * LIGHTVEL)
	{
		pSolve->usrInfoK[nSelFreq][9] += MIN_SET_TIC * LIGHTVEL;
		pSolve->usrInfoK[nSelFreq][11] += MIN_SET_TIC * LIGHTVEL;
	}

	VERIFY_RET(Nav_SolveWeightsKalmanCA(pTempSolve->oneSatPos,
		pTempSolve->oneDoppler, pTempSolve->onePrangeCorrected, pTempSolve->oneSatVel,
		deltaT, measureCount, pSolve->usrInfoK[nSelFreq],
		pSolve->Pv[nSelFreq], &pSolve->bNeedInitKalman[nSelFreq], &(pSolve->KalManDeep[nSelFreq]), pTempSolve->oneUsedFrqId, pSolve->Weight));

	{
		F64 velLms = 0;
		F64 velKal = 0;
		F64 PosErr = 0.0;
		F64 PosBlh[3] = { 0.0 };
		F64 PosKlm[3] = { 0.0 };

		PosKlm[0] = pSolve->usrInfoK[nSelFreq][0];
		PosKlm[1] = pSolve->usrInfoK[nSelFreq][3];
		PosKlm[2] = pSolve->usrInfoK[nSelFreq][6];

		velLms = sqrt(pSolve->usrVelXyzf[nSelFreq][0] * pSolve->usrVelXyzf[nSelFreq][0] +
			pSolve->usrVelXyzf[nSelFreq][1] * pSolve->usrVelXyzf[nSelFreq][1] +
			pSolve->usrVelXyzf[nSelFreq][2] * pSolve->usrVelXyzf[nSelFreq][2]);

		velKal = sqrt(pSolve->usrInfoK[nSelFreq][1] * pSolve->usrInfoK[nSelFreq][1]		
			+ pSolve->usrInfoK[nSelFreq][4] * pSolve->usrInfoK[nSelFreq][4]
			+ pSolve->usrInfoK[nSelFreq][7] * pSolve->usrInfoK[nSelFreq][7]);


		Nav_XyzToBlh(PosKlm, PosBlh);

		PosErr = sqrt(
			(pSolve->usrPosXyzt[nSelFreq][0] - pSolve->usrInfoK[nSelFreq][0]) * (pSolve->usrPosXyzt[nSelFreq][0] - pSolve->usrInfoK[nSelFreq][0])
			+ (pSolve->usrPosXyzt[nSelFreq][1] - pSolve->usrInfoK[nSelFreq][3]) * (pSolve->usrPosXyzt[nSelFreq][1] - pSolve->usrInfoK[nSelFreq][3])
			+ (pSolve->usrPosXyzt[nSelFreq][2] - pSolve->usrInfoK[nSelFreq][6]) * (pSolve->usrPosXyzt[nSelFreq][2] - pSolve->usrInfoK[nSelFreq][6])
		);


		if (
			((PosBlh[2] < -1000) || (PosBlh[2] > 130000)) ||
			(velKal > 2000)
			)
		{
			pSolve->bNeedInitKalman[nSelFreq] = TRUE;
			return TRUE;
		}

	}

	if (pSolve->KalManDeep[nSelFreq] > 0)
	{
		pSolve->usrPosXyzt[nSelFreq][0] = pSolve->usrInfoK[nSelFreq][0];
		pSolve->usrPosXyzt[nSelFreq][1] = pSolve->usrInfoK[nSelFreq][3];
		pSolve->usrPosXyzt[nSelFreq][2] = pSolve->usrInfoK[nSelFreq][6];
		pSolve->usrPosXyzt[nSelFreq][3] = pSolve->usrInfoK[nSelFreq][9];

		pSolve->usrVelXyzf[nSelFreq][0] = pSolve->usrInfoK[nSelFreq][1];
		pSolve->usrVelXyzf[nSelFreq][1] = pSolve->usrInfoK[nSelFreq][4];
		pSolve->usrVelXyzf[nSelFreq][2] = pSolve->usrInfoK[nSelFreq][7];
		pSolve->usrVelXyzf[nSelFreq][3] = pSolve->usrInfoK[nSelFreq][10];

		pSolve->bValidSolveKalman[nSelFreq] |= 1 << 1;
		pSolve->usrInfoKTime = pSolve->recvSecondTime;
	}

	return TRUE;
}
