# Supplementary material for: A GNSS receiver positioning algorithm based on weighting the statistical properties of discontinuous signals at lower rotation speeds
Source: PLoS One. 2025 Dec 5;20(12):e0336707. doi: 10.1371/journal.pone.0336707 (PMC12680169; doi:10.1371/journal.pone.0336707)
Supplement: S1 Data — S1 File. 90°_20240717110227_003.dat. Data from robustness validation experiments. S2 File. NavSolveKalman.c. Weighted Kalman Filter Algorithm in C Code. S3 File. NavSolveKalman.h. Weighted Kalman Filter Algorithm in C Code. S4 File. Chebshev.c. Chebyshev Polynomial C Code. S5 File. Chebshev.h. Chebyshev Polynomial C Code. S6 File. Antenna Gain Data.xls. Antenna gain data. S7 File. Antenna.m. Antenna gain pattern map MATLAB code. S8 File. WeightSet.m. Weight Fitting Matlab Code. S9 File. aNavData-New-high-4spr.csv. Elevation data obtained using the paper methods at a rotational speed of 1/4 r/s. S10 File. aNavData-New-high-12spr.csv. Elevation data obtained using the paper methods at a rotational speed of 1/12 r/s. S11 File. aNavData-New-high-18spr.csv. Elevation data obtained using the paper methods at a rotational speed of 1/18 r/s. S12 File. aNavData-Tradition-high-4spr.csv. Elevation data obtained using traditional methods at a rotational speed of 1/4 r/s. S13 File. aNavData-Tradition-high-12spr.csv. Elevation data obtained using traditional methods at a rotational speed of 1/12 r/s. S14 File. aNavData-Tradition-high-18spr.csv. Elevation data obtained using traditional methods at a rotational speed of 1/18 r/s. S15 File. aReplayData_RC_4spr.dat. Positioning data acquired at a rotational speed of 1/4 revolutions per second. S16 File. aReplayData_RC_12spr.dat. Positioning data acquired at a rotational speed of 1/12 revolutions per second. S17 File. aReplayData_RC_18spr.dat. Positioning data acquired at a rotational speed of 1/18 revolutions per second. S18 File. func_XYZtoBLH.m. Matlab code for converting positioning data from three-dimensional coordinates to latitude and longitude. S19 File. Nav_CalcBlhHoriErr.m. Latitude and Longitude High-Speed Rotation Horizontal Error MATLAB Code. S20 File. ShuiP.m. Horizontal error output results Matlab code. S21 File. filtering_baseline.m. Robustness Verification Experiment Code. S22 File. satnum.m. Matlab code for PDOP valu [file pone.0336707.s001.zip › Supporting Information/S20.m]

clc ;
clear all;
fnm = 'F:\\gjh\\Sim\\ÂÛÎÄ\\aNavData_20230925_200833-×éºÏ12.csv';
data = importdata(fnm); 
fnm1 = 'F:\\gjh\\Sim\\ÂÛÎÄ\\aNavData_20230918_191452-nok-12s.csv';
data1 = importdata(fnm1);
leng=length(data);
leng1=length(data1);
A=0.001*3e8;
%%
count=1;
for i=1:550
%     satPar(count,1)=data(i,5);
%     satPar(count,2)=data(i,6);
    sowC(i,1)=data(i,1);
%     lagrange(count)=data(i,7);
%     heigh(count,1)=data(i,7);
    satNumC(i,1)=data(i,2);
    xC(i,1)=data(i,4);
    yC(i,1)=data(i,5);
    zC(i,1)=data(i,6);
%     count=count+1;
[BLHc(i,1),BLHc(i,2),BLHc(i,3)]=func_XYZtoBLH(xC(i,1),yC(i,1),zC(i,1));
end

for i=1:550
%     satPar1(count,1)=data1(i,5);
%     satPar1(count,2)=data1(i,6);
    sow(i,1)=data1(i,1);
%     lagrange1(count)=data1(i,7);
%     heigh1(count,1)=data1(i,7);
    satNum(i,1)=data1(i,2);
    x(i,1)=data1(i,4);
    y(i,1)=data1(i,5);
    z(i,1)=data1(i,6);
%     count=count+1;
[BLH(i,1),BLH(i,2),BLH(i,3)]=func_XYZtoBLH(x(i,1),y(i,1),z(i,1));
end

pStdBlhc(1,1)=mean(BLHc(:,1));
pStdBlhc(1,2)=mean(BLHc(:,2));
pStdBlhc(1,3)=mean(BLHc(:,3));

pStdBlh(1,1)=mean(BLH(:,1));
pStdBlh(1,2)=mean(BLH(:,2));
pStdBlh(1,3)=mean(BLH(:,3));
count=1;
for i=1:550
    
    pBlhErrc(1,:)=Nav_CalcBlhHoriErr(pStdBlhc(1,:),BLHc(i,:));
    pBlhErr(1,:)=Nav_CalcBlhHoriErr(pStdBlh(1,:),BLH(i,:));
    pBErr(count,1)=pBlhErr(1,1);
    pLErr(count,1)=pBlhErr(1,2);
    pHErr(count,1)=pBlhErr(1,3);
    pBErrc(count,1)=pBlhErrc(1,1);
    pLErrc(count,1)=pBlhErrc(1,2);
    pHErrc(count,1)=pBlhErrc(1,3);
    count=count+1;
    
end

SPaverge=mean(pBErr,1);%BÎ³¶È
SPaverge2=mean(pBErrc,1);
SPaverge3=mean(pLErr,1);%L¾­¶È
SPaverge4=mean(pLErrc,1);
SPvar1=var(pBErr);
SPvar2=var(pBErrc);
SPvar3=var(pLErr);
SPvar4=var(pLErrc);
num = sqrt(pBErr.*pBErr + pLErr.*pLErr);
num1 = sqrt(pBErrc.*pBErrc + pLErrc.*pLErrc);
SPaverge5=mean(num,1);
SPaverge6=mean(num1,1);
SPvar5=std(num);
SPvar6=std(num1);
P95Yuan=sort(num,1);
P95Gai=sort(num1,1);
% »æÍ¼
figure;
gscatter(pBErr,pLErr);
figure;
gscatter(pBErrc,pLErrc);
