# Supplementary material for: A GNSS receiver positioning algorithm based on weighting the statistical properties of discontinuous signals at lower rotation speeds
Source: PLoS One. 2025 Dec 5;20(12):e0336707. doi: 10.1371/journal.pone.0336707 (PMC12680169; doi:10.1371/journal.pone.0336707)
Supplement: S1 Data — S1 File. 90°_20240717110227_003.dat. Data from robustness validation experiments. S2 File. NavSolveKalman.c. Weighted Kalman Filter Algorithm in C Code. S3 File. NavSolveKalman.h. Weighted Kalman Filter Algorithm in C Code. S4 File. Chebshev.c. Chebyshev Polynomial C Code. S5 File. Chebshev.h. Chebyshev Polynomial C Code. S6 File. Antenna Gain Data.xls. Antenna gain data. S7 File. Antenna.m. Antenna gain pattern map MATLAB code. S8 File. WeightSet.m. Weight Fitting Matlab Code. S9 File. aNavData-New-high-4spr.csv. Elevation data obtained using the paper methods at a rotational speed of 1/4 r/s. S10 File. aNavData-New-high-12spr.csv. Elevation data obtained using the paper methods at a rotational speed of 1/12 r/s. S11 File. aNavData-New-high-18spr.csv. Elevation data obtained using the paper methods at a rotational speed of 1/18 r/s. S12 File. aNavData-Tradition-high-4spr.csv. Elevation data obtained using traditional methods at a rotational speed of 1/4 r/s. S13 File. aNavData-Tradition-high-12spr.csv. Elevation data obtained using traditional methods at a rotational speed of 1/12 r/s. S14 File. aNavData-Tradition-high-18spr.csv. Elevation data obtained using traditional methods at a rotational speed of 1/18 r/s. S15 File. aReplayData_RC_4spr.dat. Positioning data acquired at a rotational speed of 1/4 revolutions per second. S16 File. aReplayData_RC_12spr.dat. Positioning data acquired at a rotational speed of 1/12 revolutions per second. S17 File. aReplayData_RC_18spr.dat. Positioning data acquired at a rotational speed of 1/18 revolutions per second. S18 File. func_XYZtoBLH.m. Matlab code for converting positioning data from three-dimensional coordinates to latitude and longitude. S19 File. Nav_CalcBlhHoriErr.m. Latitude and Longitude High-Speed Rotation Horizontal Error MATLAB Code. S20 File. ShuiP.m. Horizontal error output results Matlab code. S21 File. filtering_baseline.m. Robustness Verification Experiment Code. S22 File. satnum.m. Matlab code for PDOP valu [file pone.0336707.s001.zip › Supporting Information/S22.m]

clc ;
clear 
fnm = 'E:\\gjh\\Sim\\ÂÛÎÄ\\aNavData_20231002_144545ÐÞ¸ÄÍê³É-pdop4.csv';
data = importdata(fnm); 
fnm1 = 'E:\\gjh\\Sim\\ÂÛÎÄ\\aNavData_20231002_144344´«Í³-pdop4.csv';
data1 = importdata(fnm1);
leng=length(data);
leng1=length(data1);
% bar
SatNum18=data(1:600,2);
SatNumC18=data1(1:600,2);
sow=data(1:600,1);
sow2=data1(1:600,1);
PdopGai=data(1:600,9);
PdopYuan=data1(1:600,13);
XGai=data(1:600,4);
YGai=data(1:600,5);
ZGai=data(1:600,6);
XYuan=data1(1:600,4);
YYuan=data1(1:600,5);
ZYuan=data1(1:600,6);

%%
figure;
plot(sow,PdopGai,':black','Linewidth',2);
hold on;
plot(sow2,PdopYuan,'black','Linewidth',1);

figure;
plot(sow,SatNum18,':black','Linewidth',3);
hold on;
plot(sow2,SatNumC18,'black','Linewidth',1);
XGaiAver=mean(XGai);
YGaiAver=mean(YGai);
ZGaiAver=mean(ZGai);
XYuanAver=mean(XYuan);
YYuanAver=mean(YYuan);
ZYuanAver=mean(ZYuan);
XGai2=XGaiAver-XGai;
YGai2=YGaiAver-YGai;
ZGai2=ZGaiAver-ZGai;
XYuan2=XYuanAver-XYuan;
YYuan2=YYuanAver-YYuan;
ZYuan2=ZYuanAver-ZYuan;
PositionErrorGai=sqrt(XGai2.*XGai2+YGai2.*YGai2+ZGai2.*ZGai2);
PositionErrorYuan=sqrt(XYuan2.*XYuan2+YYuan2.*YYuan2+ZYuan2.*ZYuan2);

% figure;
% plot(sow,PositionErrorGai);
% hold on;
% plot(sow2,PositionErrorYuan);
