# Supplementary material for: A GNSS receiver positioning algorithm based on weighting the statistical properties of discontinuous signals at lower rotation speeds
Source: PLoS One. 2025 Dec 5;20(12):e0336707. doi: 10.1371/journal.pone.0336707 (PMC12680169; doi:10.1371/journal.pone.0336707)
Supplement: S1 Data — S1 File. 90°_20240717110227_003.dat. Data from robustness validation experiments. S2 File. NavSolveKalman.c. Weighted Kalman Filter Algorithm in C Code. S3 File. NavSolveKalman.h. Weighted Kalman Filter Algorithm in C Code. S4 File. Chebshev.c. Chebyshev Polynomial C Code. S5 File. Chebshev.h. Chebyshev Polynomial C Code. S6 File. Antenna Gain Data.xls. Antenna gain data. S7 File. Antenna.m. Antenna gain pattern map MATLAB code. S8 File. WeightSet.m. Weight Fitting Matlab Code. S9 File. aNavData-New-high-4spr.csv. Elevation data obtained using the paper methods at a rotational speed of 1/4 r/s. S10 File. aNavData-New-high-12spr.csv. Elevation data obtained using the paper methods at a rotational speed of 1/12 r/s. S11 File. aNavData-New-high-18spr.csv. Elevation data obtained using the paper methods at a rotational speed of 1/18 r/s. S12 File. aNavData-Tradition-high-4spr.csv. Elevation data obtained using traditional methods at a rotational speed of 1/4 r/s. S13 File. aNavData-Tradition-high-12spr.csv. Elevation data obtained using traditional methods at a rotational speed of 1/12 r/s. S14 File. aNavData-Tradition-high-18spr.csv. Elevation data obtained using traditional methods at a rotational speed of 1/18 r/s. S15 File. aReplayData_RC_4spr.dat. Positioning data acquired at a rotational speed of 1/4 revolutions per second. S16 File. aReplayData_RC_12spr.dat. Positioning data acquired at a rotational speed of 1/12 revolutions per second. S17 File. aReplayData_RC_18spr.dat. Positioning data acquired at a rotational speed of 1/18 revolutions per second. S18 File. func_XYZtoBLH.m. Matlab code for converting positioning data from three-dimensional coordinates to latitude and longitude. S19 File. Nav_CalcBlhHoriErr.m. Latitude and Longitude High-Speed Rotation Horizontal Error MATLAB Code. S20 File. ShuiP.m. Horizontal error output results Matlab code. S21 File. filtering_baseline.m. Robustness Verification Experiment Code. S22 File. satnum.m. Matlab code for PDOP valu [file pone.0336707.s001.zip › Supporting Information/S23.csv]

401514.000000	10	19	55.418751	7	36391566.809045	-0.000000	0.000000	1.724010
401515.000000	10	19	57.036929	7	36389592.917090	-0.000000	0.000000	1.723998
401516.000000	10	19	54.313683	7	36387649.457002	-0.000000	0.000000	1.723987
401517.000000	10	19	52.764805	7	36385674.516782	-0.000000	0.000000	1.723975
401518.000000	10	19	51.370634	7	36383729.050527	-0.000000	0.000000	1.723964
401519.000000	10	19	51.097776	7	36381751.179281	-0.000000	0.000000	1.723952
401520.000000	10	19	49.546873	7	36379811.192968	-0.000000	0.000000	1.723941
401521.000000	11	19	49.885960	7	36377835.310996	-0.000000	0.000000	1.656572
401522.000000	11	19	50.231312	7	36375884.244095	-0.000000	0.000000	1.656560
401523.000000	11	19	51.762853	7	36373914.191340	-0.000000	0.000000	1.656547
401524.000000	11	19	52.547754	7	36371969.197638	-0.000000	0.000000	1.656534
401525.000000	17	19	53.892220	7	36369995.323496	-0.000000	0.000000	1.381074
401526.000000	17	19	52.682800	7	36368049.684059	-0.000000	0.000000	1.381051
401527.000000	17	19	55.096550	7	36366073.889471	-0.000000	0.000000	1.381029
401528.000000	17	19	55.984169	7	36364132.368770	-0.000000	0.000000	1.381006
401529.000000	17	19	55.578142	7	36362155.615387	-0.000000	0.000000	1.380983
401530.000000	17	19	56.934957	7	36360208.422089	-0.000000	0.000000	1.380960
401531.000000	17	19	56.415576	7	36358231.756166	-0.000000	0.000000	1.380937
401532.000000	17	19	57.563316	7	36356285.121218	-0.000000	0.000000	1.380914
401533.000000	18	19	58.182136	7	36354312.573470	-0.000000	0.000000	1.352053
401534.000000	18	19	57.175042	7	36352361.838250	-0.000000	0.000000	1.352030
401535.000000	18	19	58.325337	7	36350392.151345	-0.000000	0.000000	1.352008
401536.000000	18	20	58.188939	7	36348450.176376	-0.000000	0.000000	1.351986
401537.000000	18	19	56.777038	7	36346471.991604	-0.000000	0.000000	1.351963
401538.000000	18	20	56.567238	7	36344522.773620	-0.000000	0.000000	1.351941
401539.000000	18	19	56.811300	7	36342549.911140	-0.000000	0.000000	1.351919
401540.000000	18	19	55.985279	7	36340608.773350	-0.000000	0.000000	1.351897
401541.000000	18	19	56.724802	7	36338629.244605	-0.000000	0.000000	1.351874
401542.000000	18	19	55.456734	7	36336685.489511	-0.000000	0.000000	1.351852
401543.000000	18	19	55.512319	7	36334709.380798	-0.000000	0.000000	1.351830
401544.000000	18	19	54.685167	7	36332766.864359	-0.000000	0.000000	1.351807
401545.000000	18	19	55.326388	7	36330789.796089	-0.000000	0.000000	1.351785
401546.000000	18	19	55.213774	7	36328847.733626	-0.000000	0.000000	1.351762
401547.000000	18	19	55.233391	7	36326871.433483	-0.000000	0.000000	1.351740
401548.000000	18	19	56.272864	7	36324927.032409	-0.000000	0.000000	1.351717
401549.000000	18	19	55.490384	7	36322950.924759	-0.000000	0.000000	1.351695
401550.000000	18	19	55.841746	7	36321005.371608	-0.000000	0.000000	1.351672
401551.000000	18	19	55.928793	7	36319032.718782	-0.000000	0.000000	1.351650
401552.000000	18	19	56.272878	7	36317086.625064	-0.000000	0.000000	1.351627
401553.000000	18	19	56.473156	7	36315114.146734	-0.000000	0.000000	1.351604
401554.000000	18	19	56.353346	7	36313169.588691	-0.000000	0.000000	1.351582
401555.000000	18	19	56.481241	7	36311195.016128	-0.000000	0.000000	1.351559
401556.000000	18	19	56.073252	7	36309249.777491	-0.000000	0.000000	1.351536
401557.000000	18	19	55.851396	7	36307274.698734	-0.000000	0.000000	1.351514
401558.000000	18	19	56.343550	7	36305331.152608	-0.000000	0.000000	1.351491
401559.000000	18	19	56.161436	7	36303352.741277	-0.000000	0.000000	1.351468
401560.000000	18	19	55.620849	7	36301406.839386	-0.000000	0.000000	1.351446
401561.000000	18	19	55.733536	7	36299436.123124	-0.000000	0.000000	1.351423
401562.000000	18	19	56.337957	7	36297492.088546	-0.000000	0.000000	1.351400
401563.000000	19	19	56.155201	7	36295515.701487	-0.000000	0.000000	1.340488
401564.000000	19	19	56.451237	7	36293572.609080	-0.000000	0.000000	1.340461
401565.000000	19	19	56.371837	7	36291600.008577	-0.000000	0.000000	1.340435
401566.000000	19	19	57.356135	7	36289652.047612	-0.000000	0.000000	1.340408
401567.000000	19	19	57.156112	7	36287677.754753	-0.000000	0.000000	1.340382
401568.000000	19	19	57.721639	7	36285735.499957	-0.000000	0.000000	1.340355
401569.000000	19	19	57.730811	7	36283759.845790	-0.000000	0.000000	1.340328
401570.000000	19	19	58.056889	7	36281811.396261	-0.000000	0.000000	1.340302
401571.000000	19	19	57.888377	7	36279840.104542	-0.000000	0.000000	1.340275
401572.000000	19	19	57.962276	7	36277893.173100	-0.000000	0.000000	1.340249
401573.000000	19	20	57.545908	7	36275920.014095	-0.000000	0.000000	1.340222
401574.000000	19	19	57.170149	7	36273978.876013	-0.000000	0.000000	1.340195
401575.000000	19	19	56.999427	7	36272004.285881	-0.000000	0.000000	1.340169
401576.000000	19	19	56.789804	7	36270057.930294	-0.000000	0.000000	1.340142
401577.000000	19	19	57.117111	7	36268077.965574	-0.000000	0.000000	1.340115
401578.000000	19	19	56.872606	7	36266134.053249	-0.000000	0.000000	1.340089
401579.000000	19	19	56.401636	7	36264167.245978	-0.000000	0.000000	1.340062
401580.000000	19	19	56.373796	7	36262220.087549	-0.000000	0.000000	1.340035
401581.000000	19	19	56.104314	7	36260242.373991	-0.000000	0.000000	1.340008
401582.000000	19	19	55.735500	7	36258301.602424	-0.000000	0.000000	1.339981
401583.000000	19	19	55.453469	7	36256324.359861	-0.000000	0.000000	1.339955
401584.000000	19	19	55.543575	7	36254377.916975	-0.000000	0.000000	1.339928
401585.000000	19	19	55.918396	7	36252408.858775	-0.000000	0.000000	1.339901
401586.000000	19	19	55.973562	7	36250466.935796	-0.000000	0.000000	1.339874
401587.000000	19	19	56.021454	7	36248488.437014	-0.000000	0.000000	1.339847
401588.000000	19	19	55.804031	7	36246548.817314	-0.000000	0.000000	1.339820
401589.000000	19	19	55.452420	7	36244572.237932	-0.000000	0.000000	1.339793
401590.000000	19	19	55.907697	7	36242628.883704	-0.000000	0.000000	1.339766
401591.000000	19	19	55.731564	7	36240657.173235	-0.000000	0.000000	1.339739
401592.000000	19	20	55.548069	7	36238710.102191	-0.000000	0.000000	1.339712
401593.000000	19	19	55.855085	7	36236732.022104	-0.000000	0.000000	1.339685
401594.000000	19	19	56.423349	7	36234793.240132	-0.000000	0.000000	1.339658
401595.000000	19	19	56.489876	7	36232815.858399	-0.000000	0.000000	1.339631
401596.000000	19	19	56.745336	7	36230871.823803	-0.000000	0.000000	1.339604
401597.000000	19	19	56.704059	7	36228901.038108	-0.000000	0.000000	1.339576
401598.000000	19	19	56.733969	7	36226954.438279	-0.000000	0.000000	1.339549
401599.000000	19	20	56.618462	7	36224982.326268	-0.000000	0.000000	1.339522
401600.000000	19	19	56.745639	7	36223037.401630	-0.000000	0.000000	1.339495
401601.000000	19	19	56.406419	7	36221065.708467	-0.000000	0.000000	1.339468
401602.000000	19	19	56.550338	7	36219116.613124	-0.000000	0.000000	1.339440
401603.000000	19	19	56.242327	7	36217144.169609	-0.000000	0.000000	1.339413
401604.000000	19	19	56.297210	7	36215202.595325	-0.000000	0.000000	1.339386
401605.000000	19	19	56.422328	7	36213224.009293	-0.000000	0.000000	1.339358
401606.000000	19	19	56.690570	7	36211283.778871	-0.000000	0.000000	1.339331
401607.000000	19	19	56.847554	7	36209309.852145	-0.000000	0.000000	1.339304
401608.000000	19	19	57.124441	7	36207366.934406	-0.000000	0.000000	1.339276
401609.000000	19	19	56.900897	7	36205393.461389	-0.000000	0.000000	1.339249
401610.000000	19	20	56.694132	7	36203450.177020	-0.000000	0.000000	1.339222
401611.000000	19	19	56.765804	7	36201482.130801	-0.000000	0.000000	1.339194
401612.000000	19	19	56.821737	7	36199533.541702	-0.000000	0.000000	1.339167
401613.000000	19	19	56.707936	7	36197558.341016	-0.000000	0.000000	1.339139
401614.000000	19	19	56.536975	7	36195618.633994	-0.000000	0.000000	1.339112
401615.000000	19	19	56.819155	7	36193641.723079	-0.000000	0.000000	1.339084
401616.000000	19	19	56.737718	7	36191700.637671	-0.000000	0.000000	1.339057
401617.000000	19	19	56.265118	7	36189728.525609	-0.000000	0.000000	1.339029
401618.000000	19	19	56.171063	7	36187783.653161	-0.000000	0.000000	1.339001
401619.000000	19	19	56.249654	7	36185809.464518	-0.000000	0.000000	1.338974
401620.000000	19	19	56.007579	7	36183862.393591	-0.000000	0.000000	1.338946
401621.000000	19	20	56.413623	7	36181887.349818	-0.000000	0.000000	1.338919
401622.000000	19	19	56.948961	7	36179946.404067	-0.000000	0.000000	1.338891
401623.000000	19	19	57.136786	7	36177972.651967	-0.000000	0.000000	1.338863
401624.000000	19	19	57.379869	7	36176028.250975	-0.000000	0.000000	1.338835
401625.000000	19	19	57.274856	7	36174058.843843	-0.000000	0.000000	1.338808
401626.000000	19	20	57.344937	7	36172112.924547	-0.000000	0.000000	1.338780
401627.000000	19	19	57.335009	7	36170141.458213	-0.000000	0.000000	1.338752
401628.000000	19	19	57.332879	7	36168198.889402	-0.000000	0.000000	1.338724
401629.000000	19	19	57.323287	7	36166221.612113	-0.000000	0.000000	1.338697
401630.000000	19	19	57.066918	7	36164279.758759	-0.000000	0.000000	1.338669
401631.000000	19	19	57.285327	7	36162307.367416	-0.000000	0.000000	1.338641
401632.000000	19	19	57.285462	7	36160368.812260	-0.000000	0.000000	1.338613
401633.000000	19	19	57.187118	7	36158392.581985	-0.000000	0.000000	1.338585
401634.000000	19	19	57.203026	7	36156452.229313	-0.000000	0.000000	1.338557
401635.000000	19	19	57.341458	7	36154471.828444	-0.000000	0.000000	1.338529
401636.000000	19	19	57.567079	7	36152537.234451	-0.000000	0.000000	1.338501
401637.000000	19	19	57.600690	7	36150559.416311	-0.000000	0.000000	1.338473
401638.000000	19	20	57.572696	7	36148615.678358	-0.000000	0.000000	1.338445
401639.000000	19	23	57.659952	7	36146646.236202	-0.000000	0.000000	1.338417
401640.000000	19	24	56.612227	7	36144701.992214	-0.000000	0.000000	1.338389
401641.000000	18	25	57.331268	7	36142719.566635	-0.000000	0.000000	1.354472
401642.000000	18	24	58.112336	7	36140796.210845	-0.000000	0.000000	1.354443
401643.000000	19	24	58.233576	7	36138811.517578	-0.000000	0.000000	1.338305
401644.000000	18	22	57.926966	7	36136864.568826	-0.000000	0.000000	1.388173
401645.000000	17	24	57.224292	7	36134893.922485	-0.000000	0.000000	1.436269
401646.000000	17	21	57.188261	7	36132955.995116	-0.000000	0.000000	1.436219
401647.000000	17	22	57.137409	7	36130981.457498	-0.000000	0.000000	1.436168
401648.000000	16	19	57.109224	7	36129045.345246	-0.000000	0.000000	1.479845
401649.000000	16	21	57.347218	7	36127064.490652	-0.000000	0.000000	1.479797
401650.000000	18	21	57.325569	7	36125121.433352	-0.000000	0.000000	1.387964
401651.000000	18	23	56.335035	7	36123146.878289	-0.000000	0.000000	1.387929
401652.000000	18	24	55.237916	7	36121200.836439	-0.000000	0.000000	1.387894
401653.000000	18	23	54.719852	7	36119228.444716	-0.000000	0.000000	1.387859
401654.000000	18	24	55.339720	7	36117283.764198	-0.000000	0.000000	1.387824
401655.000000	18	23	56.094618	7	36115312.472614	-0.000000	0.000000	1.387789
401656.000000	18	22	56.129507	7	36113372.347179	-0.000000	0.000000	1.387754
401657.000000	17	22	58.237897	7	36111394.633650	-0.000000	0.000000	1.406318
401658.000000	16	21	58.437717	7	36109454.578626	-0.000000	0.000000	1.457643
401659.000000	15	23	61.836650	7	36107480.529719	-0.000000	0.000000	1.509438
401660.000000	15	21	62.665103	7	36105534.315350	-0.000000	0.000000	1.511875
401661.000000	16	22	62.279181	7	36103561.418452	-0.000000	0.000000	1.485414
401662.000000	17	22	62.009422	7	36101628.586697	-0.000000	0.000000	1.442995
401663.000000	18	24	61.678673	7	36099649.232715	-0.000000	0.000000	1.387508
401664.000000	17	21	61.297915	7	36097705.267744	-0.000000	0.000000	1.414076
401665.000000	17	22	61.736824	7	36095731.550124	-0.000000	0.000000	1.414042
401666.000000	16	21	62.131768	7	36093781.530272	-0.000000	0.000000	1.569891
401667.000000	17	23	62.284028	7	36091817.602581	-0.000000	0.000000	1.413974
401668.000000	18	22	62.282232	7	36089877.267472	-0.000000	0.000000	1.387332
401669.000000	18	24	62.440923	7	36388776.382712	-0.000000	0.000000	1.387297
401670.000000	18	23	62.568162	7	36386832.313191	-0.000000	0.000000	1.387262
401671.000000	18	24	62.727789	7	36384865.889942	-0.000000	0.000000	1.387226
401672.000000	17	21	62.876147	7	36382914.857785	-0.000000	0.000000	1.442757
401673.000000	17	23	63.021304	7	36380949.376847	-0.000000	0.000000	1.442733
401674.000000	17	21	63.174581	7	36379004.818721	-0.000000	0.000000	1.437072
401675.000000	16	22	63.282741	7	36377041.030455	-0.000000	0.000000	1.456884
401676.000000	14	21	63.410173	7	36375086.700206	-0.000000	0.000000	1.524469
401677.000000	15	20	63.541327	7	36373116.978866	-0.000000	0.000000	1.500843
401678.000000	15	20	63.668122	7	36371180.884653	-0.000000	0.000000	1.500809
401679.000000	17	23	65.623266	7	36369202.193956	-0.000000	0.000000	1.399183
401680.000000	16	21	64.993894	7	36367269.084065	-0.000000	0.000000	1.446690
401681.000000	15	22	64.799198	7	36365287.792948	-0.000000	0.000000	1.600011
401682.000000	15	22	64.773875	7	36363339.901749	-0.000000	0.000000	1.492435
401683.000000	17	23	64.443824	7	36361373.810044	-0.000000	0.000000	1.399064
401684.000000	16	23	64.751984	7	36359430.351135	-0.000000	0.000000	1.486783
401685.000000	15	20	64.721056	7	36357462.322607	-0.000000	0.000000	1.553832
401686.000000	15	22	64.383702	7	36355517.171164	-0.000000	0.000000	1.553780
401687.000000	16	22	63.699621	7	36353536.386237	-0.000000	0.000000	1.494475
401688.000000	16	22	63.377133	7	36351596.277609	-0.000000	0.000000	1.494443
401689.000000	16	22	64.111122	7	36349630.534776	-0.000000	0.000000	1.494411
401690.000000	16	23	64.011297	7	36347684.790370	-0.000000	0.000000	1.494379
401691.000000	16	19	63.875390	7	36345717.267712	-0.000000	0.000000	1.512435
401692.000000	16	20	63.918100	7	36343768.294624	-0.000000	0.000000	1.512395
401693.000000	15	21	64.043295	7	36341798.102153	-0.000000	0.000000	1.597823
401694.000000	15	21	64.906333	7	36339864.747123	-0.000000	0.000000	1.597807
401695.000000	15	21	65.575885	7	36337883.666081	-0.000000	0.000000	1.597790
401696.000000	15	19	65.133304	7	36335942.406361	-0.000000	0.000000	1.733861
401697.000000	14	21	64.781515	7	36333970.468647	-0.000000	0.000000	1.778844
401698.000000	15	22	64.287841	7	36332024.566694	-0.000000	0.000000	1.660181
401699.000000	14	22	62.225647	7	36330059.800991	-0.000000	0.000000	1.724847
401700.000000	15	20	58.299126	7	36328111.769327	-0.000000	0.000000	1.588410
401701.000000	16	21	52.760781	7	36326140.842118	-0.000000	0.000000	1.541302
401702.000000	15	20	52.554113	7	36324192.704151	-0.000000	0.000000	1.804802
401703.000000	15	22	53.421367	7	36322228.270138	-0.000000	0.000000	1.804813
401704.000000	16	22	53.686162	7	36320286.644049	-0.000000	0.000000	1.541115
401705.000000	16	20	54.191367	7	36318313.066329	-0.000000	0.000000	1.541053
401706.000000	15	21	53.968248	7	36316369.380953	-0.000000	0.000000	1.556108
401707.000000	15	21	53.949983	7	36314398.350749	-0.000000	0.000000	1.556039
401708.000000	15	22	53.711620	7	36312460.179400	-0.000000	0.000000	1.555969
401709.000000	15	19	54.568005	7	36310482.378506	-0.000000	0.000000	1.555899
401710.000000	15	19	54.287117	7	36308547.784852	-0.000000	0.000000	1.555829
401711.000000	15	22	54.316208	7	36306567.610711	-0.000000	0.000000	1.555759
401712.000000	14	22	54.679905	7	36304624.797626	-0.000000	0.000000	1.656664
401713.000000	15	21	54.600717	7	36302655.338212	-0.000000	0.000000	1.615093
401714.000000	15	20	53.893836	7	36300708.860529	-0.000000	0.000000	1.615056
401715.000000	15	22	53.634251	7	36298744.269234	-0.000000	0.000000	1.615019
401716.000000	15	23	53.431107	7	36296801.979527	-0.000000	0.000000	1.600737
401717.000000	15	22	53.228806	7	36294819.571790	-0.000000	0.000000	1.587385
401718.000000	14	21	53.867012	7	36292882.848719	-0.000000	0.000000	1.844023
401719.000000	14	20	53.283375	7	36290912.185361	-0.000000	0.000000	1.844034
401720.000000	15	21	53.206784	7	36288971.640524	-0.000000	0.000000	1.804983
401721.000000	16	24	53.359481	7	36286998.498912	-0.000000	0.000000	1.729654
401722.000000	16	22	53.924530	7	36285052.335437	-0.000000	0.000000	1.729694
401723.000000	15	23	54.354954	7	36283084.813089	-0.000000	0.000000	1.805012
401724.000000	15	21	54.218723	7	36281141.459225	-0.000000	0.000000	1.805021
401725.000000	16	21	54.146232	7	36279174.303012	-0.000000	0.000000	1.729815
401726.000000	16	23	54.191455	7	36277230.320714	-0.000000	0.000000	1.729855
401727.000000	16	24	54.558924	7	36275261.349759	-0.000000	0.000000	1.729895
401728.000000	16	23	54.975794	7	36273316.704555	-0.000000	0.000000	1.729935
401729.000000	16	20	54.787258	7	36271349.007630	-0.000000	0.000000	1.729975
401730.000000	16	20	54.818459	7	36269406.386399	-0.000000	0.000000	1.730015
401731.000000	15	20	54.731030	7	36267428.603078	-0.000000	0.000000	2.041925
401732.000000	15	24	54.041000	7	36265490.187393	-0.000000	0.000000	2.042207
401733.000000	15	22	54.261149	7	36263511.182228	-0.000000	0.000000	2.042489
401734.000000	14	19	54.023505	7	36261574.651307	-0.000000	0.000000	2.093394
401735.000000	14	20	53.824127	7	36259604.528509	-0.000000	0.000000	2.093689
401736.000000	15	22	54.271388	7	36257658.172925	-0.000000	0.000000	1.751621
401737.000000	15	22	53.858042	7	36255689.498809	-0.000000	0.000000	1.751660
401738.000000	15	22	53.342236	7	36253752.793092	-0.000000	0.000000	1.751700
401739.000000	14	20	53.173591	7	36251774.939722	-0.000000	0.000000	1.844236
401740.000000	16	21	53.276099	7	36249831.201684	-0.000000	0.000000	1.730412
401741.000000	16	23	53.476924	7	36247859.334021	-0.000000	0.000000	1.730451
401742.000000	14	21	53.434466	7	36245915.665956	-0.000000	0.000000	1.835305
401743.000000	14	20	53.510976	7	36243947.968827	-0.000000	0.000000	1.835307
401744.000000	13	21	53.629847	7	36242006.516882	-0.000000	0.000000	2.111469
401745.000000	14	21	53.683247	7	36240030.810181	-0.000000	0.000000	2.063061
401746.000000	14	22	53.471518	7	36238093.965083	-0.000000	0.000000	2.063027
401747.000000	14	22	54.024052	7	36236118.554877	-0.000000	0.000000	2.062993
401748.000000	15	20	53.947384	7	36234190.312962	-0.000000	0.000000	1.765248
401749.000000	15	20	53.675778	7	36232207.870386	-0.000000	0.000000	1.765277
401750.000000	14	20	53.609646	7	36230264.620912	-0.000000	0.000000	2.080138
401751.000000	14	20	53.703501	7	36228292.334366	-0.000000	0.000000	2.080406
401752.000000	14	18	53.253855	7	36226358.612871	-0.000000	0.000000	2.080675
401753.000000	14	19	52.816886	7	36224382.138098	-0.000000	0.000000	2.080943
401754.000000	14	22	52.281149	7	36222438.661694	-0.000000	0.000000	2.081212
401755.000000	14	22	52.144740	7	36220468.434060	-0.000000	0.000000	2.081481
401756.000000	14	20	51.888730	7	36218526.598114	-0.000000	0.000000	2.081750
401757.000000	14	18	51.577139	7	36216560.802962	-0.000000	0.000000	2.082018
401758.000000	15	19	51.538255	7	36214610.817686	-0.000000	0.000000	2.049554
401759.000000	16	22	50.958786	7	36212638.984858	-0.000000	0.000000	1.731151
401760.000000	16	20	50.211278	7	36210696.782254	-0.000000	0.000000	1.509565
401761.000000	16	22	51.272564	7	36208738.385775	-0.000000	0.000000	1.509522
401762.000000	14	19	51.710064	7	36206799.865920	-0.000000	0.000000	1.711729
401763.000000	14	20	51.922684	7	36204816.812825	-0.000000	0.000000	1.711653
401764.000000	14	21	52.263293	7	36202871.888350	-0.000000	0.000000	1.711577
401765.000000	15	18	52.330288	7	36200910.176824	-0.000000	0.000000	1.604206
401766.000000	15	20	52.120122	7	36198965.391881	-0.000000	0.000000	1.604141
401767.000000	15	17	52.383165	7	36196996.891971	-0.000000	0.000000	1.604076
401768.000000	16	20	52.343076	7	36195048.477479	-0.000000	0.000000	1.566249
401769.000000	15	18	52.219679	7	36193080.623303	-0.000000	0.000000	1.603946
401770.000000	15	18	52.570555	7	36191140.759242	-0.000000	0.000000	1.603881
401771.000000	15	19	53.034767	7	36189173.638152	-0.000000	0.000000	1.603816
401772.000000	15	17	53.171516	7	36187221.314905	-0.000000	0.000000	1.500325
401773.000000	16	20	52.142325	7	36185249.150609	-0.000000	0.000000	1.465172
401774.000000	14	17	52.076080	7	36183318.918650	-0.000000	0.000000	1.671821
401775.000000	14	17	52.437845	7	36181348.115370	-0.000000	0.000000	1.671806
401776.000000	15	17	52.220400	7	36179404.272874	-0.000000	0.000000	1.635347
401777.000000	15	21	49.761613	7	36177431.881559	-0.000000	0.000000	1.635336
401778.000000	17	21	42.430675	7	36175490.620406	-0.000000	0.000000	1.465667
401779.000000	16	21	41.709885	7	36173518.906401	-0.000000	0.000000	1.604810
401780.000000	15	18	41.613678	7	36171581.851528	-0.000000	0.000000	1.512171
401781.000000	15	20	41.843331	7	36169605.289669	-0.000000	0.000000	1.512140
401782.000000	16	23	42.513061	7	36167664.605610	-0.000000	0.000000	1.468961
401783.000000	15	20	42.741123	7	36165695.146340	-0.000000	0.000000	1.512078
401784.000000	15	21	41.967307	7	36163755.369696	-0.000000	0.000000	1.512047
401785.000000	14	17	42.033262	7	36161786.869542	-0.000000	0.000000	1.531919
401786.000000	13	22	42.598535	7	36159845.801502	-0.000000	0.000000	1.576565
401787.000000	14	17	43.086943	7	36157871.124569	-0.000000	0.000000	1.563940
401788.000000	14	18	43.664063	7	36155935.483737	-0.000000	0.000000	1.563894
401789.000000	13	16	43.825062	7	36153963.808247	-0.000000	0.000000	1.576447
401790.000000	14	19	44.038975	7	36152018.988452	-0.000000	0.000000	1.517624
401791.000000	15	22	43.646769	7	36150047.434947	-0.000000	0.000000	1.489765
401792.000000	14	19	43.413435	7	36148121.199384	-0.000000	0.000000	1.694144
401793.000000	14	19	43.658731	7	36146133.853232	-0.000000	0.000000	1.694103
401794.000000	13	19	43.592573	7	36144200.899626	-0.000000	0.000000	1.824212
401795.000000	14	22	42.500533	7	36142232.277631	-0.000000	0.000000	1.805364
401796.000000	14	18	41.424978	7	36140292.046683	-0.000000	0.000000	1.649522
401797.000000	13	17	39.229553	7	36138326.181392	-0.000000	0.000000	1.674986
401798.000000	13	18	39.966965	7	36136379.057145	-0.000000	0.000000	1.576092
401799.000000	13	18	40.537972	7	36134407.154881	-0.000000	0.000000	1.576053
401800.000000	13	19	40.937063	7	36132469.699266	-0.000000	0.000000	1.576014
401801.000000	13	16	41.833705	7	36130501.443939	-0.000000	0.000000	1.575974
401802.000000	14	18	42.064326	7	36128558.753406	-0.000000	0.000000	1.537608
401803.000000	16	19	42.505938	7	36126589.939592	-0.000000	0.000000	1.465096
401804.000000	16	22	42.921071	7	36124653.112124	-0.000000	0.000000	1.465066
401805.000000	16	19	43.331812	7	36122679.342530	-0.000000	0.000000	1.465036
401806.000000	15	18	43.297412	7	36120741.729788	-0.000000	0.000000	1.635733
401807.000000	15	22	43.351711	7	36118767.436485	-0.000000	0.000000	1.635717
401808.000000	16	21	43.757674	7	36116835.250599	-0.000000	0.000000	1.464947
401809.000000	16	19	44.095647	7	36114858.078211	-0.000000	0.000000	1.464917
401810.000000	16	18	44.184732	7	36112910.326859	-0.000000	0.000000	1.464887
401811.000000	16	19	44.194475	7	36110948.178963	-0.000000	0.000000	1.464858
401812.000000	15	22	43.980243	7	36109009.902928	-0.000000	0.000000	1.621559
401813.000000	15	18	43.585671	7	36107035.277983	-0.000000	0.000000	1.621528
401814.000000	15	18	42.934419	7	36105091.312978	-0.000000	0.000000	1.621496
401815.000000	15	20	42.945306	7	36103121.713482	-0.000000	0.000000	1.488945
401816.000000	14	22	43.417840	7	36101183.699203	-0.000000	0.000000	1.526355
401817.000000	13	17	43.550999	7	36099214.466696	-0.000000	0.000000	1.607999
401818.000000	13	18	43.735539	7	36097279.959968	-0.000000	0.000000	1.607978
401819.000000	13	18	43.898302	7	36095303.590192	-0.000000	0.000000	1.578588
401820.000000	14	21	43.865311	7	36093364.965228	-0.000000	0.000000	1.530399
401821.000000	14	18	43.873037	7	36091392.382050	-0.000000	0.000000	1.530356
401822.000000	14	19	43.873055	7	36089449.342110	-0.000000	0.000000	1.683203
401823.000000	13	15	43.761921	7	36087489.148603	-0.000000	0.000000	1.692862
401824.000000	13	17	43.570071	7	36085543.194422	-0.000000	0.000000	1.692834
401825.000000	13	20	43.817690	7	36083577.294603	-0.000000	0.000000	1.692807
401826.000000	16	20	44.298399	7	36081640.554301	-0.000000	0.000000	1.357709
401827.000000	15	20	44.799663	7	36079660.188563	-0.000000	0.000000	1.422106
401828.000000	15	20	45.479952	7	36077725.751807	-0.000000	0.000000	1.422062
401829.000000	14	17	45.357291	7	36075754.058922	-0.000000	0.000000	1.573851
401830.000000	14	21	45.502684	7	36073813.043150	-0.000000	0.000000	1.573807
401831.000000	14	20	45.382190	7	36372967.088636	-0.000000	0.000000	1.573763
401832.000000	14	21	45.252526	7	36371022.547974	-0.000000	0.000000	1.573719
401833.000000	13	15	45.139000	7	36369045.933812	-0.000000	0.000000	1.629798
401834.000000	13	20	45.017162	7	36367116.330536	-0.000000	0.000000	1.629754
401835.000000	13	17	44.905313	7	36365142.717812	-0.000000	0.000000	1.629710
401836.000000	13	18	44.792230	7	36363205.802895	-0.000000	0.000000	1.629666
401837.000000	13	17	44.674181	7	36361234.912405	-0.000000	0.000000	1.629622
401838.000000	14	19	44.565959	7	36359293.024177	-0.000000	0.000000	1.471740
401839.000000	14	20	44.857598	7	36357322.273289	-0.000000	0.000000	1.471703
401840.000000	13	23	45.174530	7	36355387.644127	-0.000000	0.000000	1.574451
401841.000000	14	20	46.049053	7	36353416.841034	-0.000000	0.000000	1.561478
401842.000000	13	16	46.241959	7	36351475.372008	-0.000000	0.000000	1.574374
401843.000000	13	20	46.236644	7	36349512.508705	-0.000000	0.000000	1.574335
401844.000000	15	19	46.420582	7	36347565.612263	-0.000000	0.000000	1.487957
401845.000000	16	21	46.406101	7	36345595.227912	-0.000000	0.000000	1.377299
401846.000000	15	20	46.544477	7	36343656.341114	-0.000000	0.000000	1.421267
401847.000000	15	18	47.073731	7	36341686.288295	-0.000000	0.000000	1.421223
401848.000000	16	20	47.296050	7	36339745.569475	-0.000000	0.000000	1.397989
401849.000000	17	20	47.268186	7	36337779.582602	-0.000000	0.000000	1.360916
401850.000000	16	21	47.432452	7	36335841.603210	-0.000000	0.000000	1.397906
401851.000000	16	19	47.584640	7	36333867.659007	-0.000000	0.000000	1.397865
401852.000000	14	19	48.068989	7	36331933.117387	-0.000000	0.000000	1.611574
401853.000000	15	22	48.276144	7	36329957.969266	-0.000000	0.000000	1.466294
401854.000000	15	17	48.435318	7	36328019.850384	-0.000000	0.000000	1.466238
401855.000000	15	20	48.585699	7	36326044.527617	-0.000000	0.000000	1.466181
401856.000000	15	17	48.736928	7	36324112.394129	-0.000000	0.000000	1.466125
401857.000000	15	17	48.708551	7	36322148.815350	-0.000000	0.000000	1.466069
401858.000000	15	19	48.783712	7	36320205.653246	-0.000000	0.000000	1.466012
401859.000000	15	20	49.063449	7	36318236.123910	-0.000000	0.000000	1.465956
401860.000000	16	21	49.159600	7	36316288.302738	-0.000000	0.000000	1.397495
401861.000000	16	20	48.516324	7	36314328.405929	-0.000000	0.000000	1.397454
401862.000000	15	18	47.487369	7	36312385.138837	-0.000000	0.000000	1.420566
401863.000000	15	17	47.566387	7	36310417.825168	-0.000000	0.000000	1.450877
401864.000000	15	20	47.870759	7	36308479.985430	-0.000000	0.000000	1.450826
401865.000000	15	19	47.586638	7	36306509.129982	-0.000000	0.000000	1.484182
401866.000000	15	18	47.557124	7	36304562.756920	-0.000000	0.000000	1.484112
401867.000000	15	17	47.574286	7	36302606.576951	-0.000000	0.000000	1.465506
401868.000000	15	19	47.654655	7	36300665.142441	-0.000000	0.000000	1.465450
401869.000000	15	21	47.445963	7	36298691.477407	-0.000000	0.000000	1.465394
401870.000000	15	19	46.201853	7	36296761.193479	-0.000000	0.000000	1.465338
401871.000000	15	17	44.909081	7	36294788.749353	-0.000000	0.000000	1.465282
401872.000000	15	19	44.786214	7	36292842.655036	-0.000000	0.000000	1.465226
401873.000000	16	22	44.625105	7	36290878.273424	-0.000000	0.000000	1.426748
401874.000000	15	20	44.588493	7	36288941.532938	-0.000000	0.000000	1.465114
401875.000000	15	20	44.452265	7	36286965.686570	-0.000000	0.000000	1.465058
401876.000000	15	19	43.735631	7	36285035.245625	-0.000000	0.000000	1.465002
401877.000000	16	21	43.913608	7	36283062.993694	-0.000000	0.000000	1.426561
401878.000000	15	20	43.940111	7	36281119.569932	-0.000000	0.000000	1.464891
401879.000000	15	18	43.974600	7	36279155.467590	-0.000000	0.000000	1.464835
401880.000000	15	17	44.102866	7	36277210.316192	-0.000000	0.000000	1.464779
401881.000000	14	20	43.306036	7	36275244.137325	-0.000000	0.000000	1.497452
401882.000000	15	22	40.612319	7	36273306.925397	-0.000000	0.000000	1.449904
401883.000000	14	17	37.269066	7	36271338.808267	-0.000000	0.000000	1.497328
401884.000000	13	16	34.898310	7	36269405.120121	-0.000000	0.000000	1.637766
401885.000000	13	18	29.613568	7	36267421.716740	-0.000000	0.000000	1.637706
401886.000000	13	19	29.755470	7	36265490.994228	-0.000000	0.000000	1.820216
401887.000000	13	20	30.155354	7	36263518.114482	-0.000000	0.000000	1.820172
401888.000000	12	16	30.347455	7	36261579.210428	-0.000000	0.000000	1.857547
401889.000000	13	18	30.671375	7	36259621.268091	-0.000000	0.000000	1.736846
401890.000000	14	19	30.742386	7	36257674.773159	-0.000000	0.000000	1.673466
401891.000000	15	23	31.416802	7	36255713.480328	-0.000000	0.000000	1.639502
401892.000000	15	20	32.403204	7	36253768.800377	-0.000000	0.000000	1.464111
401893.000000	15	20	32.901787	7	36251801.836643	-0.000000	0.000000	1.464056
401894.000000	16	21	32.969318	7	36249866.509932	-0.000000	0.000000	1.425772
401895.000000	16	22	33.391296	7	36247893.211348	-0.000000	0.000000	1.425726
401896.000000	16	22	33.876993	7	36245951.061567	-0.000000	0.000000	1.425680
401897.000000	16	21	34.238971	7	36243990.083030	-0.000000	0.000000	1.425633
401898.000000	16	20	34.365110	7	36242053.761592	-0.000000	0.000000	1.425587
401899.000000	16	20	34.566702	7	36240084.616187	-0.000000	0.000000	1.425541
401900.000000	16	23	34.941110	7	36238144.961686	-0.000000	0.000000	1.425495
401901.000000	16	22	34.838484	7	36236174.298225	-0.000000	0.000000	1.425448
401902.000000	16	21	34.654851	7	36234238.308127	-0.000000	0.000000	1.425402
401903.000000	15	18	33.239851	7	36232270.628398	-0.000000	0.000000	1.577889
401904.000000	14	21	33.361602	7	36230326.436093	-0.000000	0.000000	1.781381
401905.000000	14	20	33.585029	7	36228361.182086	-0.000000	0.000000	1.781343
401906.000000	13	18	33.595133	7	36226429.659394	-0.000000	0.000000	2.360180
401907.000000	13	18	33.577326	7	36224457.111144	-0.000000	0.000000	2.360291
401908.000000	13	21	33.717575	7	36222519.917023	-0.000000	0.000000	2.199755
401909.000000	13	19	33.529141	7	36220549.585011	-0.000000	0.000000	2.199908
401910.000000	13	19	33.414711	7	36218604.206662	-0.000000	0.000000	2.200061
401911.000000	13	17	33.332062	7	36216641.500278	-0.000000	0.000000	2.200214
401912.000000	13	16	33.200806	7	36214702.316804	-0.000000	0.000000	2.200367
401913.000000	14	18	33.325609	7	36212731.897416	-0.000000	0.000000	2.178089
401914.000000	15	21	33.898186	7	36210797.006790	-0.000000	0.000000	1.633589
401915.000000	16	20	34.297893	7	36208825.418559	-0.000000	0.000000	1.624524
401916.000000	15	17	34.896030	7	36206886.374906	-0.000000	0.000000	1.633560
401917.000000	15	17	34.911272	7	36204925.483672	-0.000000	0.000000	1.633546
401918.000000	15	20	34.984575	7	36202979.529558	-0.000000	0.000000	1.633532
401919.000000	17	23	35.654376	7	36201004.573208	-0.000000	0.000000	1.548019
401920.000000	15	18	36.082421	7	36199067.676055	-0.000000	0.000000	1.633503
401921.000000	14	17	35.737017	7	36197106.051834	-0.000000	0.000000	1.904942
401922.000000	12	16	35.631567	7	36195168.805214	-0.000000	0.000000	2.265865
401923.000000	13	19	35.740219	7	36193204.231661	-0.000000	0.000000	2.251118
401924.000000	13	18	35.927995	7	36191249.884037	-0.000000	0.000000	2.251238
401925.000000	12	18	36.290684	7	36189294.437081	-0.000000	0.000000	2.266224
401926.000000	12	16	36.362714	7	36187360.035171	-0.000000	0.000000	2.266343
401927.000000	13	19	36.446104	7	36185386.247987	-0.000000	0.000000	2.077262
401928.000000	12	17	36.518233	7	36183449.176067	-0.000000	0.000000	2.411204
401929.000000	12	19	36.664794	7	36181489.209456	-0.000000	0.000000	2.396159
401930.000000	11	14	36.625164	7	36179544.581619	-0.000000	0.000000	2.434908
401931.000000	12	17	36.554625	7	36177573.726020	-0.000000	0.000000	2.227689
401932.000000	12	20	36.419337	7	36175636.898333	-0.000000	0.000000	2.227861
401933.000000	15	22	36.636071	7	36173659.725712	-0.000000	0.000000	1.894328
401934.000000	15	20	36.874937	7	36171735.898568	-0.000000	0.000000	1.894476
401935.000000	15	17	36.860899	7	36169760.558391	-0.000000	0.000000	1.894624
401936.000000	15	19	36.942552	7	36167826.034157	-0.000000	0.000000	1.894772
401937.000000	16	21	37.260963	7	36165854.637659	-0.000000	0.000000	1.873144
401938.000000	16	19	37.376606	7	36163916.100025	-0.000000	0.000000	1.873312
401939.000000	15	18	37.403048	7	36161957.075744	-0.000000	0.000000	1.895216
401940.000000	15	16	37.496919	7	36160011.418291	-0.000000	0.000000	1.895364
401941.000000	15	19	37.320264	7	36158038.329127	-0.000000	0.000000	1.895513
401942.000000	15	22	37.343469	7	36156111.988974	-0.000000	0.000000	1.941205
401943.000000	14	18	37.222742	7	36154145.338908	-0.000000	0.000000	1.968553
401944.000000	14	17	37.327350	7	36152197.343060	-0.000000	0.000000	1.968734
401945.000000	14	19	37.326156	7	36150233.886420	-0.000000	0.000000	1.968915
401946.000000	16	21	37.360012	7	36148290.410230	-0.000000	0.000000	1.874657
401947.000000	14	19	37.682549	7	36146328.558978	-0.000000	0.000000	2.159251
401948.000000	13	17	37.689437	7	36144389.131387	-0.000000	0.000000	2.180218
401949.000000	13	15	37.675520	7	36142426.669367	-0.000000	0.000000	2.180381
401950.000000	13	18	37.769547	7	36140485.566403	-0.000000	0.000000	2.180544
401951.000000	15	20	37.709353	7	36138518.567367	-0.000000	0.000000	2.131554
401952.000000	14	19	37.712512	7	36136587.236503	-0.000000	0.000000	2.151540
401953.000000	14	18	37.615445	7	36134616.398376	-0.000000	0.000000	2.151672
401954.000000	14	17	37.483041	7	36132673.463102	-0.000000	0.000000	2.151804
401955.000000	14	18	37.798654	7	36130710.442612	-0.000000	0.000000	2.151935
401956.000000	14	20	37.939672	7	36128764.715493	-0.000000	0.000000	2.152067
401957.000000	15	23	38.194826	7	36126808.971869	-0.000000	0.000000	2.132285
401958.000000	15	19	38.271218	7	36124869.212695	-0.000000	0.000000	1.551541
401959.000000	15	18	38.686758	7	36122900.241776	-0.000000	0.000000	1.551480
401960.000000	13	16	38.546728	7	36120963.536465	-0.000000	0.000000	1.639135
401961.000000	13	17	38.684206	7	36118995.141304	-0.000000	0.000000	1.639070
401962.000000	15	20	39.046051	7	36117052.816897	-0.000000	0.000000	1.446566
401963.000000	15	20	39.528137	7	36115098.207637	-0.000000	0.000000	1.446520
401964.000000	15	19	39.610509	7	36113154.749119	-0.000000	0.000000	1.446473
401965.000000	13	16	39.233208	7	36111190.437410	-0.000000	0.000000	1.638811
401966.000000	13	17	38.264442	7	36109251.794762	-0.000000	0.000000	1.638746
401967.000000	14	20	38.211218	7	36107278.809815	-0.000000	0.000000	1.562597
401968.000000	15	20	38.514853	7	36105345.123177	-0.000000	0.000000	1.532302
401969.000000	14	20	38.693649	7	36103382.504240	-0.000000	0.000000	1.562487
401970.000000	14	17	38.976484	7	36101441.349015	-0.000000	0.000000	1.562432
401971.000000	14	17	38.976958	7	36099470.127114	-0.000000	0.000000	1.562377
401972.000000	14	20	38.877114	7	36097530.926233	-0.000000	0.000000	2.185905
401973.000000	15	21	39.048116	7	36095569.057473	-0.000000	0.000000	1.892518
401974.000000	14	17	39.267151	7	36093629.123761	-0.000000	0.000000	1.913015
401975.000000	14	17	39.364748	7	36091667.185344	-0.000000	0.000000	1.913168
401976.000000	14	17	39.377980	7	36089725.087772	-0.000000	0.000000	1.913321
401977.000000	15	20	39.557222	7	36087751.318016	-0.000000	0.000000	1.893203
401978.000000	15	22	39.913552	7	36085817.945588	-0.000000	0.000000	1.632623
401979.000000	15	20	39.794314	7	36083857.752257	-0.000000	0.000000	1.632607
401980.000000	15	18	39.216589	7	36081917.958014	-0.000000	0.000000	1.632591
401981.000000	16	21	38.056501	7	36079944.851099	-0.000000	0.000000	1.595231
401982.000000	17	23	34.867735	7	36078010.902205	-0.000000	0.000000	1.408762
401983.000000	15	19	35.200106	7	36076043.256016	-0.000000	0.000000	1.523907
401984.000000	15	17	35.287447	7	36074105.625805	-0.000000	0.000000	1.523872
401985.000000	16	19	35.489661	7	36072142.832273	-0.000000	0.000000	1.512686
401986.000000	17	24	35.832109	7	36070199.635386	-0.000000	0.000000	1.484054
401987.000000	15	19	35.683479	7	36068231.362599	-0.000000	0.000000	1.546621
401988.000000	15	18	35.576625	7	36066302.876089	-0.000000	0.000000	1.546567
401989.000000	15	19	35.599433	7	36064326.872655	-0.000000	0.000000	1.546514
401990.000000	16	20	35.808058	7	36062391.650434	-0.000000	0.000000	1.516498
401991.000000	17	22	35.640999	7	36060414.512877	-0.000000	0.000000	1.483943
401992.000000	16	18	35.623906	7	36058494.070906	-0.000000	0.000000	1.512442
401993.000000	16	18	35.530524	7	36357874.864536	-0.000000	0.000000	1.512407
401994.000000	16	20	35.438298	7	36355911.739407	-0.000000	0.000000	1.512372
401995.000000	17	24	35.336117	7	36353967.984020	-0.000000	0.000000	1.483854
401996.000000	16	20	35.227031	7	36352013.671252	-0.000000	0.000000	1.871586
401997.000000	16	17	35.131027	7	36350067.455385	-0.000000	0.000000	1.871748
401998.000000	16	19	35.037878	7	36348108.134404	-0.000000	0.000000	1.871910
401999.000000	16	21	35.054820	7	36346169.160377	-0.000000	0.000000	1.872072
402000.000000	18	21	35.455962	7	36344192.057625	-0.000000	0.000000	1.400646
402001.000000	18	21	35.583622	7	36342265.473253	-0.000000	0.000000	1.400608
402002.000000	16	18	35.803940	7	36340298.125161	-0.000000	0.000000	1.577819
402003.000000	16	20	36.273594	7	36338362.990282	-0.000000	0.000000	1.577772
402004.000000	17	21	37.039171	7	36336385.119934	-0.000000	0.000000	1.553524
402005.000000	17	20	37.768558	7	36334456.406984	-0.000000	0.000000	1.553477
402006.000000	17	19	38.337274	7	36332492.374778	-0.000000	0.000000	1.447703
402007.000000	17	19	38.601514	7	36330550.731126	-0.000000	0.000000	1.447659
402008.000000	17	19	39.272685	7	36328588.042374	-0.000000	0.000000	1.447614
402009.000000	17	22	39.739396	7	36326652.349292	-0.000000	0.000000	1.447570
402010.000000	16	21	40.563320	7	36324686.432342	-0.000000	0.000000	1.479606
402011.000000	17	19	40.769323	7	36322749.535268	-0.000000	0.000000	1.435881
402012.000000	17	23	41.230665	7	36320776.777715	-0.000000	0.000000	1.435829
402013.000000	17	19	41.709153	7	36318846.825661	-0.000000	0.000000	1.435776
402014.000000	15	17	42.266969	7	36316868.431812	-0.000000	0.000000	1.522820
402015.000000	15	18	42.505661	7	36314939.806022	-0.000000	0.000000	1.522785
402016.000000	16	22	42.698902	7	36312973.505065	-0.000000	0.000000	1.494648
402017.000000	15	18	42.553065	7	36311041.249461	-0.000000	0.000000	1.522714
402018.000000	14	18	42.597618	7	36309067.933342	-0.000000	0.000000	1.564483
402019.000000	15	17	42.697708	7	36307133.269541	-0.000000	0.000000	1.522644
402020.000000	15	18	42.772414	7	36305166.375213	-0.000000	0.000000	1.659018
402021.000000	15	19	42.723045	7	36303232.531586	-0.000000	0.000000	1.658985
402022.000000	14	18	42.909510	7	36301262.583403	-0.000000	0.000000	1.680462
402023.000000	15	17	43.042640	7	36299325.424287	-0.000000	0.000000	1.522502
402024.000000	14	17	43.076012	7	36297358.442724	-0.000000	0.000000	1.559467
402025.000000	14	19	43.148910	7	36295430.078447	-0.000000	0.000000	1.559412
402026.000000	14	17	43.345563	7	36293460.810876	-0.000000	0.000000	1.559358
402027.000000	14	15	43.769120	7	36291524.349773	-0.000000	0.000000	1.559303
402028.000000	14	18	44.144320	7	36289559.636874	-0.000000	0.000000	1.559248
402029.000000	16	23	45.148681	7	36287617.504535	-0.000000	0.000000	1.419668
402030.000000	16	19	45.972236	7	36285662.406972	-0.000000	0.000000	1.442142
402031.000000	15	19	46.333743	7	36283724.864246	-0.000000	0.000000	1.474221
402032.000000	15	19	46.559515	7	36281752.787323	-0.000000	0.000000	1.474161
402033.000000	16	18	46.755752	7	36279821.125041	-0.000000	0.000000	1.441984
402034.000000	15	20	46.666547	7	36277851.368923	-0.000000	0.000000	1.471618
402035.000000	15	16	47.036004	7	36275910.073980	-0.000000	0.000000	1.471566
402036.000000	15	17	47.371982	7	36273947.489980	-0.000000	0.000000	1.471514
402037.000000	15	17	47.595269	7	36272013.978026	-0.000000	0.000000	1.587501
402038.000000	15	18	47.902819	7	36270045.548139	-0.000000	0.000000	1.587443
402039.000000	15	18	47.975916	7	36268111.442867	-0.000000	0.000000	1.587386
402040.000000	15	17	48.650827	7	36266138.406050	-0.000000	0.000000	1.587328
402041.000000	15	17	48.813105	7	36264208.488997	-0.000000	0.000000	1.587270
402042.000000	16	19	48.827774	7	36262241.123544	-0.000000	0.000000	1.441509
402043.000000	16	20	48.548490	7	36260301.311918	-0.000000	0.000000	1.494007
402044.000000	15	19	48.533111	7	36258339.163877	-0.000000	0.000000	1.521755
402045.000000	15	19	48.252147	7	36256401.376462	-0.000000	0.000000	1.521719
402046.000000	15	17	47.057621	7	36254432.562441	-0.000000	0.000000	1.521683
402047.000000	15	19	44.264312	7	36252497.601432	-0.000000	0.000000	1.521648
402048.000000	16	20	39.035563	7	36250535.434806	-0.000000	0.000000	1.509699
402049.000000	14	17	39.426120	7	36248603.630454	-0.000000	0.000000	1.679313
402050.000000	14	17	39.371720	7	36246636.614109	-0.000000	0.000000	1.679270
402051.000000	14	17	39.402877	7	36244696.907154	-0.000000	0.000000	1.704304
402052.000000	14	17	39.324575	7	36242731.827619	-0.000000	0.000000	1.704265
402053.000000	14	17	39.518572	7	36240794.790534	-0.000000	0.000000	1.704226
402054.000000	14	18	39.545872	7	36238823.760550	-0.000000	0.000000	1.704186
402055.000000	15	16	39.751543	7	36236894.279458	-0.000000	0.000000	1.524041
402056.000000	14	21	40.020433	7	36234924.837450	-0.000000	0.000000	1.563188
402057.000000	14	17	39.821325	7	36232987.835425	-0.000000	0.000000	1.563153
402058.000000	14	19	39.739623	7	36231022.336982	-0.000000	0.000000	1.563119
402059.000000	15	18	38.607249	7	36229087.428825	-0.000000	0.000000	1.523936
402060.000000	16	21	36.368360	7	36227114.496165	-0.000000	0.000000	1.425088
402061.000000	15	18	32.275051	7	36225181.471652	-0.000000	0.000000	1.470214
402062.000000	14	19	32.829794	7	36223225.952969	-0.000000	0.000000	1.617892
402063.000000	15	18	33.208460	7	36221280.836726	-0.000000	0.000000	1.470110
402064.000000	16	19	33.642701	7	36219316.926519	-0.000000	0.000000	1.424934
402065.000000	15	20	34.049263	7	36217384.461626	-0.000000	0.000000	1.470005
402066.000000	15	17	34.402610	7	36215415.665369	-0.000000	0.000000	1.469953
402067.000000	15	18	34.658379	7	36213482.781635	-0.000000	0.000000	1.469901
402068.000000	15	20	34.985960	7	36211514.264514	-0.000000	0.000000	1.469849
402069.000000	15	19	35.601929	7	36209577.786025	-0.000000	0.000000	1.469797
402070.000000	15	19	36.038400	7	36207612.218152	-0.000000	0.000000	1.469745
402071.000000	15	17	36.306991	7	36205669.649586	-0.000000	0.000000	1.469693
402072.000000	15	20	36.486329	7	36203710.433436	-0.000000	0.000000	1.469641
402073.000000	15	18	36.770549	7	36201776.589862	-0.000000	0.000000	1.469588
402074.000000	14	16	37.045875	7	36199806.572034	-0.000000	0.000000	1.562566
402075.000000	14	16	37.233546	7	36197870.564677	-0.000000	0.000000	1.562531
402076.000000	14	16	37.333253	7	36195912.378053	-0.000000	0.000000	1.562496
402077.000000	13	18	37.348796	7	36193974.119538	-0.000000	0.000000	1.735993
402078.000000	12	17	37.445701	7	36192008.743346	-0.000000	0.000000	2.046662
402079.000000	12	15	37.669761	7	36190067.745146	-0.000000	0.000000	2.046576
402080.000000	13	18	37.539688	7	36188100.344826	-0.000000	0.000000	1.735868
402081.000000	14	18	37.692492	7	36186170.514663	-0.000000	0.000000	1.677923
402082.000000	14	19	37.677571	7	36184207.616466	-0.000000	0.000000	1.677879
402083.000000	14	18	38.108197	7	36182271.731131	-0.000000	0.000000	1.677835
402084.000000	14	19	38.247323	7	36180301.608669	-0.000000	0.000000	1.677791
402085.000000	14	17	38.240242	7	36178365.269697	-0.000000	0.000000	1.677747
402086.000000	14	18	38.218238	7	36176405.809120	-0.000000	0.000000	1.677703
402087.000000	14	20	38.097788	7	36174468.737167	-0.000000	0.000000	1.677659
402088.000000	14	17	38.139646	7	36172509.991998	-0.000000	0.000000	1.677615
402089.000000	14	17	38.571558	7	36170566.917197	-0.000000	0.000000	1.677571
402090.000000	14	18	38.641390	7	36168594.735612	-0.000000	0.000000	1.677527
402091.000000	14	19	38.693591	7	36166664.992791	-0.000000	0.000000	1.677482
402092.000000	16	22	39.241278	7	36164704.083874	-0.000000	0.000000	1.438873
402093.000000	16	20	39.774667	7	36162770.589474	-0.000000	0.000000	1.438820
402094.000000	15	18	40.315992	7	36160799.943553	-0.000000	0.000000	1.482160
402095.000000	14	19	40.326774	7	36158867.007557	-0.000000	0.000000	1.515576
402096.000000	15	20	40.452997	7	36156903.027382	-0.000000	0.000000	1.468389
402097.000000	15	22	39.587105	7	36154968.293827	-0.000000	0.000000	1.468337
402098.000000	15	19	37.568782	7	36153005.639471	-0.000000	0.000000	1.468285
402099.000000	15	17	34.289191	7	36151067.589400	-0.000000	0.000000	1.468233
402100.000000	15	19	28.738623	7	36149102.386217	-0.000000	0.000000	1.468181
402101.000000	13	18	29.009721	7	36147161.978760	-0.000000	0.000000	1.605421
402102.000000	15	23	29.245285	7	36145200.214886	-0.000000	0.000000	1.522778
402103.000000	15	18	29.479743	7	36143269.285525	-0.000000	0.000000	1.550125
402104.000000	15	20	29.710145	7	36141305.794060	-0.000000	0.000000	1.550086
402105.000000	14	18	30.080029	7	36139358.827950	-0.000000	0.000000	1.561482
402106.000000	13	17	30.201559	7	36137403.346194	-0.000000	0.000000	1.734771
402107.000000	14	18	30.351628	7	36135466.326657	-0.000000	0.000000	1.561412
402108.000000	15	19	30.743584	7	36133504.405672	-0.000000	0.000000	1.467764
402109.000000	15	20	31.151020	7	36131560.667925	-0.000000	0.000000	1.467712
402110.000000	16	17	31.437365	7	36129606.233200	-0.000000	0.000000	1.459820
402111.000000	16	18	31.916056	7	36127668.829834	-0.000000	0.000000	1.459768
402112.000000	16	20	32.350037	7	36125699.178554	-0.000000	0.000000	1.459716
402113.000000	16	22	32.988670	7	36123769.418451	-0.000000	0.000000	1.459664
402114.000000	15	19	33.657395	7	36121796.818157	-0.000000	0.000000	1.481519
402115.000000	15	19	34.117574	7	36119859.013610	-0.000000	0.000000	1.481470
402116.000000	14	17	34.598184	7	36117899.186794	-0.000000	0.000000	1.543617
402117.000000	15	19	35.043686	7	36115965.709815	-0.000000	0.000000	1.477259
402118.000000	15	21	35.275068	7	36114003.405061	-0.000000	0.000000	1.481326
402119.000000	15	17	35.560963	7	36112073.086458	-0.000000	0.000000	1.481277
402121.000000	14	20	35.853332	7	36108172.488176	-0.000000	0.000000	1.626442
402122.000000	14	18	36.089706	7	36106202.627409	-0.000000	0.000000	1.767736
402123.000000	14	18	36.350606	7	36104271.959808	-0.000000	0.000000	1.767637
402124.000000	13	15	37.088348	7	36102302.046681	-0.000000	0.000000	1.628616
402125.000000	13	17	37.232566	7	36100375.357960	-0.000000	0.000000	1.607611
402126.000000	14	21	37.356423	7	36098403.263497	-0.000000	0.000000	1.572560
402127.000000	13	15	37.516568	7	36096474.480467	-0.000000	0.000000	1.628426
402128.000000	13	16	37.547870	7	36094501.181947	-0.000000	0.000000	1.628363
402129.000000	14	19	37.763061	7	36092573.951944	-0.000000	0.000000	1.553783
402130.000000	14	19	37.941392	7	36090602.555523	-0.000000	0.000000	1.553729
402131.000000	14	16	38.115603	7	36088673.632915	-0.000000	0.000000	1.553675
402132.000000	14	15	38.324469	7	36086702.917034	-0.000000	0.000000	1.553622
402133.000000	14	16	38.194497	7	36084774.325995	-0.000000	0.000000	1.553568
402134.000000	15	21	37.853807	7	36082807.030222	-0.000000	0.000000	1.523775
402135.000000	14	20	37.080989	7	36080871.458848	-0.000000	0.000000	1.553461
402136.000000	14	16	35.223767	7	36078906.169562	-0.000000	0.000000	1.553408
402137.000000	12	18	35.465190	7	36076973.546595	-0.000000	0.000000	1.645845
402138.000000	11	21	35.666537	7	36075009.130275	-0.000000	0.000000	1.677718
402139.000000	12	16	35.712586	7	36073069.528146	-0.000000	0.000000	1.627922
402140.000000	12	20	35.668167	7	36071115.197961	-0.000000	0.000000	1.627859
402141.000000	12	17	35.933937	7	36069174.950062	-0.000000	0.000000	1.627796
402142.000000	13	20	36.298555	7	36067212.017022	-0.000000	0.000000	1.528367
402143.000000	13	18	36.536354	7	36065273.025725	-0.000000	0.000000	1.564358
402144.000000	13	22	36.935532	7	36063311.610840	-0.000000	0.000000	1.564302
402145.000000	14	20	37.203393	7	36061373.352467	-0.000000	0.000000	1.514057
402146.000000	14	18	37.670322	7	36059408.953609	-0.000000	0.000000	1.513995
402147.000000	15	21	38.066302	7	36057472.824193	-0.000000	0.000000	1.494078
402148.000000	14	17	38.408819	7	36055514.986675	-0.000000	0.000000	1.513871
402149.000000	14	17	38.781187	7	36053579.031706	-0.000000	0.000000	1.513809
402150.000000	15	21	39.124163	7	36051614.283893	-0.000000	0.000000	1.474081
402151.000000	14	21	39.458062	7	36049685.221760	-0.000000	0.000000	1.513686
402152.000000	15	20	39.882523	7	36047708.695031	-0.000000	0.000000	1.493743
402153.000000	15	20	40.199584	7	36045777.120103	-0.000000	0.000000	1.466911
402154.000000	16	19	40.539742	7	36043819.753704	-0.000000	0.000000	1.424782
402155.000000	15	21	40.535694	7	36343302.526422	-0.000000	0.000000	1.466791
402156.000000	16	22	40.531788	7	36341375.313858	-0.000000	0.000000	1.424694
402157.000000	16	18	40.528583	7	36339403.358935	-0.000000	0.000000	1.424650
402158.000000	15	20	40.513946	7	36337470.457600	-0.000000	0.000000	1.575779
402159.000000	16	21	40.505142	7	36335509.129860	-0.000000	0.000000	1.421225
402160.000000	15	22	40.839944	7	36333577.484941	-0.000000	0.000000	1.465052
402161.000000	15	19	41.143554	7	36331600.992962	-0.000000	0.000000	1.465000
402162.000000	15	19	41.010423	7	36329666.905012	-0.000000	0.000000	1.464948
402163.000000	16	21	40.128552	7	36327706.083329	-0.000000	0.000000	1.435135
402164.000000	18	22	38.742436	7	36325778.521704	-0.000000	0.000000	1.386321
402165.000000	17	19	36.789703	7	36323814.802631	-0.000000	0.000000	1.419001
402166.000000	15	20	37.225883	7	36321872.651763	-0.000000	0.000000	1.466134
402167.000000	15	20	37.525145	7	36319910.189958	-0.000000	0.000000	1.473254
402168.000000	15	20	37.912831	7	36317982.820478	-0.000000	0.000000	1.473205
402169.000000	15	21	38.408857	7	36316015.891393	-0.000000	0.000000	1.473156
402170.000000	16	21	38.650423	7	36314082.170125	-0.000000	0.000000	1.424079
402171.000000	17	19	38.885652	7	36312120.947197	-0.000000	0.000000	1.401435
402172.000000	16	21	38.557455	7	36310207.328463	-0.000000	0.000000	1.434662
402173.000000	15	15	37.943958	7	36308223.734096	-0.000000	0.000000	1.579601
402174.000000	13	13	37.292134	7	36306268.862651	-0.000000	0.000000	1.902445
402175.000000	5	5	37.557478	21	21733684.843744	-0.000000	0.000000	12.687776
402176.000000	0	0	37.523867	0	0.000000	0.000000	0.000000	0.000000
402177.000000	0	0	37.490253	0	0.000000	0.000000	0.000000	0.000000
402178.000000	0	0	37.490253	0	0.000000	0.000000	0.000000	0.000000
402179.000000	0	0	0.000000	0	0.000000	0.000000	0.000000	0.000000
402180.000000	0	0	0.000000	0	0.000000	0.000000	0.000000	0.000000
402181.000000	0	0	0.000000	0	0.000000	0.000000	0.000000	0.000000
