# Supplementary material for: A GNSS receiver positioning algorithm based on weighting the statistical properties of discontinuous signals at lower rotation speeds
Source: PLoS One. 2025 Dec 5;20(12):e0336707. doi: 10.1371/journal.pone.0336707 (PMC12680169; doi:10.1371/journal.pone.0336707)
Supplement: S1 Data — S1 File. 90°_20240717110227_003.dat. Data from robustness validation experiments. S2 File. NavSolveKalman.c. Weighted Kalman Filter Algorithm in C Code. S3 File. NavSolveKalman.h. Weighted Kalman Filter Algorithm in C Code. S4 File. Chebshev.c. Chebyshev Polynomial C Code. S5 File. Chebshev.h. Chebyshev Polynomial C Code. S6 File. Antenna Gain Data.xls. Antenna gain data. S7 File. Antenna.m. Antenna gain pattern map MATLAB code. S8 File. WeightSet.m. Weight Fitting Matlab Code. S9 File. aNavData-New-high-4spr.csv. Elevation data obtained using the paper methods at a rotational speed of 1/4 r/s. S10 File. aNavData-New-high-12spr.csv. Elevation data obtained using the paper methods at a rotational speed of 1/12 r/s. S11 File. aNavData-New-high-18spr.csv. Elevation data obtained using the paper methods at a rotational speed of 1/18 r/s. S12 File. aNavData-Tradition-high-4spr.csv. Elevation data obtained using traditional methods at a rotational speed of 1/4 r/s. S13 File. aNavData-Tradition-high-12spr.csv. Elevation data obtained using traditional methods at a rotational speed of 1/12 r/s. S14 File. aNavData-Tradition-high-18spr.csv. Elevation data obtained using traditional methods at a rotational speed of 1/18 r/s. S15 File. aReplayData_RC_4spr.dat. Positioning data acquired at a rotational speed of 1/4 revolutions per second. S16 File. aReplayData_RC_12spr.dat. Positioning data acquired at a rotational speed of 1/12 revolutions per second. S17 File. aReplayData_RC_18spr.dat. Positioning data acquired at a rotational speed of 1/18 revolutions per second. S18 File. func_XYZtoBLH.m. Matlab code for converting positioning data from three-dimensional coordinates to latitude and longitude. S19 File. Nav_CalcBlhHoriErr.m. Latitude and Longitude High-Speed Rotation Horizontal Error MATLAB Code. S20 File. ShuiP.m. Horizontal error output results Matlab code. S21 File. filtering_baseline.m. Robustness Verification Experiment Code. S22 File. satnum.m. Matlab code for PDOP valu [file pone.0336707.s001.zip › Supporting Information/S24.csv]

401512.000000	10	19	-2199446.255958	5174764.259819	3000816.510141	55.272759	-0.965029	-1.649985	-0.728515	-97.536560	-1.649985	1.724034
401513.000000	10	19	-2199446.147435	5174765.411690	3000817.009439	56.405516	-0.456658	-0.762776	-0.280840	-96.994112	-0.762776	1.724022
401514.000000	10	19	-2199446.298702	5174764.767109	3000816.368471	55.631703	-0.026872	-0.614064	-0.587350	-96.868137	-0.614064	1.724010
401515.000000	10	19	-2199445.805399	5174765.053530	3000817.622870	56.287628	0.479629	-0.083589	0.807761	-96.395517	-0.083589	1.723998
401516.000000	10	19	-2199446.464998	5174763.031605	3000815.971881	54.094305	0.000852	-0.897813	-0.438162	-97.150759	-0.897813	1.723987
401517.000000	10	19	-2199446.063786	5174761.918071	3000815.049657	52.616814	0.265927	-0.987782	-0.680244	-97.164435	-0.987782	1.723975
401518.000000	10	19	-2199446.497354	5174760.688076	3000814.119969	51.329023	0.047127	-1.073792	-0.810158	-97.110157	-1.073792	1.723964
401519.000000	10	19	-2199447.392730	5174761.105608	3000812.525425	51.221358	-0.292674	-0.481761	-1.154491	-97.083807	-0.481761	1.723952
401520.000000	10	19	-2199445.640365	5174760.528757	3000811.606106	49.714757	0.470460	-0.449892	-1.123006	-96.923908	-0.449892	1.723941
401521.000000	11	19	-2199444.452858	5174761.723344	3000811.437457	50.194213	0.787008	0.140924	-0.843859	-96.566409	0.140924	1.656572
401522.000000	11	19	-2199444.943934	5174761.682062	3000812.145199	50.664931	0.474052	0.198780	-0.357249	-96.581430	0.198780	1.656560
401523.000000	11	19	-2199445.415909	5174762.282509	3000814.189556	52.281941	0.245153	0.407843	0.392796	-96.191938	0.407843	1.656547
401524.000000	11	19	-2199444.925451	5174762.777712	3000815.326442	53.052490	0.335191	0.531392	0.705780	-96.053790	0.531392	1.656534
401525.000000	17	19	-2199445.012753	5174764.573054	3000815.255888	54.504686	0.266943	1.032287	0.632683	-96.089350	1.032287	1.381074
401526.000000	17	19	-2199445.566580	5174762.903500	3000814.895686	53.171513	0.082110	0.507214	0.480454	-96.493194	0.507214	1.381051
401527.000000	17	19	-2199445.804156	5174764.959175	3000816.238652	55.555560	0.011136	0.957612	0.762683	-96.181096	0.957612	1.381029
401528.000000	17	19	-2199445.409732	5174765.495137	3000817.338591	56.374757	0.098784	0.971094	0.936946	-96.171507	0.971094	1.381006
401529.000000	17	19	-2199444.636632	5174765.460272	3000817.026302	55.932292	0.244317	0.854627	0.750222	-96.551889	0.854627	1.380983
401530.000000	17	19	-2199445.089355	5174766.944774	3000816.941337	57.251583	0.104381	1.067358	0.626737	-96.223024	1.067358	1.380960
401531.000000	17	19	-2199444.747051	5174766.261459	3000817.224662	56.713757	0.156091	0.812550	0.621305	-96.261067	0.812550	1.380937
401532.000000	17	19	-2199443.258235	5174767.833197	3000817.947580	57.817124	0.416799	1.023975	0.701208	-96.142321	1.023975	1.380914
401533.000000	18	19	-2199442.306168	5174769.414438	3000817.227789	58.430320	0.528406	1.201790	0.481742	-95.889635	1.201790	1.352053
401534.000000	18	19	-2199441.915187	5174768.944129	3000816.231554	57.442796	0.527586	0.992913	0.249774	-96.068894	0.992913	1.352030
401535.000000	18	19	-2199440.918313	5174770.771576	3000816.193707	58.562918	0.631206	1.196556	0.218301	-95.671172	1.196556	1.352008
401536.000000	18	20	-2199440.918078	5174770.005231	3000817.222792	58.428612	0.564114	0.954551	0.376834	-95.962949	0.954551	1.351986
401537.000000	18	19	-2199440.441530	5174769.033501	3000816.342894	57.060157	0.574341	0.713099	0.202166	-96.243863	0.713099	1.351963
401538.000000	18	20	-2199439.871735	5174769.311521	3000815.857501	56.859477	0.598006	0.687258	0.109726	-96.421690	0.687258	1.351941
401539.000000	18	19	-2199440.519250	5174769.387551	3000815.769224	57.102455	0.441807	0.632776	0.087114	-96.376896	0.632776	1.351919
401540.000000	18	19	-2199439.968355	5174768.765216	3000815.549060	56.303890	0.472112	0.489980	0.051929	-96.560612	0.489980	1.351897
401541.000000	18	19	-2199440.448116	5174769.550744	3000815.393151	57.032253	0.359401	0.549807	0.025717	-96.605352	0.549807	1.351874
401542.000000	18	19	-2199440.622701	5174768.096942	3000815.153308	55.800277	0.298914	0.313603	-0.004461	-96.640233	0.313603	1.351852
401543.000000	18	19	-2199440.859474	5174768.085702	3000815.119747	55.856868	0.237026	0.282757	-0.006802	-96.819239	0.282757	1.351829
401544.000000	18	19	-2199440.836937	5174767.170709	3000815.006916	55.053902	0.213418	0.146075	-0.017344	-97.052074	0.146075	1.351807
401545.000000	18	19	-2199440.922597	5174768.022983	3000814.801915	55.677342	0.179341	0.230551	-0.040855	-96.874193	0.230551	1.351785
401546.000000	18	19	-2199441.614551	5174767.574437	3000814.838907	55.569641	0.078528	0.157378	-0.031614	-96.980655	0.157378	1.351762
401547.000000	18	19	-2199441.363153	5174767.550790	3000815.104765	55.589673	0.093323	0.139334	0.002905	-96.995172	0.139334	1.351740
401548.000000	18	19	-2199441.038145	5174769.147734	3000814.743779	56.601494	0.115574	0.298577	-0.037899	-96.935853	0.298577	1.351717
401549.000000	18	19	-2199440.549809	5174768.625396	3000814.389498	55.842077	0.152686	0.221046	-0.071553	-97.090525	0.221046	1.351695
401550.000000	18	19	-2199440.484559	5174769.028311	3000814.461716	56.180423	0.142378	0.243290	-0.058265	-96.780109	0.243290	1.351672
401551.000000	18	19	-2199440.702450	5174769.237650	3000814.125440	56.266059	0.104803	0.244802	-0.088069	-96.983985	0.244802	1.351649
401552.000000	18	19	-2199440.909497	5174769.400064	3000814.401231	56.599605	0.071181	0.240836	-0.053905	-96.882040	0.240836	1.351627
401553.000000	18	19	-2199440.808883	5174769.905513	3000814.019177	56.793886	0.070165	0.270672	-0.087178	-96.831649	0.270672	1.351604
401554.000000	18	19	-2199440.548516	5174769.793116	3000814.157045	56.678299	0.084077	0.240627	-0.067286	-97.115016	0.240627	1.351582
401555.000000	18	19	-2199440.521207	5174769.702615	3000814.594998	56.802799	0.075740	0.214436	-0.021176	-97.351725	0.214436	1.351559
401556.000000	18	19	-2199440.724728	5174769.044433	3000814.732545	56.404432	0.047469	0.139836	-0.005729	-97.280560	0.139836	1.351536
401557.000000	18	19	-2199440.896966	5174768.824159	3000814.529348	56.189030	0.024084	0.108985	-0.022106	-97.061887	0.108985	1.351514
401558.000000	18	19	-2199440.579138	5174769.347041	3000814.875379	56.667196	0.044403	0.143426	0.010253	-96.914947	0.143426	1.351491
401559.000000	18	19	-2199440.923270	5174768.754588	3000815.264948	56.489849	0.007938	0.082366	0.044499	-97.212071	0.082366	1.351468
401560.000000	18	19	-2199441.168562	5174768.006580	3000815.251942	55.961795	-0.017873	0.013113	0.042732	-97.170037	0.013113	1.351445
401561.000000	18	19	-2199441.144458	5174768.057238	3000815.409897	56.069318	-0.020185	0.012388	0.054603	-97.134487	0.012388	1.351423
401562.000000	18	19	-2199441.370228	5174768.510384	3000815.710944	56.656969	-0.041866	0.043013	0.076805	-97.111551	0.043013	1.351400
401563.000000	19	19	-2199441.869084	5174768.062289	3000815.740120	56.479397	-0.083179	0.002640	0.076533	-97.331696	0.002640	1.340488
401564.000000	19	19	-2199442.184053	5174768.296166	3000815.713906	56.765128	-0.107838	0.016184	0.071564	-97.190098	0.016184	1.340461
401565.000000	19	19	-2199442.275086	5174768.272819	3000815.523334	56.687372	-0.114316	0.010223	0.054705	-97.166089	0.010223	1.340435
401566.000000	19	19	-2199442.559761	5174769.370432	3000815.456721	57.643787	-0.134476	0.085664	0.047295	-97.004943	0.085664	1.340408
401567.000000	19	19	-2199442.422632	5174769.259870	3000815.335005	57.449294	-0.123005	0.070940	0.037247	-97.401384	0.070940	1.340382
401568.000000	19	19	-2199442.660566	5174770.006673	3000815.045640	57.999768	-0.138672	0.116892	0.015078	-97.131241	0.116892	1.340355
401569.000000	19	19	-2199442.639268	5174770.076978	3000814.962919	58.010275	-0.135314	0.113740	0.009347	-96.931991	0.113740	1.340328
401570.000000	19	19	-2199442.516846	5174770.474283	3000815.042479	58.327848	-0.125145	0.132832	0.015033	-96.817942	0.132832	1.340302
401571.000000	19	19	-2199442.656505	5174770.352263	3000814.804475	58.164402	-0.133064	0.116326	-0.001119	-97.242690	0.116326	1.340275
401572.000000	19	19	-2199442.455843	5174770.669056	3000814.560897	58.236801	-0.118094	0.129565	-0.016796	-97.220999	0.129565	1.340249
401573.000000	19	20	-2199442.495725	5174770.228131	3000814.429284	57.830789	-0.119354	0.093078	-0.023948	-97.284431	0.093078	1.340222
401574.000000	19	19	-2199442.516947	5174769.632272	3000814.660658	57.464538	-0.119057	0.048629	-0.007001	-97.524518	0.048629	1.340195
401575.000000	19	19	-2199442.644729	5174769.354950	3000814.689630	57.297453	-0.125556	0.026480	-0.004168	-97.429556	0.026480	1.340169
401576.000000	19	19	-2199442.508722	5174769.374407	3000814.319806	57.091326	-0.115541	0.023941	-0.026671	-97.463856	0.023941	1.340142
401577.000000	19	19	-2199442.414476	5174769.773060	3000814.372951	57.407198	-0.108391	0.044335	-0.021943	-97.318340	0.044335	1.340115
401578.000000	19	19	-2199442.099691	5174769.608434	3000814.376540	57.166963	-0.088249	0.030125	-0.020082	-97.129574	0.030125	1.340088
401579.000000	19	19	-2199441.925721	5174769.259472	3000814.125934	56.705497	-0.077470	0.005851	-0.033629	-97.327461	0.005851	1.340062
401580.000000	19	19	-2199441.754555	5174769.443362	3000813.872770	56.675778	-0.067407	0.013747	-0.046926	-97.372042	0.013747	1.340035
401581.000000	19	19	-2199442.236533	5174768.583147	3000814.433960	56.410079	-0.094797	-0.038851	-0.011687	-97.402523	-0.038851	1.340008
401582.000000	19	19	-2199442.372733	5174767.895322	3000814.745550	56.046856	-0.101383	-0.079094	0.007533	-97.451357	-0.079094	1.339981
401583.000000	19	19	-2199442.301438	5174767.508375	3000814.870897	55.767912	-0.096176	-0.100597	0.015188	-97.439598	-0.100597	1.339955
401584.000000	19	19	-2199442.468150	5174767.598941	3000814.770483	55.851255	-0.104509	-0.094761	0.009415	-97.550201	-0.094761	1.339928
401585.000000	19	19	-2199442.380311	5174767.811734	3000815.230917	56.211423	-0.098302	-0.082749	0.035089	-97.469060	-0.082749	1.339901
401586.000000	19	19	-2199442.390775	5174767.914484	3000815.152456	56.261194	-0.097874	-0.076921	0.030101	-97.430558	-0.076921	1.339874
401587.000000	19	19	-2199442.381917	5174768.016857	3000815.076089	56.304993	-0.096375	-0.071292	0.025456	-97.144971	-0.071292	1.339847
401588.000000	19	19	-2199442.304109	5174767.757167	3000815.120733	56.088777	-0.091167	-0.084821	0.027640	-97.103853	-0.084821	1.339820
401589.000000	19	19	-2199442.293859	5174767.457363	3000814.909431	55.742182	-0.089757	-0.099684	0.016218	-97.162044	-0.099684	1.339793
401590.000000	19	19	-2199442.690867	5174767.774371	3000815.010949	56.184034	-0.109113	-0.082590	0.021102	-97.288591	-0.082590	1.339766
401591.000000	19	19	-2199442.626814	5174767.681399	3000814.848159	56.009540	-0.104461	-0.086711	0.012600	-97.358124	-0.086711	1.339739
401592.000000	19	20	-2199442.806758	5174767.335629	3000814.920759	55.825587	-0.111970	-0.103299	0.016352	-97.515649	-0.103299	1.339712
401593.000000	19	19	-2199442.802303	5174767.550785	3000815.179616	56.120997	-0.110083	-0.091748	0.029152	-97.415613	-0.091748	1.339685
401594.000000	19	19	-2199442.736085	5174768.109737	3000815.436791	56.673049	-0.105275	-0.063953	0.041245	-97.567113	-0.063953	1.339658
401595.000000	19	19	-2199442.769693	5174768.209072	3000815.373164	56.735048	-0.105496	-0.059152	0.037265	-97.318805	-0.059152	1.339631
401596.000000	19	19	-2199442.869129	5174768.295870	3000815.674268	56.982191	-0.108636	-0.055193	0.051052	-97.326687	-0.055193	1.339603
401597.000000	19	19	-2199443.053033	5174768.200005	3000815.616349	56.940429	-0.115724	-0.059781	0.047153	-97.412091	-0.059781	1.339576
401598.000000	19	19	-2199442.877991	5174768.354257	3000815.535354	56.966832	-0.105911	-0.052656	0.042375	-97.396201	-0.052656	1.339549
401599.000000	19	20	-2199442.737637	5174768.251221	3000815.569088	56.850903	-0.097966	-0.057573	0.043208	-97.424969	-0.057573	1.339522
401600.000000	19	19	-2199442.659329	5174768.388638	3000815.648429	56.972878	-0.093095	-0.051400	0.045991	-97.552800	-0.051400	1.339495
401601.000000	19	19	-2199442.679213	5174768.107252	3000815.410291	56.638896	-0.092882	-0.064077	0.034255	-97.503700	-0.064077	1.339468
401602.000000	19	19	-2199442.662846	5174768.278461	3000815.421926	56.777564	-0.090998	-0.056322	0.034105	-97.366515	-0.056322	1.339440
401603.000000	19	19	-2199442.521760	5174767.911214	3000815.512098	56.473895	-0.083585	-0.072384	0.037705	-97.369745	-0.072384	1.339413
401604.000000	19	19	-2199442.573454	5174767.932705	3000815.545809	56.525086	-0.084861	-0.071025	0.038444	-97.435568	-0.071025	1.339386
401605.000000	19	19	-2199442.613429	5174768.094546	3000815.492946	56.645047	-0.085619	-0.063673	0.035318	-97.643317	-0.063673	1.339358
401606.000000	19	19	-2199442.606538	5174768.244040	3000815.791208	56.905036	-0.084207	-0.057167	0.047529	-97.586163	-0.057167	1.339331
401607.000000	19	19	-2199442.515472	5174768.526195	3000815.693610	57.056210	-0.079453	-0.045236	0.042325	-97.421182	-0.045236	1.339304
401608.000000	19	19	-2199442.513188	5174768.693485	3000815.978269	57.325776	-0.078382	-0.038519	0.053513	-97.595517	-0.038519	1.339276
401609.000000	19	19	-2199442.632712	5174768.369275	3000815.981628	57.105709	-0.082410	-0.052139	0.052604	-97.541665	-0.052139	1.339249
401610.000000	19	20	-2199442.659948	5174768.127262	3000815.944745	56.901434	-0.082534	-0.061940	0.050055	-97.560119	-0.061940	1.339222
401611.000000	19	19	-2199442.597482	5174768.265687	3000815.898088	56.970050	-0.079068	-0.056083	0.047098	-97.332211	-0.056083	1.339194
401612.000000	19	19	-2199442.390997	5174768.336435	3000816.038442	57.022685	-0.069861	-0.053135	0.051924	-97.358892	-0.053135	1.339167
401613.000000	19	19	-2199442.318849	5174768.204607	3000816.077614	56.909490	-0.066277	-0.058238	0.052511	-97.223845	-0.058238	1.339139
401614.000000	19	19	-2199442.482539	5174768.040916	3000815.880896	56.740082	-0.072127	-0.064385	0.043565	-97.404472	-0.064385	1.339112
401615.000000	19	19	-2199442.431130	5174768.390162	3000815.899969	57.014533	-0.069394	-0.050509	0.043379	-97.270785	-0.050509	1.339084
401616.000000	19	19	-2199442.363844	5174768.353669	3000815.838975	56.932894	-0.066108	-0.051820	0.040169	-97.272585	-0.051820	1.339057
401617.000000	19	19	-2199442.197673	5174767.979223	3000815.618218	56.467584	-0.059180	-0.065881	0.030987	-97.247489	-0.065881	1.339029
401618.000000	19	19	-2199442.086301	5174767.884352	3000815.661884	56.372961	-0.054458	-0.069012	0.032153	-97.656704	-0.069012	1.339001
401619.000000	19	19	-2199442.158624	5174767.935939	3000815.678227	56.447439	-0.056765	-0.066597	0.032135	-97.595262	-0.066597	1.338974
401620.000000	19	19	-2199442.246798	5174767.581379	3000815.714943	56.207752	-0.059539	-0.079233	0.032991	-97.390393	-0.079233	1.338946
401621.000000	19	20	-2199442.352949	5174767.952481	3000815.839169	56.603983	-0.062901	-0.064932	0.036890	-97.507483	-0.064932	1.338919
401622.000000	19	19	-2199442.214457	5174768.596158	3000815.944250	57.127834	-0.057288	-0.041146	0.039970	-97.258586	-0.041146	1.338891
401623.000000	19	19	-2199442.187780	5174768.810617	3000815.982083	57.310413	-0.055852	-0.033499	0.040556	-97.188251	-0.033499	1.338863
401624.000000	19	19	-2199442.337277	5174769.068806	3000815.932054	57.547565	-0.060769	-0.024511	0.037851	-97.398740	-0.024511	1.338835
401625.000000	19	19	-2199442.402919	5174768.913967	3000815.929431	57.443413	-0.062522	-0.030353	0.037069	-97.612850	-0.030353	1.338808
401626.000000	19	20	-2199442.380288	5174768.957010	3000816.014896	57.510960	-0.061101	-0.029098	0.039438	-97.452091	-0.029098	1.338780
401627.000000	19	19	-2199442.448746	5174768.879133	3000816.075853	57.500263	-0.062890	-0.032069	0.040865	-97.537837	-0.032069	1.338752
401628.000000	19	19	-2199442.494214	5174768.869221	3000816.052848	57.497007	-0.063842	-0.032598	0.039281	-97.497320	-0.032598	1.338724
401629.000000	19	19	-2199442.767246	5174768.752109	3000816.033736	57.487098	-0.072543	-0.036772	0.037839	-97.740785	-0.036772	1.338697
401630.000000	19	19	-2199442.668465	5174768.454348	3000816.081480	57.234259	-0.068336	-0.046907	0.038901	-97.599961	-0.046907	1.338669
401631.000000	19	19	-2199442.749034	5174768.737878	3000815.988104	57.447689	-0.070353	-0.037263	0.034893	-97.567919	-0.037263	1.338641
401632.000000	19	19	-2199442.676867	5174768.755508	3000816.008708	57.446866	-0.067159	-0.036717	0.034983	-97.392357	-0.036717	1.338613
401633.000000	19	19	-2199442.720799	5174768.663029	3000815.929671	57.349622	-0.067910	-0.039807	0.031700	-97.452941	-0.039807	1.338585
401634.000000	19	19	-2199442.690247	5174768.655816	3000815.994453	57.363908	-0.066150	-0.040031	0.033310	-97.606863	-0.040031	1.338557
401635.000000	19	19	-2199442.697051	5174768.801162	3000816.026113	57.499070	-0.065661	-0.035281	0.033731	-97.780300	-0.035281	1.338529
401636.000000	19	19	-2199442.576430	5174769.054488	3000816.145485	57.719380	-0.061048	-0.027186	0.037035	-97.603540	-0.027186	1.338501
401637.000000	19	19	-2199442.437844	5174769.061938	3000816.301667	57.751586	-0.055953	-0.027142	0.041509	-97.963319	-0.027142	1.338473
401638.000000	19	20	-2199442.729123	5174768.821012	3000816.442844	57.723451	-0.064651	-0.035007	0.045310	-97.733548	-0.035007	1.338445
401639.000000	19	23	-2199443.008562	5174768.961584	3000816.177848	57.808282	-0.072882	-0.030643	0.035852	-97.930008	-0.030643	1.338417
401640.000000	19	24	-2199442.873500	5174767.602521	3000816.423593	56.776243	-0.067720	-0.073173	0.043363	-97.863787	-0.073173	1.338389
401641.000000	18	25	-2199443.074852	5174768.008502	3000817.078223	57.484593	-0.073009	-0.059910	0.063163	-99.114087	-0.059910	1.354472
401642.000000	18	24	-2199442.335474	5174768.962792	3000817.611668	58.255951	-0.048996	-0.029870	0.078737	-102.208601	-0.029870	1.354443
401643.000000	18	24	-2199442.146775	5174769.088564	3000817.760057	58.363127	-0.042523	-0.025923	0.081938	-102.431977	-0.025923	1.354414
401644.000000	17	22	-2199442.022502	5174768.831240	3000817.487230	57.982560	-0.038279	-0.033652	0.072100	-102.010723	-0.033652	1.406785
401645.000000	17	24	-2199442.354969	5174768.071990	3000817.077306	57.287572	-0.048114	-0.056516	0.058308	-98.955493	-0.056516	1.436269
401646.000000	17	21	-2199442.212102	5174768.129798	3000817.002846	57.249968	-0.043432	-0.054471	0.055026	-98.888472	-0.054471	1.436219
401647.000000	17	22	-2199442.721162	5174767.712579	3000817.235047	57.197034	-0.058198	-0.066694	0.061166	-97.527942	-0.066694	1.436168
401648.000000	16	19	-2199442.715589	5174767.669172	3000817.253369	57.168594	-0.057425	-0.067531	0.060757	-98.226859	-0.067531	1.479845
401649.000000	16	21	-2199442.587356	5174767.952195	3000817.358658	57.403692	-0.053085	-0.058813	0.062920	-98.171213	-0.058813	1.479797
401650.000000	16	21	-2199442.626606	5174767.972448	3000817.456169	57.479787	-0.053695	-0.057905	0.064812	-98.075401	-0.057905	1.479750
401651.000000	16	23	-2199442.635327	5174766.970277	3000817.398487	56.643018	-0.053397	-0.086365	0.062294	-98.055027	-0.086365	1.479702
401652.000000	18	24	-2199442.346102	5174765.783629	3000817.322253	55.545245	-0.044585	-0.119497	0.059405	-98.537700	-0.119497	1.387894
401653.000000	18	23	-2199442.503567	5174764.819548	3000817.755668	55.023045	-0.048530	-0.145563	0.071163	-99.942226	-0.145563	1.387859
401654.000000	18	24	-2199442.845446	5174765.061769	3000818.373985	55.629868	-0.057637	-0.137064	0.087737	-100.286332	-0.137064	1.387824
401655.000000	18	23	-2199443.469767	5174765.612678	3000818.539628	56.370023	-0.074529	-0.120089	0.090898	-100.446106	-0.120089	1.387789
401656.000000	18	22	-2199443.777019	5174765.585976	3000818.431000	56.402835	-0.082304	-0.119419	0.086409	-99.934808	-0.119419	1.387754
401657.000000	17	22	-2199445.062366	5174767.462421	3000818.691710	58.490391	-0.116803	-0.066314	0.091844	-98.682976	-0.066314	1.406318
401658.000000	16	21	-2199444.942125	5174766.727809	3000820.487348	58.703269	-0.111576	-0.085733	0.140931	-96.243625	-0.085733	1.457643
401659.000000	15	23	-2199446.111458	5174768.774128	3000823.267361	62.080944	-0.141339	-0.029192	0.215411	-93.891056	-0.029192	1.509438
401660.000000	14	21	-2199445.431764	5174769.792923	3000823.647972	62.852827	-0.121180	-0.002034	0.222444	-98.342404	-0.002034	1.560106
401661.000000	14	22	-2199445.337805	5174769.412016	3000823.474239	62.429418	-0.117196	-0.012961	0.214181	-101.514810	-0.012961	1.560061
401662.000000	15	22	-2199445.136274	5174769.390118	3000823.079791	62.155531	-0.110531	-0.014129	0.200064	-102.157615	-0.014129	1.511794
401663.000000	16	24	-2199445.222543	5174768.964961	3000823.039171	61.821351	-0.111474	-0.025810	0.195795	-102.490843	-0.025810	1.485338
401664.000000	16	21	-2199445.653235	5174768.167839	3000823.126607	61.364906	-0.121295	-0.046969	0.195030	-102.967916	-0.046969	1.480102
401665.000000	17	22	-2199446.277182	5174768.355260	3000823.265266	61.797476	-0.135934	-0.042007	0.195483	-102.374854	-0.042007	1.414042
401666.000000	16	21	-2199446.439958	5174768.716379	3000823.364260	62.193183	-0.138412	-0.032522	0.194988	-100.279401	-0.032522	1.569891
401667.000000	16	23	-2199446.821378	5174768.736380	3000823.427089	62.370564	-0.146413	-0.031885	0.193612	-98.464181	-0.031885	1.569846
401668.000000	16	22	-2199446.884583	5174768.941636	3000823.194340	62.448588	-0.146255	-0.026621	0.184609	-98.008861	-0.026621	1.569801
401669.000000	17	24	-2199446.757073	5174770.693485	3000823.530514	63.984006	-0.141296	0.017730	0.190288	-96.013458	0.017730	1.413906
401670.000000	18	23	-2199446.451578	5174770.919083	3000823.441450	64.019481	-0.131986	0.022882	0.185210	-95.417490	0.022882	1.387262
401671.000000	18	24	-2199445.917320	5174772.043875	3000823.899274	64.963956	-0.117058	0.050385	0.194167	-95.204786	0.050385	1.387226
401672.000000	17	21	-2199445.280920	5174772.707580	3000824.279288	65.462600	-0.099912	0.065877	0.201017	-95.901805	0.065877	1.442757
401673.000000	17	23	-2199445.081245	5174773.077072	3000824.414310	65.757253	-0.093846	0.073823	0.201514	-95.839909	0.073823	1.442733
401674.000000	16	21	-2199444.109184	5174773.777462	3000825.021385	66.277444	-0.069034	0.089676	0.213913	-95.545292	0.089676	1.494464
401675.000000	15	22	-2199444.739395	5174772.984863	3000825.080369	65.879947	-0.083558	0.068980	0.212219	-95.772443	0.068980	1.513414
401676.000000	14	21	-2199444.552560	5174773.083348	3000824.916933	65.818057	-0.078312	0.070018	0.205027	-96.463724	0.070018	1.524469
401677.000000	13	20	-2199444.426676	5174773.030580	3000824.728118	65.642536	-0.074647	0.067393	0.197353	-95.811159	0.067393	1.577824
401678.000000	13	20	-2199444.345056	5174773.045556	3000824.357298	65.451044	-0.072148	0.066398	0.185395	-95.576506	0.066398	1.577784
401679.000000	15	23	-2199444.569333	5174774.812878	3000824.199804	66.886574	-0.076843	0.106730	0.178591	-95.576629	0.106730	1.500775
401680.000000	15	21	-2199444.601827	5174774.628135	3000824.489000	66.884873	-0.076755	0.100641	0.182865	-97.393086	0.100641	1.500741
401681.000000	15	22	-2199444.360685	5174774.625913	3000824.306492	66.713599	-0.070343	0.098768	0.175861	-100.258658	0.098768	1.600011
401682.000000	14	22	-2199444.443759	5174774.745637	3000824.269110	66.821594	-0.071562	0.099773	0.172380	-99.290144	0.099773	1.640840
401683.000000	14	23	-2199444.622430	5174774.563648	3000823.984788	66.601051	-0.075002	0.093827	0.163214	-98.277833	0.093827	1.640814
401684.000000	14	23	-2199444.961524	5174774.651960	3000824.076449	66.832874	-0.081912	0.094388	0.162976	-94.770712	0.094388	1.603006
401685.000000	15	20	-2199444.687497	5174774.565575	3000824.336664	66.791575	-0.074755	0.091077	0.166806	-93.643182	0.091077	1.553832
401686.000000	15	22	-2199444.504607	5174774.414223	3000824.147448	66.516297	-0.069889	0.086300	0.160204	-93.374179	0.086300	1.553780
401687.000000	15	22	-2199444.320601	5174773.982137	3000823.871727	65.972097	-0.065096	0.075322	0.151761	-93.378793	0.075322	1.553728
401688.000000	15	22	-2199444.096576	5174773.743417	3000823.860280	65.695952	-0.059459	0.068867	0.149447	-93.690968	0.068867	1.553676
401689.000000	16	22	-2199444.059967	5174774.283000	3000824.166562	66.265746	-0.057992	0.079763	0.154203	-93.929654	0.079763	1.494411
401690.000000	16	23	-2199444.200256	5174774.164661	3000824.069639	66.172274	-0.060497	0.075936	0.149847	-94.768655	0.075936	1.494379
401691.000000	15	19	-2199444.020671	5174774.108370	3000823.923764	65.995715	-0.056070	0.073458	0.144493	-94.638744	0.073458	1.524347
401692.000000	15	20	-2199443.760618	5174774.282513	3000823.605060	65.896444	-0.050057	0.075954	0.135390	-94.328719	0.075954	1.524309
401693.000000	15	21	-2199444.039178	5174774.452174	3000823.325337	65.997585	-0.055716	0.078232	0.127109	-95.802962	0.078232	1.597823
401694.000000	15	21	-2199444.305038	5174775.054225	3000823.640649	66.726522	-0.060858	0.089786	0.131904	-97.370004	0.089786	1.597806
401695.000000	15	21	-2199443.588815	5174775.763482	3000824.014220	67.231540	-0.045031	0.103373	0.138013	-99.138077	0.103373	1.597790
401696.000000	14	19	-2199443.441342	5174775.432997	3000823.720757	66.773901	-0.041535	0.094467	0.129565	-104.516690	0.094467	1.755840
401697.000000	13	21	-2199443.676330	5174775.270486	3000823.312243	66.529774	-0.046265	0.089331	0.118811	-100.098760	0.089331	1.807229
401698.000000	14	22	-2199443.939109	5174774.975096	3000822.960949	66.214579	-0.051489	0.081508	0.109470	-98.890748	0.081508	1.778814
401699.000000	13	22	-2199445.089132	5174773.010690	3000821.358185	64.259701	-0.075183	0.039083	0.073850	-98.539337	0.039083	1.833369
401700.000000	14	20	-2199447.227089	5174769.341876	3000818.870375	60.844570	-0.118909	-0.037829	0.020261	-98.842079	-0.037829	1.724777
401701.000000	14	21	-2199450.264953	5174764.379666	3000815.139205	56.102482	-0.180449	-0.139884	-0.058306	-98.738110	-0.139884	1.724706
401702.000000	14	20	-2199450.171208	5174764.236226	3000815.035124	55.904629	-0.176560	-0.141562	-0.060016	-98.611086	-0.141562	1.843845
401703.000000	15	22	-2199450.069904	5174765.237566	3000814.925584	56.629677	-0.172619	-0.119932	-0.061907	-98.147964	-0.119932	1.804813
401704.000000	15	22	-2199450.432969	5174764.898880	3000815.326947	56.670169	-0.177939	-0.125722	-0.053232	-98.568718	-0.125722	1.804823
401705.000000	15	20	-2199450.242336	5174764.753663	3000815.346453	56.495982	-0.172161	-0.127555	-0.052438	-99.065858	-0.127555	1.804833
401706.000000	15	21	-2199450.044352	5174764.435672	3000815.365975	56.179201	-0.166326	-0.132805	-0.051602	-98.997709	-0.132805	1.556108
401707.000000	15	21	-2199449.832347	5174764.420170	3000815.294826	56.059906	-0.160340	-0.131960	-0.052636	-98.981238	-0.131960	1.556038
401708.000000	15	22	-2199449.643307	5174764.185982	3000815.138809	55.731065	-0.154906	-0.135439	-0.055331	-99.268488	-0.135439	1.555969
401709.000000	15	19	-2199449.078124	5174764.876677	3000815.955420	56.482768	-0.142141	-0.120850	-0.038690	-99.713164	-0.120850	1.555899
401710.000000	15	19	-2199448.713224	5174764.635906	3000815.853898	56.113785	-0.133532	-0.124588	-0.040443	-100.784254	-0.124588	1.555829
401711.000000	15	22	-2199448.443146	5174764.676599	3000815.862670	56.057864	-0.126891	-0.122795	-0.040038	-101.073385	-0.122795	1.555759
401712.000000	14	22	-2199448.203622	5174765.174724	3000815.787564	56.343618	-0.120970	-0.112182	-0.041333	-101.272798	-0.112182	1.656664
401713.000000	14	21	-2199448.283446	5174765.072989	3000815.609566	56.204399	-0.121223	-0.113201	-0.044575	-100.802578	-0.113201	1.656601
401714.000000	14	20	-2199448.334051	5174764.327273	3000815.245286	55.444863	-0.120912	-0.126519	-0.051326	-101.232639	-0.126519	1.656538
401715.000000	15	22	-2199447.912037	5174764.213794	3000815.037392	55.109051	-0.111730	-0.127761	-0.055013	-101.155716	-0.127761	1.615019
401716.000000	14	23	-2199447.937880	5174764.115480	3000814.611445	54.836653	-0.111181	-0.128600	-0.062863	-99.508384	-0.128600	1.668889
401717.000000	14	22	-2199448.391760	5174763.727097	3000814.154453	54.461891	-0.118642	-0.134784	-0.071200	-98.408084	-0.134784	1.668853
401718.000000	13	21	-2199448.469779	5174764.233458	3000813.917126	54.786963	-0.118953	-0.123964	-0.075179	-96.394576	-0.123964	2.143739
401719.000000	14	20	-2199448.416533	5174763.590667	3000813.770435	54.178068	-0.116757	-0.134813	-0.077261	-95.972152	-0.134813	1.844034
401720.000000	14	21	-2199448.405416	5174763.580082	3000813.730199	54.146613	-0.115397	-0.133764	-0.077383	-95.857738	-0.133764	1.844045
401721.000000	14	24	-2199448.649475	5174763.776515	3000813.714674	54.382613	-0.118725	-0.128824	-0.077070	-95.785516	-0.128824	1.844055
401722.000000	15	22	-2199448.303541	5174764.637262	3000813.655602	54.933271	-0.111329	-0.111938	-0.077615	-96.399186	-0.111938	1.805002
401723.000000	15	23	-2199448.553001	5174764.855425	3000814.019489	55.368324	-0.114741	-0.106991	-0.070327	-96.453622	-0.106991	1.805011
401724.000000	15	21	-2199448.325859	5174764.776360	3000813.965717	55.200507	-0.109538	-0.107568	-0.070740	-95.615409	-0.107568	1.805021
401725.000000	15	21	-2199448.335838	5174764.715629	3000813.923324	55.134645	-0.108655	-0.107687	-0.070917	-94.129438	-0.107687	1.805030
401726.000000	15	23	-2199448.146785	5174764.875448	3000813.910531	55.193014	-0.104265	-0.103922	-0.070580	-93.965510	-0.103922	1.805040
401727.000000	16	24	-2199448.117271	5174765.293472	3000813.946378	55.538707	-0.102767	-0.095556	-0.069400	-94.952701	-0.095556	1.729895
401728.000000	16	23	-2199448.427644	5174765.451064	3000814.330722	55.955326	-0.107235	-0.091993	-0.061976	-96.985195	-0.091993	1.729935
401729.000000	16	20	-2199448.309627	5174765.239480	3000814.317537	55.736885	-0.104110	-0.095142	-0.061743	-98.505855	-0.095142	1.729975
401730.000000	16	20	-2199448.268695	5174765.282938	3000814.256097	55.728934	-0.102387	-0.093716	-0.062429	-99.708688	-0.093716	1.730015
401731.000000	15	20	-2199448.298229	5174765.222004	3000814.091908	55.612001	-0.101898	-0.094029	-0.064866	-97.999474	-0.094029	2.041925
401732.000000	15	24	-2199448.257716	5174764.328134	3000814.161694	54.906398	-0.100155	-0.109156	-0.063079	-97.744951	-0.109156	2.042207
401733.000000	15	22	-2199448.295870	5174764.413155	3000814.427610	55.114330	-0.099874	-0.106969	-0.057996	-98.243793	-0.106969	2.042489
401734.000000	14	19	-2199448.252153	5174764.146946	3000814.366319	54.854437	-0.098162	-0.110794	-0.058632	-98.446785	-0.110794	2.093394
401735.000000	14	20	-2199448.232814	5174763.931855	3000814.279967	54.632527	-0.096887	-0.113641	-0.059696	-98.753083	-0.113641	2.093689
401736.000000	14	22	-2199448.086072	5174764.276861	3000814.278145	54.860801	-0.093537	-0.106887	-0.059363	-98.671843	-0.106887	2.093985
401737.000000	14	22	-2199448.756540	5174763.615820	3000813.683767	54.274600	-0.103807	-0.116644	-0.068969	-98.815815	-0.116644	2.094281
401738.000000	15	22	-2199448.706640	5174763.021572	3000813.598673	53.735366	-0.101957	-0.125938	-0.069866	-98.924369	-0.125938	1.751700
401739.000000	14	20	-2199448.784309	5174762.791655	3000813.543946	53.549831	-0.102295	-0.128808	-0.070257	-98.932544	-0.128808	1.844236
401740.000000	14	21	-2199448.722471	5174762.996044	3000813.572132	53.707563	-0.100368	-0.124402	-0.069313	-98.811731	-0.124402	1.844245
401741.000000	14	23	-2199448.876152	5174763.469123	3000813.481723	54.101260	-0.102022	-0.115259	-0.070364	-98.909396	-0.115259	1.844255
401742.000000	14	21	-2199448.851328	5174763.379782	3000813.523257	54.039935	-0.100693	-0.115994	-0.069168	-99.065486	-0.115994	1.835305
401743.000000	14	20	-2199448.670654	5174763.443740	3000813.681411	54.104383	-0.096876	-0.114349	-0.066092	-98.569040	-0.114349	1.835307
401744.000000	13	21	-2199448.417280	5174763.734965	3000813.569072	54.200006	-0.091898	-0.108760	-0.067565	-98.911906	-0.108760	2.111469
401745.000000	13	21	-2199448.171485	5174763.902860	3000813.620934	54.275970	-0.087135	-0.105442	-0.066308	-99.032124	-0.105442	2.111413
401746.000000	13	22	-2199448.225602	5174763.881555	3000813.389207	54.167670	-0.087182	-0.104823	-0.069624	-98.880170	-0.104823	2.111357
401747.000000	14	22	-2199448.235688	5174764.378993	3000813.707151	54.724906	-0.086698	-0.096151	-0.064026	-99.176690	-0.096151	2.062993
401748.000000	14	20	-2199448.172401	5174764.508112	3000813.769954	54.837502	-0.084956	-0.093499	-0.062607	-99.103418	-0.093499	2.062959
401749.000000	14	20	-2199447.914600	5174764.719738	3000813.730416	54.901523	-0.080132	-0.089602	-0.062906	-99.233386	-0.089602	2.062924
401750.000000	14	20	-2199448.056249	5174764.659589	3000813.522275	54.803057	-0.081610	-0.089714	-0.065784	-99.606228	-0.089714	2.080138
401751.000000	14	20	-2199448.331664	5174764.560206	3000813.634717	54.870607	-0.085251	-0.090688	-0.063473	-101.320114	-0.090688	2.080406
401752.000000	14	18	-2199448.459150	5174764.055346	3000813.352025	54.371442	-0.086375	-0.097963	-0.067457	-101.553234	-0.097963	2.080675
401753.000000	14	19	-2199448.465239	5174763.591732	3000813.113729	53.884898	-0.085608	-0.104619	-0.070720	-101.466434	-0.104619	2.080943
401754.000000	14	22	-2199448.482526	5174762.979618	3000812.910869	53.298594	-0.085022	-0.113587	-0.073360	-101.284834	-0.113587	2.081212
401755.000000	14	22	-2199448.430511	5174762.804151	3000812.885186	53.126261	-0.083468	-0.115684	-0.073256	-101.232010	-0.115684	2.081481
401756.000000	14	20	-2199448.533220	5174762.539071	3000812.640732	52.831050	-0.084227	-0.118835	-0.076512	-101.681461	-0.118835	2.081749
401757.000000	14	18	-2199448.359954	5174762.242420	3000812.527338	52.477179	-0.080794	-0.122810	-0.077766	-101.799772	-0.122810	2.082018
401758.000000	14	19	-2199448.470624	5174761.917258	3000812.466700	52.223000	-0.081754	-0.126982	-0.078100	-101.570410	-0.126982	2.082287
401759.000000	14	22	-2199448.620534	5174761.373495	3000812.246417	51.729561	-0.083218	-0.134335	-0.080846	-101.684569	-0.134335	2.082556
401760.000000	14	20	-2199448.517713	5174760.222698	3000811.872162	50.584032	-0.080711	-0.151182	-0.085917	-103.071852	-0.151182	2.160177
401761.000000	15	22	-2199448.294701	5174760.583968	3000812.192001	50.951451	-0.076825	-0.145160	-0.080560	-105.664067	-0.145160	1.799312
401762.000000	14	19	-2199447.865635	5174761.303343	3000812.331708	51.452933	-0.069862	-0.133516	-0.078114	-100.834733	-0.133516	1.711729
401763.000000	14	20	-2199447.742357	5174761.669124	3000812.327834	51.705163	-0.067468	-0.127052	-0.077722	-99.639283	-0.127052	1.711653
401764.000000	14	21	-2199447.635684	5174762.095651	3000812.503960	52.097557	-0.065438	-0.119912	-0.074632	-99.092253	-0.119912	1.711577
401765.000000	15	18	-2199447.805975	5174762.027693	3000812.722794	52.204714	-0.067519	-0.120229	-0.070783	-98.918100	-0.120229	1.604206
401766.000000	15	20	-2199447.630563	5174761.962430	3000812.524897	51.997698	-0.064272	-0.120365	-0.073321	-99.331381	-0.120365	1.604141
401767.000000	15	17	-2199447.188419	5174762.498530	3000812.542877	52.288476	-0.057289	-0.111847	-0.072796	-99.181946	-0.111847	1.604076
401768.000000	15	20	-2199447.002015	5174762.602947	3000812.504719	52.290837	-0.054070	-0.109675	-0.072955	-99.010273	-0.109675	1.604011
401769.000000	15	18	-2199446.604371	5174762.607985	3000812.549173	52.178941	-0.047837	-0.109296	-0.071966	-98.821116	-0.109296	1.603946
401770.000000	15	18	-2199446.554685	5174762.857068	3000812.983173	52.569166	-0.046972	-0.105370	-0.065169	-97.554162	-0.105370	1.603881
401771.000000	15	19	-2199445.935945	5174763.594666	3000813.213098	53.062764	-0.037815	-0.094493	-0.061712	-96.569881	-0.094493	1.603816
401772.000000	13	17	-2199445.724738	5174763.888915	3000813.224406	53.233889	-0.034521	-0.089739	-0.061264	-96.204484	-0.089739	1.920047
401773.000000	13	20	-2199445.758268	5174764.348528	3000813.271991	53.640579	-0.034817	-0.082429	-0.060211	-96.067913	-0.082429	1.919932
401774.000000	14	17	-2199446.102973	5174763.788110	3000813.717365	53.515814	-0.039734	-0.090482	-0.053183	-102.009602	-0.090482	1.671821
401775.000000	14	17	-2199446.175377	5174763.711336	3000814.494224	53.846204	-0.040926	-0.091920	-0.041620	-104.369660	-0.091920	1.671806
401776.000000	14	17	-2199446.070956	5174762.931242	3000816.149742	53.961342	-0.040063	-0.104678	-0.017603	-107.713763	-0.104678	1.671790
401777.000000	14	21	-2199446.499662	5174759.302732	3000817.940698	52.015039	-0.046716	-0.158376	0.008599	-111.498447	-0.158376	1.671775
401778.000000	15	21	-2199447.236061	5174749.419045	3000816.836000	43.733111	-0.055645	-0.298748	-0.005929	-117.319201	-0.298748	1.635325
401779.000000	14	21	-2199449.592955	5174748.031104	3000815.618207	42.843653	-0.087662	-0.313414	-0.022106	-103.193423	-0.313414	1.775226
401780.000000	14	18	-2199449.408583	5174747.951373	3000815.405143	42.614640	-0.084234	-0.312077	-0.025184	-98.892731	-0.312077	1.657404
401781.000000	14	20	-2199449.082762	5174748.509453	3000815.192790	42.854305	-0.078879	-0.301744	-0.028355	-97.411881	-0.301744	1.657375
401782.000000	15	23	-2199448.947856	5174749.533930	3000815.051773	43.571632	-0.076296	-0.284828	-0.030458	-97.321187	-0.284828	1.512109
401783.000000	15	20	-2199448.436568	5174750.705536	3000813.962852	43.829904	-0.067885	-0.265372	-0.046007	-99.076442	-0.265372	1.512078
401784.000000	15	21	-2199447.635863	5174751.392587	3000811.704631	43.042189	-0.054765	-0.252063	-0.077790	-100.823426	-0.252063	1.512046
401785.000000	14	17	-2199447.334748	5174751.578251	3000811.696169	43.084946	-0.050168	-0.247795	-0.077588	-101.252425	-0.247795	1.531919
401786.000000	13	22	-2199447.200222	5174752.262660	3000811.836052	43.659656	-0.048040	-0.236614	-0.075288	-99.664612	-0.236614	1.576565
401787.000000	13	17	-2199447.190683	5174752.734168	3000811.939599	44.087634	-0.047620	-0.228406	-0.073431	-99.014943	-0.228406	1.576526
401788.000000	13	18	-2199447.038421	5174753.250055	3000812.318635	44.632800	-0.045434	-0.220024	-0.067877	-98.865593	-0.220024	1.576486
401789.000000	13	16	-2199446.902150	5174753.457207	3000812.368933	44.777591	-0.043263	-0.215687	-0.066850	-98.713207	-0.215687	1.576447
401790.000000	13	19	-2199446.853191	5174753.703047	3000812.449871	44.998334	-0.042323	-0.210832	-0.065375	-98.864779	-0.210832	1.576407
401791.000000	13	22	-2199446.561547	5174753.332306	3000812.430342	44.588031	-0.038023	-0.214567	-0.065344	-98.842656	-0.214567	1.576368
401792.000000	13	19	-2199446.525588	5174753.359555	3000812.340470	44.555196	-0.037179	-0.212588	-0.066174	-98.179572	-0.212588	1.720137
401793.000000	14	19	-2199446.245667	5174753.709154	3000812.383351	44.762460	-0.033099	-0.206480	-0.065368	-105.666950	-0.206480	1.694103
401794.000000	13	19	-2199446.105030	5174753.708057	3000812.318098	44.682227	-0.030838	-0.205027	-0.065929	-110.835178	-0.205027	1.824212
401795.000000	13	22	-2199445.033719	5174753.067832	3000811.800498	43.549056	-0.015803	-0.212418	-0.072966	-116.341603	-0.212418	1.824169
401796.000000	12	18	-2199442.362156	5174752.749742	3000810.883586	41.936639	0.020738	-0.215953	-0.086077	-122.931259	-0.215953	1.862975
401797.000000	12	17	-2199437.961712	5174751.601724	3000809.105093	38.647868	0.080508	-0.230850	-0.111300	-128.594924	-0.230850	1.862917
401798.000000	12	18	-2199437.344144	5174752.468514	3000809.401524	39.278084	0.087891	-0.218103	-0.106916	-108.171277	-0.218103	1.730592
401799.000000	12	18	-2199437.141773	5174752.756490	3000809.517489	39.496703	0.089814	-0.212843	-0.104717	-101.623197	-0.212843	1.730546
401800.000000	13	19	-2199437.007657	5174753.241922	3000809.732358	39.945732	0.090749	-0.205048	-0.101218	-99.628203	-0.205048	1.576014
401801.000000	13	16	-2199437.034734	5174754.193336	3000810.133737	40.916357	0.089433	-0.191216	-0.095254	-98.803564	-0.191216	1.575974
401802.000000	13	18	-2199437.183947	5174754.427419	3000810.216899	41.196907	0.086741	-0.186697	-0.093414	-99.098474	-0.186697	1.575935
401803.000000	13	19	-2199437.315808	5174754.953692	3000810.223059	41.671916	0.084358	-0.178323	-0.092625	-98.869794	-0.178323	1.575896
401804.000000	14	22	-2199437.479381	5174755.364398	3000810.482784	42.184172	0.081399	-0.171749	-0.088528	-99.449452	-0.171749	1.537530
401805.000000	16	19	-2199437.517354	5174755.755418	3000810.730381	42.631448	0.080111	-0.165540	-0.084685	-98.791089	-0.165540	1.465036
401806.000000	15	18	-2199437.703855	5174755.706440	3000810.604880	42.596606	0.077154	-0.164793	-0.085619	-100.791052	-0.164793	1.635733
401807.000000	15	22	-2199437.859432	5174755.788744	3000810.473977	42.654983	0.074630	-0.162361	-0.086635	-101.141313	-0.162361	1.635717
401808.000000	15	21	-2199437.984175	5174756.051170	3000810.461626	42.904874	0.072450	-0.157723	-0.086145	-100.903910	-0.157723	1.635700
401809.000000	15	19	-2199438.158737	5174755.954825	3000810.368525	42.842851	0.069694	-0.157695	-0.086650	-101.340214	-0.157695	1.635683
401810.000000	16	18	-2199438.516263	5174756.014597	3000810.255218	42.960878	0.064630	-0.155579	-0.087342	-103.103589	-0.155579	1.464887
401811.000000	16	19	-2199438.931370	5174755.965577	3000810.105422	42.993276	0.058889	-0.154849	-0.088463	-103.517263	-0.154849	1.464858
401812.000000	15	22	-2199439.759621	5174755.542823	3000809.842628	42.811563	0.047985	-0.158685	-0.090801	-103.838631	-0.158685	1.621559
401813.000000	15	18	-2199441.627827	5174754.455605	3000809.570971	42.445313	0.023925	-0.170583	-0.092744	-104.272745	-0.170583	1.621528
401814.000000	15	18	-2199443.993662	5174753.024698	3000808.965154	41.813747	-0.006025	-0.186351	-0.098645	-105.761599	-0.186351	1.621496
401815.000000	14	20	-2199444.110487	5174753.009551	3000808.884449	41.803525	-0.007431	-0.185159	-0.098962	-106.126254	-0.185159	1.642316
401816.000000	13	22	-2199444.204662	5174753.318247	3000809.018523	42.149696	-0.008660	-0.180049	-0.096621	-104.874417	-0.180049	1.706592
401817.000000	12	17	-2199444.227576	5174753.356681	3000809.179074	42.264739	-0.009007	-0.178430	-0.093993	-102.731903	-0.178430	1.629994
401818.000000	12	18	-2199444.127241	5174753.457402	3000809.442079	42.436301	-0.007861	-0.176150	-0.090179	-102.263882	-0.176150	1.629985
401819.000000	12	18	-2199444.057815	5174753.715308	3000809.471252	42.635273	-0.006962	-0.171750	-0.089275	-101.954679	-0.171750	1.629977
401820.000000	12	21	-2199444.124717	5174753.651849	3000809.403366	42.574749	-0.007730	-0.171301	-0.089506	-101.932433	-0.171301	1.629968
401821.000000	13	18	-2199444.083829	5174753.556474	3000809.458907	42.509625	-0.007220	-0.171363	-0.088266	-101.501478	-0.171363	1.578553
401822.000000	13	19	-2199443.919693	5174753.629031	3000809.404207	42.486001	-0.005106	-0.169284	-0.088424	-100.149290	-0.169284	1.692889
401823.000000	13	15	-2199443.968465	5174753.552106	3000809.268879	42.376393	-0.005613	-0.168969	-0.089471	-100.338084	-0.168969	1.692862
401824.000000	13	17	-2199444.183065	5174753.325896	3000809.096168	42.185205	-0.008152	-0.170438	-0.090896	-101.716750	-0.170438	1.692835
401825.000000	13	20	-2199444.202053	5174753.659277	3000809.068346	42.448856	-0.008308	-0.165144	-0.090639	-101.439213	-0.165144	1.692807
401826.000000	13	20	-2199444.031235	5174753.859840	3000808.968780	42.505470	-0.006083	-0.161523	-0.091318	-101.881066	-0.161523	1.692780
401827.000000	13	20	-2199443.864374	5174753.902370	3000808.855571	42.428871	-0.003923	-0.159857	-0.092150	-102.643467	-0.159857	1.692753
401828.000000	15	20	-2199443.078793	5174754.832282	3000809.522182	43.227572	0.005432	-0.147938	-0.083872	-103.679513	-0.147938	1.422062
401829.000000	14	17	-2199442.896102	5174754.934840	3000809.371691	43.176539	0.007738	-0.145603	-0.085181	-105.489775	-0.145603	1.573851
401830.000000	14	21	-2199442.715341	5174755.263887	3000809.423238	43.405411	0.009902	-0.140660	-0.084078	-106.627183	-0.140660	1.573807
401831.000000	14	20	-2199442.194216	5174755.607141	3000809.409857	43.497790	0.016237	-0.135600	-0.083871	-106.774115	-0.135600	1.573763
401832.000000	14	21	-2199441.904321	5174755.542696	3000809.175633	43.234794	0.019797	-0.135338	-0.086183	-106.676631	-0.135338	1.573719
401833.000000	13	15	-2199441.814080	5174755.876232	3000809.310074	43.537731	0.020692	-0.130470	-0.084051	-101.227806	-0.130470	1.629798
401834.000000	13	20	-2199441.671750	5174755.885656	3000809.380593	43.529704	0.022228	-0.129502	-0.082710	-99.757064	-0.129502	1.629754
401835.000000	13	17	-2199441.682946	5174756.251021	3000809.566971	43.917980	0.021850	-0.124338	-0.079973	-99.332231	-0.124338	1.629710
401836.000000	13	18	-2199441.794698	5174756.487198	3000809.789035	44.253061	0.020242	-0.120768	-0.076815	-99.291760	-0.120768	1.629666
401837.000000	13	17	-2199441.823372	5174756.665970	3000809.821977	44.423465	0.019743	-0.117822	-0.075910	-99.298729	-0.117822	1.629622
401838.000000	13	19	-2199441.659146	5174757.144393	3000810.108214	44.890215	0.021453	-0.111492	-0.072138	-99.733692	-0.111492	1.629578
401839.000000	13	20	-2199441.741574	5174757.294047	3000810.199722	45.083255	0.020275	-0.108998	-0.070578	-100.364468	-0.108998	1.629535
401840.000000	13	23	-2199441.628255	5174757.483071	3000810.393707	45.289265	0.021395	-0.106120	-0.067920	-100.271179	-0.106120	1.574451
401841.000000	13	20	-2199441.706002	5174758.026634	3000810.802202	45.950067	0.020151	-0.099202	-0.062759	-100.511221	-0.099202	1.574412
401842.000000	13	16	-2199441.757504	5174758.149496	3000810.855766	46.092771	0.019373	-0.097114	-0.061729	-100.773564	-0.097114	1.574374
401843.000000	13	20	-2199441.747587	5174758.103911	3000810.864999	46.056767	0.019341	-0.096991	-0.061237	-101.108331	-0.096991	1.574335
401844.000000	13	19	-2199441.753576	5174758.313581	3000810.888695	46.240028	0.019126	-0.093912	-0.060575	-101.811041	-0.093912	1.574296
401845.000000	13	21	-2199441.854632	5174758.312496	3000810.859930	46.260357	0.017806	-0.093287	-0.060494	-101.987242	-0.093287	1.574257
401846.000000	14	20	-2199442.091080	5174758.088171	3000811.004693	46.228484	0.014818	-0.095316	-0.058422	-101.710425	-0.095316	1.529280
401847.000000	15	18	-2199441.904947	5174758.574202	3000811.250856	46.674886	0.016818	-0.089149	-0.055308	-101.526831	-0.089149	1.421223
401848.000000	15	20	-2199441.663572	5174758.809688	3000811.304480	46.808005	0.019512	-0.085840	-0.054408	-100.856208	-0.085840	1.421179
401849.000000	15	20	-2199441.600198	5174758.937364	3000811.245546	46.861783	0.020143	-0.083770	-0.054738	-100.914128	-0.083770	1.421135
401850.000000	16	21	-2199441.728845	5174759.051664	3000811.287850	47.018798	0.018495	-0.081915	-0.053885	-100.738912	-0.081915	1.397906
401851.000000	16	19	-2199441.988783	5174758.947021	3000811.558559	47.151658	0.015237	-0.082653	-0.050469	-100.567591	-0.082653	1.397865
401852.000000	14	19	-2199441.886176	5174759.319869	3000811.891892	47.576340	0.016224	-0.077930	-0.046441	-99.979848	-0.077930	1.611574
401853.000000	14	22	-2199441.543323	5174759.665742	3000811.935743	47.759358	0.020084	-0.073441	-0.045717	-99.485482	-0.073441	1.611516
401854.000000	14	17	-2199441.151953	5174759.810795	3000812.063626	47.802623	0.024426	-0.071275	-0.044083	-98.843949	-0.071275	1.611459
401855.000000	15	20	-2199441.264513	5174759.950541	3000812.060681	47.953309	0.022982	-0.069217	-0.043805	-99.041173	-0.069217	1.466182
401856.000000	15	17	-2199441.345358	5174760.001234	3000812.200325	48.088356	0.021861	-0.068208	-0.041968	-99.235201	-0.068208	1.466125
401857.000000	15	17	-2199441.178243	5174760.031506	3000812.191144	48.050969	0.023634	-0.067369	-0.041836	-99.184988	-0.067369	1.466069
401858.000000	15	19	-2199441.054392	5174760.068892	3000812.324518	48.101727	0.024848	-0.066501	-0.040137	-99.221979	-0.066501	1.466012
401859.000000	15	20	-2199440.975462	5174760.441434	3000812.306266	48.367916	0.025609	-0.061878	-0.040088	-99.167654	-0.061878	1.465956
401860.000000	15	21	-2199440.980941	5174760.879026	3000812.408716	48.773054	0.025372	-0.056610	-0.038701	-99.208279	-0.056610	1.465900
401861.000000	15	20	-2199441.086778	5174760.817478	3000812.447962	48.778201	0.023987	-0.056930	-0.038024	-99.276759	-0.056930	1.465843
401862.000000	15	18	-2199441.937269	5174759.755174	3000811.675580	47.844473	0.014334	-0.068377	-0.046146	-105.586970	-0.068377	1.420566
401863.000000	14	17	-2199441.732905	5174759.980863	3000811.588610	47.915860	0.016577	-0.065381	-0.046837	-100.990290	-0.065381	1.498574
401864.000000	14	20	-2199441.710212	5174760.304303	3000811.650233	48.199424	0.016720	-0.061394	-0.045882	-99.676331	-0.061394	1.498511
401865.000000	14	19	-2199441.849023	5174760.069846	3000811.344768	47.912602	0.015112	-0.063557	-0.048908	-100.172163	-0.063557	1.498449
401866.000000	14	18	-2199441.956727	5174759.894329	3000811.373759	47.821142	0.013781	-0.065088	-0.048306	-100.350168	-0.065088	1.498386
401867.000000	14	17	-2199441.774795	5174759.987998	3000811.290001	47.794748	0.015743	-0.063599	-0.048950	-100.173823	-0.063599	1.498324
401868.000000	14	19	-2199441.826973	5174760.051242	3000811.188867	47.816134	0.015078	-0.062509	-0.049746	-100.577235	-0.062509	1.498261
401869.000000	15	21	-2199442.073461	5174759.815811	3000810.977355	47.610094	0.012260	-0.064718	-0.051712	-101.541570	-0.064718	1.465394
401870.000000	15	19	-2199442.612171	5174758.801595	3000809.874025	46.451283	0.006387	-0.075351	-0.063201	-101.818728	-0.075351	1.465338
401871.000000	15	17	-2199442.896107	5174757.877795	3000808.687740	45.238721	0.003403	-0.084862	-0.075505	-101.964743	-0.084862	1.465282
401872.000000	15	19	-2199442.924273	5174757.760099	3000808.574522	45.099423	0.003071	-0.085606	-0.076277	-102.090205	-0.085606	1.465226
401873.000000	15	22	-2199442.993027	5174757.498478	3000808.635815	44.940025	0.002252	-0.087900	-0.075189	-101.685186	-0.087900	1.465170
401874.000000	15	20	-2199443.265233	5174757.375775	3000808.541062	44.889498	-0.000757	-0.088729	-0.075734	-101.631723	-0.088729	1.465114
401875.000000	15	20	-2199443.433945	5174757.213851	3000808.386698	44.743299	-0.002593	-0.089940	-0.076913	-101.766401	-0.089940	1.465058
401876.000000	15	19	-2199443.624833	5174756.694863	3000807.686932	44.057128	-0.004564	-0.094943	-0.083849	-102.057734	-0.094943	1.465002
401877.000000	15	21	-2199443.474733	5174756.883232	3000807.806343	44.214637	-0.002912	-0.092287	-0.082086	-102.341585	-0.092287	1.464946
401878.000000	15	20	-2199443.676638	5174756.694970	3000807.980649	44.214081	-0.005136	-0.093740	-0.079750	-102.809894	-0.093740	1.464890
401879.000000	15	18	-2199443.517372	5174756.540285	3000808.344744	44.206121	-0.003440	-0.094746	-0.075470	-104.559226	-0.094746	1.464835
401880.000000	15	17	-2199443.277831	5174756.591102	3000808.611963	44.291252	-0.000858	-0.093571	-0.072238	-106.955207	-0.093571	1.464779
401881.000000	14	20	-2199443.200960	5174755.782856	3000808.367525	43.493817	-0.000017	-0.101539	-0.074426	-108.746203	-0.101539	1.497452
401882.000000	14	22	-2199443.060286	5174752.873464	3000807.962298	40.894869	0.001424	-0.131549	-0.078427	-109.209568	-0.131549	1.497390
401883.000000	14	17	-2199442.833802	5174749.027826	3000807.743168	37.595405	0.003692	-0.171109	-0.080542	-107.500966	-0.171109	1.497328
401884.000000	13	16	-2199443.736896	5174747.083946	3000805.639044	35.334792	-0.005848	-0.190800	-0.102022	-101.156555	-0.190800	1.637766
401885.000000	13	18	-2199445.634960	5174742.843141	3000800.919760	30.317136	-0.025727	-0.234768	-0.150518	-97.924057	-0.234768	1.637706
401886.000000	12	19	-2199445.649420	5174742.994390	3000800.913433	30.441744	-0.025717	-0.231703	-0.149652	-96.925093	-0.231703	1.857666
401887.000000	12	20	-2199445.716832	5174743.328315	3000801.075587	30.812437	-0.026282	-0.226754	-0.147031	-96.563820	-0.226754	1.857607
401888.000000	12	16	-2199445.783878	5174743.394388	3000801.259961	30.976370	-0.026848	-0.224620	-0.144218	-96.332380	-0.224620	1.857547
401889.000000	12	18	-2199445.657630	5174743.749809	3000801.424878	31.299065	-0.025339	-0.219462	-0.141620	-96.156130	-0.219462	1.857488
401890.000000	12	19	-2199445.568797	5174743.863832	3000801.494318	31.393760	-0.024237	-0.216855	-0.140033	-96.538206	-0.216855	1.857429
401891.000000	13	23	-2199445.706657	5174744.527089	3000801.632987	32.044607	-0.025526	-0.208667	-0.137699	-97.154850	-0.208667	1.736725
401892.000000	14	20	-2199445.702426	5174745.104958	3000801.944885	32.659255	-0.025330	-0.201369	-0.133627	-97.377469	-0.201369	1.673376
401893.000000	14	20	-2199445.579303	5174745.330443	3000802.135629	32.889911	-0.023881	-0.197729	-0.130852	-98.587172	-0.197729	1.673330
401894.000000	15	21	-2199445.444635	5174745.380586	3000802.284752	32.954738	-0.022332	-0.195927	-0.128547	-99.327732	-0.195927	1.464000
401895.000000	15	22	-2199445.229362	5174745.823119	3000802.557550	33.368440	-0.019950	-0.190102	-0.124983	-99.496987	-0.190102	1.463944
401896.000000	16	22	-2199444.888047	5174746.233950	3000803.066852	33.824946	-0.016298	-0.184584	-0.119064	-99.427027	-0.184584	1.425680
401897.000000	16	21	-2199444.956471	5174746.536407	3000803.227480	34.169754	-0.016920	-0.180353	-0.116699	-98.747536	-0.180353	1.425633
401898.000000	16	20	-2199444.916468	5174746.716288	3000803.189418	34.283787	-0.016398	-0.177399	-0.116373	-99.185917	-0.177399	1.425587
401899.000000	16	20	-2199444.737571	5174746.853711	3000803.465771	34.464350	-0.014474	-0.174823	-0.112904	-99.478542	-0.174823	1.425541
401900.000000	16	23	-2199444.747387	5174747.128695	3000803.736434	34.818768	-0.014513	-0.170928	-0.109498	-99.786776	-0.170928	1.425495
401901.000000	16	22	-2199445.031354	5174746.863011	3000803.741479	34.703612	-0.017375	-0.172604	-0.108799	-99.547349	-0.172604	1.425448
401902.000000	16	21	-2199445.243066	5174746.781336	3000803.332144	34.516613	-0.019422	-0.172469	-0.112235	-99.402624	-0.172469	1.425402
401903.000000	15	18	-2199446.169775	5174745.453799	3000801.994273	33.126479	-0.028766	-0.185097	-0.124951	-97.837284	-0.185097	1.577889
401904.000000	14	21	-2199446.125832	5174745.593869	3000802.023929	33.238930	-0.028134	-0.182501	-0.123886	-97.418904	-0.182501	1.781381
401905.000000	14	20	-2199446.273072	5174745.766600	3000802.073977	33.453389	-0.029465	-0.179640	-0.122615	-96.967762	-0.179640	1.781343
401906.000000	13	18	-2199446.297697	5174745.805742	3000801.983337	33.450708	-0.029523	-0.178129	-0.122766	-98.986005	-0.178129	2.360180
401907.000000	13	18	-2199446.327061	5174745.793052	3000801.918690	33.419941	-0.029633	-0.177137	-0.122663	-99.524562	-0.177137	2.360291
401908.000000	12	21	-2199446.265098	5174745.866337	3000801.870859	33.435365	-0.028812	-0.175279	-0.122392	-100.007390	-0.175279	2.384475
401909.000000	12	19	-2199446.120134	5174745.759699	3000801.766398	33.249519	-0.027156	-0.175198	-0.122696	-99.905180	-0.175198	2.384612
401910.000000	13	19	-2199446.151412	5174745.637437	3000801.685811	33.123036	-0.027299	-0.175307	-0.122755	-99.982711	-0.175307	2.200061
401911.000000	13	17	-2199446.064996	5174745.603159	3000801.607372	33.028345	-0.026250	-0.174518	-0.122791	-99.825349	-0.174518	2.200214
401912.000000	13	16	-2199446.131661	5174745.460696	3000801.504731	32.887239	-0.026754	-0.174833	-0.123063	-100.017831	-0.174833	2.200367
401913.000000	13	18	-2199446.067347	5174745.698510	3000801.406188	33.011237	-0.025925	-0.171402	-0.123273	-99.883058	-0.171402	2.200519
401914.000000	13	21	-2199446.142744	5174746.169611	3000801.338722	33.387214	-0.026500	-0.165759	-0.123156	-99.765982	-0.165759	2.200672
401915.000000	13	20	-2199446.127192	5174746.031006	3000801.327796	33.264315	-0.026180	-0.166049	-0.122537	-99.973351	-0.166049	2.200825
401916.000000	15	17	-2199446.035099	5174746.654864	3000801.618780	33.876072	-0.025100	-0.158882	-0.118962	-100.230401	-0.158882	1.633561
401917.000000	15	17	-2199446.043431	5174746.642619	3000801.679941	33.897964	-0.025029	-0.157982	-0.117667	-99.967207	-0.157982	1.633546
401918.000000	15	20	-2199445.972332	5174746.712841	3000801.778991	33.977274	-0.024170	-0.156268	-0.116016	-99.967437	-0.156268	1.633532
401919.000000	15	23	-2199446.045638	5174747.419462	3000801.904883	34.634984	-0.024736	-0.148479	-0.114073	-99.773433	-0.148479	1.633517
401920.000000	15	18	-2199445.979534	5174747.875192	3000802.101863	35.074902	-0.023929	-0.143114	-0.111483	-98.823441	-0.143114	1.633503
401921.000000	14	17	-2199446.009567	5174747.454024	3000802.050488	34.719489	-0.024082	-0.146252	-0.111336	-97.220381	-0.146252	1.904942
401922.000000	12	16	-2199446.084480	5174747.314572	3000801.996072	34.606493	-0.024674	-0.146675	-0.111200	-96.683759	-0.146675	2.265865
401923.000000	12	19	-2199445.938811	5174747.504886	3000801.981977	34.703917	-0.023085	-0.143895	-0.110670	-96.417085	-0.143895	2.265985
401924.000000	12	18	-2199446.044978	5174747.574801	3000802.149725	34.876575	-0.024001	-0.142314	-0.108420	-96.482928	-0.142314	2.266104
401925.000000	12	18	-2199445.932040	5174748.019076	3000802.229827	35.235750	-0.022746	-0.137157	-0.107001	-96.523376	-0.137157	2.266224
401926.000000	12	16	-2199445.829467	5174748.144312	3000802.227167	35.300677	-0.021604	-0.135073	-0.106391	-96.475665	-0.135073	2.266344
401927.000000	12	19	-2199445.716947	5174748.223721	3000802.289615	35.355839	-0.020380	-0.133426	-0.105179	-96.591598	-0.133426	2.266463
401928.000000	10	17	-2199445.536006	5174748.392024	3000802.228743	35.401125	-0.018489	-0.130961	-0.105125	-96.675509	-0.130961	2.655334
401929.000000	11	19	-2199445.582328	5174748.519626	3000802.274504	35.542194	-0.018829	-0.128938	-0.104069	-97.330332	-0.128938	2.434735
401930.000000	11	14	-2199445.601648	5174748.506240	3000802.179576	35.493070	-0.018890	-0.128265	-0.104344	-100.020776	-0.128265	2.434908
401931.000000	11	17	-2199445.507546	5174748.546510	3000802.069351	35.441123	-0.017850	-0.127072	-0.104763	-102.278693	-0.127072	2.435081
401932.000000	11	20	-2199445.473811	5174748.394355	3000801.981353	35.264495	-0.017406	-0.127692	-0.104980	-102.942190	-0.127692	2.435254
401933.000000	12	22	-2199445.346679	5174748.597132	3000801.953548	35.371922	-0.016065	-0.124980	-0.104623	-103.027731	-0.124980	2.228033
401934.000000	12	20	-2199445.218450	5174748.611892	3000801.919075	35.323387	-0.014728	-0.124031	-0.104341	-103.145242	-0.124031	2.228205
401935.000000	15	17	-2199445.259785	5174748.605710	3000801.872043	35.310359	-0.015026	-0.123327	-0.104165	-102.873979	-0.123327	1.894624
401936.000000	15	19	-2199445.103147	5174748.732573	3000801.932855	35.388015	-0.013437	-0.121343	-0.103005	-102.454000	-0.121343	1.894772
401937.000000	15	21	-2199445.225717	5174749.064433	3000801.986555	35.724709	-0.014518	-0.117559	-0.101893	-102.355622	-0.117559	1.894920
401938.000000	15	19	-2199445.241721	5174749.082460	3000802.205267	35.848354	-0.014602	-0.116646	-0.099311	-102.866031	-0.116646	1.895068
401939.000000	15	18	-2199445.156131	5174749.239696	3000802.056866	35.876097	-0.013673	-0.114469	-0.100083	-104.802038	-0.114469	1.895216
401940.000000	15	16	-2199445.082423	5174749.371939	3000802.079957	35.968839	-0.012879	-0.112529	-0.099301	-107.504614	-0.112529	1.895365
401941.000000	15	19	-2199444.905730	5174749.334830	3000801.878106	35.782335	-0.011092	-0.112136	-0.100573	-110.554696	-0.112136	1.895513
401942.000000	14	22	-2199444.780652	5174749.467990	3000801.765545	35.793915	-0.009829	-0.110203	-0.101008	-102.968322	-0.110203	1.968372
401943.000000	14	18	-2199444.715896	5174749.348479	3000801.737992	35.661671	-0.009160	-0.110585	-0.100685	-100.675111	-0.110585	1.968553
401944.000000	14	17	-2199444.707329	5174749.361122	3000801.931910	35.760750	-0.009047	-0.109775	-0.098372	-100.139060	-0.109775	1.968734
401945.000000	14	19	-2199444.793264	5174749.298988	3000801.966833	35.756517	-0.009802	-0.109674	-0.097496	-100.058019	-0.109674	1.968915
401946.000000	14	21	-2199444.733540	5174749.308641	3000801.999491	35.759220	-0.009189	-0.108894	-0.096651	-99.960878	-0.108894	1.969096
401947.000000	12	19	-2199444.792988	5174749.700771	3000801.983223	36.089911	-0.009676	-0.104718	-0.096225	-100.022964	-0.104718	2.546143
401948.000000	13	17	-2199444.726363	5174749.754013	3000801.945974	36.092487	-0.008992	-0.103577	-0.096012	-99.997033	-0.103577	2.180219
401949.000000	13	15	-2199444.673096	5174749.777551	3000801.906009	36.074300	-0.008438	-0.102713	-0.095825	-100.006305	-0.102713	2.180381
401950.000000	13	18	-2199444.529268	5174749.952040	3000801.901395	36.164015	-0.007051	-0.100490	-0.095327	-100.149100	-0.100490	2.180544
401951.000000	13	20	-2199444.482797	5174750.008205	3000801.883956	36.185282	-0.006575	-0.099359	-0.094944	-100.237862	-0.099359	2.180707
401952.000000	13	19	-2199444.501824	5174750.051360	3000801.816171	36.194743	-0.006700	-0.098366	-0.095003	-100.024816	-0.098366	2.180870
401953.000000	14	18	-2199444.452657	5174749.946966	3000801.805884	36.088298	-0.006208	-0.098672	-0.094569	-100.031246	-0.098672	2.151672
401954.000000	14	17	-2199444.378321	5174749.796094	3000801.815196	35.944777	-0.005492	-0.099381	-0.093971	-100.026353	-0.099381	2.151804
401955.000000	14	18	-2199444.094315	5174750.248297	3000801.906316	36.256647	-0.002862	-0.094732	-0.092655	-99.865900	-0.094732	2.151936
401956.000000	14	20	-2199444.023440	5174750.484945	3000801.849255	36.397072	-0.002183	-0.092051	-0.092628	-99.903730	-0.092051	2.152067
401957.000000	14	23	-2199443.942414	5174750.813339	3000801.887864	36.653660	-0.001428	-0.088591	-0.091773	-99.693369	-0.088591	2.152199
401958.000000	14	19	-2199443.886028	5174750.616525	3000801.792590	36.429577	-0.000895	-0.089746	-0.092095	-99.728286	-0.089746	2.152330
401959.000000	14	18	-2199443.932287	5174750.241853	3000801.800469	36.145495	-0.001314	-0.092477	-0.091531	-100.343381	-0.092477	2.152461
401960.000000	13	16	-2199443.894922	5174750.173310	3000801.688956	36.024272	-0.000954	-0.092497	-0.091990	-99.928337	-0.092497	1.639135
401961.000000	13	17	-2199443.641662	5174750.434717	3000801.769979	36.187278	0.001329	-0.089631	-0.090810	-99.868901	-0.089631	1.639070
401962.000000	13	20	-2199443.474966	5174750.686419	3000801.901058	36.395935	0.002804	-0.086901	-0.089215	-99.778204	-0.086901	1.639006
401963.000000	13	20	-2199443.489085	5174750.971797	3000801.953331	36.656900	0.002654	-0.083931	-0.088289	-100.109580	-0.083931	1.638941
401964.000000	15	19	-2199443.542945	5174750.980553	3000802.277537	36.836003	0.002106	-0.083415	-0.085080	-100.537533	-0.083415	1.446473
401965.000000	13	16	-2199443.629376	5174750.675747	3000801.929793	36.454090	0.001362	-0.085516	-0.087563	-100.274665	-0.085516	1.638811
401966.000000	13	17	-2199443.889721	5174749.797669	3000801.109891	35.443874	-0.000868	-0.092487	-0.093997	-99.936781	-0.092487	1.638747
401967.000000	13	20	-2199443.826476	5174749.744617	3000801.122133	35.384866	-0.000303	-0.092387	-0.093398	-100.060462	-0.092387	1.638682
401968.000000	13	20	-2199443.774944	5174750.065154	3000801.355610	35.737476	0.000128	-0.089130	-0.090944	-100.194303	-0.089130	1.638617
401969.000000	14	20	-2199443.702598	5174750.272028	3000801.545192	35.969990	0.000744	-0.086856	-0.088879	-100.388138	-0.086856	1.562487
401970.000000	14	17	-2199443.553548	5174750.589794	3000801.828292	36.310238	0.002023	-0.083657	-0.086054	-99.989740	-0.083657	1.562432
401971.000000	14	17	-2199443.466494	5174750.650507	3000801.862857	36.345822	0.002775	-0.082638	-0.085315	-100.142897	-0.082638	1.562377
401972.000000	13	20	-2199443.347026	5174750.597847	3000801.806983	36.235517	0.003823	-0.082556	-0.085325	-100.176856	-0.082556	2.209444
401973.000000	13	21	-2199443.148592	5174750.726046	3000801.770398	36.253758	0.005558	-0.080931	-0.085174	-100.196861	-0.080931	2.209594
401974.000000	13	17	-2199443.206702	5174750.731622	3000801.779352	36.282540	0.005021	-0.080414	-0.084642	-100.170203	-0.080414	2.209744
401975.000000	14	17	-2199443.096886	5174750.868118	3000801.877663	36.401889	0.005947	-0.078784	-0.083386	-100.272195	-0.078784	1.913168
401976.000000	14	17	-2199443.003217	5174750.927186	3000801.906092	36.430955	0.006734	-0.077804	-0.082711	-100.279679	-0.077804	1.913321
401977.000000	14	20	-2199443.002469	5174751.128773	3000801.986543	36.632204	0.006699	-0.075665	-0.081611	-100.275640	-0.075665	1.913474
401978.000000	14	22	-2199443.036641	5174751.258650	3000802.125666	36.815118	0.006352	-0.074163	-0.080042	-100.300081	-0.074163	1.913627
401979.000000	14	20	-2199442.965652	5174751.338276	3000802.300749	36.938076	0.006917	-0.073082	-0.078200	-101.242391	-0.073082	1.913779
401980.000000	15	18	-2199442.844302	5174750.941537	3000801.838363	36.355775	0.007998	-0.075835	-0.081548	-108.956373	-0.075835	1.632591
401981.000000	15	21	-2199442.882653	5174749.973762	3000801.008776	35.191762	0.007737	-0.083270	-0.087843	-114.346910	-0.083270	1.632575
401982.000000	15	23	-2199443.102763	5174747.044586	3000798.431766	31.673200	0.006137	-0.106545	-0.108172	-120.509211	-0.106545	1.632560
401983.000000	14	19	-2199443.080410	5174747.375663	3000798.903602	32.157223	0.006239	-0.103334	-0.103839	-110.070654	-0.103334	1.914392
401984.000000	15	17	-2199442.788448	5174747.634202	3000798.982202	32.303421	0.008712	-0.100589	-0.102689	-107.636447	-0.100589	1.523872
401985.000000	15	19	-2199442.645695	5174747.894486	3000799.142532	32.541129	0.009877	-0.097900	-0.100892	-107.284866	-0.097900	1.523838
401986.000000	15	24	-2199442.430179	5174748.378983	3000799.316647	32.942063	0.011655	-0.093371	-0.098996	-107.047094	-0.093371	1.523803
401987.000000	15	19	-2199442.016368	5174748.409048	3000799.327974	32.829207	0.015134	-0.092536	-0.098418	-106.977695	-0.092536	1.546621
401988.000000	15	18	-2199441.610852	5174748.518745	3000799.269121	32.750552	0.018527	-0.091034	-0.098398	-106.996898	-0.091034	1.546568
401989.000000	15	19	-2199441.668802	5174748.564884	3000799.290672	32.818127	0.017946	-0.090168	-0.097732	-107.479707	-0.090168	1.546514
401990.000000	15	20	-2199441.443702	5174748.873762	3000799.475352	33.078381	0.019750	-0.087164	-0.095791	-109.388754	-0.087164	1.546461
401991.000000	15	22	-2199441.181482	5174748.822309	3000799.363395	32.893322	0.021894	-0.087028	-0.096198	-110.710226	-0.087028	1.546408
401992.000000	15	18	-2199440.767831	5174748.984161	3000799.407814	32.903026	0.025282	-0.085177	-0.095380	-111.076209	-0.085177	1.546355
401993.000000	16	18	-2199440.695411	5174749.203268	3000799.603385	33.148267	0.025749	-0.082981	-0.093376	-111.292176	-0.082981	1.512407
401994.000000	16	20	-2199440.693858	5174749.436542	3000799.814771	33.436898	0.025614	-0.080701	-0.091261	-111.394220	-0.080701	1.512372
401995.000000	16	24	-2199440.694599	5174749.357935	3000799.659925	33.300138	0.025509	-0.080841	-0.092012	-111.197579	-0.080841	1.512337
401996.000000	15	20	-2199440.302959	5174749.172212	3000799.347040	32.866532	0.028714	-0.081729	-0.093994	-111.901302	-0.081729	1.891893
401997.000000	16	17	-2199440.271978	5174749.253728	3000799.494630	32.991796	0.028817	-0.080671	-0.092386	-110.332518	-0.080671	1.871748
401998.000000	16	19	-2199440.191399	5174749.517209	3000799.577070	33.216656	0.029342	-0.078122	-0.091292	-110.120615	-0.078122	1.871910
401999.000000	16	21	-2199440.341629	5174749.459693	3000799.615856	33.240150	0.027946	-0.078195	-0.090539	-110.001895	-0.078195	1.872072
402000.000000	16	21	-2199440.299686	5174749.303887	3000799.302465	32.951057	0.028204	-0.078897	-0.092502	-111.195297	-0.078897	1.872234
402001.000000	16	21	-2199439.833536	5174748.966979	3000798.709738	32.236760	0.032016	-0.080876	-0.096603	-112.035615	-0.080876	1.872396
402002.000000	16	18	-2199439.897053	5174749.187017	3000798.957574	32.554334	0.031295	-0.078772	-0.094226	-105.253888	-0.078772	1.577819
402003.000000	16	20	-2199439.824863	5174749.625954	3000799.482927	33.133959	0.031664	-0.075021	-0.089749	-103.861229	-0.075021	1.577772
402004.000000	16	21	-2199439.897420	5174750.415232	3000800.128527	34.104398	0.030822	-0.068570	-0.084381	-103.460105	-0.068570	1.577724
402005.000000	16	20	-2199439.803298	5174751.104106	3000800.694439	34.898288	0.031371	-0.062907	-0.079657	-104.174788	-0.062907	1.577676
402006.000000	16	19	-2199439.819339	5174751.586369	3000801.322817	35.592201	0.031001	-0.058966	-0.074488	-103.854578	-0.058966	1.745793
402007.000000	16	19	-2199439.878859	5174751.881356	3000801.609576	35.987582	0.030324	-0.056407	-0.071937	-103.195442	-0.056407	1.745702
402008.000000	17	19	-2199439.996269	5174752.408578	3000802.251893	36.759471	0.029129	-0.052179	-0.066716	-102.569089	-0.052179	1.447614
402009.000000	17	22	-2199439.971660	5174752.799111	3000802.782378	37.318677	0.029119	-0.048997	-0.062373	-104.501649	-0.048997	1.447570
402010.000000	16	21	-2199439.835603	5174753.513750	3000803.607488	38.241683	0.029977	-0.043384	-0.055843	-105.120068	-0.043384	1.479606
402011.000000	16	19	-2199439.749483	5174753.749774	3000803.856092	38.521019	0.030502	-0.041346	-0.053681	-105.174198	-0.041346	1.479549
402012.000000	16	23	-2199439.758467	5174754.162793	3000804.292838	39.065665	0.030225	-0.038023	-0.050121	-105.026963	-0.038023	1.479491
402013.000000	17	19	-2199439.706572	5174754.636861	3000804.651698	39.601962	0.030453	-0.034198	-0.047168	-104.046547	-0.034198	1.435776
402014.000000	15	17	-2199439.440867	5174755.255639	3000805.001389	40.177565	0.032411	-0.029228	-0.044306	-102.116009	-0.029228	1.522821
402015.000000	15	18	-2199439.379366	5174755.530990	3000805.108748	40.430416	0.032740	-0.026904	-0.043264	-101.460090	-0.026904	1.522785
402016.000000	15	22	-2199439.357075	5174755.697266	3000805.310435	40.652995	0.032738	-0.025491	-0.041525	-101.955447	-0.025491	1.522750
402017.000000	15	18	-2199439.308089	5174755.600307	3000805.237724	40.523095	0.032989	-0.026022	-0.041834	-103.177275	-0.026022	1.522715
402018.000000	14	18	-2199439.259708	5174755.637951	3000805.325669	40.578568	0.033211	-0.025570	-0.040950	-103.584541	-0.025570	1.564483
402019.000000	14	17	-2199439.311483	5174755.701624	3000805.379125	40.673328	0.032635	-0.024919	-0.040326	-103.687153	-0.024919	1.564449
402020.000000	13	18	-2199439.287583	5174755.737281	3000805.443850	40.724634	0.032664	-0.024477	-0.039623	-101.685712	-0.024477	1.738320
402021.000000	14	19	-2199439.211995	5174755.737532	3000805.402833	40.679379	0.033121	-0.024258	-0.039704	-100.703909	-0.024258	1.680505
402022.000000	14	18	-2199439.148046	5174755.929209	3000805.548846	40.881846	0.033457	-0.022645	-0.038408	-100.687293	-0.022645	1.680463
402023.000000	14	17	-2199439.139348	5174756.048311	3000805.662386	41.029144	0.033355	-0.021595	-0.037358	-100.379600	-0.021595	1.680420
402024.000000	13	17	-2199439.110218	5174756.185910	3000805.724256	41.159943	0.033423	-0.020386	-0.036691	-100.293921	-0.020386	1.714458
402025.000000	14	19	-2199439.313287	5174756.238650	3000805.674489	41.249119	0.031668	-0.019821	-0.036842	-100.299675	-0.019821	1.559412
402026.000000	14	17	-2199439.317827	5174756.423965	3000805.811326	41.465685	0.031470	-0.018292	-0.035630	-100.142587	-0.018292	1.559358
402027.000000	14	15	-2199438.980151	5174756.919120	3000806.137808	41.905279	0.033950	-0.014434	-0.033048	-100.427218	-0.014434	1.559303
402028.000000	14	18	-2199438.559845	5174757.440253	3000806.361062	42.288606	0.037079	-0.010344	-0.031233	-100.474784	-0.010344	1.559248
402029.000000	14	23	-2199437.919772	5174758.443641	3000806.832373	43.104580	0.041885	-0.002681	-0.027632	-100.251083	-0.002681	1.559194
402030.000000	14	19	-2199437.189946	5174759.387844	3000807.427545	43.900267	0.047348	0.004447	-0.023152	-100.833242	0.004447	1.559139
402031.000000	14	19	-2199437.180263	5174759.741128	3000807.710693	44.317355	0.047170	0.007063	-0.020951	-101.197381	0.007063	1.488414
402032.000000	15	19	-2199437.358718	5174759.869500	3000807.973095	44.607114	0.045525	0.007941	-0.018909	-101.309626	0.007941	1.474162
402033.000000	15	18	-2199437.356167	5174760.064238	3000808.054086	44.802445	0.045326	0.009419	-0.018192	-101.257708	0.009419	1.474102
402034.000000	14	20	-2199437.334695	5174760.002859	3000808.156143	44.793588	0.045273	0.008949	-0.017323	-102.603056	0.008949	1.513416
402035.000000	15	16	-2199437.335931	5174760.287208	3000808.566018	45.218531	0.045007	0.010948	-0.014246	-104.344170	0.010948	1.471566
402036.000000	15	17	-2199437.332539	5174760.517698	3000808.999459	45.609370	0.044777	0.012516	-0.011015	-106.916763	0.012516	1.471514
402037.000000	14	17	-2199437.108202	5174760.838791	3000809.143716	45.860659	0.046292	0.014927	-0.009880	-100.603831	0.014927	1.619305
402038.000000	14	18	-2199437.071450	5174761.148202	3000809.384017	46.212572	0.046337	0.017166	-0.008063	-98.398964	0.017166	1.619248
402039.000000	15	18	-2199437.238117	5174761.168964	3000809.469907	46.327486	0.044830	0.017267	-0.007357	-97.945045	0.017267	1.587386
402040.000000	15	17	-2199437.147252	5174761.838719	3000809.917600	47.051046	0.045274	0.022098	-0.004080	-98.068144	0.022098	1.587328
402041.000000	15	17	-2199437.102603	5174762.019467	3000810.057200	47.248268	0.045396	0.023381	-0.003012	-97.900873	0.023381	1.587270
402042.000000	15	19	-2199437.141701	5174762.122422	3000810.178648	47.402688	0.044877	0.024073	-0.002077	-97.524795	0.024073	1.587213
402043.000000	14	20	-2199437.371516	5174762.092357	3000810.119546	47.429530	0.042922	0.023813	-0.002434	-99.597938	0.023813	1.679569
402044.000000	15	19	-2199437.370532	5174761.943156	3000810.375362	47.429309	0.042707	0.022569	-0.000548	-106.420692	0.022569	1.521755
402045.000000	15	19	-2199437.305030	5174761.634678	3000810.352712	47.145931	0.043019	0.020274	-0.000646	-110.870551	0.020274	1.521719
402046.000000	15	17	-2199436.841349	5174760.419046	3000810.203352	45.929935	0.046370	0.011417	-0.001619	-114.790865	0.011417	1.521683
402047.000000	15	19	-2199436.461253	5174757.262590	3000809.936429	43.113647	0.049072	-0.011637	-0.003375	-120.486165	-0.011637	1.521648
402048.000000	15	20	-2199435.755404	5174751.401069	3000809.531899	37.926952	0.054230	-0.054312	-0.006029	-126.537273	-0.054312	1.521612
402049.000000	14	17	-2199435.719626	5174751.696496	3000809.925809	38.340566	0.054215	-0.051990	-0.003179	-109.851878	-0.051990	1.679313
402050.000000	14	17	-2199435.762922	5174751.656038	3000809.858535	38.290844	0.053654	-0.051971	-0.003587	-104.210450	-0.051971	1.679270
402051.000000	13	17	-2199435.786112	5174751.619634	3000809.883724	38.281244	0.053236	-0.051953	-0.003342	-101.911280	-0.051953	1.737067
402052.000000	13	17	-2199435.870537	5174751.444835	3000809.802590	38.130223	0.052371	-0.052914	-0.003843	-101.129927	-0.052914	1.737026
402053.000000	14	17	-2199435.899736	5174751.556755	3000810.019496	38.333680	0.051896	-0.051887	-0.002257	-102.381855	-0.051887	1.704226
402054.000000	14	18	-2199436.049252	5174751.514269	3000810.052442	38.366349	0.050540	-0.051938	-0.001966	-101.542246	-0.051938	1.704186
402055.000000	14	16	-2199436.141787	5174751.613220	3000810.111588	38.506449	0.049617	-0.050965	-0.001496	-101.139957	-0.050965	1.704147
402056.000000	13	21	-2199436.144803	5174751.611347	3000810.023754	38.464399	0.049384	-0.050655	-0.002052	-101.027756	-0.050655	1.736862
402057.000000	14	17	-2199436.148845	5174751.283138	3000810.165242	38.266674	0.049121	-0.052800	-0.000996	-106.364489	-0.052800	1.563153
402058.000000	14	19	-2199436.145010	5174751.162759	3000810.200474	38.184434	0.048932	-0.053400	-0.000693	-111.108935	-0.053400	1.563119
402059.000000	14	18	-2199436.034736	5174749.855940	3000810.017481	37.000372	0.049551	-0.062434	-0.001875	-116.487884	-0.062434	1.563085
402060.000000	14	21	-2199435.479661	5174746.860985	3000809.639668	34.202238	0.053472	-0.083380	-0.004348	-122.828484	-0.083380	1.563050
402061.000000	14	18	-2199434.421233	5174741.139354	3000808.870523	28.834892	0.061115	-0.123499	-0.009431	-129.351829	-0.123499	1.563016
402062.000000	14	19	-2199434.271827	5174741.756436	3000809.241621	29.459326	0.061919	-0.118610	-0.006787	-110.426392	-0.118610	1.617892
402063.000000	14	18	-2199434.076465	5174742.150904	3000809.357634	29.766717	0.063081	-0.115237	-0.005916	-104.224754	-0.115237	1.617835
402064.000000	14	19	-2199434.106128	5174742.604112	3000809.593819	30.256145	0.062568	-0.111551	-0.004227	-101.983795	-0.111551	1.617778
402065.000000	15	20	-2199434.172158	5174743.160445	3000809.613428	30.739205	0.061813	-0.107085	-0.004045	-101.500770	-0.107085	1.470006
402066.000000	15	17	-2199434.237826	5174743.569221	3000809.770791	31.167712	0.061052	-0.103740	-0.002912	-101.347323	-0.103740	1.469953
402067.000000	15	18	-2199434.156682	5174743.950139	3000809.844907	31.483646	0.061377	-0.100553	-0.002352	-101.181521	-0.100553	1.469901
402068.000000	15	20	-2199434.170656	5174744.354445	3000809.974978	31.877799	0.061000	-0.097259	-0.001415	-101.304134	-0.097259	1.469849
402069.000000	15	19	-2199434.259380	5174744.951354	3000810.363002	32.575944	0.060060	-0.092729	0.001279	-102.610785	-0.092729	1.469797
402070.000000	15	19	-2199434.266462	5174745.486104	3000810.500948	33.077202	0.059743	-0.088563	0.002249	-103.519285	-0.088563	1.469745
402071.000000	15	17	-2199434.312183	5174745.792023	3000810.635984	33.404881	0.059145	-0.086036	0.003200	-103.919393	-0.086036	1.469693
402072.000000	15	20	-2199434.309268	5174745.989540	3000810.789642	33.636732	0.058900	-0.084279	0.004278	-104.021969	-0.084279	1.469641
402073.000000	15	18	-2199434.405617	5174746.327237	3000810.862766	33.978317	0.057948	-0.081546	0.004793	-103.795307	-0.081546	1.469589
402074.000000	14	16	-2199434.445930	5174746.611421	3000810.977474	34.276890	0.057402	-0.079204	0.005592	-104.030383	-0.079204	1.562566
402075.000000	14	16	-2199434.482746	5174746.864665	3000810.951414	34.482550	0.056896	-0.077046	0.005429	-104.445493	-0.077046	1.562531
402076.000000	14	16	-2199434.527008	5174746.995189	3000810.939949	34.598193	0.056336	-0.075760	0.005369	-104.136485	-0.075760	1.562497
402077.000000	13	18	-2199434.547968	5174747.003160	3000810.943060	34.613350	0.055943	-0.075329	0.005415	-102.208998	-0.075329	1.735993
402078.000000	12	17	-2199434.526968	5174747.075424	3000811.042539	34.711783	0.055846	-0.074475	0.006112	-101.467072	-0.074475	2.046662
402079.000000	12	15	-2199434.389079	5174747.414123	3000811.033510	34.934583	0.056597	-0.071721	0.006065	-101.475446	-0.071721	2.046577
402080.000000	12	18	-2199434.366744	5174747.297230	3000810.882849	34.760813	0.056522	-0.072115	0.005072	-101.185178	-0.072115	2.046491
402081.000000	12	18	-2199434.236099	5174747.405831	3000810.871460	34.798449	0.057212	-0.070969	0.005021	-101.274539	-0.070969	2.046406
402082.000000	13	19	-2199434.154638	5174747.461221	3000810.875993	34.817430	0.057548	-0.070213	0.005079	-101.003709	-0.070213	1.735784
402083.000000	14	18	-2199434.203943	5174747.933135	3000811.017670	35.284062	0.056949	-0.066668	0.006038	-100.957790	-0.066668	1.677835
402084.000000	14	19	-2199434.202964	5174748.120727	3000811.036493	35.444717	0.056715	-0.065046	0.006178	-100.847696	-0.065046	1.677791
402085.000000	14	17	-2199434.288242	5174748.169367	3000810.917490	35.457211	0.055878	-0.064364	0.005392	-100.860969	-0.064364	1.677747
402086.000000	14	18	-2199434.167859	5174748.241195	3000810.853597	35.443721	0.056496	-0.063499	0.004990	-100.832884	-0.063499	1.677703
402087.000000	14	20	-2199434.164711	5174748.165035	3000810.756082	35.334739	0.056283	-0.063665	0.004364	-100.791253	-0.063665	1.677659
402088.000000	14	17	-2199434.197544	5174748.152519	3000810.886880	35.397812	0.055805	-0.063469	0.005265	-100.970601	-0.063469	1.677615
402089.000000	14	17	-2199434.128690	5174748.619606	3000811.110759	35.858721	0.056047	-0.060017	0.006769	-100.925385	-0.060017	1.677571
402090.000000	14	18	-2199434.237495	5174748.727494	3000811.044008	35.952086	0.055053	-0.058982	0.006330	-101.134295	-0.058982	1.677527
402091.000000	14	19	-2199434.191487	5174748.812629	3000811.075340	36.020082	0.055141	-0.058098	0.006556	-101.007368	-0.058098	1.677483
402092.000000	14	22	-2199434.152440	5174749.213729	3000811.187210	36.384752	0.055181	-0.055108	0.007303	-100.752953	-0.055108	1.677438
402093.000000	14	20	-2199434.171138	5174749.239850	3000811.311225	36.471067	0.054813	-0.054679	0.008139	-101.018875	-0.054679	1.677394
402094.000000	15	18	-2199434.159016	5174749.831432	3000811.640958	37.102555	0.054659	-0.050494	0.010313	-101.005098	-0.050494	1.482160
402095.000000	14	19	-2199434.208353	5174749.905480	3000811.612584	37.166158	0.054088	-0.049736	0.010115	-101.937925	-0.049736	1.515576
402096.000000	14	20	-2199434.066241	5174750.143855	3000811.599422	37.304214	0.054850	-0.047844	0.010020	-104.302227	-0.047844	1.515522
402097.000000	14	22	-2199434.094970	5174749.310522	3000811.033052	36.370458	0.054432	-0.053045	0.006298	-105.015983	-0.053045	1.515468
402098.000000	15	19	-2199434.060376	5174747.463834	3000809.831216	34.292578	0.054463	-0.064820	-0.001557	-105.434139	-0.064820	1.468285
402099.000000	15	17	-2199433.986321	5174744.297470	3000808.121060	30.890638	0.054763	-0.085202	-0.012668	-105.456289	-0.085202	1.468233
402100.000000	15	19	-2199433.788288	5174738.922990	3000805.247648	25.105262	0.055919	-0.119864	-0.031283	-103.321798	-0.119864	1.468181
402101.000000	13	18	-2199433.507524	5174739.424118	3000805.224665	25.403910	0.057624	-0.115930	-0.031282	-101.877076	-0.115930	1.605421
402102.000000	13	23	-2199433.585571	5174739.667370	3000805.256801	25.643221	0.056852	-0.113833	-0.030932	-101.393440	-0.113833	1.605399
402103.000000	13	18	-2199433.620079	5174739.945143	3000805.307281	25.904198	0.056382	-0.111512	-0.030462	-101.339333	-0.111512	1.605377
402104.000000	14	20	-2199433.568539	5174740.228594	3000805.402223	26.161171	0.056501	-0.109153	-0.029697	-101.237688	-0.109153	1.561518
402105.000000	14	18	-2199433.772100	5174740.551576	3000805.600888	26.587187	0.054877	-0.106637	-0.028276	-101.088468	-0.106637	1.561483
402106.000000	13	17	-2199433.835145	5174740.663223	3000805.649931	26.722637	0.054220	-0.105455	-0.027821	-100.931217	-0.105455	1.734771
402107.000000	13	18	-2199433.932761	5174740.730648	3000805.637654	26.805125	0.053334	-0.104566	-0.027770	-100.991986	-0.104566	1.734729
402108.000000	13	19	-2199433.873237	5174740.744003	3000805.603235	26.779152	0.053517	-0.103989	-0.027850	-101.221451	-0.103989	1.734686
402109.000000	14	20	-2199434.019144	5174740.970261	3000805.762121	27.088058	0.052308	-0.102119	-0.026695	-100.920485	-0.102119	1.561342
402110.000000	15	17	-2199434.088180	5174741.320211	3000805.896235	27.459031	0.051628	-0.099423	-0.025708	-101.088369	-0.099423	1.467660
402111.000000	15	18	-2199434.074394	5174741.895017	3000806.115277	28.023955	0.051514	-0.095270	-0.024179	-101.138161	-0.095270	1.467608
402112.000000	16	20	-2199434.106496	5174742.437923	3000806.278671	28.552492	0.051093	-0.091348	-0.023021	-101.119098	-0.091348	1.459716
402113.000000	16	22	-2199434.122283	5174743.223563	3000806.489274	29.294538	0.050787	-0.085874	-0.021573	-100.561819	-0.085874	1.459664
402114.000000	15	19	-2199434.110927	5174743.897341	3000806.966206	30.062595	0.050657	-0.081198	-0.018398	-99.146010	-0.081198	1.481519
402115.000000	15	19	-2199434.104494	5174744.407383	3000807.248179	30.607334	0.050495	-0.077570	-0.016493	-98.805409	-0.077570	1.481471
402116.000000	14	17	-2199434.187064	5174744.953561	3000807.454760	31.176353	0.049743	-0.073740	-0.015096	-100.500584	-0.073740	1.543617
402117.000000	14	19	-2199434.185429	5174745.473753	3000807.694750	31.711103	0.049556	-0.070080	-0.013482	-100.994677	-0.070080	1.543596
402118.000000	14	21	-2199434.351634	5174745.683532	3000807.774479	31.976179	0.048249	-0.068455	-0.012906	-100.885086	-0.068455	1.543575
402119.000000	14	17	-2199434.395265	5174745.937369	3000807.913933	32.263005	0.047764	-0.066531	-0.011940	-99.876012	-0.066531	1.543554
402121.000000	14	20	-2199434.345009	5174746.261405	3000808.088144	32.590842	0.047712	-0.063829	-0.010669	-108.000859	-0.063829	1.626442
402122.000000	13	18	-2199434.160749	5174746.749049	3000807.894899	32.831227	0.048751	-0.060311	-0.011840	-113.589009	-0.060311	1.788073
402123.000000	13	18	-2199433.887629	5174747.413375	3000807.493478	33.085702	0.050376	-0.055624	-0.014339	-116.248541	-0.055624	1.787985
402124.000000	12	15	-2199433.489728	5174748.048893	3000806.807716	33.139248	0.052816	-0.051067	-0.018629	-118.899520	-0.051067	1.803395
402125.000000	11	17	-2199433.445417	5174748.195612	3000806.850413	33.263135	0.052897	-0.049869	-0.018253	-108.236957	-0.049869	1.868657
402126.000000	12	21	-2199433.375026	5174748.381592	3000806.859577	33.393993	0.053150	-0.048416	-0.018092	-103.786546	-0.048416	1.681707
402127.000000	12	15	-2199433.415238	5174748.530502	3000806.970696	33.581165	0.052675	-0.047253	-0.017290	-102.191404	-0.047253	1.681668
402128.000000	13	16	-2199433.449319	5174748.605474	3000806.959245	33.648270	0.052242	-0.046546	-0.017268	-99.177944	-0.046546	1.628363
402129.000000	13	19	-2199433.463321	5174748.867067	3000806.976914	33.873533	0.051946	-0.044661	-0.017068	-98.582393	-0.044661	1.628299
402130.000000	13	19	-2199433.462751	5174749.061275	3000806.989264	34.036630	0.051746	-0.043207	-0.016898	-98.209032	-0.043207	1.628236
402131.000000	14	16	-2199433.522018	5174749.270966	3000807.073757	34.267042	0.051159	-0.041691	-0.016279	-98.394170	-0.041691	1.553676
402132.000000	14	15	-2199433.511620	5174749.503240	3000807.232000	34.526663	0.051030	-0.040034	-0.015189	-96.560223	-0.040034	1.553622
402133.000000	14	16	-2199433.276189	5174749.362991	3000807.394452	34.408723	0.052352	-0.040659	-0.014035	-94.828274	-0.040659	1.553569
402134.000000	14	21	-2199432.989190	5174748.929824	3000807.606309	34.058927	0.053995	-0.043109	-0.012555	-92.798592	-0.043109	1.553515
402135.000000	14	20	-2199432.232620	5174747.955158	3000808.051374	33.218702	0.058652	-0.048827	-0.009533	-91.448205	-0.048827	1.553462
402136.000000	14	16	-2199430.925061	5174745.572862	3000808.796076	31.189251	0.066806	-0.063182	-0.004511	-90.631805	-0.063182	1.553408
402137.000000	12	18	-2199430.796833	5174745.940768	3000808.866827	31.476818	0.067379	-0.060566	-0.004020	-97.773918	-0.060566	1.645846
402138.000000	11	21	-2199430.881078	5174746.176825	3000808.947586	31.735445	0.066579	-0.058850	-0.003486	-100.649493	-0.058850	1.677718
402139.000000	11	16	-2199430.950834	5174746.221642	3000809.016057	31.828222	0.065871	-0.058328	-0.003021	-103.892146	-0.058328	1.677678
402140.000000	11	20	-2199431.018272	5174746.157910	3000808.973280	31.779546	0.065178	-0.058467	-0.003248	-104.605978	-0.058467	1.677638
402141.000000	12	17	-2199430.940398	5174746.509002	3000809.093132	32.094072	0.065429	-0.056013	-0.002464	-104.436099	-0.056013	1.627797
402142.000000	12	20	-2199430.999213	5174746.812251	3000809.261857	32.440044	0.064807	-0.053912	-0.001391	-104.205144	-0.053912	1.627733
402143.000000	11	18	-2199430.972254	5174746.851807	3000809.141303	32.405765	0.064723	-0.053390	-0.002102	-103.163632	-0.053390	1.734072
402144.000000	12	22	-2199430.994933	5174747.273888	3000809.411505	32.883652	0.064340	-0.050570	-0.000405	-100.224310	-0.050570	1.589216
402145.000000	13	20	-2199431.041417	5174747.579744	3000809.548189	33.212323	0.063802	-0.048469	0.000458	-99.126838	-0.048469	1.564247
402146.000000	13	18	-2199431.090129	5174748.078421	3000809.762674	33.734907	0.063259	-0.045205	0.001789	-98.668864	-0.045205	1.564191
402147.000000	14	21	-2199431.177961	5174748.453858	3000810.047686	34.204439	0.062471	-0.042731	0.003552	-98.201983	-0.042731	1.513934
402148.000000	14	17	-2199431.201619	5174748.892686	3000810.176756	34.629444	0.062090	-0.039846	0.004346	-98.527979	-0.039846	1.513872
402149.000000	14	17	-2199431.084374	5174749.422941	3000810.295670	35.075209	0.062601	-0.036373	0.005085	-98.755770	-0.036373	1.513810
402150.000000	14	21	-2199431.168999	5174749.814415	3000810.471281	35.504858	0.061838	-0.033831	0.006154	-98.772115	-0.033831	1.513748
402151.000000	14	21	-2199431.248693	5174750.200138	3000810.623511	35.917080	0.061109	-0.031333	0.007074	-99.005043	-0.031333	1.513686
402152.000000	14	20	-2199431.350825	5174750.636015	3000810.888804	36.431206	0.060248	-0.028559	0.008679	-99.129526	-0.028559	1.513624
402153.000000	14	20	-2199431.517500	5174750.899898	3000811.086390	36.796089	0.058981	-0.026855	0.009862	-98.798092	-0.026855	1.513562
402154.000000	14	19	-2199431.547239	5174751.327411	3000811.159432	37.187497	0.058578	-0.024116	0.010284	-98.679805	-0.024116	1.513500
402155.000000	15	21	-2199431.814721	5174751.871780	3000811.231286	37.755001	0.056698	-0.020753	0.010664	-98.693467	-0.020753	1.466791
402156.000000	15	22	-2199432.051586	5174752.316066	3000811.445131	38.298020	0.055020	-0.018014	0.011918	-98.528625	-0.018014	1.466732
402157.000000	15	18	-2199432.188495	5174752.767919	3000811.737143	38.849728	0.053974	-0.015220	0.013655	-98.961133	-0.015220	1.466672
402158.000000	15	20	-2199432.297321	5174752.806486	3000811.785105	38.941195	0.053090	-0.014904	0.013918	-100.843562	-0.014904	1.575779
402159.000000	14	21	-2199432.502160	5174752.927194	3000811.892229	39.160339	0.051621	-0.014128	0.014526	-101.450697	-0.014128	1.606882
402160.000000	13	22	-2199432.557397	5174753.192964	3000812.073072	39.480427	0.051090	-0.012445	0.015589	-101.543457	-0.012445	1.654413
402161.000000	15	19	-2199432.889498	5174753.400846	3000812.173493	39.810924	0.048846	-0.011200	0.016126	-103.650164	-0.011200	1.465000
402162.000000	15	19	-2199433.663215	5174753.148463	3000811.896188	39.741673	0.043870	-0.012820	0.014338	-104.260769	-0.012820	1.464948
402163.000000	15	21	-2199435.083430	5174752.033653	3000811.133072	38.966078	0.034909	-0.019744	0.009579	-104.828572	-0.019744	1.464896
402164.000000	15	22	-2199437.421262	5174750.199934	3000809.864111	37.684431	0.020331	-0.031160	0.001710	-105.406696	-0.031160	1.464843
402165.000000	16	19	-2199440.605877	5174747.636138	3000808.289450	35.958001	0.000615	-0.047096	-0.008034	-105.315578	-0.047096	1.435030
402166.000000	15	20	-2199440.636632	5174748.079642	3000808.440591	36.399687	0.000427	-0.044237	-0.007081	-104.975081	-0.044237	1.466134
402167.000000	14	20	-2199440.664778	5174748.359329	3000808.597981	36.710624	0.000253	-0.042365	-0.006086	-104.872902	-0.042365	1.512696
402168.000000	14	20	-2199440.760605	5174748.662676	3000808.867416	37.117093	-0.000328	-0.040386	-0.004430	-104.144191	-0.040386	1.512634
402169.000000	15	21	-2199440.656462	5174749.140895	3000809.159879	37.607328	0.000315	-0.037322	-0.002628	-103.316120	-0.037322	1.473156
402170.000000	15	21	-2199440.653559	5174749.359989	3000809.279124	37.840387	0.000329	-0.035824	-0.001875	-104.932831	-0.035824	1.473108
402171.000000	15	19	-2199440.545283	5174749.659040	3000809.331379	38.070254	0.000982	-0.033828	-0.001519	-106.109021	-0.033828	1.473059
402172.000000	15	21	-2199440.463838	5174749.519672	3000809.278303	37.904083	0.001450	-0.034433	-0.001779	-102.916059	-0.034433	1.465775
402173.000000	15	15	-2199441.370910	5174748.722631	3000808.819507	37.353324	-0.004087	-0.039173	-0.004551	-105.010792	-0.039173	1.579601
402174.000000	13	13	-2199442.492978	5174747.586059	3000808.690889	36.757659	-0.010892	-0.045962	-0.005346	-108.677974	-0.045962	1.902445
402175.000000	5	5	-2199442.538593	5174748.012792	3000808.504030	37.030894	-0.011135	-0.043225	-0.006430	-96.453467	-0.043225	12.687776
402176.000000	0	0	-2199442.549750	5174747.969551	3000808.497610	36.996645	-0.011178	-0.043255	-0.006408	-96.453467	-0.043255	0.000000
402177.000000	0	0	-2199442.560950	5174747.926281	3000808.491214	36.962397	-0.011222	-0.043286	-0.006385	-96.453467	-0.043286	0.000000
402178.000000	0	0	-2199442.560950	5174747.926281	3000808.491214	36.962397	-0.011222	-0.043286	-0.006385	-96.453467	-0.043286	0.000000
402179.000000	0	0	0.000000	0.000000	0.000000	0.000000	0.000000	0.000000	0.000000	0.000000	0.000000	0.000000
402180.000000	0	0	0.000000	0.000000	0.000000	0.000000	0.000000	0.000000	0.000000	0.000000	0.000000	0.000000
402181.000000	0	0	0.000000	0.000000	0.000000	0.000000	0.000000	0.000000	0.000000	0.000000	0.000000	0.000000
