# Supplementary material for: A GNSS receiver positioning algorithm based on weighting the statistical properties of discontinuous signals at lower rotation speeds
Source: PLoS One. 2025 Dec 5;20(12):e0336707. doi: 10.1371/journal.pone.0336707 (PMC12680169; doi:10.1371/journal.pone.0336707)
Supplement: S1 Data — S1 File. 90°_20240717110227_003.dat. Data from robustness validation experiments. S2 File. NavSolveKalman.c. Weighted Kalman Filter Algorithm in C Code. S3 File. NavSolveKalman.h. Weighted Kalman Filter Algorithm in C Code. S4 File. Chebshev.c. Chebyshev Polynomial C Code. S5 File. Chebshev.h. Chebyshev Polynomial C Code. S6 File. Antenna Gain Data.xls. Antenna gain data. S7 File. Antenna.m. Antenna gain pattern map MATLAB code. S8 File. WeightSet.m. Weight Fitting Matlab Code. S9 File. aNavData-New-high-4spr.csv. Elevation data obtained using the paper methods at a rotational speed of 1/4 r/s. S10 File. aNavData-New-high-12spr.csv. Elevation data obtained using the paper methods at a rotational speed of 1/12 r/s. S11 File. aNavData-New-high-18spr.csv. Elevation data obtained using the paper methods at a rotational speed of 1/18 r/s. S12 File. aNavData-Tradition-high-4spr.csv. Elevation data obtained using traditional methods at a rotational speed of 1/4 r/s. S13 File. aNavData-Tradition-high-12spr.csv. Elevation data obtained using traditional methods at a rotational speed of 1/12 r/s. S14 File. aNavData-Tradition-high-18spr.csv. Elevation data obtained using traditional methods at a rotational speed of 1/18 r/s. S15 File. aReplayData_RC_4spr.dat. Positioning data acquired at a rotational speed of 1/4 revolutions per second. S16 File. aReplayData_RC_12spr.dat. Positioning data acquired at a rotational speed of 1/12 revolutions per second. S17 File. aReplayData_RC_18spr.dat. Positioning data acquired at a rotational speed of 1/18 revolutions per second. S18 File. func_XYZtoBLH.m. Matlab code for converting positioning data from three-dimensional coordinates to latitude and longitude. S19 File. Nav_CalcBlhHoriErr.m. Latitude and Longitude High-Speed Rotation Horizontal Error MATLAB Code. S20 File. ShuiP.m. Horizontal error output results Matlab code. S21 File. filtering_baseline.m. Robustness Verification Experiment Code. S22 File. satnum.m. Matlab code for PDOP valu [file pone.0336707.s001.zip › Supporting Information/S3.h]

#define TRUE 1
#define FALSE 0
#define NULL 0
#define USE_SAT_NUM 32
#define OBS_DIM USE_SAT_NUM*2 
#define     TINY	1.0e-20
#define  STARTNUM			(3)
#define GNSS_SYS_NUM	5	
#define VERIFY_LOG_RETVAL(a,retVal) if(!(a)){LOGERR0(#a); return retVal;}
#define VERIFY_RET(a) VERIFY_LOG_RETVAL((a), FALSE);
#define DIM_K			13	
#define TINY_VALUE                     1.0e-8
#define		PI					3.1415926535897931
#define		EARSEMI_MAJOR_RAD	6378137.0		
#define		EARFLATTING			3.3528106e-3					
#define		EARSEMI_MINOR_RAD	6356752.3		
#define		UNIGRAVCONS			3.9860044e14	
#define		EARTHANGLEVEL		7.2921150e-5	
#define		EARFIRSTECCEN2		6.6943800e-3	
#define     UNIGRAVCONS_WGS84	3.986005e14		
#define     EARTHANGLEVEL_WGS84	7.2921151467e-5	
#define		LIGHTVEL			299792458.0		
#define		DAYLONG				86400.0			
#define		WEEKLONG			604800.0		
#define DIM_KA_ONESYS			13
#define MAX_OUTPUTNUM	3	
#define MIN_SET_TIC			0.001000000		


typedef	unsigned char	U8;			
typedef	unsigned short	U16;		
typedef	unsigned int	U32;		
typedef	signed char		S8;			
typedef	signed short	S16;		
typedef	signed int		S32;		
typedef	float			F32;		
typedef	double			F64;		
typedef	U8* P_U8;		
typedef	U16* P_U16;		
typedef	U32* P_U32;		
typedef	S8* P_S8;		
typedef	S16* P_S16;		
typedef	S32* P_S32;		
typedef char S8_CHAR;
typedef S32 BOOL;

typedef enum
{
	eFrqB1 = 0,		
	eFrqG1,			
	eFrqB3,			
	eFrqL1,			
	eFrqAll			
}EFrqId;


typedef struct
{
	F64 oneSatPos[USE_SAT_NUM][3];
	F64 oneSatVel[USE_SAT_NUM][3];
	F64 oneSendTime[USE_SAT_NUM];
	F64 oneSatClkBias[USE_SAT_NUM][3];		
	F64 oneIonCorr[USE_SAT_NUM];
	F64 oneTroCorr[USE_SAT_NUM];
	F64 oneSagnacCorr[USE_SAT_NUM];
	F64 oneWideCorr[USE_SAT_NUM];
	F64 onePrangeOrig[USE_SAT_NUM];
	F64 onePrangeCorrected[USE_SAT_NUM];
	F64 oneDoppler[USE_SAT_NUM];
	F64 onePrangeVel[USE_SAT_NUM];
	F64 onePhaseCycle[USE_SAT_NUM];
	U8 oneUsedChnId[USE_SAT_NUM];
	U8 oneUsedSatId[USE_SAT_NUM];
	U8 oneUsedFrqId[USE_SAT_NUM];
	U8 oneUsedBrhId[USE_SAT_NUM];
	F64 oneAzimuth[USE_SAT_NUM];
	F64 oneElevation[USE_SAT_NUM];
	U32 oneSatCnr[USE_SAT_NUM];			

}SBd2_TempResult;

typedef struct
{
	U8 usedChnId[USE_SAT_NUM];
	U8 usedSatId[USE_SAT_NUM];
	U8 usedFrqId[USE_SAT_NUM];
	U8 usedBrhId[USE_SAT_NUM];
	F64 usedSendTime[USE_SAT_NUM];
	U32 usedSatCNR[USE_SAT_NUM];					
	F64 usedPrangeOrig[USE_SAT_NUM];
	F64 usedDoppler[USE_SAT_NUM];
	F64 usedPhaseCycle[USE_SAT_NUM];

	U8 frqUsedSatNum[GNSS_SYS_NUM];				
	U8 selSolveBrh;									
	U8 selSatIndex[GNSS_SYS_NUM][USE_SAT_NUM];		
	U8 selSatNum[GNSS_SYS_NUM];					
	U8 selBanFrq;									

	F64 rsltAzimuth[USE_SAT_NUM];
	F64 rsltElevation[USE_SAT_NUM];
	U8 rsltUsedSatId[USE_SAT_NUM];
	U8 rsltUsedFrqId[USE_SAT_NUM];
	U32 rsltSatCNR[USE_SAT_NUM];
	U8 rsltUsedNum;

	U8 frqUsedSatId[GNSS_SYS_NUM][USE_SAT_NUM];
	F64 frqPrangeCorrected[GNSS_SYS_NUM][USE_SAT_NUM];
	F64 frqElevation[GNSS_SYS_NUM][USE_SAT_NUM];
	U32 frqSatCNR[GNSS_SYS_NUM][USE_SAT_NUM];
	U8 frqUsedFrqId[GNSS_SYS_NUM][USE_SAT_NUM];

	F64 usrPosXyzt[GNSS_SYS_NUM][6];				
	F64 usrPosBlh[GNSS_SYS_NUM][3];			
	F64 usrVelXyzf[GNSS_SYS_NUM][6];		
	F64 usrVelEnu[GNSS_SYS_NUM][5];			
	F64 usrDop[GNSS_SYS_NUM][5];			

	F64 ptlPosXyzt[GNSS_SYS_NUM][4];			
	F64 ptlPosBlh[GNSS_SYS_NUM][3];				
	F64 ptlVelXyzf[GNSS_SYS_NUM][4];			
	F64 ptlVelEnu[GNSS_SYS_NUM][5];				

	BOOL bUseKalman;
	BOOL bNeedInitKalman[GNSS_SYS_NUM];
	U32 nowFrqSymBolComb;
	U32 preFrqSymBolComb;
	F64 usrInfoK[GNSS_SYS_NUM][DIM_K];
	F64 usrInfoKTime;					
	F64 Pv[GNSS_SYS_NUM][DIM_KA_ONESYS * DIM_KA_ONESYS];	
	F64 PvComb[DIM_K * DIM_K];	

	BOOL bAdjustLocalTime;		
	F64 AdjustValue;			

	U8 bValidSolveLms[GNSS_SYS_NUM];
	U8 bValidSolveKalman[GNSS_SYS_NUM];

	U8 bValidSolve[GNSS_SYS_NUM];					

	F64 recvSecondTime;								
	S32 recvSecondS32;								
	F64 preRecvSecondTime;							
	S32 failureSatId[GNSS_SYS_NUM];					

	S32 utcWeek;									
	F64 utcSow;										
	S32 gpsWeek;									
	F64 gpsSow;										
	U32	BDTime[7];									

	U32 bSolveFrqId;								
	F64 KalRlsThreshold;							
	F64 KalVelThreshold;							

	S8 dEleAngleLimit;								
	U32 dCnrLimit;									
	S8	PDOPthreshold;								
	U8 ionoCorrCtrl;								
	U8 troCorrCtrl;											


	U8 pSysValid[GNSS_SYS_NUM];						

	BOOL trustPosValid;	
	S32 trustPosSow;	
	F64 trustPosXyzt[4];
	F64 trustVelXyzf[4];

	F64 bufPosData[GNSS_SYS_NUM][4][STARTNUM];	
	F64 bufVelData[GNSS_SYS_NUM][4][STARTNUM];	
	U32 bufDataNum[GNSS_SYS_NUM];				
	U32 KalManDeep[GNSS_SYS_NUM];						

	F64 PrangeCorrectedSave[70][20];
	F64 RowSave[70][20];  
	S32 Weightscount[70];
	F64 LagrangeinSert[70][500]; 
	F64 LagrangeinSertRow[70][500]; 
	S32 Lagrangescount[70];
	F64 Weight[64];

}SBd2_SolveResult;

BOOL Mx_Mul(F64* matrixMul, const F64* matrixA, S32 rowA, S32 columnA, const F64* matrixB, S32 rowB, S32 columnB);
BOOL Mx_LUBksb(const F64* matrixOrig, S32 dim, const U32* index, F64* rightB);
BOOL Mx_LU(F64* matrixOrig, S32 dim, U32* index);
BOOL Mx_Inv(F64* matrixInv, F64* matrixOrig, S32 dim);
BOOL Mx_MatrixISub(F64* matrixSub, S32 row);
BOOL Mx_Trans(F64* matrixTrans, const F64* matrixOrig, S32 rowOrig, S32 columnOrig);
BOOL Mx_DivideScalar(F64* matrixDiv, const F64* matrixA, S32 eleNum, F64 scalarB);
BOOL Mx_MulScalar(F64* matrixDiv, const F64* matrixA, S32 eleNum, F64 scalarB);
BOOL Mx_Add(F64* matrixAdded, F64* matrixA, F64* matrixB, S32 row, S32 column);
BOOL Mx_MulMatrixBT(F64* matrixMul, const F64* matrixA, S32 rowA, S32 columnA, const F64* matrixB, S32 rowB, S32 columnB);
BOOL Nav_XyzToBlh(const F64* pXyz, F64* pBlh);
BOOL NavBd2_PrKalman(SBd2_SolveResult* pSolve, SBd2_TempResult* pTempSolve, U32 nSelFreq, U32 measureCount, F64 f64RecvSecTime, F64 f64PreRecvSecTime);


static BOOL CalaVelAndA(F64 deltaT, F64* Queue, F64* Vel, F64* Acc);
static BOOL GetPosDataAndCalVA(SBd2_SolveResult* pSolve, U8 Freq, F64 deltaT, F64* mX);
static BOOL KalmanResetMatrixP(F64* pPv, const U8 mDim);
static BOOL KalmanObsPrangeProcess(F64* Pv, U8 mDim, F64* H_Matrix, F64 prangeWeight,
	F64* X_pre, F64 obsPrange, F64* QfTemp, F64* P_new, F64* kafang, S32* nErrObs, S32 nErrObsIndex, S32 KalmanDeep, BOOL bStop);
static BOOL NavTransPrangeH2DopplerH(F64* pHMatrix);
static BOOL KalmanObsDopplerProcess(F64* Pv, U8 mDim, F64* H_Matrix, const F64 dopplerWeight,
	F64* X_pre, F64 obsDoppler, F64* QfTemp, F64* P_new, S32* nErrObs, S32 nErrObsIndex, S32 KalmanDeep, BOOL bStop);
static BOOL Nav_SolveWeightsKalmanCA(F64 pSatPosXyz[][3], F64* pDoppler,
	F64* pPrCor, F64 pSatVelXyz[][3],
	F64 deltaT, S32 s32SatNum,
	F64* pUsrInfoK, F64* Pv, BOOL* pBInitKalman, U32* KalmanDeep, U8* pUsedFreq, F64* pWeight);
