# Supplementary material for: A GNSS receiver positioning algorithm based on weighting the statistical properties of discontinuous signals at lower rotation speeds
Source: PLoS One. 2025 Dec 5;20(12):e0336707. doi: 10.1371/journal.pone.0336707 (PMC12680169; doi:10.1371/journal.pone.0336707)
Supplement: S1 Data — S1 File. 90°_20240717110227_003.dat. Data from robustness validation experiments. S2 File. NavSolveKalman.c. Weighted Kalman Filter Algorithm in C Code. S3 File. NavSolveKalman.h. Weighted Kalman Filter Algorithm in C Code. S4 File. Chebshev.c. Chebyshev Polynomial C Code. S5 File. Chebshev.h. Chebyshev Polynomial C Code. S6 File. Antenna Gain Data.xls. Antenna gain data. S7 File. Antenna.m. Antenna gain pattern map MATLAB code. S8 File. WeightSet.m. Weight Fitting Matlab Code. S9 File. aNavData-New-high-4spr.csv. Elevation data obtained using the paper methods at a rotational speed of 1/4 r/s. S10 File. aNavData-New-high-12spr.csv. Elevation data obtained using the paper methods at a rotational speed of 1/12 r/s. S11 File. aNavData-New-high-18spr.csv. Elevation data obtained using the paper methods at a rotational speed of 1/18 r/s. S12 File. aNavData-Tradition-high-4spr.csv. Elevation data obtained using traditional methods at a rotational speed of 1/4 r/s. S13 File. aNavData-Tradition-high-12spr.csv. Elevation data obtained using traditional methods at a rotational speed of 1/12 r/s. S14 File. aNavData-Tradition-high-18spr.csv. Elevation data obtained using traditional methods at a rotational speed of 1/18 r/s. S15 File. aReplayData_RC_4spr.dat. Positioning data acquired at a rotational speed of 1/4 revolutions per second. S16 File. aReplayData_RC_12spr.dat. Positioning data acquired at a rotational speed of 1/12 revolutions per second. S17 File. aReplayData_RC_18spr.dat. Positioning data acquired at a rotational speed of 1/18 revolutions per second. S18 File. func_XYZtoBLH.m. Matlab code for converting positioning data from three-dimensional coordinates to latitude and longitude. S19 File. Nav_CalcBlhHoriErr.m. Latitude and Longitude High-Speed Rotation Horizontal Error MATLAB Code. S20 File. ShuiP.m. Horizontal error output results Matlab code. S21 File. filtering_baseline.m. Robustness Verification Experiment Code. S22 File. satnum.m. Matlab code for PDOP valu [file pone.0336707.s001.zip › Supporting Information/S4.c]

#include "Chebshev.h"
#include <math.h>

double GetChebshev(double Tim, int n)
{
	double T = 0;
	if (n == 0)
	{
		T = 1;
	}
	if (n == 1)
	{
		T = Tim;
	}
	if (n >= 2)
	{
		T = 2 * Tim * GetChebshev(Tim, n - 1) - GetChebshev(Tim, n - 2);
	}

	return T;
}

double GetTao(double t, double dert)
{
	double Tao = 0;
	Tao = (2 * (t - 0) / dert) - 1;
	return Tao;
}

void Mattranspose(double orgin[50][7],double trans[7][50])
{
	int i = 0;
	int j = 0;
	for ( i = 0; i < 50; i++)
	{
		for ( j = 0; j < 7; j++)
		{
			trans[j][i] = orgin[i][j];
		}
	}

}

void MatmultiF(double mut1[7][50],double mut2[50][7],double accum[7][7])
{
	int i = 0;
	int j = 0;
	int k = 0;
	double sum = 0;
	for (i = 0; i < 7; i++)
	{
		for ( j = 0; j < 7; j++)
		{
			sum = 0;
			for ( k = 0; k < 50; k++)
			{
				sum = sum + mut1[i][k] * mut2[k][j];
			}
			accum[i][j] = sum;
		}
	}
}

void MatmultiS(double mut1[7][50], double mut2[50], double accum[7])
{
	int i = 0;
	int j = 0;
	int k = 0;
	double sum = 0;
	for (i = 0; i < 7; i++)
	{
		sum = 0;
		for (k = 0; k < 50; k++)
		{
			sum = sum + mut1[i][k] * mut2[k];
		}
		accum[i] = sum;
		
	}
}

void MatmultiT(double mut1[7][7], double mut2[7], double accum[7])
{
	int i = 0;
	int j = 0;
	int k = 0;
	double sum = 0;
	for (i = 0; i < 7; i++)
	{
		sum = 0;
		for (k = 0; k < 7; k++)
		{
			sum = sum + mut1[i][k] * mut2[k];
		}
		accum[i] = sum;
	}
}

void MatGetinver(double origni[7][7], double invetMat[7][7], int n)
{
	int i = 0;
	int j = 0;
	int k = 0;
	float max = 0;
	float temp = 0;
	float t[7][7];              
	for (i = 0; i < n; i++)
	{
		for (j = 0; j < n; j++)
		{
			t[i][j] = origni[i][j];
		}
	}

	for (i = 0; i < n; i++)
	{
		for (j = 0; j < n; j++)
		{
			invetMat[i][j] = (i == j) ? (float)1 : 0;
		}
	}
	for (i = 0; i < n; i++)
	{

		max = t[i][i];
		k = i;
		for (j = i + 1; j < n; j++)
		{
			if (fabs(t[j][i]) > fabs(max))
			{
				max = t[j][i];
				k = j;
			}
		}

		if (k != i)
		{
			for (j = 0; j < n; j++)
			{
				temp = t[i][j];
				t[i][j] = t[k][j];
				t[k][j] = temp;

				temp = invetMat[i][j];
				invetMat[i][j] = invetMat[k][j];
				invetMat[k][j] = temp;
			}
		}

		if (t[i][i] == 0)
		{
			return;
		}

		temp = t[i][i];
		for (j = 0; j < n; j++)
		{
			t[i][j] = t[i][j] / temp;      
			invetMat[i][j] = invetMat[i][j] / temp;      
		}
		for (j = 0; j < n; j++)      
		{
			if (j != i)              
			{
				temp = t[j][i];
				for (k = 0; k < n; k++)     
				{
					t[j][k] = t[j][k] - t[i][k] * temp;
					invetMat[j][k] = invetMat[j][k] - invetMat[i][k] * temp;
				}
			}
		}
	}

}

void Chebshev(double Pl[][3], double Timeser[], int Epointerval,int Timetoget,double result[3])
{
	int i = 0;
	int j = 0;
	int m = 50;							
	int dertt = m * Epointerval;        
	double Tao = 0;                    
	double ChebshevT[50][7] = { 0 };      
	double TansChebshevT[7][50] = {0};  
	double XT[50] = { 0 };
	double YT[50] = { 0 };
	double ZT[50] = { 0 };             
	double Qx[7] = { 0 };
	double Qy[7] = { 0 };
	double Qz[7] = { 0 };               
	double MultiT[7][7] = { 0 };        
	double MultiTX[7] = { 0 };        
	double MultiTY[7] = { 0 };        
	double MultiTZ[7] = { 0 };      
	double inverT[7][7] = { 0 };      
	double xl = { 0 };
	double yl = { 0 };
	double zl = { 0 };

	for ( i = 0; i < 3; i++)
	{
		result[i] = 0;                 
	}

	for ( i = 0; i < m; i++)
	{
		Tao = GetTao(Timeser[i], dertt);
		for ( j = 0; j < 7; j++)
		{
			ChebshevT[i][j] = GetChebshev(Tao, j);
		}
	}

	for ( i = 0; i < 50; i++)
	{
		XT[i] = Pl[i][0];
		YT[i] = Pl[i][1];
		ZT[i] = Pl[i][2];
	}

	Mattranspose(ChebshevT, TansChebshevT);       
	MatmultiF(TansChebshevT, ChebshevT, MultiT);   
	MatGetinver(MultiT, inverT, 7);             

	MatmultiS(TansChebshevT, XT, MultiTX);
	MatmultiS(TansChebshevT, YT, MultiTY);
	MatmultiS(TansChebshevT, ZT, MultiTZ);       

	MatmultiT(inverT, MultiTX, Qx);
	MatmultiT(inverT, MultiTY, Qy);
	MatmultiT(inverT, MultiTZ, Qz);

	for (i = 0; i <= 6; i++)
	{
		Tao = GetTao(Timetoget, dertt);
		xl = Qx[i] * GetChebshev(Tao, i);
		yl = Qy[i] * GetChebshev(Tao, i);
		zl = Qz[i] * GetChebshev(Tao, i);

		result[0] = result[0] + xl;
		result[1] = result[1] + yl;
		result[2] = result[2] + zl;
	}

}
