# Supplementary material for: A GNSS receiver positioning algorithm based on weighting the statistical properties of discontinuous signals at lower rotation speeds
Source: PLoS One. 2025 Dec 5;20(12):e0336707. doi: 10.1371/journal.pone.0336707 (PMC12680169; doi:10.1371/journal.pone.0336707)
Supplement: S1 Data — S1 File. 90°_20240717110227_003.dat. Data from robustness validation experiments. S2 File. NavSolveKalman.c. Weighted Kalman Filter Algorithm in C Code. S3 File. NavSolveKalman.h. Weighted Kalman Filter Algorithm in C Code. S4 File. Chebshev.c. Chebyshev Polynomial C Code. S5 File. Chebshev.h. Chebyshev Polynomial C Code. S6 File. Antenna Gain Data.xls. Antenna gain data. S7 File. Antenna.m. Antenna gain pattern map MATLAB code. S8 File. WeightSet.m. Weight Fitting Matlab Code. S9 File. aNavData-New-high-4spr.csv. Elevation data obtained using the paper methods at a rotational speed of 1/4 r/s. S10 File. aNavData-New-high-12spr.csv. Elevation data obtained using the paper methods at a rotational speed of 1/12 r/s. S11 File. aNavData-New-high-18spr.csv. Elevation data obtained using the paper methods at a rotational speed of 1/18 r/s. S12 File. aNavData-Tradition-high-4spr.csv. Elevation data obtained using traditional methods at a rotational speed of 1/4 r/s. S13 File. aNavData-Tradition-high-12spr.csv. Elevation data obtained using traditional methods at a rotational speed of 1/12 r/s. S14 File. aNavData-Tradition-high-18spr.csv. Elevation data obtained using traditional methods at a rotational speed of 1/18 r/s. S15 File. aReplayData_RC_4spr.dat. Positioning data acquired at a rotational speed of 1/4 revolutions per second. S16 File. aReplayData_RC_12spr.dat. Positioning data acquired at a rotational speed of 1/12 revolutions per second. S17 File. aReplayData_RC_18spr.dat. Positioning data acquired at a rotational speed of 1/18 revolutions per second. S18 File. func_XYZtoBLH.m. Matlab code for converting positioning data from three-dimensional coordinates to latitude and longitude. S19 File. Nav_CalcBlhHoriErr.m. Latitude and Longitude High-Speed Rotation Horizontal Error MATLAB Code. S20 File. ShuiP.m. Horizontal error output results Matlab code. S21 File. filtering_baseline.m. Robustness Verification Experiment Code. S22 File. satnum.m. Matlab code for PDOP valu [file pone.0336707.s001.zip › Supporting Information/S6.xls]

## Sheet: B1 3D 方向图
Freq=1.575GHz
Phi[deg]	Theta[deg]	dB(RealizedGainRHCP)
-180	-180	-11.5282
-178	-180	-11.5282
-176	-180	-11.5282
-174	-180	-11.5282
-172	-180	-11.5282
-170	-180	-11.5282
-168	-180	-11.5282
-166	-180	-11.5282
-164	-180	-11.5282
-162	-180	-11.5282
-160	-180	-11.5282
-158	-180	-11.5282
-156	-180	-11.5282
-154	-180	-11.5282
-152	-180	-11.5282
-150	-180	-11.5282
-148	-180	-11.5282
-146	-180	-11.5282
-144	-180	-11.5282
-142	-180	-11.5282
-140	-180	-11.5282
-138	-180	-11.5282
-136	-180	-11.5282
-134	-180	-11.5282
-132	-180	-11.5282
-130	-180	-11.5282
-128	-180	-11.5282
-126	-180	-11.5282
-124	-180	-11.5282
-122	-180	-11.5282
-120	-180	-11.5282
-118	-180	-11.5282
-116	-180	-11.5282
-114	-180	-11.5282
-112	-180	-11.5282
-110	-180	-11.5282
-108	-180	-11.5282
-106	-180	-11.5282
-104	-180	-11.5282
-102	-180	-11.5282
-100	-180	-11.5282
-98	-180	-11.5282
-96	-180	-11.5282
-94	-180	-11.5282
-92	-180	-11.5282
-90	-180	-11.5282
-88	-180	-11.5282
-86	-180	-11.5282
-84	-180	-11.5282
-82	-180	-11.5282
-80	-180	-11.5282
-78	-180	-11.5282
-76	-180	-11.5282
-74	-180	-11.5282
-72	-180	-11.5282
-70	-180	-11.5282
-68	-180	-11.5282
-66	-180	-11.5282
-64	-180	-11.5282
-62	-180	-11.5282
-60	-180	-11.5282
-58	-180	-11.5282
-56	-180	-11.5282
-54	-180	-11.5282
-52	-180	-11.5282
-50	-180	-11.5282
-48	-180	-11.5282
-46	-180	-11.5282
-44	-180	-11.5282
-42	-180	-11.5282
-40	-180	-11.5282
-38	-180	-11.5282
-36	-180	-11.5282
-34	-180	-11.5282
-32	-180	-11.5282
-30	-180	-11.5282
-28	-180	-11.5282
-26	-180	-11.5282
-24	-180	-11.5282
-22	-180	-11.5282
-20	-180	-11.5282
-18	-180	-11.5282
-16	-180	-11.5282
-14	-180	-11.5282
-12	-180	-11.5282
-10	-180	-11.5282
-8	-180	-11.5282
-6	-180	-11.5282
-4	-180	-11.5282
-2	-180	-11.5282
0	-180	-11.5282
2	-180	-11.5282
4	-180	-11.5282
6	-180	-11.5282
8	-180	-11.5282
10	-180	-11.5282
12	-180	-11.5282
14	-180	-11.5282
16	-180	-11.5282
18	-180	-11.5282
20	-180	-11.5282
22	-180	-11.5282
24	-180	-11.5282
26	-180	-11.5282
28	-180	-11.5282
30	-180	-11.5282
32	-180	-11.5282
34	-180	-11.5282
36	-180	-11.5282
38	-180	-11.5282
40	-180	-11.5282
42	-180	-11.5282
44	-180	-11.5282
46	-180	-11.5282
48	-180	-11.5282
50	-180	-11.5282
52	-180	-11.5282
54	-180	-11.5282
56	-180	-11.5282
58	-180	-11.5282
60	-180	-11.5282
62	-180	-11.5282
64	-180	-11.5282
66	-180	-11.5282
68	-180	-11.5282
70	-180	-11.5282
72	-180	-11.5282
74	-180	-11.5282
76	-180	-11.5282
78	-180	-11.5282
80	-180	-11.5282
82	-180	-11.5282
84	-180	-11.5282
86	-180	-11.5282
88	-180	-11.5282
90	-180	-11.5282
92	-180	-11.5282
94	-180	-11.5282
96	-180	-11.5282
98	-180	-11.5282
100	-180	-11.5282
102	-180	-11.5282
104	-180	-11.5282
106	-180	-11.5282
108	-180	-11.5282
110	-180	-11.5282
112	-180	-11.5282
114	-180	-11.5282
116	-180	-11.5282
118	-180	-11.5282
120	-180	-11.5282
122	-180	-11.5282
124	-180	-11.5282
126	-180	-11.5282
128	-180	-11.5282
130	-180	-11.5282
132	-180	-11.5282
134	-180	-11.5282
136	-180	-11.5282
138	-180	-11.5282
140	-180	-11.5282
142	-180	-11.5282
144	-180	-11.5282
146	-180	-11.5282
148	-180	-11.5282
150	-180	-11.5282
152	-180	-11.5282
154	-180	-11.5282
156	-180	-11.5282
158	-180	-11.5282
160	-180	-11.5282
162	-180	-11.5282
164	-180	-11.5282
166	-180	-11.5282
168	-180	-11.5282
170	-180	-11.5282
172	-180	-11.5282
174	-180	-11.5282
176	-180	-11.5282
178	-180	-11.5282
180	-180	-11.5282
-180	-178	-11.6049
-178	-178	-11.6037
-176	-178	-11.6023
-174	-178	-11.6008
-172	-178	-11.599
-170	-178	-11.597
-168	-178	-11.5948
-166	-178	-11.5925
-164	-178	-11.5899
-162	-178	-11.5872
-160	-178	-11.5842
-158	-178	-11.5811
-156	-178	-11.5779
-154	-178	-11.5745
-152	-178	-11.5709
-150	-178	-11.5672
-148	-178	-11.5634
-146	-178	-11.5595
-144	-178	-11.5555
-142	-178	-11.5514
-140	-178	-11.5472
-138	-178	-11.543
-136	-178	-11.5387
-134	-178	-11.5344
-132	-178	-11.53
-130	-178	-11.5257
-128	-178	-11.5214
-126	-178	-11.5171
-124	-178	-11.5129
-122	-178	-11.5087
-120	-178	-11.5045
-118	-178	-11.5005
-116	-178	-11.4966
-114	-178	-11.4927
-112	-178	-11.489
-110	-178	-11.4854
-108	-178	-11.482
-106	-178	-11.4788
-104	-178	-11.4757
-102	-178	-11.4728
-100	-178	-11.4701
-98	-178	-11.4675
-96	-178	-11.4652
-94	-178	-11.4631
-92	-178	-11.4613
-90	-178	-11.4596
-88	-178	-11.4582
-86	-178	-11.457
-84	-178	-11.4561
-82	-178	-11.4554
-80	-178	-11.4549
-78	-178	-11.4547
-76	-178	-11.4548
-74	-178	-11.4551
-72	-178	-11.4556
-70	-178	-11.4563
-68	-178	-11.4573
-66	-178	-11.4585
-64	-178	-11.46
-62	-178	-11.4617
-60	-178	-11.4635
-58	-178	-11.4656
-56	-178	-11.4679
-54	-178	-11.4703
-52	-178	-11.4729
-50	-178	-11.4757
-48	-178	-11.4787
-46	-178	-11.4818
-44	-178	-11.485
-42	-178	-11.4883
-40	-178	-11.4917
-38	-178	-11.4953
-36	-178	-11.4989
-34	-178	-11.5025
-32	-178	-11.5063
-30	-178	-11.51
-28	-178	-11.5138
-26	-178	-11.5176
-24	-178	-11.5213
-22	-178	-11.5251
-20	-178	-11.5288
-18	-178	-11.5325
-16	-178	-11.5361
-14	-178	-11.5397
-12	-178	-11.5432
-10	-178	-11.5465
-8	-178	-11.5498
-6	-178	-11.553
-4	-178	-11.556
-2	-178	-11.5589
0	-178	-11.5617
2	-178	-11.5643
4	-178	-11.5668
6	-178	-11.5691
8	-178	-11.5713
10	-178	-11.5733
12	-178	-11.5751
14	-178	-11.5767
16	-178	-11.5782
18	-178	-11.5795
20	-178	-11.5807
22	-178	-11.5816
24	-178	-11.5824
26	-178	-11.5831
28	-178	-11.5835
30	-178	-11.5839
32	-178	-11.584
34	-178	-11.5841
36	-178	-11.584
38	-178	-11.5837
40	-178	-11.5834
42	-178	-11.5829
44	-178	-11.5824
46	-178	-11.5817
48	-178	-11.581
50	-178	-11.5802
52	-178	-11.5794
54	-178	-11.5784
56	-178	-11.5775
58	-178	-11.5765
60	-178	-11.5755
62	-178	-11.5745
64	-178	-11.5735
66	-178	-11.5726
68	-178	-11.5716
70	-178	-11.5707
72	-178	-11.5698
74	-178	-11.569
76	-178	-11.5682
78	-178	-11.5675
80	-178	-11.5669
82	-178	-11.5664
84	-178	-11.566
86	-178	-11.5656
88	-178	-11.5654
90	-178	-11.5653
92	-178	-11.5652
94	-178	-11.5653
96	-178	-11.5655
98	-178	-11.5658
100	-178	-11.5663
102	-178	-11.5668
104	-178	-11.5675
106	-178	-11.5682
108	-178	-11.5691
110	-178	-11.5701
112	-178	-11.5712
114	-178	-11.5724
116	-178	-11.5736
118	-178	-11.575
120	-178	-11.5764
122	-178	-11.5779
124	-178	-11.5795
126	-178	-11.5811
128	-178	-11.5828
130	-178	-11.5845
132	-178	-11.5862
134	-178	-11.5879
136	-178	-11.5896
138	-178	-11.5913
140	-178	-11.593
142	-178	-11.5946
144	-178	-11.5963
146	-178	-11.5978
148	-178	-11.5993
150	-178	-11.6007
152	-178	-11.602
154	-178	-11.6032
156	-178	-11.6042
158	-178	-11.6052
160	-178	-11.606
162	-178	-11.6067
164	-178	-11.6072
166	-178	-11.6075
168	-178	-11.6077
170	-178	-11.6077
172	-178	-11.6075
174	-178	-11.6072
176	-178	-11.6066
178	-178	-11.6058
180	-178	-11.6049
-180	-176	-11.7946
-178	-176	-11.7935
-176	-176	-11.7917
-174	-176	-11.789
-172	-176	-11.7855
-170	-176	-11.7812
-168	-176	-11.7761
-166	-176	-11.7703
-164	-176	-11.7637
-162	-176	-11.7563
-160	-176	-11.7482
-158	-176	-11.7394
-156	-176	-11.73
-154	-176	-11.72
-152	-176	-11.7094
-150	-176	-11.6982
-148	-176	-11.6866
-146	-176	-11.6745
-144	-176	-11.662
-142	-176	-11.6492
-140	-176	-11.6361
-138	-176	-11.6228
-136	-176	-11.6092
-134	-176	-11.5955
-132	-176	-11.5818
-130	-176	-11.568
-128	-176	-11.5543
-126	-176	-11.5406
-124	-176	-11.527
-122	-176	-11.5137
-120	-176	-11.5006
-118	-176	-11.4877
-116	-176	-11.4752
-114	-176	-11.4631
-112	-176	-11.4514
-110	-176	-11.4402
-108	-176	-11.4294
-106	-176	-11.4192
-104	-176	-11.4096
-102	-176	-11.4006
-100	-176	-11.3923
-98	-176	-11.3846
-96	-176	-11.3776
-94	-176	-11.3713
-92	-176	-11.3657
-90	-176	-11.3609
-88	-176	-11.3569
-86	-176	-11.3537
-84	-176	-11.3513
-82	-176	-11.3496
-80	-176	-11.3488
-78	-176	-11.3488
-76	-176	-11.3496
-74	-176	-11.3511
-72	-176	-11.3535
-70	-176	-11.3567
-68	-176	-11.3606
-66	-176	-11.3653
-64	-176	-11.3707
-62	-176	-11.3768
-60	-176	-11.3836
-58	-176	-11.3911
-56	-176	-11.3992
-54	-176	-11.4079
-52	-176	-11.4172
-50	-176	-11.427
-48	-176	-11.4373
-46	-176	-11.4481
-44	-176	-11.4592
-42	-176	-11.4707
-40	-176	-11.4826
-38	-176	-11.4947
-36	-176	-11.507
-34	-176	-11.5194
-32	-176	-11.532
-30	-176	-11.5447
-28	-176	-11.5573
-26	-176	-11.5699
-24	-176	-11.5824
-22	-176	-11.5948
-20	-176	-11.6069
-18	-176	-11.6188
-16	-176	-11.6304
-14	-176	-11.6416
-12	-176	-11.6524
-10	-176	-11.6628
-8	-176	-11.6727
-6	-176	-11.682
-4	-176	-11.6908
-2	-176	-11.699
0	-176	-11.7066
2	-176	-11.7135
4	-176	-11.7198
6	-176	-11.7253
8	-176	-11.7301
10	-176	-11.7343
12	-176	-11.7376
14	-176	-11.7403
16	-176	-11.7422
18	-176	-11.7434
20	-176	-11.7438
22	-176	-11.7436
24	-176	-11.7427
26	-176	-11.7411
28	-176	-11.7389
30	-176	-11.736
32	-176	-11.7326
34	-176	-11.7286
36	-176	-11.7241
38	-176	-11.7192
40	-176	-11.7138
42	-176	-11.708
44	-176	-11.7018
46	-176	-11.6954
48	-176	-11.6887
50	-176	-11.6818
52	-176	-11.6748
54	-176	-11.6676
56	-176	-11.6604
58	-176	-11.6531
60	-176	-11.6459
62	-176	-11.6388
64	-176	-11.6318
66	-176	-11.625
68	-176	-11.6183
70	-176	-11.6119
72	-176	-11.6059
74	-176	-11.6001
76	-176	-11.5947
78	-176	-11.5897
80	-176	-11.5851
82	-176	-11.581
84	-176	-11.5774
86	-176	-11.5742
88	-176	-11.5716
90	-176	-11.5696
92	-176	-11.5681
94	-176	-11.5671
96	-176	-11.5668
98	-176	-11.567
100	-176	-11.5678
102	-176	-11.5692
104	-176	-11.5712
106	-176	-11.5738
108	-176	-11.577
110	-176	-11.5807
112	-176	-11.5849
114	-176	-11.5897
116	-176	-11.595
118	-176	-11.6008
120	-176	-11.607
122	-176	-11.6136
124	-176	-11.6207
126	-176	-11.6281
128	-176	-11.6358
130	-176	-11.6437
132	-176	-11.652
134	-176	-11.6604
136	-176	-11.6689
138	-176	-11.6776
140	-176	-11.6863
142	-176	-11.695
144	-176	-11.7036
146	-176	-11.7122
148	-176	-11.7206
150	-176	-11.7287
152	-176	-11.7367
154	-176	-11.7443
156	-176	-11.7515
158	-176	-11.7584
160	-176	-11.7647
162	-176	-11.7706
164	-176	-11.7759
166	-176	-11.7807
168	-176	-11.7848
170	-176	-11.7883
172	-176	-11.791
174	-176	-11.793
176	-176	-11.7943
178	-176	-11.7949
180	-176	-11.7946
-180	-174	-12.104
-178	-174	-12.1041
-176	-174	-12.1022
-174	-174	-12.0985
-172	-174	-12.0928
-170	-174	-12.0853
-168	-174	-12.0758
-166	-174	-12.0645
-164	-174	-12.0514
-162	-174	-12.0366
-160	-174	-12.0202
-158	-174	-12.0022
-156	-174	-11.9827
-154	-174	-11.9618
-152	-174	-11.9396
-150	-174	-11.9163
-148	-174	-11.8919
-146	-174	-11.8666
-144	-174	-11.8404
-142	-174	-11.8136
-140	-174	-11.7862
-138	-174	-11.7584
-136	-174	-11.7302
-134	-174	-11.7019
-132	-174	-11.6734
-130	-174	-11.6451
-128	-174	-11.6168
-126	-174	-11.5888
-124	-174	-11.5613
-122	-174	-11.5341
-120	-174	-11.5076
-118	-174	-11.4818
-116	-174	-11.4567
-114	-174	-11.4324
-112	-174	-11.4091
-110	-174	-11.3869
-108	-174	-11.3657
-106	-174	-11.3456
-104	-174	-11.3268
-102	-174	-11.3093
-100	-174	-11.2931
-98	-174	-11.2782
-96	-174	-11.2648
-94	-174	-11.2529
-92	-174	-11.2424
-90	-174	-11.2335
-88	-174	-11.2261
-86	-174	-11.2203
-84	-174	-11.2161
-82	-174	-11.2135
-80	-174	-11.2125
-78	-174	-11.2132
-76	-174	-11.2154
-74	-174	-11.2192
-72	-174	-11.2246
-70	-174	-11.2316
-68	-174	-11.2402
-66	-174	-11.2503
-64	-174	-11.2619
-62	-174	-11.2749
-60	-174	-11.2893
-58	-174	-11.3052
-56	-174	-11.3223
-54	-174	-11.3407
-52	-174	-11.3602
-50	-174	-11.3809
-48	-174	-11.4027
-46	-174	-11.4253
-44	-174	-11.4489
-42	-174	-11.4733
-40	-174	-11.4983
-38	-174	-11.5239
-36	-174	-11.55
-34	-174	-11.5765
-32	-174	-11.6032
-30	-174	-11.6301
-28	-174	-11.657
-26	-174	-11.6838
-24	-174	-11.7103
-22	-174	-11.7366
-20	-174	-11.7623
-18	-174	-11.7874
-16	-174	-11.8118
-14	-174	-11.8354
-12	-174	-11.858
-10	-174	-11.8796
-8	-174	-11.8999
-6	-174	-11.919
-4	-174	-11.9368
-2	-174	-11.953
0	-174	-11.9678
2	-174	-11.9809
4	-174	-11.9924
6	-174	-12.0022
8	-174	-12.0102
10	-174	-12.0165
12	-174	-12.021
14	-174	-12.0238
16	-174	-12.0247
18	-174	-12.0239
20	-174	-12.0214
22	-174	-12.0173
24	-174	-12.0115
26	-174	-12.0041
28	-174	-11.9953
30	-174	-11.9851
32	-174	-11.9736
34	-174	-11.9608
36	-174	-11.9469
38	-174	-11.9321
40	-174	-11.9163
42	-174	-11.8997
44	-174	-11.8824
46	-174	-11.8646
48	-174	-11.8463
50	-174	-11.8277
52	-174	-11.8088
54	-174	-11.7899
56	-174	-11.7709
58	-174	-11.7521
60	-174	-11.7335
62	-174	-11.7152
64	-174	-11.6973
66	-174	-11.6799
68	-174	-11.6631
70	-174	-11.6471
72	-174	-11.6318
74	-174	-11.6173
76	-174	-11.6038
78	-174	-11.5912
80	-174	-11.5797
82	-174	-11.5693
84	-174	-11.5601
86	-174	-11.5521
88	-174	-11.5453
90	-174	-11.5398
92	-174	-11.5356
94	-174	-11.5327
96	-174	-11.5312
98	-174	-11.5311
100	-174	-11.5323
102	-174	-11.5349
104	-174	-11.5389
106	-174	-11.5443
108	-174	-11.551
110	-174	-11.5591
112	-174	-11.5684
114	-174	-11.5791
116	-174	-11.5909
118	-174	-11.604
120	-174	-11.6182
122	-174	-11.6334
124	-174	-11.6497
126	-174	-11.6669
128	-174	-11.685
130	-174	-11.7039
132	-174	-11.7234
134	-174	-11.7436
136	-174	-11.7642
138	-174	-11.7853
140	-174	-11.8066
142	-174	-11.828
144	-174	-11.8496
146	-174	-11.871
148	-174	-11.8922
150	-174	-11.9131
152	-174	-11.9336
154	-174	-11.9534
156	-174	-11.9725
158	-174	-11.9908
160	-174	-12.0081
162	-174	-12.0243
164	-174	-12.0393
166	-174	-12.053
168	-174	-12.0652
170	-174	-12.0759
172	-174	-12.085
174	-174	-12.0925
176	-174	-12.0981
178	-174	-12.102
180	-174	-12.104
-180	-172	-12.5445
-178	-172	-12.5464
-176	-172	-12.5446
-174	-172	-12.5391
-172	-172	-12.5298
-170	-172	-12.5168
-168	-172	-12.5001
-166	-172	-12.48
-164	-172	-12.4565
-162	-172	-12.4298
-160	-172	-12.4
-158	-172	-12.3673
-156	-172	-12.3321
-154	-172	-12.2944
-152	-172	-12.2545
-150	-172	-12.2127
-148	-172	-12.1692
-146	-172	-12.1243
-144	-172	-12.0781
-142	-172	-12.031
-140	-172	-11.9832
-138	-172	-11.9348
-136	-172	-11.8863
-134	-172	-11.8377
-132	-172	-11.7892
-130	-172	-11.7412
-128	-172	-11.6937
-126	-172	-11.6469
-124	-172	-11.601
-122	-172	-11.5562
-120	-172	-11.5127
-118	-172	-11.4705
-116	-172	-11.4297
-114	-172	-11.3906
-112	-172	-11.3532
-110	-172	-11.3176
-108	-172	-11.2839
-106	-172	-11.2523
-104	-172	-11.2226
-102	-172	-11.1952
-100	-172	-11.1699
-98	-172	-11.147
-96	-172	-11.1263
-94	-172	-11.108
-92	-172	-11.0922
-90	-172	-11.0788
-88	-172	-11.0678
-86	-172	-11.0594
-84	-172	-11.0535
-82	-172	-11.0502
-80	-172	-11.0494
-78	-172	-11.0512
-76	-172	-11.0556
-74	-172	-11.0625
-72	-172	-11.072
-70	-172	-11.084
-68	-172	-11.0986
-66	-172	-11.1156
-64	-172	-11.1351
-62	-172	-11.157
-60	-172	-11.1812
-58	-172	-11.2078
-56	-172	-11.2365
-54	-172	-11.2674
-52	-172	-11.3004
-50	-172	-11.3354
-48	-172	-11.3722
-46	-172	-11.4107
-44	-172	-11.4508
-42	-172	-11.4925
-40	-172	-11.5354
-38	-172	-11.5795
-36	-172	-11.6245
-34	-172	-11.6704
-32	-172	-11.7168
-30	-172	-11.7637
-28	-172	-11.8107
-26	-172	-11.8576
-24	-172	-11.9043
-22	-172	-11.9504
-20	-172	-11.9958
-18	-172	-12.0402
-16	-172	-12.0833
-14	-172	-12.1249
-12	-172	-12.1647
-10	-172	-12.2026
-8	-172	-12.2383
-6	-172	-12.2715
-4	-172	-12.3021
-2	-172	-12.3299
0	-172	-12.3547
2	-172	-12.3764
4	-172	-12.3948
6	-172	-12.4098
8	-172	-12.4214
10	-172	-12.4296
12	-172	-12.4343
14	-172	-12.4355
16	-172	-12.4332
18	-172	-12.4276
20	-172	-12.4186
22	-172	-12.4065
24	-172	-12.3914
26	-172	-12.3734
28	-172	-12.3526
30	-172	-12.3294
32	-172	-12.3038
34	-172	-12.2761
36	-172	-12.2465
38	-172	-12.2153
40	-172	-12.1827
42	-172	-12.1488
44	-172	-12.114
46	-172	-12.0784
48	-172	-12.0424
50	-172	-12.006
52	-172	-11.9695
54	-172	-11.9331
56	-172	-11.8971
58	-172	-11.8615
60	-172	-11.8266
62	-172	-11.7925
64	-172	-11.7594
66	-172	-11.7275
68	-172	-11.6968
70	-172	-11.6676
72	-172	-11.6399
74	-172	-11.6138
76	-172	-11.5894
78	-172	-11.5669
80	-172	-11.5463
82	-172	-11.5277
84	-172	-11.5112
86	-172	-11.4968
88	-172	-11.4847
90	-172	-11.4747
92	-172	-11.4671
94	-172	-11.4618
96	-172	-11.4588
98	-172	-11.4582
100	-172	-11.46
102	-172	-11.4642
104	-172	-11.4708
106	-172	-11.4799
108	-172	-11.4913
110	-172	-11.505
112	-172	-11.5211
114	-172	-11.5395
116	-172	-11.5602
118	-172	-11.583
120	-172	-11.608
122	-172	-11.635
124	-172	-11.6639
126	-172	-11.6947
128	-172	-11.7272
130	-172	-11.7614
132	-172	-11.797
134	-172	-11.8339
136	-172	-11.8719
138	-172	-11.9109
140	-172	-11.9507
142	-172	-11.9911
144	-172	-12.0318
146	-172	-12.0727
148	-172	-12.1134
150	-172	-12.1538
152	-172	-12.1935
154	-172	-12.2324
156	-172	-12.2702
158	-172	-12.3065
160	-172	-12.3412
162	-172	-12.374
164	-172	-12.4045
166	-172	-12.4327
168	-172	-12.4582
170	-172	-12.4808
172	-172	-12.5003
174	-172	-12.5166
176	-172	-12.5295
178	-172	-12.5388
180	-172	-12.5445
-180	-170	-13.1337
-178	-170	-13.1376
-176	-170	-13.1348
-174	-170	-13.1252
-172	-170	-13.1091
-170	-170	-13.0864
-168	-170	-13.0574
-166	-170	-13.0224
-164	-170	-12.9818
-162	-170	-12.9357
-160	-170	-12.8848
-158	-170	-12.8293
-156	-170	-12.7699
-154	-170	-12.7068
-152	-170	-12.6406
-150	-170	-12.5719
-148	-170	-12.5009
-146	-170	-12.4283
-144	-170	-12.3544
-142	-170	-12.2797
-140	-170	-12.2045
-138	-170	-12.1293
-136	-170	-12.0544
-134	-170	-11.98
-132	-170	-11.9066
-130	-170	-11.8344
-128	-170	-11.7636
-126	-170	-11.6945
-124	-170	-11.6273
-122	-170	-11.5621
-120	-170	-11.4992
-118	-170	-11.4387
-116	-170	-11.3807
-114	-170	-11.3254
-112	-170	-11.2728
-110	-170	-11.2231
-108	-170	-11.1763
-106	-170	-11.1326
-104	-170	-11.0919
-102	-170	-11.0544
-100	-170	-11.0201
-98	-170	-10.9891
-96	-170	-10.9614
-94	-170	-10.937
-92	-170	-10.9161
-90	-170	-10.8985
-88	-170	-10.8844
-86	-170	-10.8738
-84	-170	-10.8667
-82	-170	-10.8631
-80	-170	-10.8631
-78	-170	-10.8667
-76	-170	-10.8738
-74	-170	-10.8846
-72	-170	-10.8989
-70	-170	-10.9168
-68	-170	-10.9383
-66	-170	-10.9633
-64	-170	-10.9919
-62	-170	-11.024
-60	-170	-11.0596
-58	-170	-11.0986
-56	-170	-11.141
-54	-170	-11.1867
-52	-170	-11.2355
-50	-170	-11.2875
-48	-170	-11.3424
-46	-170	-11.4002
-44	-170	-11.4606
-42	-170	-11.5236
-40	-170	-11.5889
-38	-170	-11.6562
-36	-170	-11.7254
-34	-170	-11.7962
-32	-170	-11.8683
-30	-170	-11.9414
-28	-170	-12.0151
-26	-170	-12.0891
-24	-170	-12.163
-22	-170	-12.2363
-20	-170	-12.3088
-18	-170	-12.3798
-16	-170	-12.449
-14	-170	-12.516
-12	-170	-12.5801
-10	-170	-12.6411
-8	-170	-12.6984
-6	-170	-12.7516
-4	-170	-12.8003
-2	-170	-12.844
0	-170	-12.8826
2	-170	-12.9156
4	-170	-12.9428
6	-170	-12.964
8	-170	-12.9791
10	-170	-12.9881
12	-170	-12.9908
14	-170	-12.9873
16	-170	-12.9778
18	-170	-12.9624
20	-170	-12.9414
22	-170	-12.915
24	-170	-12.8835
26	-170	-12.8473
28	-170	-12.8068
30	-170	-12.7624
32	-170	-12.7146
34	-170	-12.6637
36	-170	-12.6101
38	-170	-12.5544
40	-170	-12.4969
42	-170	-12.4381
44	-170	-12.3783
46	-170	-12.318
48	-170	-12.2575
50	-170	-12.1971
52	-170	-12.1372
54	-170	-12.0781
56	-170	-12.02
58	-170	-11.9633
60	-170	-11.908
62	-170	-11.8546
64	-170	-11.803
66	-170	-11.7536
68	-170	-11.7065
70	-170	-11.6619
72	-170	-11.6198
74	-170	-11.5804
76	-170	-11.5439
78	-170	-11.5102
80	-170	-11.4795
82	-170	-11.4519
84	-170	-11.4275
86	-170	-11.4063
88	-170	-11.3883
90	-170	-11.3737
92	-170	-11.3625
94	-170	-11.3547
96	-170	-11.3503
98	-170	-11.3495
100	-170	-11.3522
102	-170	-11.3584
104	-170	-11.3682
106	-170	-11.3816
108	-170	-11.3985
110	-170	-11.419
112	-170	-11.4431
114	-170	-11.4707
116	-170	-11.5018
118	-170	-11.5363
120	-170	-11.5742
122	-170	-11.6154
124	-170	-11.6598
126	-170	-11.7074
128	-170	-11.7579
130	-170	-11.8112
132	-170	-11.8672
134	-170	-11.9256
136	-170	-11.9863
138	-170	-12.0489
140	-170	-12.1133
142	-170	-12.179
144	-170	-12.2459
146	-170	-12.3134
148	-170	-12.3813
150	-170	-12.4491
152	-170	-12.5164
154	-170	-12.5826
156	-170	-12.6475
158	-170	-12.7103
160	-170	-12.7707
162	-170	-12.8281
164	-170	-12.882
166	-170	-12.9319
168	-170	-12.9774
170	-170	-13.0179
172	-170	-13.0531
174	-170	-13.0826
176	-170	-13.106
178	-170	-13.1231
180	-170	-13.1337
-180	-168	-13.8979
-178	-168	-13.9026
-176	-168	-13.8957
-174	-168	-13.8773
-172	-168	-13.8476
-170	-168	-13.8071
-168	-168	-13.7564
-166	-168	-13.6959
-164	-168	-13.6266
-162	-168	-13.5493
-160	-168	-13.4647
-158	-168	-13.3739
-156	-168	-13.2778
-154	-168	-13.1772
-152	-168	-13.0731
-150	-168	-12.9663
-148	-168	-12.8576
-146	-168	-12.7477
-144	-168	-12.6374
-142	-168	-12.5272
-140	-168	-12.4177
-138	-168	-12.3094
-136	-168	-12.2028
-134	-168	-12.0983
-132	-168	-11.9961
-130	-168	-11.8967
-128	-168	-11.8003
-126	-168	-11.7071
-124	-168	-11.6173
-122	-168	-11.531
-120	-168	-11.4484
-118	-168	-11.3696
-116	-168	-11.2946
-114	-168	-11.2236
-112	-168	-11.1567
-110	-168	-11.0938
-108	-168	-11.035
-106	-168	-10.9803
-104	-168	-10.9298
-102	-168	-10.8835
-100	-168	-10.8414
-98	-168	-10.8035
-96	-168	-10.7699
-94	-168	-10.7406
-92	-168	-10.7156
-90	-168	-10.6949
-88	-168	-10.6786
-86	-168	-10.6667
-84	-168	-10.6591
-82	-168	-10.6561
-80	-168	-10.6575
-78	-168	-10.6634
-76	-168	-10.6738
-74	-168	-10.6889
-72	-168	-10.7085
-70	-168	-10.7328
-68	-168	-10.7618
-66	-168	-10.7954
-64	-168	-10.8338
-62	-168	-10.8769
-60	-168	-10.9247
-58	-168	-10.9772
-56	-168	-11.0344
-54	-168	-11.0962
-52	-168	-11.1627
-50	-168	-11.2336
-48	-168	-11.309
-46	-168	-11.3887
-44	-168	-11.4726
-42	-168	-11.5605
-40	-168	-11.6522
-38	-168	-11.7474
-36	-168	-11.8459
-34	-168	-11.9473
-32	-168	-12.0513
-30	-168	-12.1575
-28	-168	-12.2653
-26	-168	-12.3743
-24	-168	-12.4839
-22	-168	-12.5934
-20	-168	-12.7022
-18	-168	-12.8096
-16	-168	-12.9147
-14	-168	-13.0167
-12	-168	-13.1149
-10	-168	-13.2083
-8	-168	-13.2961
-6	-168	-13.3775
-4	-168	-13.4516
-2	-168	-13.5176
0	-168	-13.5749
2	-168	-13.6228
4	-168	-13.6609
6	-168	-13.6887
8	-168	-13.7061
10	-168	-13.7129
12	-168	-13.7091
14	-168	-13.6949
16	-168	-13.6707
18	-168	-13.6369
20	-168	-13.5941
22	-168	-13.5428
24	-168	-13.4839
26	-168	-13.418
28	-168	-13.346
30	-168	-13.2687
32	-168	-13.187
34	-168	-13.1016
36	-168	-13.0133
38	-168	-12.9229
40	-168	-12.8311
42	-168	-12.7385
44	-168	-12.6458
46	-168	-12.5535
48	-168	-12.4621
50	-168	-12.3721
52	-168	-12.2838
54	-168	-12.1977
56	-168	-12.1141
58	-168	-12.0331
60	-168	-11.9552
62	-168	-11.8804
64	-168	-11.809
66	-168	-11.7411
68	-168	-11.6769
70	-168	-11.6164
72	-168	-11.5599
74	-168	-11.5073
76	-168	-11.4587
78	-168	-11.4142
80	-168	-11.3739
82	-168	-11.3378
84	-168	-11.306
86	-168	-11.2785
88	-168	-11.2554
90	-168	-11.2367
92	-168	-11.2224
94	-168	-11.2127
96	-168	-11.2075
98	-168	-11.2068
100	-168	-11.2109
102	-168	-11.2196
104	-168	-11.233
106	-168	-11.2512
108	-168	-11.2742
110	-168	-11.302
112	-168	-11.3347
114	-168	-11.3723
116	-168	-11.4148
118	-168	-11.4621
120	-168	-11.5144
122	-168	-11.5715
124	-168	-11.6333
126	-168	-11.6999
128	-168	-11.7711
130	-168	-11.8468
132	-168	-11.9269
134	-168	-12.011
136	-168	-12.0991
138	-168	-12.1908
140	-168	-12.2858
142	-168	-12.3837
144	-168	-12.4841
146	-168	-12.5865
148	-168	-12.6903
150	-168	-12.7949
152	-168	-12.8997
154	-168	-13.0039
156	-168	-13.1066
158	-168	-13.207
160	-168	-13.3043
162	-168	-13.3974
164	-168	-13.4854
166	-168	-13.5674
168	-168	-13.6423
170	-168	-13.7093
172	-168	-13.7675
174	-168	-13.816
176	-168	-13.8543
178	-168	-13.8817
180	-168	-13.8979
-180	-166	-14.8764
-178	-166	-14.8778
-176	-166	-14.8594
-174	-166	-14.8216
-172	-166	-14.7652
-170	-166	-14.6913
-168	-166	-14.6013
-166	-166	-14.4968
-164	-166	-14.3796
-162	-166	-14.2514
-160	-166	-14.1142
-158	-166	-13.9696
-156	-166	-13.8195
-154	-166	-13.6653
-152	-166	-13.5086
-150	-166	-13.3507
-148	-166	-13.1927
-146	-166	-13.0357
-144	-166	-12.8805
-142	-166	-12.728
-140	-166	-12.5787
-138	-166	-12.4332
-136	-166	-12.2918
-134	-166	-12.155
-132	-166	-12.0231
-130	-166	-11.8962
-128	-166	-11.7745
-126	-166	-11.6581
-124	-166	-11.547
-122	-166	-11.4414
-120	-166	-11.3412
-118	-166	-11.2465
-116	-166	-11.1572
-114	-166	-11.0732
-112	-166	-10.9946
-110	-166	-10.9212
-108	-166	-10.8531
-106	-166	-10.7902
-104	-166	-10.7325
-102	-166	-10.6799
-100	-166	-10.6324
-98	-166	-10.59
-96	-166	-10.5526
-94	-166	-10.5202
-92	-166	-10.4929
-90	-166	-10.4706
-88	-166	-10.4535
-86	-166	-10.4414
-84	-166	-10.4345
-82	-166	-10.4327
-80	-166	-10.4362
-78	-166	-10.445
-76	-166	-10.4593
-74	-166	-10.4789
-72	-166	-10.5041
-70	-166	-10.5349
-68	-166	-10.5714
-66	-166	-10.6137
-64	-166	-10.6619
-62	-166	-10.7161
-60	-166	-10.7762
-58	-166	-10.8425
-56	-166	-10.9149
-54	-166	-10.9935
-52	-166	-11.0784
-50	-166	-11.1694
-48	-166	-11.2667
-46	-166	-11.3702
-44	-166	-11.4798
-42	-166	-11.5955
-40	-166	-11.7169
-38	-166	-11.8441
-36	-166	-11.9766
-34	-166	-12.1143
-32	-166	-12.2566
-30	-166	-12.4031
-28	-166	-12.5533
-26	-166	-12.7065
-24	-166	-12.8619
-22	-166	-13.0187
-20	-166	-13.1758
-18	-166	-13.3322
-16	-166	-13.4865
-14	-166	-13.6373
-12	-166	-13.7834
-10	-166	-13.9229
-8	-166	-14.0544
-6	-166	-14.1762
-4	-166	-14.2867
-2	-166	-14.3842
0	-166	-14.4674
2	-166	-14.535
4	-166	-14.5859
6	-166	-14.6195
8	-166	-14.6352
10	-166	-14.6331
12	-166	-14.6134
14	-166	-14.5766
16	-166	-14.5237
18	-166	-14.4557
20	-166	-14.3741
22	-166	-14.2803
24	-166	-14.1759
26	-166	-14.0625
28	-166	-13.9417
30	-166	-13.815
32	-166	-13.6839
34	-166	-13.5498
36	-166	-13.4139
38	-166	-13.2773
40	-166	-13.1411
42	-166	-13.0062
44	-166	-12.8732
46	-166	-12.7429
48	-166	-12.6158
50	-166	-12.4924
52	-166	-12.3731
54	-166	-12.2582
56	-166	-12.1479
58	-166	-12.0425
60	-166	-11.942
62	-166	-11.8467
64	-166	-11.7565
66	-166	-11.6715
68	-166	-11.5919
70	-166	-11.5175
72	-166	-11.4484
74	-166	-11.3846
76	-166	-11.3261
78	-166	-11.2729
80	-166	-11.225
82	-166	-11.1823
84	-166	-11.145
86	-166	-11.1129
88	-166	-11.0861
90	-166	-11.0646
92	-166	-11.0485
94	-166	-11.0379
96	-166	-11.0327
98	-166	-11.033
100	-166	-11.0389
102	-166	-11.0505
104	-166	-11.0679
106	-166	-11.0911
108	-166	-11.1203
110	-166	-11.1556
112	-166	-11.197
114	-166	-11.2446
116	-166	-11.2986
118	-166	-11.3591
120	-166	-11.4261
122	-166	-11.4996
124	-166	-11.5798
126	-166	-11.6666
128	-166	-11.7602
130	-166	-11.8603
132	-166	-11.967
134	-166	-12.0802
136	-166	-12.1996
138	-166	-12.3251
140	-166	-12.4564
142	-166	-12.5931
144	-166	-12.7347
146	-166	-12.8806
148	-166	-13.0302
150	-166	-13.1827
152	-166	-13.3371
154	-166	-13.4924
156	-166	-13.6472
158	-166	-13.8003
160	-166	-13.9501
162	-166	-14.0948
164	-166	-14.2328
166	-166	-14.3622
168	-166	-14.481
170	-166	-14.5875
172	-166	-14.6797
174	-166	-14.756
176	-166	-14.8149
178	-166	-14.8553
180	-166	-14.8764
-180	-164	-16.1293
-178	-164	-16.1163
-176	-164	-16.069
-174	-164	-15.989
-172	-164	-15.8787
-170	-164	-15.7412
-168	-164	-15.5802
-166	-164	-15.3995
-164	-164	-15.203
-162	-164	-14.9944
-160	-164	-14.7771
-158	-164	-14.5544
-156	-164	-14.3289
-154	-164	-14.1029
-152	-164	-13.8785
-150	-164	-13.6572
-148	-164	-13.4405
-146	-164	-13.2292
-144	-164	-13.0243
-142	-164	-12.8264
-140	-164	-12.6359
-138	-164	-12.453
-136	-164	-12.2781
-134	-164	-12.1112
-132	-164	-11.9522
-130	-164	-11.8013
-128	-164	-11.6582
-126	-164	-11.5229
-124	-164	-11.3952
-122	-164	-11.2749
-120	-164	-11.1619
-118	-164	-11.056
-116	-164	-10.9571
-114	-164	-10.8648
-112	-164	-10.7791
-110	-164	-10.6997
-108	-164	-10.6265
-106	-164	-10.5594
-104	-164	-10.4983
-102	-164	-10.4429
-100	-164	-10.3932
-98	-164	-10.3492
-96	-164	-10.3108
-94	-164	-10.2779
-92	-164	-10.2505
-90	-164	-10.2286
-88	-164	-10.2123
-86	-164	-10.2015
-84	-164	-10.1963
-82	-164	-10.1968
-80	-164	-10.2032
-78	-164	-10.2154
-76	-164	-10.2336
-74	-164	-10.258
-72	-164	-10.2886
-70	-164	-10.3257
-68	-164	-10.3695
-66	-164	-10.42
-64	-164	-10.4775
-62	-164	-10.5421
-60	-164	-10.6141
-58	-164	-10.6935
-56	-164	-10.7807
-54	-164	-10.8758
-52	-164	-10.9788
-50	-164	-11.0901
-48	-164	-11.2096
-46	-164	-11.3376
-44	-164	-11.4741
-42	-164	-11.6192
-40	-164	-11.7728
-38	-164	-11.935
-36	-164	-12.1055
-34	-164	-12.2843
-32	-164	-12.471
-30	-164	-12.6653
-28	-164	-12.8666
-26	-164	-13.0742
-24	-164	-13.2873
-22	-164	-13.5049
-20	-164	-13.7255
-18	-164	-13.9477
-16	-164	-14.1696
-14	-164	-14.389
-12	-164	-14.6035
-10	-164	-14.8102
-8	-164	-15.0061
-6	-164	-15.188
-4	-164	-15.3525
-2	-164	-15.4964
0	-164	-15.6165
2	-164	-15.71
4	-164	-15.7749
6	-164	-15.8096
8	-164	-15.8136
10	-164	-15.787
12	-164	-15.731
14	-164	-15.6475
16	-164	-15.5389
18	-164	-15.4082
20	-164	-15.2586
22	-164	-15.0934
24	-164	-14.9159
26	-164	-14.7292
28	-164	-14.5361
30	-164	-14.3392
32	-164	-14.1406
34	-164	-13.9424
36	-164	-13.7462
38	-164	-13.5534
40	-164	-13.3649
42	-164	-13.1818
44	-164	-13.0047
46	-164	-12.8341
48	-164	-12.6705
50	-164	-12.514
52	-164	-12.3649
54	-164	-12.2233
56	-164	-12.0891
58	-164	-11.9624
60	-164	-11.8431
62	-164	-11.7311
64	-164	-11.6263
66	-164	-11.5285
68	-164	-11.4377
70	-164	-11.3536
72	-164	-11.2761
74	-164	-11.2052
76	-164	-11.1406
78	-164	-11.0823
80	-164	-11.0301
82	-164	-10.984
84	-164	-10.9439
86	-164	-10.9099
88	-164	-10.8817
90	-164	-10.8596
92	-164	-10.8434
94	-164	-10.8333
96	-164	-10.8292
98	-164	-10.8314
100	-164	-10.8398
102	-164	-10.8547
104	-164	-10.8761
106	-164	-10.9043
108	-164	-10.9395
110	-164	-10.9817
112	-164	-11.0312
114	-164	-11.0883
116	-164	-11.1532
118	-164	-11.226
120	-164	-11.307
122	-164	-11.3965
124	-164	-11.4946
126	-164	-11.6016
128	-164	-11.7175
130	-164	-11.8427
132	-164	-11.9772
134	-164	-12.1211
136	-164	-12.2744
138	-164	-12.4371
140	-164	-12.6092
142	-164	-12.7903
144	-164	-12.9802
146	-164	-13.1783
148	-164	-13.3842
150	-164	-13.5968
152	-164	-13.8152
154	-164	-14.0379
156	-164	-14.2634
158	-164	-14.4896
160	-164	-14.714
162	-164	-14.934
164	-164	-15.1464
166	-164	-15.3476
168	-164	-15.5339
170	-164	-15.7013
172	-164	-15.8458
174	-164	-15.9638
176	-164	-16.052
178	-164	-16.1077
180	-164	-16.1293
-180	-162	-17.7508
-178	-162	-17.6935
-176	-162	-17.5753
-174	-162	-17.402
-172	-162	-17.1816
-170	-162	-16.923
-168	-162	-16.6354
-166	-162	-16.3271
-164	-162	-16.0058
-162	-162	-15.6781
-160	-162	-15.3491
-158	-162	-15.0229
-156	-162	-14.7029
-154	-162	-14.3914
-152	-162	-14.0902
-150	-162	-13.8003
-148	-162	-13.5227
-146	-162	-13.2577
-144	-162	-13.0056
-142	-162	-12.7663
-140	-162	-12.5398
-138	-162	-12.3258
-136	-162	-12.1239
-134	-162	-11.9339
-132	-162	-11.7554
-130	-162	-11.5879
-128	-162	-11.431
-126	-162	-11.2842
-124	-162	-11.1472
-122	-162	-11.0195
-120	-162	-10.9007
-118	-162	-10.7904
-116	-162	-10.6882
-114	-162	-10.5938
-112	-162	-10.5068
-110	-162	-10.4269
-108	-162	-10.3539
-106	-162	-10.2875
-104	-162	-10.2274
-102	-162	-10.1734
-100	-162	-10.1255
-98	-162	-10.0834
-96	-162	-10.0471
-94	-162	-10.0165
-92	-162	-9.99149
-90	-162	-9.97213
-88	-162	-9.95843
-86	-162	-9.95044
-84	-162	-9.94825
-82	-162	-9.95196
-80	-162	-9.96172
-78	-162	-9.97767
-76	-162	-10
-74	-162	-10.029
-72	-162	-10.0647
-70	-162	-10.1076
-68	-162	-10.1578
-66	-162	-10.2156
-64	-162	-10.2814
-62	-162	-10.3553
-60	-162	-10.4379
-58	-162	-10.5293
-56	-162	-10.6299
-54	-162	-10.7401
-52	-162	-10.8602
-50	-162	-10.9905
-48	-162	-11.1315
-46	-162	-11.2834
-44	-162	-11.4465
-42	-162	-11.6212
-40	-162	-11.8078
-38	-162	-12.0065
-36	-162	-12.2175
-34	-162	-12.441
-32	-162	-12.6769
-30	-162	-12.9254
-28	-162	-13.186
-26	-162	-13.4586
-24	-162	-13.7423
-22	-162	-14.0363
-20	-162	-14.3393
-18	-162	-14.6494
-16	-162	-14.9643
-14	-162	-15.2809
-12	-162	-15.5953
-10	-162	-15.9029
-8	-162	-16.198
-6	-162	-16.474
-4	-162	-16.724
-2	-162	-16.9404
0	-162	-17.1159
2	-162	-17.244
4	-162	-17.3198
6	-162	-17.3405
8	-162	-17.3057
10	-162	-17.2175
12	-162	-17.0804
14	-162	-16.9005
16	-162	-16.6849
18	-162	-16.441
20	-162	-16.1762
22	-162	-15.897
24	-162	-15.6093
26	-162	-15.318
28	-162	-15.0273
30	-162	-14.7402
32	-162	-14.4594
34	-162	-14.1866
36	-162	-13.9234
38	-162	-13.6707
40	-162	-13.4292
42	-162	-13.1991
44	-162	-12.9808
46	-162	-12.7742
48	-162	-12.5792
50	-162	-12.3956
52	-162	-12.2233
54	-162	-12.0618
56	-162	-11.9108
58	-162	-11.7701
60	-162	-11.6391
62	-162	-11.5175
64	-162	-11.4049
66	-162	-11.301
68	-162	-11.2054
70	-162	-11.1178
72	-162	-11.0378
74	-162	-10.9652
76	-162	-10.8997
78	-162	-10.8411
80	-162	-10.7891
82	-162	-10.7437
84	-162	-10.7046
86	-162	-10.6718
88	-162	-10.6452
90	-162	-10.6248
92	-162	-10.6106
94	-162	-10.6026
96	-162	-10.601
98	-162	-10.6059
100	-162	-10.6175
102	-162	-10.6359
104	-162	-10.6613
106	-162	-10.6941
108	-162	-10.7345
110	-162	-10.7828
112	-162	-10.8394
114	-162	-10.9045
116	-162	-10.9787
118	-162	-11.0623
120	-162	-11.1557
122	-162	-11.2593
124	-162	-11.3736
126	-162	-11.499
128	-162	-11.636
130	-162	-11.785
132	-162	-11.9465
134	-162	-12.1208
136	-162	-12.3083
138	-162	-12.5095
140	-162	-12.7245
142	-162	-12.9537
144	-162	-13.1971
146	-162	-13.4547
148	-162	-13.7262
150	-162	-14.0113
152	-162	-14.309
154	-162	-14.6183
156	-162	-14.9373
158	-162	-15.2638
160	-162	-15.5945
162	-162	-15.9253
164	-162	-16.251
166	-162	-16.5651
168	-162	-16.8601
170	-162	-17.1275
172	-162	-17.3581
174	-162	-17.5429
176	-162	-17.6736
178	-162	-17.7441
180	-162	-17.7508
-180	-160	-19.8904
-178	-160	-19.7022
-176	-160	-19.4051
-174	-160	-19.0229
-172	-160	-18.5809
-170	-160	-18.1022
-168	-160	-17.6057
-166	-160	-17.1058
-164	-160	-16.6129
-162	-160	-16.1337
-160	-160	-15.6728
-158	-160	-15.2329
-156	-160	-14.8154
-154	-160	-14.4207
-152	-160	-14.0488
-150	-160	-13.6992
-148	-160	-13.3713
-146	-160	-13.0642
-144	-160	-12.777
-142	-160	-12.5088
-140	-160	-12.2586
-138	-160	-12.0255
-136	-160	-11.8086
-134	-160	-11.6069
-132	-160	-11.4197
-130	-160	-11.2461
-128	-160	-11.0853
-126	-160	-10.9365
-124	-160	-10.7992
-122	-160	-10.6725
-120	-160	-10.5559
-118	-160	-10.4488
-116	-160	-10.3506
-114	-160	-10.2608
-112	-160	-10.1789
-110	-160	-10.1046
-108	-160	-10.0372
-106	-160	-9.97664
-104	-160	-9.92244
-102	-160	-9.87437
-100	-160	-9.83218
-98	-160	-9.7957
-96	-160	-9.76478
-94	-160	-9.73932
-92	-160	-9.71928
-90	-160	-9.70463
-88	-160	-9.69542
-86	-160	-9.69173
-84	-160	-9.69366
-82	-160	-9.70138
-80	-160	-9.71509
-78	-160	-9.73501
-76	-160	-9.76141
-74	-160	-9.79458
-72	-160	-9.83486
-70	-160	-9.8826
-68	-160	-9.93818
-66	-160	-10.002
-64	-160	-10.0745
-62	-160	-10.1562
-60	-160	-10.2474
-58	-160	-10.3488
-56	-160	-10.4608
-54	-160	-10.584
-52	-160	-10.7189
-50	-160	-10.8661
-48	-160	-11.0262
-46	-160	-11.1999
-44	-160	-11.3878
-42	-160	-11.5905
-40	-160	-11.8089
-38	-160	-12.0434
-36	-160	-12.295
-34	-160	-12.5642
-32	-160	-12.8518
-30	-160	-13.1584
-28	-160	-13.4845
-26	-160	-13.8307
-24	-160	-14.1971
-22	-160	-14.5838
-20	-160	-14.9902
-18	-160	-15.4151
-16	-160	-15.8567
-14	-160	-16.3116
-12	-160	-16.775
-10	-160	-17.2398
-8	-160	-17.6962
-6	-160	-18.1312
-4	-160	-18.5289
-2	-160	-18.8706
0	-160	-19.1367
2	-160	-19.3095
4	-160	-19.3765
6	-160	-19.333
8	-160	-19.1836
10	-160	-18.941
12	-160	-18.6227
14	-160	-18.2484
16	-160	-17.8368
18	-160	-17.4038
20	-160	-16.9625
22	-160	-16.5225
24	-160	-16.091
26	-160	-15.6729
28	-160	-15.2713
30	-160	-14.8882
32	-160	-14.5247
34	-160	-14.1813
36	-160	-13.8579
38	-160	-13.5542
40	-160	-13.2698
42	-160	-13.0039
44	-160	-12.7559
46	-160	-12.5251
48	-160	-12.3105
50	-160	-12.1114
52	-160	-11.9271
54	-160	-11.7566
56	-160	-11.5994
58	-160	-11.4545
60	-160	-11.3214
62	-160	-11.1994
64	-160	-11.0878
66	-160	-10.9859
68	-160	-10.8933
70	-160	-10.8094
72	-160	-10.7337
74	-160	-10.6658
76	-160	-10.6053
78	-160	-10.5517
80	-160	-10.5049
82	-160	-10.4645
84	-160	-10.4304
86	-160	-10.4024
88	-160	-10.3803
90	-160	-10.3643
92	-160	-10.3543
94	-160	-10.3503
96	-160	-10.3525
98	-160	-10.361
100	-160	-10.3762
102	-160	-10.3982
104	-160	-10.4273
106	-160	-10.464
108	-160	-10.5087
110	-160	-10.5618
112	-160	-10.6237
114	-160	-10.695
116	-160	-10.7763
118	-160	-10.8682
120	-160	-10.9713
122	-160	-11.0863
124	-160	-11.2138
126	-160	-11.3546
128	-160	-11.5095
130	-160	-11.6792
132	-160	-11.8647
134	-160	-12.0666
136	-160	-12.286
138	-160	-12.5238
140	-160	-12.7808
142	-160	-13.058
144	-160	-13.3564
146	-160	-13.6768
148	-160	-14.02
150	-160	-14.3867
152	-160	-14.7773
154	-160	-15.1917
156	-160	-15.6296
158	-160	-16.0894
160	-160	-16.5684
162	-160	-17.0623
164	-160	-17.564
166	-160	-18.0633
168	-160	-18.5459
170	-160	-18.993
172	-160	-19.3813
174	-160	-19.6856
176	-160	-19.8819
178	-160	-19.9524
180	-160	-19.8904
-180	-158	-22.7487
-178	-158	-22.1526
-176	-158	-21.4025
-174	-158	-20.5829
-172	-158	-19.7517
-170	-158	-18.9432
-168	-158	-18.175
[truncated: 30,763 more rows]
