# Supplementary material for: A GNSS receiver positioning algorithm based on weighting the statistical properties of discontinuous signals at lower rotation speeds
Source: PLoS One. 2025 Dec 5;20(12):e0336707. doi: 10.1371/journal.pone.0336707 (PMC12680169; doi:10.1371/journal.pone.0336707)
Supplement: S1 Data — S1 File. 90°_20240717110227_003.dat. Data from robustness validation experiments. S2 File. NavSolveKalman.c. Weighted Kalman Filter Algorithm in C Code. S3 File. NavSolveKalman.h. Weighted Kalman Filter Algorithm in C Code. S4 File. Chebshev.c. Chebyshev Polynomial C Code. S5 File. Chebshev.h. Chebyshev Polynomial C Code. S6 File. Antenna Gain Data.xls. Antenna gain data. S7 File. Antenna.m. Antenna gain pattern map MATLAB code. S8 File. WeightSet.m. Weight Fitting Matlab Code. S9 File. aNavData-New-high-4spr.csv. Elevation data obtained using the paper methods at a rotational speed of 1/4 r/s. S10 File. aNavData-New-high-12spr.csv. Elevation data obtained using the paper methods at a rotational speed of 1/12 r/s. S11 File. aNavData-New-high-18spr.csv. Elevation data obtained using the paper methods at a rotational speed of 1/18 r/s. S12 File. aNavData-Tradition-high-4spr.csv. Elevation data obtained using traditional methods at a rotational speed of 1/4 r/s. S13 File. aNavData-Tradition-high-12spr.csv. Elevation data obtained using traditional methods at a rotational speed of 1/12 r/s. S14 File. aNavData-Tradition-high-18spr.csv. Elevation data obtained using traditional methods at a rotational speed of 1/18 r/s. S15 File. aReplayData_RC_4spr.dat. Positioning data acquired at a rotational speed of 1/4 revolutions per second. S16 File. aReplayData_RC_12spr.dat. Positioning data acquired at a rotational speed of 1/12 revolutions per second. S17 File. aReplayData_RC_18spr.dat. Positioning data acquired at a rotational speed of 1/18 revolutions per second. S18 File. func_XYZtoBLH.m. Matlab code for converting positioning data from three-dimensional coordinates to latitude and longitude. S19 File. Nav_CalcBlhHoriErr.m. Latitude and Longitude High-Speed Rotation Horizontal Error MATLAB Code. S20 File. ShuiP.m. Horizontal error output results Matlab code. S21 File. filtering_baseline.m. Robustness Verification Experiment Code. S22 File. satnum.m. Matlab code for PDOP valu [file pone.0336707.s001.zip › Supporting Information/S7.m]

% 方法1：先检查文件中的工作表名称
[status, sheets] = xlsfinfo('B13D.xls');
disp('文件中包含的工作表:');
disp(sheets);

% 使用第一个工作表（通常就是我们需要的数据）
data = readtable('B13D.xls', 'Sheet', 1);

% 检查数据的前几行
disp('数据前5行:');
disp(data(1:5, :));

% 提取列数据
% 根据您的数据结构，列名应该是：Phi_deg_, Theta_deg_, dB_RealizedGainRHCP_
phi = data{:,1};        % Phi角度
theta = data{:,2};      % Theta角度  
gain = data{:,3};       % 实际增益(dB)

% 创建唯一的Phi和Theta值向量
phi_unique = unique(phi);
theta_unique = unique(theta);

% 将增益数据重塑为矩阵形式
gain_matrix = reshape(gain, [length(phi_unique), length(theta_unique)]);

% 创建网格
[PHI, THETA] = meshgrid(phi_unique, theta_unique);

% 将增益矩阵转置以匹配meshgrid的维度
GAIN = gain_matrix';

% 转换为球坐标系进行3D可视化
r = 10.^(GAIN/20);  % 将dB转换为线性值，用于半径
x = r .* sind(THETA) .* cosd(PHI);
y = r .* sind(THETA) .* sind(PHI);
z = r .* cosd(THETA);

% 方法2: 使用mesh绘制网格图
subplot(1,1,1);
mesh(x, y, z, GAIN);
colorbar;
title('Antenna 3D Gain Pattern', 'FontSize', 10);
xlabel('X');
ylabel('Y');
zlabel('Z');
axis equal;
grid on;
colormap(jet);

% 显示关键参数
[max_gain, max_idx] = max(gain);
max_phi = phi(max_idx);
max_theta = theta(max_idx);

fprintf('B1天线3D方向图分析完成！\n');
fprintf('最大增益: %.2f dB 位于 (Phi=%.1f°, Theta=%.1f°)\n', max_gain, max_phi, max_theta);
fprintf('增益范围: %.2f dB 到 %.2f dB\n', min(gain), max_gain);
