# Supplementary material for: A GNSS receiver positioning algorithm based on weighting the statistical properties of discontinuous signals at lower rotation speeds
Source: PLoS One. 2025 Dec 5;20(12):e0336707. doi: 10.1371/journal.pone.0336707 (PMC12680169; doi:10.1371/journal.pone.0336707)
Supplement: S1 Data — S1 File. 90°_20240717110227_003.dat. Data from robustness validation experiments. S2 File. NavSolveKalman.c. Weighted Kalman Filter Algorithm in C Code. S3 File. NavSolveKalman.h. Weighted Kalman Filter Algorithm in C Code. S4 File. Chebshev.c. Chebyshev Polynomial C Code. S5 File. Chebshev.h. Chebyshev Polynomial C Code. S6 File. Antenna Gain Data.xls. Antenna gain data. S7 File. Antenna.m. Antenna gain pattern map MATLAB code. S8 File. WeightSet.m. Weight Fitting Matlab Code. S9 File. aNavData-New-high-4spr.csv. Elevation data obtained using the paper methods at a rotational speed of 1/4 r/s. S10 File. aNavData-New-high-12spr.csv. Elevation data obtained using the paper methods at a rotational speed of 1/12 r/s. S11 File. aNavData-New-high-18spr.csv. Elevation data obtained using the paper methods at a rotational speed of 1/18 r/s. S12 File. aNavData-Tradition-high-4spr.csv. Elevation data obtained using traditional methods at a rotational speed of 1/4 r/s. S13 File. aNavData-Tradition-high-12spr.csv. Elevation data obtained using traditional methods at a rotational speed of 1/12 r/s. S14 File. aNavData-Tradition-high-18spr.csv. Elevation data obtained using traditional methods at a rotational speed of 1/18 r/s. S15 File. aReplayData_RC_4spr.dat. Positioning data acquired at a rotational speed of 1/4 revolutions per second. S16 File. aReplayData_RC_12spr.dat. Positioning data acquired at a rotational speed of 1/12 revolutions per second. S17 File. aReplayData_RC_18spr.dat. Positioning data acquired at a rotational speed of 1/18 revolutions per second. S18 File. func_XYZtoBLH.m. Matlab code for converting positioning data from three-dimensional coordinates to latitude and longitude. S19 File. Nav_CalcBlhHoriErr.m. Latitude and Longitude High-Speed Rotation Horizontal Error MATLAB Code. S20 File. ShuiP.m. Horizontal error output results Matlab code. S21 File. filtering_baseline.m. Robustness Verification Experiment Code. S22 File. satnum.m. Matlab code for PDOP valu [file pone.0336707.s001.zip › Supporting Information/S9.csv]

401509.000000	8	19	-2199446.129550	5174762.673569	3000821.098923	56.115063	0.146417	-0.234371	-0.064270	-96.545819
401510.000000	8	19	-2199447.001894	5174766.020939	3000820.884019	59.027697	-0.042513	-0.611670	-0.093740	-96.623632
401511.000000	8	19	-2199451.086203	5174759.426072	3000821.896859	55.567902	-0.174604	-0.034120	0.325455	-96.066654
401512.000000	8	19	-2199447.378558	5174752.785060	3000804.317439	40.586095	-0.096269	-0.706615	-0.084374	-96.901439
401513.000000	8	19	-2199449.211191	5174754.188937	3000808.674028	44.417681	-0.102767	-0.009951	0.163600	-96.412716
401514.000000	8	19	-2199450.211171	5174753.897018	3000807.228060	43.841222	-0.154260	-0.237410	0.072623	-96.535264
401515.000000	8	19	-2199446.759104	5174762.453726	3000820.839826	56.031135	-0.000828	-0.221351	-0.040908	-96.516501
401516.000000	8	19	-2199448.415020	5174756.402811	3000815.303949	49.076067	-0.042114	-0.178204	0.098838	-96.675535
401517.000000	8	19	-2199446.238338	5174759.196743	3000814.948198	50.422725	-0.119701	-0.320516	0.097595	-96.670456
401518.000000	8	19	-2199447.979667	5174755.416325	3000814.597318	47.791850	0.246339	0.133415	0.061034	-96.143024
401519.000000	8	19	-2199449.058017	5174758.918000	3000812.274186	49.902751	-0.005736	-0.192354	0.065303	-96.875487
401520.000000	8	19	-2199445.651856	5174754.867370	3000813.145952	45.857761	0.217411	0.092171	0.095011	-96.423626
401521.000000	8	19	-2199453.807301	5174751.653459	3000818.502280	48.597547	-0.090359	-0.113250	0.167513	-96.764277
401522.000000	8	19	-2199455.596198	5174753.415351	3000819.167044	50.956985	0.062477	0.144584	-0.131546	-96.610575
401523.000000	8	19	-2199455.477009	5174755.253845	3000822.098948	53.794065	0.309505	0.069922	-0.259727	-96.326947
401524.000000	8	19	-2199449.001952	5174762.208409	3000819.510503	55.975930	-0.333824	-0.415191	0.099703	-96.716328
401525.000000	8	19	-2199450.461543	5174760.951969	3000822.117526	56.694161	-0.118534	-0.027411	0.112747	-97.003097
401526.000000	8	19	-2199453.753479	5174757.098954	3000819.699622	53.560426	0.013173	-0.035257	-0.053590	-96.871742
401527.000000	8	19	-2199452.518193	5174763.580271	3000820.836032	58.927112	0.049573	-0.025074	0.155769	-96.925581
401528.000000	8	19	-2199450.963437	5174757.586950	3000817.048276	51.739782	-0.103901	-0.144096	-0.086330	-97.016348
401529.000000	8	19	-2199450.155087	5174760.380436	3000818.894573	54.599800	0.002824	-0.244710	-0.015098	-97.494523
401530.000000	8	19	-2199451.166723	5174763.782865	3000819.057541	57.783914	-0.114364	-0.424537	-0.016715	-97.274419
401531.000000	8	19	-2199454.046941	5174761.274838	3000819.170360	56.796489	0.041663	-0.014018	0.154652	-96.872261
401532.000000	8	19	-2199449.128661	5174766.760014	3000821.434883	60.620438	0.016679	-0.407711	-0.187061	-97.243076
401533.000000	8	19	-2199450.017362	5174761.600237	3000817.868844	55.055777	0.078015	0.083054	-0.085982	-96.719431
401534.000000	8	19	-2199452.926281	5174764.537967	3000820.334783	59.606908	-0.258024	-0.449616	0.118786	-97.100008
401535.000000	8	19	-2199448.949040	5174765.336762	3000819.941212	58.697746	-0.276299	-0.484201	-0.059016	-96.841161
401536.000000	8	20	-2199449.865673	5174765.428395	3000820.748278	59.469869	-0.349643	-0.271490	0.173116	-96.910704
401537.000000	8	19	-2199448.857523	5174764.279553	3000818.464161	57.110036	-0.243400	-0.208738	0.274354	-96.923891
401538.000000	8	20	-2199449.886149	5174765.530076	3000821.360537	59.849139	0.262799	-0.306393	-0.168929	-97.190826
401539.000000	8	19	-2199453.493887	5174757.209436	3000818.352790	52.923094	-0.092491	-0.280491	0.087015	-97.011777
401540.000000	8	19	-2199450.329966	5174760.865700	3000818.678501	54.951203	-0.043001	-0.143181	0.002823	-97.054002
401541.000000	8	19	-2199450.287129	5174764.362050	3000816.112396	56.556449	0.453845	0.020934	-0.131888	-96.993661
401542.000000	8	19	-2199452.336554	5174759.654993	3000819.165545	54.891616	0.292858	-0.010562	-0.064980	-96.834802
401543.000000	8	19	-2199451.704375	5174762.670072	3000820.181903	57.599180	0.020930	-0.237297	-0.026337	-97.223302
401544.000000	8	19	-2199448.982977	5174766.725140	3000819.922094	59.825967	0.016735	-0.038804	0.024527	-97.242271
401545.000000	8	19	-2199451.194491	5174766.465213	3000819.964975	60.397581	-0.111777	-0.127056	0.231765	-97.047624
401546.000000	8	19	-2199455.507965	5174763.715475	3000820.870367	60.083193	0.124232	-0.138229	-0.045552	-97.193982
401547.000000	8	19	-2199454.411353	5174762.607216	3000821.220495	58.972557	0.148851	0.100101	0.109716	-97.003172
401548.000000	8	19	-2199450.622949	5174768.060604	3000820.503733	61.749034	0.507230	0.218771	-0.062160	-96.973406
401549.000000	8	19	-2199451.639038	5174759.574123	3000821.969625	55.912866	0.004757	-0.037949	0.051362	-97.304954
401550.000000	8	19	-2199449.182500	5174764.105733	3000820.431704	58.012329	-0.637115	-0.688710	0.153710	-97.371495
401551.000000	8	19	-2199448.455622	5174764.759055	3000820.912768	58.519204	-0.319665	-0.406928	0.182055	-97.521144
401552.000000	8	19	-2199448.162584	5174764.823448	3000820.013997	58.045048	-0.366206	-0.451803	0.092193	-97.365188
401553.000000	8	19	-2199447.703639	5174768.177464	3000818.765577	60.015175	-0.042465	-0.337647	-0.295251	-97.242364
401554.000000	8	19	-2199448.925534	5174765.122649	3000818.876755	58.012258	-0.029002	-0.150390	0.048063	-97.466072
401555.000000	8	19	-2199451.113376	5174762.765597	3000819.519614	57.159517	0.109960	-0.034482	0.152549	-97.627299
401556.000000	8	19	-2199451.227633	5174763.249707	3000819.987169	57.812654	-0.005915	-0.237160	0.045800	-97.556143
401557.000000	8	19	-2199447.788909	5174770.181844	3000817.174881	60.916664	-0.056794	-0.091006	-0.042377	-97.143934
401558.000000	8	19	-2199451.470935	5174770.076530	3000819.603522	63.249504	-0.028150	0.286204	0.165950	-96.735240
401559.000000	8	19	-2199451.203746	5174762.482975	3000822.667910	58.451610	-0.059441	-0.231011	0.022405	-97.501695
401560.000000	8	19	-2199453.026127	5174762.257460	3000820.063934	57.664286	-0.212811	-0.480891	0.034193	-97.475792
401561.000000	8	19	-2199453.246978	5174760.988381	3000820.402086	56.871575	-0.143940	-0.069036	0.005641	-97.195406
401562.000000	8	19	-2199452.252378	5174763.179321	3000821.882247	59.005633	0.012765	0.087464	0.126356	-97.085471
401563.000000	8	19	-2199449.248242	5174762.142934	3000820.209242	56.338426	0.128544	-0.193351	0.085128	-97.470285
401564.000000	8	19	-2199451.115397	5174765.759390	3000820.389556	59.999060	-0.055738	-0.124085	0.217187	-97.290487
401565.000000	8	19	-2199449.489761	5174765.294990	3000820.239279	58.991277	-0.236366	-0.151978	0.173734	-97.195779
401566.000000	8	19	-2199451.811759	5174765.715312	3000824.607133	62.199442	-0.407983	-0.675826	0.083861	-97.485864
401567.000000	8	19	-2199450.991424	5174764.363381	3000820.126338	58.699999	0.097448	-0.135031	0.062215	-97.694842
401568.000000	8	19	-2199451.418606	5174765.258865	3000820.251856	59.632585	-0.246183	-0.441904	0.193230	-97.427544
401569.000000	8	19	-2199447.461256	5174761.770870	3000820.139494	55.388018	-0.118279	-0.057649	0.154246	-96.979481
401570.000000	8	19	-2199449.607745	5174761.548672	3000819.749947	55.763145	-0.152635	-0.255795	0.050639	-97.017546
401571.000000	8	19	-2199448.463438	5174765.557268	3000820.672339	59.055224	-0.240257	-0.455925	0.096090	-97.761541
401572.000000	8	19	-2199450.130457	5174766.808155	3000821.318860	60.949752	-0.090722	-0.166076	0.052018	-97.380592
401573.000000	8	20	-2199448.635345	5174763.949048	3000818.948242	56.994646	-0.380102	-0.513023	0.144978	-97.714419
401574.000000	8	19	-2199450.523136	5174758.075164	3000820.587751	53.659086	0.099516	0.176633	0.121480	-97.515007
401575.000000	8	19	-2199448.357242	5174763.668643	3000820.301394	57.311932	-0.034210	0.009558	0.087795	-97.436398
401576.000000	8	19	-2199453.210517	5174758.523005	3000818.168323	53.803068	0.228558	-0.017935	-0.027776	-97.473330
401577.000000	8	19	-2199449.284622	5174766.504833	3000821.624460	60.557026	-0.077139	-0.292481	0.085670	-97.476654
401578.000000	8	19	-2199448.991765	5174764.169445	3000820.203029	57.890027	-0.096866	0.028147	0.108642	-97.037131
401579.000000	8	19	-2199446.788758	5174762.750586	3000818.961927	55.393218	-0.059842	-0.210697	0.146067	-97.446078
401580.000000	8	19	-2199447.000018	5174765.316013	3000816.611893	56.433576	0.173207	0.147049	-0.003034	-97.283990
401581.000000	8	19	-2199453.660061	5174759.250875	3000821.708266	56.223509	0.104332	-0.135441	-0.060414	-97.505344
401582.000000	8	19	-2199451.470957	5174760.352803	3000819.538540	55.335609	0.208791	-0.013463	0.049237	-97.410620
401583.000000	8	19	-2199451.244681	5174757.645364	3000820.076401	53.317252	-0.163855	0.022614	0.147713	-97.382030
401584.000000	8	19	-2199452.005717	5174761.098800	3000819.205176	55.966885	-0.215604	-0.286248	0.044892	-97.741595
401585.000000	8	19	-2199449.923563	5174760.445103	3000822.118613	56.098376	-0.166411	-0.566401	-0.090402	-97.810377
401586.000000	8	19	-2199448.052023	5174763.072841	3000819.228665	56.216016	-0.357236	-0.676968	0.057911	-97.885674
401587.000000	8	19	-2199451.128868	5174762.671193	3000820.054470	57.341466	0.080939	0.009250	0.114384	-96.984938
401588.000000	8	19	-2199449.357310	5174757.809191	3000820.582682	53.039338	-0.101024	-0.119082	0.328446	-97.100655
401589.000000	8	19	-2199451.080200	5174760.161898	3000820.303745	55.408361	0.053228	-0.093944	0.012335	-97.146136
401590.000000	8	19	-2199454.386219	5174762.368132	3000822.761536	59.499437	0.204995	0.351331	0.039372	-97.053059
401591.000000	8	19	-2199450.511884	5174761.194626	3000819.998619	55.905360	-0.274884	0.104807	0.221375	-97.268238
401592.000000	8	20	-2199453.291223	5174760.913948	3000820.954593	57.087977	-0.172195	-0.637960	-0.242519	-97.959779
401593.000000	8	19	-2199451.818128	5174766.167414	3000822.739072	61.684015	-0.224289	-0.469800	0.009033	-97.583809
401594.000000	8	19	-2199446.866233	5174766.766469	3000820.264191	59.292000	-0.366132	-0.225048	0.171730	-97.761933
401595.000000	8	19	-2199450.561766	5174761.081473	3000821.010567	56.309766	-0.151055	-0.139247	0.130892	-97.333714
401596.000000	8	19	-2199451.198560	5174757.663720	3000820.687981	53.605700	-0.120581	-0.322574	0.198432	-97.576448
401597.000000	8	19	-2199451.552804	5174760.218604	3000819.856236	55.405379	0.224943	0.391174	0.177256	-97.168642
401598.000000	8	19	-2199451.645302	5174759.903639	3000819.965695	55.233712	-0.183229	-0.336987	0.141624	-97.606413
401599.000000	8	20	-2199449.912893	5174763.297289	3000820.680313	57.726259	-0.434478	-0.912430	0.012591	-98.025655
401600.000000	8	19	-2199450.415043	5174765.044686	3000820.772954	59.359772	0.226879	-0.096472	-0.218632	-97.698208
401601.000000	8	19	-2199450.677158	5174762.055617	3000819.604571	56.473825	-0.013692	-0.192139	-0.080009	-97.522054
401602.000000	8	19	-2199453.027763	5174766.245239	3000822.170508	61.894826	-0.046642	0.055568	0.295634	-97.210231
401603.000000	8	19	-2199452.538194	5174757.010702	3000820.053231	53.237477	-0.214735	-0.210567	0.314267	-97.507643
401604.000000	8	19	-2199450.867532	5174761.563749	3000821.204537	56.897920	0.113619	-0.143691	-0.031624	-97.458738
401605.000000	8	19	-2199451.461131	5174765.159337	3000822.248413	60.511513	0.020426	-0.300732	0.094273	-97.833288
401606.000000	8	19	-2199449.226347	5174760.670077	3000823.813012	56.842472	-0.245664	-0.457959	0.105789	-97.870476
401607.000000	8	19	-2199451.773287	5174763.739937	3000822.443583	59.560723	-0.182291	-0.276753	0.081959	-97.608172
401608.000000	8	19	-2199450.965189	5174764.861549	3000823.585895	60.732227	0.001240	0.035609	0.068880	-97.594376
401609.000000	8	19	-2199453.499043	5174758.564620	3000821.430159	55.480044	-0.231937	-0.267254	0.005189	-97.624787
401610.000000	8	20	-2199451.590338	5174762.100384	3000818.881894	56.482742	0.079733	-0.105540	0.075192	-97.565459
401611.000000	8	19	-2199449.563879	5174761.982274	3000821.604660	56.977387	0.029664	0.107574	0.061325	-97.132865
401612.000000	8	19	-2199451.569352	5174762.901387	3000822.775719	58.967828	0.106973	-0.126075	-0.069214	-97.404014
401613.000000	8	19	-2199450.050076	5174762.663742	3000821.564463	57.678370	0.082322	-0.073681	0.056890	-97.153986
401614.000000	8	19	-2199450.321955	5174760.141533	3000818.878814	54.456159	0.157469	0.017242	-0.112262	-97.440345
401615.000000	8	19	-2199451.997502	5174763.335946	3000821.332608	58.784643	0.102679	-0.391024	0.042486	-97.443032
401616.000000	8	19	-2199451.077801	5174762.459896	3000820.103411	57.175732	0.142601	0.098979	0.052546	-97.115779
401617.000000	8	19	-2199450.238279	5174760.190386	3000819.140981	54.591014	-0.189047	-0.231294	0.093077	-97.344089
401618.000000	8	19	-2199450.536133	5174767.243690	3000821.305057	61.436100	0.393855	0.221572	-0.336370	-97.543963
401619.000000	8	19	-2199450.181091	5174762.236655	3000819.752032	56.519452	0.093794	-0.329825	-0.039092	-97.757958
401620.000000	8	19	-2199449.489041	5174759.454985	3000820.235552	54.254700	0.099172	0.018890	0.013095	-97.262852
401621.000000	8	20	-2199454.079870	5174764.760387	3000824.137486	61.984538	0.168751	-0.092204	0.177376	-97.576768
401622.000000	8	19	-2199448.445398	5174766.596616	3000820.580927	59.848356	-0.121991	0.090525	0.077680	-97.086045
401623.000000	8	19	-2199447.903113	5174766.278386	3000819.432646	58.860025	-0.040240	-0.309751	0.036288	-97.338220
401624.000000	8	19	-2199452.588944	5174768.417018	3000820.883360	62.895103	0.157045	-0.209260	-0.066021	-97.682702
401625.000000	8	19	-2199450.599684	5174759.688004	3000820.229080	54.823254	-0.006329	-0.197150	-0.110634	-97.833869
401626.000000	8	20	-2199449.996535	5174762.491735	3000822.387463	57.909996	-0.243076	-0.461334	0.192622	-97.718761
401627.000000	8	19	-2199450.676546	5174760.920115	3000821.482020	56.441640	-0.229941	-0.197893	0.083991	-97.622136
401628.000000	8	19	-2199450.792097	5174765.101621	3000816.990631	57.745697	-0.212228	-0.147313	-0.037130	-97.604333
401629.000000	8	19	-2199456.029947	5174762.966140	3000822.574147	60.461957	0.008080	-0.009069	0.094191	-97.730458
401630.000000	8	19	-2199452.824770	5174758.446968	3000824.002925	56.370003	0.097623	0.125973	0.111278	-97.466659
401631.000000	8	19	-2199452.200564	5174764.546492	3000821.829111	60.071012	-0.052770	-0.021122	0.173135	-97.467763
401632.000000	8	19	-2199449.381457	5174765.279710	3000819.324974	58.508833	-0.253954	-0.163444	0.306961	-97.445998
401633.000000	8	19	-2199452.589949	5174761.262573	3000821.477599	57.376503	-0.366365	-0.034767	0.359387	-97.461830
401634.000000	8	19	-2199451.277596	5174761.179601	3000822.104698	57.153829	-0.032058	-0.191093	-0.151891	-97.747268
401635.000000	8	19	-2199452.340333	5174764.389575	3000821.005356	59.602078	0.266552	0.171404	-0.149748	-97.657430
401636.000000	8	19	-2199446.877930	5174765.218492	3000820.319628	58.067303	-0.242411	-0.388196	0.103488	-97.833948
401637.000000	8	19	-2199452.057802	5174763.758012	3000824.361361	60.581094	-0.065555	-0.069102	0.010453	-98.116868
401638.000000	8	20	-2199452.644476	5174767.779997	3000825.800362	64.724998	0.111225	0.190392	0.009796	-97.540535
401639.000000	8	23	-2199451.045715	5174764.736614	3000819.542292	58.744864	-0.222809	0.335004	-0.157478	-97.719152
401640.000000	8	24	-2199452.209795	5174761.618649	3000824.791067	59.102439	0.990230	-0.095622	0.006620	-97.860146
401641.000000	8	25	-2199452.758256	5174771.354610	3000830.517541	69.894814	12.451644	7.353200	-4.191267	-94.408273
401642.000000	8	24	-2199442.302668	5174772.234343	3000823.744674	63.799667	30.985641	21.527469	-11.399617	-87.660700
401643.000000	8	24	-2199446.096240	5174768.327921	3000825.208052	62.632478	29.573541	18.952845	-10.228143	-88.763976
401644.000000	8	22	-2199451.870758	5174755.246462	3000823.261112	53.095483	17.877948	21.091214	-2.969841	-86.335915
401645.000000	8	24	-2199445.807584	5174755.849519	3000818.434218	49.210581	-0.375019	-3.297136	1.142845	-100.261846
401646.000000	8	21	-2199433.575749	5174771.674485	3000815.120163	56.256725	-0.322249	-9.788020	2.837510	-106.013350
401647.000000	8	22	-2199456.803985	5174752.230457	3000821.675476	51.599792	-14.551634	-28.122642	20.678873	-116.946365
401648.000000	8	19	-2199454.566243	5174754.348629	3000819.815814	51.665762	-12.670725	-21.330720	21.568833	-113.202271
401649.000000	8	21	-2199452.958748	5174760.780333	3000825.425730	58.981265	-14.441660	-21.288980	23.371330	-112.626043
401650.000000	8	21	-2199451.868670	5174757.437196	3000824.009360	55.224961	-2.804407	-18.394540	19.249901	-110.580107
401651.000000	8	23	-2199452.644413	5174738.076426	3000824.954068	40.243401	-2.596246	-18.390257	19.016116	-110.665869
401652.000000	8	24	-2199455.967054	5174719.847374	3000837.150756	32.382544	-3.268215	-32.633845	23.476916	-121.542995
401653.000000	8	23	-2199452.909732	5174733.568225	3000831.069121	39.574229	-3.181571	-40.939903	25.267256	-129.314567
401654.000000	8	24	-2199475.038743	5174724.793640	3000849.696265	48.902124	-5.015771	-54.235123	33.803168	-138.691266
401655.000000	8	23	-2199474.881689	5174741.696143	3000851.600544	63.452296	-5.674448	-62.286215	41.572198	-144.460465
401656.000000	8	22	-2199459.289586	5174717.155661	3000840.873640	33.107284	-6.372254	-58.484722	43.599914	-140.719743
401657.000000	7	22	-2199446.649337	5174703.228888	3000829.993744	12.311647	-3.149459	-53.801874	18.556556	-140.868118
401658.000000	7	21	-2199446.349163	5174684.199790	3000841.193573	2.082081	-1.319180	-34.669927	13.220078	-125.558740
401659.000000	7	23	-2199468.665508	5174737.643026	3000831.103358	48.323083	-7.761875	-24.325638	12.453379	-116.089769
401660.000000	8	21	-2199435.129584	5174781.079871	3000830.041456	71.479414	-2.226715	-22.648890	7.606973	-116.915575
401661.000000	8	22	-2199447.327743	5174757.066336	3000816.629381	49.866663	-14.953185	-43.552895	-4.797004	-137.065909
401662.000000	8	22	-2199443.698855	5174764.427344	3000808.346455	50.663610	-13.019331	-41.903356	-4.427986	-135.511751
401663.000000	8	24	-2199451.095462	5174746.599999	3000812.310945	40.635858	-12.849922	-39.293717	-5.297945	-133.897198
401664.000000	8	21	-2199465.251228	5174742.673732	3000831.895884	51.600123	-9.422257	-45.040409	-8.507705	-139.736491
401665.000000	8	22	-2199463.902426	5174758.438020	3000833.981096	64.902549	-7.826633	-42.733231	-11.549290	-138.394054
401666.000000	8	21	-2199461.823421	5174803.301996	3000816.025922	92.059844	-4.995839	-24.736224	-15.014285	-122.094438
401667.000000	8	23	-2199455.830130	5174781.023871	3000815.105772	71.497985	-8.516108	1.735430	-20.356881	-99.022019
401668.000000	8	22	-2199448.050966	5174774.646890	3000809.730824	61.103600	-8.498334	2.220282	-20.023176	-98.381797
401669.000000	8	24	-2199459.453284	5174781.010429	3000819.852796	74.982299	-8.875052	5.951667	-21.229190	-95.287588
401670.000000	8	23	-2199454.692086	5174775.498975	3000823.885112	70.781955	-9.585827	6.075704	-21.074880	-94.782100
401671.000000	8	24	-2199445.820309	5174775.223228	3000820.538035	65.917210	-11.413857	0.814142	-18.338939	-99.129035
401672.000000	8	21	-2199446.237554	5174772.676097	3000827.730474	67.400148	-8.846404	1.178871	-21.483713	-99.684851
401673.000000	8	23	-2199456.852848	5174766.389756	3000813.140555	59.056198	-9.196470	1.264767	-20.095637	-99.403669
401674.000000	8	21	-2199459.619477	5174767.811661	3000818.042574	63.482387	-12.182523	10.221989	-11.775323	-91.255185
401675.000000	8	22	-2199457.652650	5174776.544455	3000825.931363	73.618174	-12.080018	5.651096	-10.936406	-95.340881
401676.000000	8	21	-2199436.861785	5174773.678088	3000811.133049	57.126287	-16.853990	1.297764	-12.195744	-97.669583
401677.000000	8	20	-2199445.650465	5174771.374090	3000821.577661	63.230189	-14.884873	0.541732	-14.765214	-98.582432
401678.000000	8	20	-2199442.242419	5174774.252121	3000810.928168	59.348746	-15.418649	0.280766	-14.418491	-98.632714
401679.000000	8	23	-2199455.990531	5174795.933507	3000814.204090	83.213944	-12.098947	6.488787	-10.866017	-94.462893
401680.000000	8	21	-2199440.277768	5174762.734585	3000817.745505	52.560964	-17.970831	-1.911162	-8.913544	-99.667017
401681.000000	8	22	-2199456.015710	5174781.411028	3000825.910267	76.989524	-15.859105	-0.999133	-4.337245	-97.517934
401682.000000	8	22	-2199458.199347	5174767.060437	3000824.374096	65.380697	-28.790774	-14.564492	5.919082	-107.629334
401683.000000	8	23	-2199449.648266	5174771.850324	3000813.658620	61.245790	-16.477137	9.310600	0.865403	-89.504756
401684.000000	8	23	-2199472.180437	5174750.795684	3000823.584022	56.638376	8.293498	36.411884	11.364031	-63.675410
401685.000000	8	20	-2199473.989480	5174741.333174	3000834.104190	54.569568	11.400335	45.254961	11.681740	-56.677650
401686.000000	8	22	-2199448.400438	5174766.292669	3000820.421873	59.511170	12.652629	48.655970	13.332118	-53.855870
401687.000000	8	22	-2199467.515721	5174733.015733	3000816.686094	37.351826	11.236247	44.559018	9.804195	-57.234799
401688.000000	8	22	-2199460.767736	5174743.873662	3000816.186680	43.592851	10.191641	41.684677	10.823196	-60.075939
401689.000000	8	22	-2199466.697815	5174762.427659	3000834.873267	69.522497	12.916247	47.186239	10.378243	-55.379680
401690.000000	8	23	-2199464.464633	5174759.132813	3000828.124900	62.887827	16.931300	49.287779	9.029670	-54.519551
401691.000000	8	19	-2199457.982538	5174756.830646	3000821.265023	55.541060	14.717732	46.747831	8.952423	-56.197007
401692.000000	8	20	-2199459.771481	5174753.233810	3000817.958667	51.676613	14.744802	46.448500	8.691547	-56.029978
401693.000000	8	21	-2199456.927907	5174770.374737	3000798.720542	55.487827	8.464601	28.371008	-8.281562	-74.072961
401694.000000	8	21	-2199474.078250	5174736.835942	3000806.155290	37.726061	12.819251	26.449199	-13.606307	-77.447949
401695.000000	8	21	-2199454.691159	5174745.794426	3000807.545773	38.966443	16.807143	14.766614	-31.287912	-90.359848
401696.000000	8	19	-2199452.157615	5174730.129567	3000795.799756	19.834397	10.997143	-99.638857	-44.806619	-194.890855
401697.000000	8	21	-2199455.362015	5174783.260154	3000805.265360	68.492259	-0.303691	0.154143	0.106199	-98.035552
401698.000000	8	22	-2199460.120046	5174778.717513	3000813.028339	70.123176	0.334679	-0.066234	0.394964	-98.449338
401699.000000	8	22	-2199450.594666	5174771.288840	3000799.437754	54.386040	0.043875	0.785698	0.453999	-97.646832
401700.000000	8	20	-2199452.551321	5174766.697802	3000811.685274	57.134932	0.788960	-3.321245	-3.316010	-102.000692
401701.000000	8	21	-2199457.727654	5174755.007859	3000813.570256	50.333570	-0.939905	-0.409204	0.435292	-98.854392
401702.000000	8	20	-2199462.432377	5174739.652984	3000812.662757	39.076844	-0.230720	-0.189113	-0.181815	-98.601268
401703.000000	8	22	-2199453.221690	5174782.768304	3000811.004988	70.072526	0.341193	1.461281	-0.055101	-96.710516
401704.000000	8	22	-2199459.538457	5174760.899672	3000812.256816	55.112460	2.576348	2.477617	0.496848	-96.494528
401705.000000	8	20	-2199455.283891	5174756.250156	3000820.839416	53.939108	6.784560	6.010165	-0.467976	-94.117006
401706.000000	8	21	-2199452.499638	5174758.316169	3000814.895758	51.841535	6.784463	4.795826	-1.429174	-94.776297
401707.000000	8	21	-2199456.296857	5174756.828622	3000809.566165	49.421539	6.085927	4.178774	-1.536502	-95.269712
401708.000000	8	22	-2199450.309840	5174759.512299	3000809.561043	49.531792	5.827337	3.651898	-1.121409	-96.090143
401709.000000	8	19	-2199468.161029	5174753.418903	3000825.829949	58.443018	11.475144	8.432882	-1.713310	-92.541290
401710.000000	8	19	-2199448.191277	5174754.072291	3000814.102908	46.541139	19.882874	14.494775	-3.867906	-88.646912
401711.000000	8	22	-2199453.109464	5174759.923213	3000816.502289	54.114886	19.940206	14.651948	-3.992059	-88.603355
401712.000000	8	22	-2199451.940342	5174770.330258	3000798.469945	53.614541	6.532740	-10.679931	-16.553501	-112.922185
401713.000000	8	21	-2199450.424660	5174754.090755	3000805.964576	43.473850	5.904422	-8.655782	-14.302233	-110.174228
401714.000000	8	20	-2199451.583479	5174745.787172	3000805.342095	36.846720	6.346591	-10.856985	-17.960607	-113.451501
401715.000000	8	22	-2199450.502506	5174744.974610	3000798.792314	32.715501	6.375644	-10.906689	-17.549944	-113.079827
401716.000000	8	23	-2199450.271975	5174749.787669	3000797.151671	35.761566	-0.015851	0.141468	0.209153	-98.513159
401717.000000	8	22	-2199460.253082	5174753.637240	3000807.697527	47.313072	-1.355367	3.209525	-0.463855	-95.478837
401718.000000	8	21	-2199455.782550	5174753.234298	3000806.226748	44.749824	-6.430800	15.815685	-3.694663	-84.327320
401719.000000	8	20	-2199451.869821	5174755.626053	3000816.042098	49.986161	-6.948120	15.344555	-3.894098	-84.627562
401720.000000	8	21	-2199453.414001	5174750.862089	3000809.851306	43.725973	5.834252	27.337652	-5.711026	-74.659166
401721.000000	8	24	-2199458.576377	5174753.509671	3000816.881917	50.978823	4.660342	27.942005	-5.786398	-74.561678
401722.000000	8	22	-2199459.213234	5174756.199946	3000808.395458	49.362704	3.989604	23.830131	-4.827761	-78.391244
401723.000000	8	23	-2199463.650717	5174754.893348	3000815.229344	53.066957	8.422856	30.332144	-5.987408	-72.672997
401724.000000	8	21	-2199464.662041	5174742.956127	3000814.894241	43.579198	8.510960	33.796543	-0.662291	-68.428377
401725.000000	8	21	-2199455.524013	5174747.597010	3000811.101433	42.397687	11.977012	46.552977	11.497531	-55.708232
401726.000000	8	23	-2199452.192458	5174761.811821	3000813.748159	54.026502	11.482334	44.691386	10.241068	-57.528386
401727.000000	8	24	-2199462.005291	5174752.560546	3000821.158845	53.415156	8.929354	29.284836	13.168556	-70.414778
401728.000000	8	23	-2199466.710228	5174757.703047	3000838.171417	67.257491	12.573783	22.082812	12.970636	-78.023938
401729.000000	8	20	-2199460.024642	5174749.183726	3000819.376315	49.151366	6.707982	4.998994	-0.599596	-94.928872
401730.000000	8	20	-2199451.961664	5174755.680488	3000812.666166	48.464123	-1.438420	-15.726569	-19.660979	-116.118758
401731.000000	8	20	-2199450.683179	5174754.690141	3000803.150011	42.716740	7.286215	-2.708489	0.080726	-97.738368
401732.000000	8	24	-2199453.349858	5174750.891056	3000800.855348	39.469609	7.688942	-2.147972	-0.270847	-97.550725
401733.000000	8	22	-2199459.023837	5174750.172943	3000818.236851	49.069172	7.898728	-3.120269	-3.239621	-99.736113
401734.000000	8	19	-2199453.233054	5174752.158211	3000816.497090	47.859829	0.615390	0.919806	2.693040	-97.004889
401735.000000	8	20	-2199451.612399	5174746.711096	3000798.869193	34.542127	0.148052	0.135341	0.103304	-98.622467
401736.000000	8	22	-2199454.902822	5174766.989902	3000811.894619	58.281106	-0.196850	0.303734	0.861428	-98.140844
401737.000000	8	22	-2199465.511162	5174742.564997	3000813.510823	42.899931	0.242664	0.011846	0.571493	-98.642205
401738.000000	8	22	-2199454.221919	5174749.075780	3000814.436632	44.726403	1.679496	2.122824	-0.288362	-97.221306
401739.000000	8	20	-2199455.282369	5174747.501544	3000811.664415	42.503482	-0.364168	-0.273452	-0.124771	-99.069583
401740.000000	8	21	-2199459.631473	5174754.172290	3000814.338200	50.675651	-0.347849	-0.071956	-0.076689	-98.753046
401741.000000	8	23	-2199453.269601	5174783.946300	3000808.197630	69.715347	0.369836	0.532125	0.462078	-98.364607
401742.000000	8	21	-2199462.874398	5174741.664276	3000806.438197	37.913673	0.385559	-0.380077	-0.406032	-99.327328
401743.000000	8	20	-2199446.800515	5174756.101197	3000815.822438	48.520617	0.185521	3.483681	3.913856	-95.023090
401744.000000	8	21	-2199459.109752	5174789.840913	3000809.727411	77.230631	0.244913	-0.274683	0.130992	-99.214667
401745.000000	8	21	-2199455.940689	5174786.694065	3000811.841782	74.588158	-0.120664	-0.173793	0.111205	-99.121159
401746.000000	8	22	-2199457.759741	5174786.269577	3000812.829035	75.338090	-0.525026	-0.537625	-0.011739	-99.158827
401747.000000	8	22	-2199462.127383	5174800.038877	3000809.295295	86.333566	-0.091203	-0.964926	-0.642003	-100.084073
401748.000000	8	20	-2199449.486429	5174780.746302	3000813.919670	68.525667	0.056972	0.558909	-0.148552	-98.495618
401749.000000	8	20	-2199458.503545	5174760.018626	3000813.612024	54.682987	0.105820	0.144604	-0.009642	-99.112417
401750.000000	8	20	-2199445.295038	5174770.159220	3000811.624393	57.411964	0.543252	-5.511822	-0.862137	-104.123471
401751.000000	8	20	-2199454.707914	5174765.731187	3000811.787642	57.142856	3.355835	-28.891196	-5.403975	-125.259974
401752.000000	8	18	-2199453.530785	5174738.508280	3000792.340629	25.463107	2.337852	-26.025914	-4.530237	-122.655740
401753.000000	8	19	-2199452.443401	5174749.909410	3000799.749262	37.837922	2.254413	-26.233837	-4.395999	-122.609774
401754.000000	8	22	-2199455.146917	5174745.103733	3000804.723459	37.227746	2.109468	-26.457662	-4.249383	-122.538491
401755.000000	8	22	-2199449.203848	5174788.724755	3000829.238893	82.147056	2.251119	-21.542931	-2.309109	-118.286758
401756.000000	8	20	-2199456.392694	5174754.574845	3000796.958878	41.660432	2.650634	-26.388403	-4.275524	-122.888322
401757.000000	8	18	-2199449.453482	5174756.872458	3000805.537253	45.192113	2.493299	-26.197239	-4.176209	-122.971065
401758.000000	8	19	-2199455.667472	5174752.077072	3000811.442380	46.240529	2.143977	-25.638187	-3.808299	-122.065505
401759.000000	8	22	-2199465.609955	5174742.136370	3000815.798803	43.669375	-4.182027	-27.657803	5.726306	-123.264726
401760.000000	8	20	-2199468.317185	5174714.369267	3000820.101979	24.127861	-6.877382	-48.593378	10.185000	-141.667901
401761.000000	8	22	-2199452.766560	5174762.034716	3000826.238535	60.316683	-13.589208	-89.532822	18.286112	-177.287866
401762.000000	8	19	-2199445.119489	5174793.159477	3000812.756728	76.534036	0.022029	0.300858	0.139906	-98.466673
401763.000000	8	20	-2199449.379923	5174814.378653	3000812.062079	94.876026	-0.208987	-0.545684	-0.169993	-99.481094
401764.000000	8	21	-2199456.526806	5174796.118349	3000815.068861	83.957879	0.067485	0.178892	0.277138	-98.633024
401765.000000	8	18	-2199466.351566	5174782.191461	3000810.551944	73.914754	0.068022	0.199731	0.734664	-98.475043
401766.000000	8	20	-2199454.649600	5174790.916972	3000816.931889	79.975962	0.052879	-0.083085	-0.142864	-99.500271
401767.000000	8	17	-2199455.738864	5174790.208419	3000805.337543	74.289335	0.094768	-0.449964	-0.174488	-99.459714
401768.000000	8	20	-2199465.353583	5174772.060618	3000808.957383	64.602963	-0.562086	-0.532395	-0.126773	-99.236903
401769.000000	8	18	-2199453.175540	5174786.434600	3000812.310477	73.646822	0.063145	-1.158655	-0.392695	-99.824421
401770.000000	8	18	-2199465.022645	5174795.406262	3000811.621710	84.676566	-0.476792	1.817882	0.271438	-96.923551
401771.000000	8	19	-2199448.307450	5174788.378670	3000808.727341	71.849585	0.725724	-0.193802	0.891886	-98.913395
401772.000000	8	17	-2199457.931538	5174780.651275	3000809.148435	69.100447	15.909394	-22.820548	6.157994	-118.494411
401773.000000	8	20	-2199434.118785	5174779.326397	3000827.587828	68.548256	12.016926	-43.495307	10.448431	-134.380432
401774.000000	7	17	-2199424.294192	5174761.731719	3000834.264244	54.058626	29.396779	-48.959889	13.511161	-137.283276
401775.000000	8	17	-2199446.017997	5174778.136680	3000825.386769	70.642190	37.180479	-47.772897	18.575581	-138.438842
401776.000000	8	17	-2199428.699796	5174764.922379	3000816.855728	49.923993	48.521689	-68.382391	19.552434	-157.028070
401777.000000	7	21	-2199463.535897	5174792.831090	3000802.060324	77.551197	0.221344	-0.367682	0.256800	-98.769587
401778.000000	7	21	-2199451.089555	5174782.823628	3000820.449923	73.852926	-0.137318	3.091321	-0.586818	-96.466187
401779.000000	8	21	-2199468.367749	5174791.627993	3000818.418984	85.983240	-0.382855	0.541777	0.073648	-98.377716
401780.000000	8	18	-2199451.364396	5174761.648975	3000809.846111	51.762324	-0.113346	0.007949	-0.163173	-98.939748
401781.000000	8	20	-2199457.990051	5174776.096474	3000815.066914	68.229155	-0.336613	-0.136419	-0.047254	-98.661702
401782.000000	8	23	-2199456.796187	5174769.017456	3000825.496359	67.014937	0.062493	-1.293015	0.387571	-99.593335
401783.000000	8	20	-2199459.796441	5174793.978415	3000825.879803	88.466416	0.359883	-0.201677	-0.106410	-99.288785
401784.000000	8	21	-2199450.826894	5174778.877321	3000816.366401	68.630382	-0.536535	-0.428321	-0.285821	-99.316927
401785.000000	8	17	-2199446.729182	5174771.758110	3000811.170320	58.987472	-0.204380	-0.235365	-0.005319	-99.034985
401786.000000	8	22	-2199448.417178	5174781.397790	3000817.404821	70.334900	0.249088	-0.035070	0.085760	-98.854812
401787.000000	8	17	-2199469.931229	5174753.940318	3000818.061321	55.798848	0.637673	0.644848	-0.030550	-98.090216
401788.000000	8	18	-2199464.987366	5174773.429820	3000832.670636	76.810182	-0.050222	-0.279356	-0.111208	-98.928353
401789.000000	8	16	-2199451.262750	5174772.424926	3000814.803735	62.809924	0.272563	0.374232	0.186190	-98.234210
401790.000000	8	19	-2199457.289400	5174763.865998	3000818.358591	59.630258	-0.171973	-0.393046	-0.144075	-98.984314
401791.000000	8	22	-2199464.497211	5174741.196262	3000819.027163	44.051759	15.502879	5.333941	-8.759618	-97.390774
401792.000000	8	19	-2199453.775116	5174747.014107	3000809.019295	40.337013	31.954778	15.394809	-8.193992	-87.291328
401793.000000	8	19	-2199465.488259	5174750.346397	3000819.514252	52.041910	45.521450	34.119636	-8.428925	-75.323715
401794.000000	8	19	-2199451.376423	5174783.934498	3000816.317112	72.896333	55.216644	-33.343085	14.298908	-134.918912
401795.000000	7	22	-2199444.511028	5174844.084901	3000797.990681	110.621812	25.406094	179.901777	-16.265684	57.636894
401796.000000	7	18	-2199481.320309	5174859.157566	3000808.122253	140.320342	-9.751364	68.425392	-1.180643	-39.090847
401797.000000	7	17	-2199472.801787	5174802.274481	3000828.154241	100.750019	-14.359127	46.191245	5.004588	-59.305364
401798.000000	8	18	-2199453.049439	5174772.505590	3000814.963453	63.566572	-3.285137	17.276134	11.120847	-85.414935
401799.000000	8	18	-2199454.902311	5174782.140978	3000815.429455	72.237129	-3.493292	17.470563	11.276422	-84.690508
401800.000000	8	19	-2199448.640084	5174790.518784	3000821.521636	79.754693	-2.840726	16.990380	11.256432	-85.259100
401801.000000	7	16	-2199451.729866	5174771.397063	3000831.842018	70.201740	-8.851783	3.030249	15.875771	-89.600905
401802.000000	8	18	-2199457.441839	5174777.814409	3000819.737706	71.643668	-3.204800	17.072415	11.179105	-85.589070
401803.000000	8	19	-2199456.077170	5174759.095427	3000816.651051	54.536813	-1.819432	5.540228	11.709094	-91.862567
401804.000000	8	22	-2199459.395086	5174770.016322	3000833.278932	72.403730	-2.203963	4.111865	11.173631	-93.476562
401805.000000	8	19	-2199452.411418	5174758.808755	3000823.783844	56.417184	-1.351131	7.575314	14.313676	-90.202555
401806.000000	8	18	-2199446.117199	5174762.268078	3000815.606090	53.182332	-0.291509	8.004358	-2.620953	-96.454363
401807.000000	8	22	-2199450.150664	5174761.895806	3000812.681202	52.886040	-0.318117	8.054729	-2.483099	-96.117702
401808.000000	8	21	-2199452.899380	5174760.162610	3000820.221016	55.996637	0.284492	4.472055	-0.795953	-95.115344
401809.000000	8	19	-2199451.199240	5174754.471811	3000824.755479	52.943352	0.134816	-1.827860	-2.543727	-100.711371
401810.000000	8	18	-2199452.799754	5174761.169345	3000819.501400	56.437888	1.544597	-5.207634	-9.906825	-105.039414
401811.000000	8	19	-2199451.246119	5174754.541782	3000815.149682	48.469835	1.313369	-6.324144	-11.910440	-106.445222
401812.000000	8	22	-2199445.991491	5174820.831706	3000797.008988	91.815542	6.397948	85.723341	-37.582146	-32.313126
401813.000000	8	18	-2199450.172857	5174801.775588	3000813.802786	85.755620	8.348986	73.367672	-35.147735	-42.967279
401814.000000	8	18	-2199444.764108	5174804.208977	3000802.566596	80.546659	14.120317	57.261541	-34.153893	-57.793303
401815.000000	8	20	-2199453.814768	5174753.361684	3000807.511023	44.782877	10.833326	-2.593214	-17.031310	-105.089342
401816.000000	8	22	-2199449.163721	5174777.953026	3000812.799548	65.619774	10.769975	-2.344257	-17.241527	-104.828773
401817.000000	8	17	-2199459.677352	5174765.697283	3000825.253756	65.201203	8.078088	-2.058686	-13.151032	-106.179383
401818.000000	8	18	-2199442.218676	5174770.546927	3000822.179165	61.661763	8.674553	-3.893516	-13.925762	-107.307438
401819.000000	8	18	-2199450.937174	5174763.657561	3000815.575430	55.955160	1.618635	-5.269106	-11.005363	-106.318344
401820.000000	8	21	-2199451.273582	5174758.219071	3000814.608935	51.204589	3.327611	-5.411066	-12.197620	-105.489985
401821.000000	8	18	-2199458.712716	5174761.646010	3000817.501211	57.915141	3.817576	-5.276935	-12.533464	-105.085022
401822.000000	8	19	-2199448.014487	5174768.522965	3000818.141607	60.107067	2.627730	0.148497	-2.618907	-99.671837
401823.000000	8	15	-2199447.545487	5174761.581058	3000814.294393	52.496694	5.657010	-0.379078	-5.166758	-101.715014
401824.000000	8	17	-2199450.832492	5174765.654185	3000815.959775	57.719686	10.122772	-2.342839	-11.350561	-106.267187
401825.000000	8	20	-2199454.454893	5174767.253552	3000821.943996	63.096832	10.633393	-1.907247	-10.788516	-104.911493
401826.000000	8	20	-2199445.539703	5174760.050250	3000812.524077	49.726612	15.022454	-1.115910	-15.159358	-103.443065
401827.000000	8	20	-2199446.637550	5174758.553123	3000820.319238	52.580590	14.779813	-2.500608	-14.879127	-107.873599
401828.000000	8	20	-2199434.646198	5174767.037175	3000823.744894	56.948104	20.332022	-4.611132	-22.162766	-112.593447
401829.000000	8	17	-2199443.521793	5174755.963392	3000812.027953	45.483199	35.610085	-58.087921	-17.240811	-159.325455
401830.000000	8	21	-2199438.408910	5174771.214762	3000801.571757	51.137030	41.429673	-67.239902	-19.725646	-168.582949
401831.000000	8	20	-2199400.076439	5174704.852616	3000791.926733	-20.437151	40.694174	-65.609431	-18.901701	-166.804962
401832.000000	8	21	-2199419.331372	5174749.303200	3000798.982376	25.573770	40.239993	-64.605065	-19.078196	-165.763443
401833.000000	8	15	-2199447.638650	5174796.588848	3000815.700600	81.575643	2.017211	0.509465	1.352765	-98.545396
401834.000000	8	20	-2199455.780928	5174787.328240	3000812.260792	75.245557	0.620858	-0.350147	0.289202	-99.361879
401835.000000	8	17	-2199455.547531	5174800.744077	3000815.063728	87.368155	0.107231	-0.644141	0.093846	-99.541628
401836.000000	8	18	-2199454.196310	5174784.133673	3000822.038354	76.737318	0.637753	-0.337811	-0.002889	-99.558248
401837.000000	8	17	-2199465.469851	5174758.475222	3000813.723708	55.885056	0.444809	-0.221960	0.046039	-99.454544
401838.000000	8	19	-2199433.183329	5174778.370635	3000805.164575	56.838240	-1.404842	-4.763262	-4.941903	-104.365997
401839.000000	8	20	-2199453.168694	5174794.026322	3000806.935208	77.255100	-2.573449	-7.680872	-7.293611	-107.638164
401840.000000	8	23	-2199439.719163	5174782.351427	3000808.527420	63.909248	-2.476976	-5.228448	-6.056175	-105.347515
401841.000000	8	20	-2199449.680204	5174768.251397	3000816.702102	59.779564	-1.860202	-7.149492	-6.654903	-107.038499
401842.000000	8	16	-2199443.669191	5174779.524005	3000813.703224	65.427792	-3.082080	-11.113578	-12.069502	-111.886518
401843.000000	8	20	-2199445.029248	5174763.009588	3000807.143992	49.403523	-4.757477	-14.519264	-14.380314	-115.097480
401844.000000	8	19	-2199456.306269	5174766.592458	3000820.353445	62.446021	-12.442184	-19.815925	-12.668455	-119.547327
401845.000000	8	21	-2199450.109571	5174765.211942	3000804.008236	51.455443	-12.340582	-19.636857	-12.599582	-119.380767
401846.000000	8	20	-2199452.188606	5174750.597890	3000808.070461	42.246669	-9.375942	-17.910605	-15.290624	-117.467310
401847.000000	8	18	-2199444.471914	5174784.479522	3000819.141631	72.295872	-8.229851	-15.351928	-13.029520	-114.779338
401848.000000	8	20	-2199445.877343	5174762.260626	3000817.004024	53.755277	-6.618592	-12.315006	-10.329065	-111.484556
401849.000000	8	20	-2199455.408650	5174767.639453	3000823.189159	64.327664	-8.393642	-13.259143	-8.453332	-112.780327
401850.000000	8	21	-2199452.147989	5174753.100406	3000811.347317	45.812417	-7.036477	-8.448917	-10.941390	-108.793232
401851.000000	8	19	-2199454.384716	5174758.201905	3000819.735389	54.689043	-7.015272	-7.230215	-10.484730	-107.656219
401852.000000	8	19	-2199453.446332	5174774.340887	3000811.921983	63.751719	-0.213124	-0.773598	-0.407763	-100.282193
401853.000000	8	22	-2199451.053735	5174750.983527	3000793.927622	35.474519	0.012801	0.366072	0.179671	-98.895456
401854.000000	8	17	-2199450.679895	5174760.420584	3000796.187399	44.065989	-0.265077	-0.551252	-0.182656	-98.961230
401855.000000	8	20	-2199451.763343	5174743.193401	3000789.866741	27.481488	0.074286	0.032493	0.269957	-99.034510
401856.000000	8	17	-2199457.050053	5174745.455121	3000785.313239	28.981659	0.054360	-0.090924	-0.011470	-99.397274
401857.000000	8	17	-2199452.088130	5174744.865899	3000790.730008	29.357899	0.562685	0.421744	1.575931	-98.240073
401858.000000	8	19	-2199451.644188	5174742.958612	3000794.699603	29.537449	0.066326	0.050082	-0.047338	-99.166374
401859.000000	8	20	-2199447.192417	5174764.613943	3000798.009934	47.126481	-0.344350	-0.041839	-0.125638	-99.197215
401860.000000	8	21	-2199453.591449	5174752.965009	3000803.574407	42.521154	-18.819698	-34.672636	-28.909873	-134.438803
401861.000000	8	20	-2199462.545279	5174732.812474	3000788.722920	22.239450	-25.835335	-47.543909	-40.038624	-147.720722
401862.000000	7	18	-2199451.193771	5174744.116092	3000796.891181	31.357891	0.254093	0.302577	0.089181	-98.786340
401863.000000	8	17	-2199446.833022	5174750.869076	3000795.276779	34.565902	2.431220	1.969466	-0.521186	-98.270630
401864.000000	8	20	-2199457.464651	5174747.297738	3000790.158852	32.911754	0.440056	-0.857092	0.679736	-99.561328
401865.000000	8	19	-2199456.117304	5174742.743949	3000796.401459	31.710256	0.946283	-6.000285	1.722144	-104.346536
401866.000000	8	18	-2199451.961685	5174745.940181	3000809.287931	38.968638	0.582403	-6.922213	0.254236	-105.588417
401867.000000	8	17	-2199448.664627	5174747.823096	3000796.510748	33.311653	2.026824	-5.194151	1.420210	-103.233295
401868.000000	8	19	-2199451.949752	5174748.667878	3000799.805259	36.687797	3.503780	-9.008706	3.157738	-105.981955
401869.000000	8	21	-2199453.733045	5174744.568702	3000798.133219	33.187666	6.213963	-15.462133	5.775109	-110.838604
401870.000000	8	19	-2199449.392615	5174742.626679	3000795.887837	29.054880	6.418675	-15.576639	4.599263	-111.285109
401871.000000	8	17	-2199444.835052	5174752.054758	3000795.926984	35.146425	6.239728	-15.272626	4.637880	-111.135615
401872.000000	8	19	-2199451.827514	5174760.133742	3000792.356431	42.415718	6.284524	-15.891679	4.781335	-111.658521
401873.000000	8	22	-2199446.385173	5174738.522218	3000806.591094	29.756840	7.339544	-12.316388	4.464543	-109.903187
401874.000000	8	20	-2199459.136442	5174743.753006	3000802.573970	36.490073	6.181448	-16.102524	4.604357	-111.322854
401875.000000	8	20	-2199455.901980	5174738.170870	3000786.073190	23.040294	6.086643	-15.515840	4.338197	-111.191082
401876.000000	8	19	-2199442.399898	5174748.419890	3000798.799697	32.720123	6.418512	-15.684382	4.776628	-111.481809
401877.000000	8	21	-2199449.003596	5174748.795228	3000801.439722	36.549434	3.776227	-17.840684	5.139960	-113.881133
401878.000000	8	20	-2199455.447346	5174736.072049	3000799.642272	27.604270	8.306284	-21.728537	5.715619	-116.282141
401879.000000	8	18	-2199442.122383	5174726.602070	3000805.754106	18.228013	13.464217	-34.577824	11.728111	-125.655098
401880.000000	8	17	-2199442.702293	5174731.647481	3000796.410662	18.095995	19.382190	-49.743991	14.171623	-138.120258
401881.000000	7	20	-2199456.408250	5174755.353312	3000788.663072	38.370555	-0.435883	-0.856541	-0.714594	-100.200313
401882.000000	7	22	-2199456.123256	5174752.837886	3000798.730843	40.998075	-0.429141	-0.347072	-0.088247	-99.710777
401883.000000	7	17	-2199458.257439	5174762.990000	3000791.559518	46.569788	0.048069	1.268855	0.539832	-97.758535
401884.000000	8	16	-2199444.489442	5174764.534229	3000805.625892	49.735054	1.807834	6.184931	4.521592	-92.893025
401885.000000	8	18	-2199448.328742	5174784.522300	3000805.012809	66.972442	7.445202	18.833241	17.670433	-79.806971
401886.000000	8	19	-2199452.854274	5174766.117031	3000792.402285	47.641959	-0.019239	0.039061	0.300358	-99.158485
401887.000000	8	20	-2199451.202399	5174775.837313	3000803.686601	60.293917	0.424177	1.031549	0.736693	-98.589547
401888.000000	8	16	-2199446.665188	5174779.294778	3000819.603275	69.066779	7.284549	18.846886	17.543488	-79.552576
401889.000000	8	18	-2199452.195193	5174753.603490	3000794.131104	38.088191	0.456420	0.266929	0.199564	-98.699931
401890.000000	8	19	-2199452.829188	5174751.599231	3000794.141519	36.686704	-0.140176	0.283627	0.366928	-99.210231
401891.000000	8	23	-2199447.876547	5174774.980041	3000813.228324	62.968938	0.593703	-3.492876	1.647424	-101.760573
401892.000000	8	20	-2199451.742706	5174784.629617	3000816.327279	73.590901	3.206571	-6.896776	2.799565	-104.584242
401893.000000	8	20	-2199449.865711	5174756.353577	3000799.693785	42.147812	6.332823	-15.508988	4.262453	-111.588588
401894.000000	8	21	-2199451.233726	5174746.302061	3000799.692766	34.469827	3.593162	-18.329191	5.584051	-113.794713
401895.000000	8	22	-2199453.814816	5174739.422025	3000797.650564	28.814929	3.142211	-19.396843	5.215563	-114.570393
401896.000000	8	22	-2199459.724759	5174741.470909	3000792.610637	30.127079	3.683503	-17.722959	5.462749	-113.269713
401897.000000	8	21	-2199456.063970	5174739.388050	3000799.877601	30.616451	3.538117	-18.060271	4.617500	-113.722693
401898.000000	8	20	-2199454.675175	5174745.682946	3000797.996800	34.351072	3.380081	-18.084120	5.165304	-113.791135
401899.000000	8	20	-2199452.561611	5174732.818935	3000802.546657	25.347191	3.348253	-17.820779	5.486891	-113.144923
401900.000000	8	23	-2199450.141105	5174767.181597	3000815.567163	58.533919	3.753396	-20.773425	6.207169	-115.644589
401901.000000	8	22	-2199460.407053	5174734.517660	3000806.606256	31.349165	2.566420	-23.321679	7.651393	-116.617027
401902.000000	8	21	-2199450.880486	5174748.948641	3000801.532938	37.364667	2.585990	-18.814939	5.972864	-113.868746
401903.000000	8	18	-2199450.808040	5174751.367934	3000800.379238	38.755015	-0.095121	-0.336586	-0.538241	-100.054211
401904.000000	8	21	-2199456.270308	5174761.416040	3000793.898315	45.715964	-0.142936	0.177278	0.407941	-99.536961
401905.000000	8	20	-2199453.851601	5174776.350332	3000796.196783	58.077812	-1.015450	1.404849	0.677165	-97.982218
401906.000000	8	18	-2199449.996012	5174749.703809	3000803.122811	38.424598	0.463958	1.525121	0.881261	-98.332665
401907.000000	8	18	-2199452.324661	5174763.735188	3000797.820843	48.093039	-0.242707	0.132120	-0.110090	-99.518760
401908.000000	8	21	-2199451.926769	5174756.508261	3000798.621142	42.475742	-0.400430	-0.320261	-0.134412	-100.342457
401909.000000	8	19	-2199450.526055	5174750.692152	3000794.864995	35.500122	-0.143609	0.230359	0.435347	-99.385476
401910.000000	8	19	-2199453.763999	5174755.671219	3000799.515061	42.853303	0.433258	0.000348	0.138091	-99.801908
401911.000000	8	17	-2199450.835962	5174744.413733	3000796.508845	31.294939	0.359804	0.347860	0.363400	-99.232587
401912.000000	8	16	-2199449.026654	5174755.654217	3000797.560195	40.281892	-0.225104	-0.155788	-0.182122	-100.110804
401913.000000	8	18	-2199452.703337	5174756.800309	3000798.620342	42.979722	2.011712	1.707476	-0.395086	-98.993762
401914.000000	8	21	-2199455.930579	5174757.097714	3000801.939554	45.903845	0.295599	1.027018	1.107459	-98.450605
401915.000000	8	20	-2199462.444881	5174742.467594	3000816.503369	43.180739	-0.316725	-0.643980	-0.033707	-100.446781
401916.000000	8	17	-2199450.706859	5174765.411184	3000805.303288	52.435726	-0.003489	-0.374289	-0.214367	-100.527130
401917.000000	8	17	-2199440.463045	5174766.695902	3000810.064065	52.200704	0.345072	0.698971	0.310702	-99.169799
401918.000000	8	20	-2199450.866760	5174748.691301	3000803.701706	38.177777	0.003088	0.018011	0.136390	-99.793969
401919.000000	8	23	-2199461.613241	5174762.032234	3000801.563922	51.684684	0.375098	0.604454	0.711333	-98.895502
401920.000000	8	18	-2199456.121326	5174750.920448	3000810.582684	45.052339	0.398445	5.619813	6.945758	-93.149698
401921.000000	8	17	-2199461.769135	5174739.097602	3000792.376166	28.796493	-1.731610	17.625741	22.317390	-76.909246
401922.000000	7	16	-2199452.192047	5174767.749207	3000798.069993	51.419485	-7.919667	31.644576	16.372552	-66.676758
401923.000000	8	19	-2199445.714418	5174774.339322	3000798.080797	54.535234	-2.567378	31.188397	16.774135	-68.520994
401924.000000	8	18	-2199456.885472	5174801.954516	3000816.902453	89.680760	-2.382576	30.332582	16.685226	-69.361084
401925.000000	7	18	-2199450.303176	5174783.467297	3000804.088145	66.359848	-7.526108	31.899484	16.590284	-66.584461
401926.000000	7	16	-2199454.108746	5174767.969785	3000790.793617	48.814910	-8.198516	32.635481	16.864436	-65.797747
401927.000000	7	19	-2199455.529282	5174754.222946	3000793.461913	39.422535	-7.990067	32.231637	16.879613	-66.319077
401928.000000	8	17	-2199445.635321	5174770.984196	3000801.182877	53.256125	-2.768748	31.922255	17.195883	-68.248353
401929.000000	8	19	-2199453.122862	5174783.777744	3000815.996435	73.219263	-5.252882	18.693281	9.037680	-80.290861
401930.000000	7	14	-2199451.080409	5174757.988991	3000794.914595	41.630263	2.827996	-10.907350	-5.613736	-111.394797
401931.000000	8	17	-2199448.853418	5174759.785271	3000794.411950	42.081254	1.642174	-16.219660	-20.986476	-120.868798
401932.000000	8	20	-2199447.442732	5174762.922019	3000802.282660	47.863324	1.631773	-17.314740	-21.625111	-121.755889
401933.000000	8	22	-2199457.149761	5174749.662380	3000797.461424	38.176557	6.797329	-11.011889	-17.238051	-114.753659
401934.000000	8	20	-2199448.983685	5174744.385399	3000804.957308	34.632326	6.535261	-10.740842	-17.189895	-114.719423
401935.000000	8	17	-2199452.660896	5174744.165637	3000796.954317	31.933484	6.427257	-11.436451	-17.614620	-115.242369
401936.000000	8	19	-2199451.197076	5174744.851433	3000798.979140	32.943399	6.398777	-11.192295	-17.561511	-114.541988
401937.000000	8	21	-2199448.886536	5174764.787802	3000799.626971	48.616525	6.666462	-9.289353	-16.848736	-110.752410
401938.000000	8	19	-2199468.985985	5174705.610459	3000798.601670	7.081416	5.163583	-13.006354	-18.819012	-114.361969
401939.000000	8	18	-2199447.877792	5174717.984576	3000786.421844	4.075030	13.141605	-21.981847	-34.493343	-129.796669
401940.000000	8	16	-2199447.652844	5174744.266880	3000790.911097	27.429655	21.967729	-38.215374	-59.593489	-150.739115
401941.000000	8	19	-2199444.484874	5174725.977524	3000772.461792	2.778663	29.301870	-50.126711	-78.255397	-167.089874
401942.000000	8	22	-2199451.910285	5174749.783855	3000796.859410	36.184679	-0.364355	-0.265117	0.070940	-99.617329
401943.000000	8	18	-2199441.690356	5174738.504381	3000797.186744	23.673593	0.296696	0.081399	0.470922	-99.373267
401944.000000	8	17	-2199449.279379	5174755.657652	3000808.679369	45.634411	0.717322	0.723007	0.601418	-99.146328
401945.000000	8	19	-2199448.648763	5174750.656588	3000796.257427	35.483440	-0.010446	0.220329	0.371264	-99.621240
401946.000000	8	21	-2199464.139290	5174732.520282	3000807.099881	31.249568	-0.097613	0.050534	-0.134674	-99.771959
401947.000000	8	19	-2199452.849643	5174771.995202	3000819.116959	65.049783	-0.187989	-0.180078	0.414068	-99.907635
401948.000000	8	17	-2199441.908702	5174759.038552	3000811.867119	47.344309	0.002624	-0.161006	-0.461204	-100.120496
401949.000000	8	15	-2199446.208497	5174757.615012	3000815.769572	49.518867	-1.398235	-1.845041	-1.858491	-101.762081
401950.000000	8	18	-2199447.585450	5174760.546143	3000807.387293	48.402345	-0.053748	-0.066217	-0.232350	-100.196197
401951.000000	8	20	-2199458.057064	5174741.126018	3000801.217565	33.346426	-0.506542	-0.412830	0.224611	-100.419319
401952.000000	8	19	-2199447.286522	5174761.833708	3000807.363574	49.331960	0.198325	0.398859	0.674632	-99.398660
401953.000000	8	18	-2199452.815702	5174736.103132	3000801.253350	27.485167	0.335978	0.331417	0.315320	-99.606967
401954.000000	8	17	-2199445.490090	5174758.224094	3000805.517771	44.912974	0.037640	0.183796	-0.156708	-99.847930
401955.000000	8	18	-2199445.126450	5174750.341653	3000802.475048	36.957165	-0.041203	-0.482993	-0.400013	-100.155494
401956.000000	8	20	-2199448.695967	5174752.072907	3000795.066745	36.084392	-0.188354	-0.139013	0.050465	-99.881849
401957.000000	8	23	-2199438.154359	5174779.142636	3000802.023694	57.690462	0.602873	1.084572	0.354711	-98.591582
401958.000000	8	19	-2199451.630243	5174729.206128	3000794.597713	18.335110	-0.350637	0.655930	1.375340	-98.818180
401959.000000	8	18	-2199454.132753	5174741.350941	3000808.049621	35.410109	-1.649578	-2.657202	-3.210939	-103.295216
401960.000000	7	16	-2199451.153637	5174740.284042	3000798.174742	28.844873	-0.043609	-0.053041	-0.002641	-99.648396
401961.000000	7	17	-2199445.734333	5174736.402293	3000785.107720	17.645942	-0.182455	-0.297563	-0.248297	-100.035055
401962.000000	8	20	-2199451.984781	5174753.234391	3000803.201584	42.009462	0.194231	1.507721	2.230512	-97.687140
401963.000000	8	20	-2199460.521839	5174763.192097	3000804.318009	53.552416	0.284648	-0.470105	-0.269759	-100.642919
401964.000000	8	19	-2199447.494590	5174750.048437	3000822.214448	46.878056	3.137379	2.601574	0.186755	-98.538026
401965.000000	7	16	-2199451.314654	5174742.352058	3000800.669750	31.757798	0.296200	0.353004	0.270325	-99.713437
401966.000000	7	17	-2199441.748247	5174742.823539	3000786.776066	22.267820	0.062393	0.024117	0.029889	-99.643335
401967.000000	8	20	-2199446.905114	5174744.675218	3000793.590221	28.771061	-0.154628	0.026181	0.037422	-99.971350
401968.000000	8	20	-2199458.220951	5174733.331534	3000786.282926	20.015329	0.283727	-1.266571	0.604203	-100.831266
401969.000000	8	20	-2199449.651901	5174745.566302	3000802.359691	34.590513	0.139760	-0.420169	-0.579461	-100.860865
401970.000000	8	17	-2199442.712236	5174752.002203	3000805.131887	38.728974	0.019886	0.075149	0.018830	-99.673790
401971.000000	8	17	-2199445.809947	5174740.687101	3000788.682609	22.837722	0.113909	0.608920	0.552493	-99.521599
401972.000000	8	20	-2199452.076659	5174734.434743	3000791.263072	21.149570	-0.664775	-1.031098	-0.577285	-101.035866
401973.000000	8	21	-2199452.022898	5174754.782269	3000796.092592	39.912833	0.224474	-0.296571	-0.081348	-100.348544
401974.000000	8	17	-2199448.808481	5174742.791500	3000792.749563	27.501893	0.086410	-0.841767	-0.943836	-100.966795
401975.000000	8	17	-2199447.148458	5174741.384128	3000792.445891	25.645178	-0.080642	-0.234660	-0.292348	-100.495438
401976.000000	8	17	-2199444.437065	5174743.562577	3000787.393847	24.085876	-0.057673	0.176201	-0.242711	-100.162701
401977.000000	8	20	-2199447.170392	5174770.050129	3000809.568600	56.996735	-0.156871	-0.025191	0.218031	-100.102787
401978.000000	8	22	-2199451.158474	5174757.218783	3000812.438179	49.326569	-9.368712	-24.339788	-24.492034	-126.061808
401979.000000	8	20	-2199448.811306	5174745.447057	3000805.229538	35.562473	-10.449100	-38.558461	-40.705812	-142.557900
401980.000000	8	18	-2199455.804447	5174729.742828	3000784.080967	15.231058	-11.597883	-53.908430	-59.616445	-160.975812
401981.000000	8	21	-2199468.659951	5174709.456748	3000776.522903	-0.362485	-38.860975	-101.403733	-90.375105	-206.753844
401982.000000	7	23	-2199471.226918	5174718.158665	3000791.441058	14.637481	4.037786	-15.868359	-22.630113	-118.824315
401983.000000	8	19	-2199443.629517	5174752.856273	3000792.412808	33.717582	3.298097	-26.548154	-34.212933	-134.871957
401984.000000	8	17	-2199446.504783	5174728.086048	3000766.229592	2.234443	4.052600	-35.200884	-45.173307	-145.628432
401985.000000	8	19	-2199453.277534	5174739.171532	3000793.972650	26.685975	9.216521	-28.985282	-40.321198	-140.467995
401986.000000	8	24	-2199465.995796	5174728.774736	3000780.994675	16.497269	3.606937	-32.258674	-36.818615	-138.629291
401987.000000	7	19	-2199439.861089	5174708.860465	3000754.909658	-20.998945	4.775483	-37.629397	-54.204402	-155.249305
401988.000000	7	18	-2199452.441058	5174753.363742	3000812.124436	46.494700	2.072951	-7.511261	-3.807107	-108.188981
401989.000000	8	19	-2199448.017644	5174747.428940	3000797.731993	33.347176	11.455405	-37.116785	-45.321480	-149.155122
401990.000000	8	20	-2199450.541862	5174737.496689	3000786.553498	20.874050	2.633502	-63.861383	-51.035908	-169.596863
401991.000000	8	22	-2199449.849178	5174705.975786	3000758.684706	-18.109159	-0.055928	-76.166300	-50.076974	-179.666385
401992.000000	7	18	-2199443.612902	5174763.158458	3000824.918979	57.449005	7.140236	-31.103002	-14.755540	-131.851898
401993.000000	8	18	-2199451.153268	5174741.628971	3000792.739300	27.362529	15.915462	-59.304526	-53.425392	-171.144898
401994.000000	8	20	-2199449.791221	5174747.720391	3000797.242070	33.962723	15.899094	-58.883116	-53.183825	-170.819300
401995.000000	8	24	-2199458.700175	5174699.287149	3000768.415380	-15.876338	3.016787	-70.229049	-53.907250	-175.927021
401996.000000	8	20	-2199428.534567	5174731.773083	3000749.669329	-8.806458	3.242749	-76.151280	-58.081543	-182.522597
401997.000000	8	17	-2199457.519596	5174729.422436	3000781.808693	14.486871	2.064940	-71.984801	-52.359846	-176.787706
401998.000000	8	19	-2199450.351840	5174743.178423	3000786.720029	25.493647	1.700292	-71.331669	-51.795201	-176.470450
401999.000000	8	21	-2199449.275674	5174724.839918	3000788.858923	11.267884	1.580675	-73.581590	-51.880988	-178.060277
402000.000000	8	21	-2199451.579527	5174638.909427	3000751.699375	-75.190489	38.512750	-33.686651	12.063044	-130.674242
402001.000000	7	21	-2199452.285017	5174766.040732	3000812.518187	56.904688	0.987302	-13.236546	19.700735	-109.930616
402002.000000	8	18	-2199459.168110	5174771.617199	3000805.542363	60.495766	4.068051	-11.103737	13.434523	-108.924765
402003.000000	8	20	-2199464.286329	5174738.685092	3000807.628601	36.548357	2.772173	-19.675544	8.606132	-117.347963
402004.000000	8	21	-2199470.859622	5174779.317769	3000810.435155	73.083135	-8.702762	-43.199509	10.760612	-138.065046
402005.000000	8	20	-2199456.618995	5174760.434536	3000810.080065	52.699128	-2.385638	-34.947328	10.111091	-132.050083
402006.000000	8	19	-2199457.914320	5174744.545404	3000806.264691	38.458160	-4.980198	-37.762295	9.939574	-134.263413
402007.000000	8	19	-2199462.922464	5174749.515217	3000804.542061	43.397654	-9.048527	-41.163030	9.394831	-136.525139
402008.000000	8	19	-2199467.147258	5174722.431012	3000818.139362	29.331549	-8.635459	-36.459600	8.315442	-131.943048
402009.000000	8	22	-2199448.600723	5174760.075017	3000826.714185	57.517590	-3.881723	-35.257706	10.955556	-131.386427
402010.000000	8	21	-2199452.967510	5174761.551511	3000821.631314	57.813602	2.075680	-17.742637	8.728418	-115.596183
402011.000000	8	19	-2199457.836808	5174744.463157	3000817.974213	43.906849	1.901270	-17.605963	8.426486	-115.367406
402012.000000	8	23	-2199474.258995	5174745.344606	3000818.394842	50.479344	1.967150	-17.822271	9.031407	-115.358685
402013.000000	8	19	-2199458.272483	5174780.744706	3000814.742036	71.941096	1.311535	-20.460827	6.880887	-117.805781
402014.000000	8	17	-2199460.338163	5174744.734878	3000790.000072	31.749023	1.507690	-3.900044	0.993868	-103.540085
402015.000000	8	18	-2199452.285043	5174752.316241	3000796.546953	38.218969	1.246047	-4.366354	0.737602	-103.891535
402016.000000	8	22	-2199462.607163	5174777.001958	3000795.209426	61.155790	-0.216243	-0.503526	-0.184339	-100.708230
402017.000000	8	18	-2199442.379024	5174752.431761	3000809.346644	40.957231	7.032599	-18.045004	6.291025	-113.941293
402018.000000	7	18	-2199448.739891	5174727.762737	3000773.276575	6.077795	7.549035	-29.419586	-13.557103	-130.481881
402019.000000	8	17	-2199448.450481	5174744.361639	3000784.796882	24.887509	6.131051	-15.787763	4.474344	-112.602971
402020.000000	8	18	-2199457.662172	5174762.257970	3000799.323699	49.445939	-0.110002	0.548647	0.898532	-99.694562
402021.000000	8	19	-2199447.689385	5174744.649529	3000790.653369	27.630485	-0.966998	0.019663	-0.114699	-99.888763
402022.000000	7	18	-2199460.710794	5174745.981454	3000773.614095	25.132678	0.085650	0.885253	0.341227	-99.874817
402023.000000	8	17	-2199452.651437	5174747.500482	3000788.730226	30.741411	0.378491	0.461573	0.170143	-99.826878
402024.000000	8	17	-2199454.004841	5174754.350272	3000791.762862	38.196314	-0.080085	0.223521	0.279821	-99.970200
402025.000000	8	19	-2199447.230107	5174768.075465	3000802.563986	52.101178	0.177781	0.658909	0.805000	-99.552300
402026.000000	8	17	-2199455.313215	5174750.035383	3000785.092086	31.991784	-0.066273	2.351583	2.997956	-97.434593
402027.000000	8	15	-2199453.312495	5174737.959357	3000784.454489	21.210404	0.047318	-0.031115	-0.029115	-100.563358
402028.000000	8	18	-2199444.844537	5174758.120718	3000792.751666	38.564593	-0.067325	-0.082174	-0.057315	-100.556794
402029.000000	8	23	-2199461.748397	5174739.941257	3000798.430604	32.338842	-1.112827	-0.937998	0.291259	-100.773651
402030.000000	8	19	-2199465.740122	5174737.430388	3000804.237302	34.427019	1.542691	-2.171879	1.500162	-102.118404
402031.000000	8	19	-2199452.912553	5174749.955164	3000806.345199	41.158503	1.854892	-5.542169	1.837662	-104.891681
402032.000000	8	19	-2199454.788091	5174746.859130	3000805.574397	38.929969	1.435008	-5.842482	1.885515	-105.139812
402033.000000	8	18	-2199446.970633	5174755.227395	3000802.288357	41.465210	1.185633	-6.270082	1.766839	-105.348304
402034.000000	8	20	-2199437.199711	5174753.260543	3000802.002234	36.368371	9.796719	-13.013020	4.540836	-111.405612
402035.000000	8	16	-2199441.774235	5174768.747719	3000816.744034	57.477550	18.893909	-20.863329	12.632804	-116.979743
402036.000000	8	17	-2199445.296394	5174740.179182	3000801.790765	28.453011	32.593155	-32.033227	25.009876	-124.945707
402037.000000	8	17	-2199457.578398	5174769.706930	3000801.929121	56.689175	6.769375	17.897152	16.869185	-82.145402
402038.000000	8	18	-2199457.547186	5174790.218164	3000809.037687	76.671601	6.638805	18.299817	16.928599	-81.660443
402039.000000	8	18	-2199456.938325	5174782.814652	3000812.048677	71.884752	6.429498	17.436487	16.331896	-82.436942
402040.000000	8	17	-2199455.233644	5174789.270274	3000815.311229	78.075162	8.087849	17.319062	17.033064	-82.863140
402041.000000	8	17	-2199454.981414	5174779.872692	3000811.360252	68.499524	7.065455	18.433374	16.891096	-81.703861
402042.000000	8	19	-2199452.967848	5174769.499528	3000814.440180	60.853740	10.883767	0.472156	22.275186	-95.539508
402043.000000	8	20	-2199453.346551	5174745.120136	3000796.316074	32.641496	6.327561	-29.837069	9.468314	-124.110921
402044.000000	8	19	-2199440.033702	5174742.955371	3000788.631954	22.662280	17.742232	-45.491186	13.041595	-136.157639
402045.000000	8	19	-2199445.006278	5174732.579032	3000786.948093	15.166538	24.955857	-64.494919	18.862456	-150.740453
402046.000000	7	17	-2199451.531441	5174772.636629	3000791.560942	52.073466	-0.064142	-0.810668	-0.057744	-101.100859
402047.000000	7	19	-2199453.697235	5174755.964698	3000790.617833	38.857221	-0.009904	-0.558859	-0.069667	-101.154748
402048.000000	7	20	-2199449.421940	5174770.656146	3000818.434282	62.459967	0.283111	-0.617281	-0.237490	-101.182775
402049.000000	7	17	-2199439.469627	5174759.668516	3000817.380987	49.624268	2.767942	-9.873864	-4.784899	-110.704691
402050.000000	7	17	-2199449.271880	5174758.563851	3000801.341441	44.514914	2.558218	-10.913155	-5.868439	-111.724255
402051.000000	7	17	-2199462.728698	5174807.554812	3000817.582199	96.556179	-0.799415	0.306803	0.124333	-100.108987
402052.000000	7	17	-2199453.983636	5174793.631010	3000821.382055	84.053032	3.665739	-12.183462	-5.968337	-113.422936
402053.000000	7	17	-2199450.144788	5174779.425565	3000798.549923	60.407377	6.121623	-22.079559	-11.332865	-124.431457
402054.000000	7	18	-2199459.160408	5174807.409786	3000821.781935	97.196751	0.723399	-2.232343	-1.333395	-103.331630
402055.000000	8	16	-2199449.941806	5174769.262387	3000793.821645	49.860136	1.545969	-10.242014	-1.348523	-109.868239
402056.000000	7	21	-2199447.429955	5174752.289097	3000788.077771	32.515577	8.020033	-29.206678	-12.449011	-130.571367
402057.000000	7	17	-2199443.505407	5174708.471017	3000763.727229	-15.885614	17.151854	-65.374685	-28.780528	-167.757776
402058.000000	7	19	-2199444.671755	5174730.181137	3000788.142784	13.672703	27.606851	-106.718380	-47.015649	-209.556361
402059.000000	8	18	-2199433.736902	5174659.585486	3000755.640772	-62.711060	32.307275	-141.736368	-42.204030	-235.857625
402060.000000	7	21	-2199456.879651	5174781.517902	3000808.148040	68.967092	44.748168	-13.222510	10.615456	-119.586615
402061.000000	7	18	-2199458.412362	5174822.123780	3000828.867077	112.221194	0.635078	-0.883679	-0.306628	-102.221496
402062.000000	7	19	-2199447.561579	5174772.465893	3000787.779518	48.777392	0.149915	0.536899	0.329353	-100.745250
402063.000000	8	18	-2199454.432347	5174762.867002	3000803.958508	51.020379	3.502471	-4.759311	1.573306	-105.201248
402064.000000	8	19	-2199455.180228	5174770.537871	3000813.198738	61.870313	4.366831	-6.100539	2.139971	-105.955960
402065.000000	8	20	-2199448.301134	5174771.165276	3000800.130078	53.823232	0.299564	-1.059189	0.553755	-101.814844
402066.000000	8	17	-2199447.421830	5174771.805516	3000800.383148	54.159069	0.329593	0.051603	-0.197920	-101.240035
402067.000000	8	18	-2199449.195986	5174764.507575	3000802.862606	50.027379	-0.048491	-0.312458	0.011444	-101.246483
402068.000000	8	20	-2199447.070930	5174775.940354	3000808.647965	61.302017	1.956148	-2.466957	1.091182	-102.787711
402069.000000	8	19	-2199451.317205	5174777.489632	3000809.217899	64.290966	6.827038	-8.406671	2.761839	-108.489732
402070.000000	8	19	-2199451.072240	5174774.675320	3000808.191365	61.439102	10.265886	-13.981180	4.708621	-112.707928
402071.000000	8	17	-2199451.829221	5174773.591647	3000812.888316	63.044436	10.086735	-14.203442	4.315146	-113.137768
402072.000000	8	20	-2199450.434496	5174766.673555	3000813.051257	57.032372	10.505736	-14.404431	4.595758	-113.196206
402073.000000	8	18	-2199443.123208	5174765.833266	3000815.734065	55.101578	10.244029	-12.738203	4.877684	-111.595205
402074.000000	7	16	-2199448.735027	5174732.663042	3000776.503897	11.576333	7.641081	-29.517067	-12.815309	-130.636664
402075.000000	7	16	-2199444.910032	5174742.243866	3000783.137357	21.165185	7.576149	-29.626089	-13.320750	-131.416581
402076.000000	7	16	-2199450.513916	5174731.859663	3000788.806453	17.360721	7.456565	-29.673866	-13.303605	-130.775062
402077.000000	6	18	-2199442.038702	5174756.027483	3000799.269419	38.985558	0.227791	-0.451425	0.003968	-101.463180
402078.000000	6	17	-2199442.784506	5174768.007518	3000805.493493	51.900747	0.607920	-0.544030	0.268420	-101.463181
402079.000000	6	15	-2199454.387851	5174738.140748	3000771.515799	15.604220	0.246738	0.483019	-0.084962	-101.108592
402080.000000	6	18	-2199465.975470	5174777.437524	3000799.671976	64.781661	0.143317	-0.015170	0.040988	-100.987146
402081.000000	7	18	-2199454.650196	5174778.155375	3000806.860903	64.863625	-0.135713	0.200920	0.258497	-100.970873
402082.000000	7	19	-2199443.271214	5174750.717828	3000797.556902	34.295122	0.071201	0.587052	0.426030	-100.181242
402083.000000	7	18	-2199443.929015	5174786.201631	3000818.713583	73.302346	0.511388	-1.003930	-0.018934	-101.709642
402084.000000	7	19	-2199456.534301	5174745.534671	3000785.225090	28.826711	0.093709	0.277573	-0.001414	-100.533584
402085.000000	7	17	-2199454.802958	5174772.777170	3000797.246495	56.005639	-0.007319	0.340034	0.008173	-100.546471
402086.000000	7	18	-2199451.663480	5174783.787990	3000800.653688	65.463067	-0.054975	0.502588	0.419988	-100.256782
402087.000000	7	20	-2199450.460062	5174749.493032	3000792.489025	33.380707	-0.196821	0.459682	0.420746	-100.230990
402088.000000	7	17	-2199447.268152	5174767.523525	3000810.753409	55.542834	0.199048	0.148508	0.054723	-100.889099
402089.000000	7	17	-2199454.413601	5174762.282216	3000788.132421	43.049440	0.246421	-0.271557	-0.153102	-101.128074
402090.000000	7	18	-2199454.496230	5174770.403710	3000800.846883	55.679790	-0.033982	-0.525870	-0.376142	-101.696307
402091.000000	7	19	-2199451.204797	5174772.223226	3000798.586709	54.951006	-0.068064	-0.395779	-0.037753	-101.212457
402092.000000	8	22	-2199440.508064	5174761.521448	3000811.176594	48.547772	0.079249	0.291323	0.258224	-100.290261
402093.000000	8	20	-2199444.486971	5174750.177604	3000812.494586	41.346023	0.630339	0.116557	-0.288939	-101.014833
402094.000000	8	18	-2199452.631905	5174756.477660	3000801.178788	43.904430	-2.091066	-9.038461	-5.090322	-108.315639
402095.000000	8	19	-2199451.872027	5174759.936455	3000810.666247	50.937049	-7.061639	-39.344134	-26.452789	-136.105977
402096.000000	8	20	-2199439.521893	5174768.643577	3000793.156280	45.453051	-12.862328	-73.455783	-53.577731	-169.520377
402097.000000	8	22	-2199441.811968	5174707.324219	3000786.924744	-6.419607	-19.257652	-107.170719	-74.352245	-197.938205
402098.000000	7	19	-2199450.374912	5174629.921090	3000667.736327	-122.631486	-9.353858	-73.476263	-106.887305	-202.582865
402099.000000	7	17	-2199472.950228	5174604.358252	3000608.154232	-163.775556	-11.201945	-87.826240	-128.731006	-222.917056
402100.000000	7	19	-2199471.503402	5174562.706460	3000494.027434	-252.055241	-13.122983	-99.580485	-145.760123	-238.943136
402101.000000	6	18	-2199442.264012	5174720.707985	3000736.631276	-19.216968	-0.313924	-1.056385	-0.902552	-102.056676
402102.000000	8	23	-2199443.624929	5174748.689732	3000794.866485	31.499440	-0.117713	1.012845	0.734680	-100.035329
402103.000000	8	18	-2199452.388332	5174728.230594	3000775.638898	8.832356	-0.053661	-1.012077	-0.755628	-102.260017
402104.000000	8	20	-2199440.473842	5174743.159419	3000782.916009	20.274047	0.070203	-0.896655	-1.132003	-102.265723
402105.000000	7	18	-2199453.501642	5174720.269631	3000757.175495	-5.976663	-0.116430	-0.511113	-0.602791	-101.523131
402106.000000	6	17	-2199454.883917	5174757.853855	3000797.867350	44.228847	-0.015149	-1.057726	-0.934721	-101.913742
402107.000000	7	18	-2199447.253645	5174721.786276	3000761.977714	-4.627205	-0.090616	-0.541803	-0.752551	-101.605409
402108.000000	8	19	-2199451.946548	5174781.874415	3000807.001254	67.013505	3.423897	-5.048303	1.434935	-105.552952
402109.000000	8	20	-2199453.205655	5174754.678476	3000785.189173	35.075727	0.837748	-2.582003	1.210160	-102.152290
402110.000000	8	17	-2199449.801597	5174767.696483	3000811.168399	56.752441	0.254062	0.527208	-0.329137	-100.819616
402111.000000	8	18	-2199451.847296	5174765.597552	3000809.471607	54.952634	-0.215079	-0.592250	-0.279584	-101.557718
402112.000000	8	20	-2199445.266763	5174780.327140	3000809.545739	64.661680	-0.341591	-0.371354	-0.083703	-101.267840
402113.000000	8	22	-2199449.150603	5174787.857401	3000810.020461	72.329543	-3.668570	5.292675	-1.218480	-96.656490
402114.000000	8	19	-2199451.632238	5174776.641111	3000819.923750	68.778639	-7.616308	11.482078	-2.904925	-90.749413
402115.000000	8	19	-2199452.429254	5174772.283557	3000801.568474	56.833091	-10.542951	11.848582	-6.782766	-91.483017
402116.000000	8	17	-2199455.675449	5174767.966806	3000804.682670	55.925950	-11.600442	2.155750	-22.176775	-107.729195
402117.000000	8	19	-2199448.823250	5174765.630696	3000814.092529	56.124538	-22.591263	-7.707834	-23.722790	-110.923027
402118.000000	8	21	-2199450.467819	5174765.802916	3000811.989940	55.835699	-12.333741	5.925036	-22.961691	-103.736791
402119.000000	8	17	-2199441.798762	5174768.183731	3000814.050380	55.753873	-8.476917	17.761321	-15.057842	-93.848139
402121.000000	8	20	-2199453.119695	5174793.635166	3000815.174107	80.820518	-15.863806	71.204322	-14.596877	-59.794288
402122.000000	7	18	-2199468.783216	5174842.803749	3000832.674836	134.362519	4.357090	-22.256850	-14.290363	-126.191134
402123.000000	7	18	-2199461.196041	5174821.544573	3000834.738525	115.489742	5.147695	-30.951570	-22.729792	-136.809436
402124.000000	6	15	-2199446.139991	5174718.070999	3000751.426752	-13.016661	-0.304946	0.189340	-0.050713	-101.318285
402125.000000	7	17	-2199447.338609	5174767.576204	3000797.989842	49.568893	-0.142241	-3.702392	-6.774466	-107.106492
402126.000000	8	21	-2199452.733866	5174742.840370	3000767.977290	17.169587	-2.125427	4.262423	10.451563	-93.010968
402127.000000	7	15	-2199449.982394	5174730.518635	3000775.103786	9.604990	0.725680	4.171546	6.889133	-95.039159
402128.000000	7	16	-2199450.315490	5174721.136063	3000758.650263	-5.674137	2.776955	26.014692	44.206369	-61.537017
402129.000000	8	19	-2199449.811995	5174748.295837	3000784.571695	28.439590	4.685018	4.264374	15.720532	-90.316763
402130.000000	8	19	-2199456.997600	5174746.727383	3000767.937862	21.771395	4.640544	4.713137	14.869836	-90.164793
402131.000000	8	16	-2199446.997501	5174757.347402	3000803.360710	43.700725	5.658672	1.965154	12.985803	-92.668784
402132.000000	8	15	-2199453.359049	5174747.106066	3000785.112314	28.953150	8.842192	6.303096	26.863019	-82.283326
402133.000000	8	16	-2199447.211485	5174756.983822	3000800.048987	41.912280	12.065301	8.568773	36.514855	-75.758060
402134.000000	8	21	-2199461.649747	5174741.086676	3000799.331400	33.659797	17.484165	12.447521	45.275475	-67.859808
402135.000000	8	20	-2199445.805116	5174748.643701	3000814.454210	41.484160	18.017406	14.093548	54.485043	-62.632335
402136.000000	7	16	-2199445.137479	5174747.176421	3000788.599127	27.827470	0.120803	0.030054	0.002838	-101.623791
402137.000000	7	18	-2199444.951373	5174744.761948	3000781.020851	22.219146	-0.419669	-0.531146	-0.480928	-101.838928
402138.000000	7	21	-2199451.047799	5174745.872230	3000780.864380	25.145928	1.267528	-2.814309	1.934586	-103.024903
402139.000000	8	16	-2199446.986417	5174750.172845	3000804.633381	38.482748	6.798576	-19.032942	5.082174	-116.350335
402140.000000	8	20	-2199447.751558	5174745.269587	3000795.345476	30.375345	6.164298	-16.046739	4.915576	-113.851708
402141.000000	8	17	-2199437.231781	5174766.132910	3000803.309233	47.433824	5.753478	-16.591660	4.216337	-114.333736
402142.000000	8	20	-2199455.963722	5174746.796639	3000810.028496	41.392515	4.896477	-10.861359	8.231882	-109.220377
402143.000000	8	18	-2199446.483536	5174767.569604	3000809.736264	54.828417	3.740704	-5.193394	1.565863	-105.781046
402144.000000	8	22	-2199444.766876	5174754.578446	3000802.904270	40.471235	-7.752318	10.669711	-3.371666	-92.112910
402145.000000	8	20	-2199453.048929	5174751.155801	3000812.722484	45.197210	-7.393174	15.466135	-4.988879	-88.498741
402146.000000	8	18	-2199450.336835	5174766.339164	3000812.325340	56.384052	-6.346860	16.299133	-4.406825	-87.716689
402147.000000	8	21	-2199465.046294	5174747.918041	3000825.475071	52.742162	-0.126076	22.970519	-4.888635	-80.798658
402148.000000	8	17	-2199445.839739	5174762.428241	3000810.484740	50.792656	-4.476809	17.492630	-5.869107	-87.419765
402149.000000	8	17	-2199447.209419	5174758.986312	3000808.212820	47.398915	-4.101396	17.351687	-5.357175	-87.588887
402150.000000	8	21	-2199459.756989	5174760.311640	3000810.505970	53.882369	38.414766	63.752675	-4.667437	-49.481246
402151.000000	8	21	-2199452.793152	5174771.863537	3000813.454843	62.243721	-3.938330	17.348630	-5.824715	-87.896325
402152.000000	8	20	-2199474.794035	5174749.312196	3000823.796605	56.436916	5.595523	26.512507	-7.697798	-78.915979
402153.000000	8	20	-2199450.713497	5174763.915372	3000817.260836	56.884792	-4.324260	17.003540	-5.978201	-87.827292
402154.000000	8	19	-2199454.618102	5174759.370458	3000817.532622	54.674261	4.646101	27.606670	-6.127814	-77.434409
402155.000000	8	21	-2199453.981498	5174774.233087	3000818.093632	66.769744	-4.423485	17.279209	-5.328938	-87.505647
402156.000000	8	22	-2199454.561831	5174772.833721	3000825.267304	69.230503	7.362728	32.380691	-8.094570	-73.905012
402157.000000	8	18	-2199441.158073	5174776.052921	3000825.650081	67.402858	7.298871	29.853484	-6.088817	-76.225195
402158.000000	8	20	-2199444.514554	5174771.539276	3000813.181784	58.998961	-0.267974	-0.053131	-0.367886	-101.683277
402159.000000	8	21	-2199452.577942	5174754.025392	3000821.523502	51.526822	2.329998	-10.095996	2.630900	-109.855148
402160.000000	8	22	-2199450.798938	5174762.737283	3000822.317045	58.352228	10.748721	-13.291287	5.341949	-112.921558
402161.000000	8	19	-2199456.041312	5174762.857278	3000810.802034	54.805922	10.486890	-14.527596	4.241768	-113.931396
402162.000000	8	19	-2199461.291422	5174759.265752	3000806.452812	51.644853	10.258020	-14.013600	4.296173	-113.533302
402163.000000	8	21	-2199464.350992	5174736.193488	3000804.834063	33.228023	4.264838	-18.922110	6.011446	-116.894405
402164.000000	8	22	-2199464.243300	5174743.829588	3000798.131028	36.209074	-7.888034	-37.716166	6.222356	-134.347102
402165.000000	8	19	-2199454.973006	5174769.689172	3000832.827103	70.400892	0.815245	-26.433298	7.754989	-124.809345
402166.000000	8	20	-2199459.574717	5174762.531521	3000819.177570	59.723479	8.264278	-15.049998	4.927909	-114.218912
402167.000000	8	20	-2199463.730265	5174761.716815	3000821.202488	61.453301	-0.399426	-25.300710	5.241807	-123.313534
402168.000000	8	20	-2199451.111472	5174776.084243	3000823.772769	69.969459	2.280803	-14.601638	3.722504	-114.625114
402169.000000	8	21	-2199451.692478	5174754.495214	3000823.261080	52.424990	8.445528	7.818747	0.429733	-95.672772
402170.000000	8	21	-2199452.774755	5174757.414724	3000824.461199	55.732816	29.407231	31.002654	1.125612	-76.981302
402171.000000	8	19	-2199450.198173	5174759.331325	3000820.036439	54.304560	34.484913	36.782522	1.181284	-72.716730
402172.000000	8	21	-2199441.494097	5174755.258486	3000815.435693	45.825890	-4.828304	-3.798164	-2.895994	-104.925182
402173.000000	7	15	-2199453.337450	5174768.879312	3000828.904563	67.324221	-24.990769	5.104785	-7.505995	-105.624593
402174.000000	7	13	-2199556.516268	5174667.329539	3000749.213386	-17.166057	-75.119574	-75.558809	-39.826865	-164.394663
402175.000000	3	5	-2199556.516268	5174667.329539	3000749.213386	-17.166057	-75.119574	-75.558809	-39.826865	-164.394663
402176.000000	0	0	0.000000	0.000000	0.000000	0.000000	0.000000	0.000000	0.000000	0.000000
402177.000000	0	0	0.000000	0.000000	0.000000	0.000000	0.000000	0.000000	0.000000	0.000000
402178.000000	0	0	0.000000	0.000000	0.000000	0.000000	0.000000	0.000000	0.000000	0.000000
402179.000000	0	0	0.000000	0.000000	0.000000	0.000000	0.000000	0.000000	0.000000	0.000000
402180.000000	0	0	0.000000	0.000000	0.000000	0.000000	0.000000	0.000000	0.000000	0.000000
402181.000000	0	0	0.000000	0.000000	0.000000	0.000000	0.000000	0.000000	0.000000	0.000000
